# Supplementary material for: Huntingtin structure is orchestrated by HAP40 and shows a polyglutamine expansion-specific interaction with exon 1
Source: Commun Biol. 2021 Dec 8;4:1374. doi: 10.1038/s42003-021-02895-4 (PMC8654980; doi:10.1038/s42003-021-02895-4)
Supplement: Supplementary file 5 — Supplementary Data 1 [file 42003_2021_2895_MOESM5_ESM.txt]

CLUSTAL O(1.2.4) multiple sequence alignment


Northern_pike_(Esox_lucius)                                        MATMEKLMKAFESLKSFQQQQG---PPTAE-------------------ELFLSSL----
Lyretail_cichlid_(Neolamprologus_brichardi)                        MATMEKLMKAFESLKSFQQQQG---PPTAE-------------------ELAQRQ-----
Ballan_wrasse_(Labrus_bergylta)                                    MATMEKLMKAFESLKSFQQQQG---PPTAE-------------------ELVQKQ-----
Yellowtail_amberjack_(Seriola_lalandi_dorsalis)                    MATMEKLMKAFESLKSFQQQQG---PPTAE-------------------E----------
Tiger_tail_seahorse_(Hippocampus_comes)                            MATMEKLMKAFESLKSFQQQQG---PPTAE-------------------ELVQRQ-----
Live_sharksucker_(Echeneis_naucrates)                              MATMEKLMKAFESLKSFQQQQG---PPTAE-------------------ELVQRQS----
Mangrove_rivulus_(Kryptolebias_marmoratus)                         MATMEKLMKAFESLKSFQQQQG---PPTAE-------------------ELVQKQ-----
Siamese_fighting_fish_(Betta_splendens)                            MATMEKLMKAFESLKSFQQQQG---PPTAE-------------------ELVQRQ-----
Bicolor_damselfish_(Stegastes_partitus)                            MATMEKLMKAFESLKSFQQQQG---PPTAE-------------------E----------
Barramundi_perch_(Lates_calcarifer)                                MATMEKLMKAFESLKSFQQQQG---PPTAE-------------------ELVQRQ-----
Clown_anemonefish_(Amphiprion_ocellaris)                           MATMEKLMKAFESLKSFQQQQG---PPTAE-------------------ELVQRQ-----
Orange_clownfish_(Amphiprion_percula)                              MATMEKLMKAFESLKSFQQQQG---PPTAE-------------------ELVQRQ-----
Leishan_spiny_toad_(Leptobrachium_leishanense)                     MATMEKLMRAFESLKSFQQQQLLPAPSVPE-------------------EPPP-------
Coelacanth_(Latimeria_chalumnae)                                   MATMEKLMKAFESLKSFQQQ---QGPAIAE-------------------EPAQ-------
Elephant_shark_(Callorhinchus_milii)                               MATMEKLMKAFESLKSFQQG---P---PSE-------------------EPGQ-------
Tetraodon_(Tetraodon_nigroviridis)                                 -------MKAFESLKSFQQQQG---PPTAE-------------------EIVQRQQ----
Tongue_sole_(Cynoglossus_semilaevis)                               MATMEKLMKAFESLKSFQQQQG---PPTAE-------------------ELVQRQ-----
Lumpfish_(Cyclopterus_lumpus)                                      MATMEKLMKAFESLKTFQQQQG---PPTAE-------------------ELVQRQ-----
Channel_bull_blenny_(Cottoperca_gobio)                             MATMEKLMKAFESLKSFQQQQG---PPTAE-------------------ELVQRQ-----
Stickleback_(Gasterosteus_aculeatus)                               MATMEKLMKAFESLKSFQQQQG---PPTAE-------------------ELVQRQ-----
Jewelled_blenny_(Salarias_fasciatus)                               MATMEKLMKAFESLKSFQQQQG---PPTAE-------------------ELVQRQ-----
Orbiculate_cardinalfish_(Sphaeramia_orbicularis)                   MATMEKLMKAFESLKSFQQQQG---PPTAE-------------------ELVQRQ-----
Gilthead_seabream_(Sparus_aurata)                                  MATMEKLMKAFESLKSFQQQQG---PPTAE-------------------ELVQRQ-----
Turbot_(Scophthalmus_maximus)                                      MATMEKLMKAFESLKSFQQQQG---PLTAE-------------------ELVQRQ-----
Monterrey_platyfish_(Xiphophorus_couchianus)                       MATMEKLMKAFESLKSFQQQQG---PPTAE-------------------ELVQRK-----
Mummichog_(Fundulus_heteroclitus)                                  MATMEKLMKAFESLKSFQQQQG---PPTAE-------------------ELVQRQ-----
Western_mosquitofish_(Gambusia_affinis)                            MATMEKLMKAFESLKSFQQQQG---PPTAE-------------------ELVQRQ-----
Nile_tilapia_(Oreochromis_niloticus)                               MATMEKLMKAFESLKSFQQQQG---PPTAE-------------------ELAQRQ-----
Fugu_(Takifugu_rubripes)                                           MATMEKLMKAFESLKSFQQQQG---PPTAE-------------------EIVQRQ-----
Guppy_(Poecilia_reticulata)                                        MATMEKLMKAFESLKSFQQQQG---PPTAE-------------------ELVQRQ-----
European_seabass_(Dicentrarchus_labrax)                            MATMEKLMKAFESLKSFQQQQG---PPTAE-------------------ELVQRQ-----
Large_yellow_croaker_(Larimichthys_crocea)                         MATMEKLMKAFESLKSFQQQQG---PPTAE-------------------ELVQRQ-----
Asian_bonytongue_(Scleropages_formosus)                            MATLEKLYRAFDSLRTLQQQQG---PPSAE-------------------ELAQ-------
Paramormyrops_kingsleyae_(Paramormyrops_kingsleyae)                MATMEKLMKAFESLRSFQQQQG---PPSAE-------------------EPYIRCP----
Atlantic_herring_(Clupea_harengus)                                 MATMEKLMKAFESLKSFQQQQG---PPSA----------------------EE-------
Denticle_herring_(Denticeps_clupeoides)                            MATMEKLMKAFESLKSFQQQQG---PPSWH-------------------PEPP-------
Mexican_tetra_(Astyanax_mexicanus)                                 MATMEKLMKAFESLKSFQQ-QQ---GPLSA---------------------EE-------
Channel_catfish_(Ictalurus_punctatus)                              MATMEKLMKAFESLKSFQQQQQ---GPLSA---------------------EE-------
Zebrafish_(Danio_rerio)                                            MATMEKLMKAFESLKSFQQ-QQ---GPLSA---------------------EE-------
Goldfish_(Carassius_auratus)                                       MATMEKLMKAFESLKSFQQ-QQ---GPLSA---------------------EE-------
Common_carp_german_mirror_(Cyprinus_carpio)                        MATMEKLMKAFESLKSFQQ-QQ---GPLSA---------------------EE-------
Golden-line_barbel_(Sinocyclocheilus_grahami)                      MATMEKLMKAFESLKSFQQ-QQ---GPLSA---------------------EE-------
Blind_barbel_(Sinocyclocheilus_anshuiensis)                        MATMEKLMKAFESLKSFQQ-QQ---GPLSA---------------------EE-------
Horned_golden-line_barbel_(Sinocyclocheilus_rhinocerous)           MATMEKLMKAFESLKSFQQ-QQ---GPLSA---------------------EE-------
Koala_(Phascolarctos_cinereus)                                     MATLEKLMKAFESLKSFQQQQQP------------------PPPPAQPPQPPQAQPPQQS
Kangaroo_rat_(Dipodomys_ordii)                                     MATLEKLMKAFESLKSFQQQQLLLCALEELGRKQHS-EFLFFPP--PPPLPP--------
Upper_Galilee_mountains_blind_mole_rat_(Nannospalax_galili)        MATLEKLMKAFESLKSFQQQQQQQQ--------------PTPP-P-----PPQPLPLGL-
Golden_Hamster_(Mesocricetus_auratus)                              MATLEKLMKAFESLKSFQQQQQQQQQ--------------QPPPPPPPPQPPQPPPQGQA
Rat_(Rattus_norvegicus)                                            MATLEKLMKAFESLKSFQQQQQQQQP-------PPQ-AP--PPPPPPPPQPPQPPPQGQP
Shrew_mouse_(Mus_pahari)                                           MATLEKLMKAFESLKSFQQQQQQQTP-------PQA-PPPPPPPPPPPPQPPQPPPQGQP
Ryukyu_mouse_(Mus_caroli)                                          MATLEKLMKAFESLKSFQQQQQQQPP-------PQA-PPPP---PPPPPQPPQPPPQGQP
Mouse_(Mus_musculus)                                               MATLEKLMKAFESLKSFQQQQQQQPP-------PQA-PPPPP--PPPPPQPPQPPPQGQP
Algerian_mouse_(Mus_spretus)                                       MATLEKLMKAFESLKSFQQQQQQQPP-------PQA-PPPP---PPPPPQPPQPPPQGQP
Steppe_mouse_(Mus_spicilegus)                                      MATLEKLMKAFESLKSFQQQQQQQPP-------PQA-PPPP---PPPPPQPPQPPPQGQP
Mongolian_gerbil_(Meriones_unguiculatus)                           MATLEKLMKAFESLKSFQQQQQQQ-----------Q-QPQPPPPPPAPPQPPQPPPQGQQ
Chinese_hamster_CHOK1GS_(Cricetulus_griseus)                       MATLEKLMKAFESLKSFQQQQQQQQQQQQQQQQQQQ-QQPPPPPPPPPPQPPQPPPQGQA
Northern_American_deer_mouse_(Peromyscus_maniculatus_bairdii)      MATLEKLMKAFESLKSFQQQQQQQ---------------QQPPPPPPPPQPPQPPPQGQP
Prairie_vole_(Microtus_ochrogaster)                                MATLEKLMKAFESLKSFQQQQQQQ---------------QQPPPPPPPPQPPQPPPQGQP
Eurasian_red_squirrel_(Sciurus_vulgaris)                           MATLEKLMKAFESLKSFQQQQQ-----Q-----------QPPPP-------PQPPPPQLQ
Squirrel_(Ictidomys_tridecemlineatus)                              MATLEKLMKAFESLKSFQQQQQQQQQQQ-----------PPPPP-------PQPPPLQLQ
Degu_(Octodon_degus)                                               MATLEKLMKAFESLKSFQQQQAP--PPQ-----------PPQPP-------PQAPSPQAQ
Guinea_Pig_(Cavia_porcellus)                                       MATLEKLMKAFESLKSFQQQQAP--PPQ-----------PSQPS-------PQAPPPQAH
Long-tailed_chinchilla_(Chinchilla_lanigera)                       MATLEKLMKAFESLKSFQQQQAP--PPQ-----------PPQPP-------QPSP-----
Naked_mole-rat_female_(Heterocephalus_glaber)                      MATLEKLMKAFESLKSFQQQQAP--PPQ-----------PPQPP-------PQAP-----
Elephant_(Loxodonta_africana)                                      MATLEKLMKAFESLKSFQQQQQQQQQQ---------QQPPPPQPPQLPP-----------
Marmoset_(Callithrix_jacchus)                                      MATLEKLMKAFESLKSFQQQQQQQ----------QQPPPPPPPPPPPPPQLPQPPPQAQP
Tarsier_(Carlito_syrichta)                                         MATLEKLMKAFESLKSFQQQQQ--------------------------------------
Coquerel's_sifaka_(Propithecus_coquereli)                          MATLEKLMKAFESLKSFQQQQQ---------------QP--PPPPPQPCQPSQPSPQAQP
Mouse_Lemur_(Microcebus_murinus)                                   MATLEKLMKAFESLKSFQQQQQ--------------QQP--PPPPPPPPQPPQPSPQAQP
Ma's_night_monkey_(Aotus_nancymaae)                                MATLEKLMKAFESLKSFQQQQQQQ----------QQQQPPPPPPPPPPPQLPQPLLQAQP
Sooty_mangabey_(Cercocebus_atys)                                   MATLEKLMKAFESLKSFQQQQQQ---Q-------QQQPPPPPPPPPPPPQLPQ-PPQAQP
Golden_snub-nosed_monkey_(Rhinopithecus_roxellana)                 MATLEKLMKAFESLKSFQQQQQQQ--Q-------QQQPPPPPPPPPPPPQLPQ-PP----
Olive_baboon_(Papio_anubis)                                        MATLEKLMKAFESLKSFQQQQQQQQQQ-------QQQPPPPPPPPPPPPQLPQ-PPQAQP
Ugandan_red_Colobus_(Piliocolobus_tephrosceles)                    MATLEKLMKAFESLKSFQQQQQQ---Q-------QQQPPPPPPPPPPPPQLPQ-PPQAQP
Pig-tailed_macaque_(Macaca_nemestrina)                             MATLEKLMKAFESLKSFQQQQQQQQ----------QQQPPPPPPPPPPPQLPQ-PPQAQP
Gelada_(Theropithecus_gelada)                                      MATLEKLMKAFESLKSFQQQQQQQQQQ-------QQQPPPPPPPPPPPPQLPQ-PPQAQP
Vervet-AGM_(Chlorocebus_sabaeus)                                   MATLEKLMKAFESLKSFQQQQQQQQ-Q-------QPPPPPPPPPPPPPPQLPQ-PPQAQP
Chimpanzee_(Pan_troglodytes)                                       MATLEKLMKAFESLKSFQQQQQQQ-----------QQQQPPPPPPPLPPQLPQPPPQAQP
Human_(Homo_sapiens)                                               MATLEKLMKAFESLKSFQQQQQQQQQQQQQQQQQQQQQPPPPPPPPPPPQLPQPPPQAQP
Microbat_(Myotis_lucifugus)                                        MATLEKLMKAFESLKSFQQQQQQQQQ---------------QPPPPPPPQ---AQV-RRP
Armadillo_(Dasypus_novemcinctus)                                   MATLEKLMKAFESLKSFQQQQQ-------------------QQPPPPPPQPPQPAPQAQP
Chacoan_peccary_(Catagonus_wagneri)                                MATLEKLMKAFESLKSFQQQQQQ--------------QQQQQPPPPPPPQSPQPPPQTQP
Pig_(Sus_scrofa)                                                   MATLEKLMKAFESLKSFQQQQQQQQQQQ--------QQQQQQQPPPPPPQPPQPPPQTQP
Hybrid_-_Bos_Taurus_(Bos_indicus_x_Bos_taurus)                     MATLEKLMKAFESLKSFQQQQQQQ--------------QQQPPPPPQPPQPPQPPPQAQP
Siberian_musk_deer_(Moschus_moschiferus)                           MATLEKLMKAFESLKSFQQQQQ-----------------QQPPP-PPPPQPPQPPPQAQP
Yarkand_deer_(Cervus_hanglu_yarkandensis)                          MATLEKLMKAFESLRSFQQQQQ-----------------QQPAPPPQPPQPPQQPPQAQP
Blue_whale_(Balaenoptera_musculus)                                 MATLEKLMKAFESLKSFQQQQQ----------------QQQQQPPPPPPQPPQPPPQAQP
Sperm_whale_(Physeter_catodon)                                     MATLEKLMKAFESLKSFQQQQQQQQQQQQQQQQQQQQQQQQQQPPPPPPQPPQPPPQAQP
Vaquita_(Phocoena_sinus)                                           MATLEKLMKAFESLKSFQQQQQ---------------QQQQQQPPPPPPQPPQPPPQAQP
Horse_(Equus_caballus)                                             MATLEKLMKAFESLKSFQQQQQQ---------------------PPPPPQPPQPPPQAQP
Leopard_(Panthera_pardus)                                          MATLEKLMKAFESLKSFQQQQQQQQQQQ-------Q------PQPQP-------------
Lion_(Panthera_leo)                                                MATLEKLMKAFESLKSFQQQQQQQQQQQ-------Q------QQPPPPPQPPQPLPQAQP
Canada_lynx_(Lynx_canadensis)                                      MATLEKLMKAFESLKSFQQQQQQQQQQQ-------QQQQQQPQPPPPPPQPPQPLPQAQP
Cat_(Felis_catus)                                                  MATLEKLMKAFESLKSFQQQQQQQQQQQ-------QQQPQPPPPPPQPPQPPQPLPQAQP
California_sea_lion_(Zalophus_californianus)                       -------MKAFESLKSFQQQQQQQQQQQ-----------PP-----PPPQPVQALPQAQP
Dog_-_Basenji_(Canis_lupus_familiaris)                             MATLEKLMKAFESLKSFQQQQQQQQQQ----------PPPP-----PPPQPPQPLPQAQP
Asiatic_black_bear_(Ursus_thibetanus_thibetanus)                   MATLEKLMKAFESLKSFQQQQQQQQQ------------PPP-----LPPQPPQPPPQAQP
Panda_(Ailuropoda_melanoleuca)                                     MATLEKLMKAFESLKSFQQRSSIQNFLK-------GRAPSP-----FLRRDPVPWPCPGP
Tropical_clawed_frog_(Xenopus_tropicalis)                          MATMEKLMRAFESLKSFQQQQVPVVPEE--------------------------------
Anole_lizard_(Anolis_carolinensis)                                 MATMEKLMKAFESLRSFQQQQSPAAIPAGASAAS---------SA------------G--
Platypus_(Ornithorhynchus_anatinus)                                MATLDKLMKAFDSLKSFQQQQQQQPPPPPP------APPAPAPPP---------------
Budgerigar_(Melopsittacus_undulatus)                               MATMEKLMKAFESLRSFQQQQGPAAIPEEQLQRPGALSCSAL------------------
New_Caledonian_crow_(Corvus_moneduloides)                          MATMEKLTKAFESLRSFQQQQDWGAPD-TR----VRYSARPGPPR------------FWF
Flycatcher_(Ficedula_albicollis)                                   MATMEKLTKAFESLRSFQQQQGPAALPEEPLQRPARLTPRPAPGP------------GSG
Common_canary_(Serinus_canaria)                                    MATMEKLTKAFESLRSFQQQQGPAALPEESLQRPK-------------------------
Gouldian_finch_(Erythrura_gouldiae)                                MATMEKLTKAFESLRSFQQQQGPAALPEEPLQRPK-------------------------
Swainson's_thrush_(Catharus_ustulatus)                             MATMEKLTKAFESLRSFQQQQGPAALPEEPLQRPK-------------------------
Common_kestrel_(Falco_tinnunculus)                                 MATMEKLMKAFESLRSFQQQQGPAAIPEEASAASFPPAR---------------------
Little_spotted_kiwi_(Apteryx_owenii)                               MATMEKLMKAFESLRSFQQQQGPAAIPEEPLQRP--------------------------
Great_spotted_kiwi_(Apteryx_haastii)                               MATMEKLMKAFESLRSFQQQQGPAAIPEEPLQRP--------------------------
Okarito_brown_kiwi_(Apteryx_rowi)                                  MATMEKLMKAFESLRSFQQQQGPAAIPEEPTLPPPPPPQS--------------------
Golden_pheasant_(Chrysolophus_pictus)                              ---MEKLMKAFESLRSFQQQQVPAAIPEESLQR---------------------------
Chicken_(Gallus_gallus)                                            MATMEKLMKAFESLRSFQQQQVPAAIPEEPTQR---------------------------
Japanese_quail_(Coturnix_japonica)                                 MATMEKLMKAFESLRSFQQQQVPAVIPEEPTLR---------------------------
Ruff_(Calidris_pugnax)                                             MATMEKLMKAFESLRSFQQQQGRPAEPPPL--LW-TGGQP--------------------
Kakapo_(Strigops_habroptila)                                       -------MKAFESLRSFQQQQGPAAIPEEQLQR---------------------------
Spoon-billed_sandpiper_(Calidris_pygmaea)                          MATMEKLMKAFESLRSFQQQQGPAAIPEEPLQR---------------------------
Burrowing_owl_(Athene_cunicularia)                                 MATMEKLMKAFESLRSFQQQQGPAAIPEEPLQR---------------------------
Oriental_scops-owl_(Otus_sunia)                                    MATMEKLMKAFESLRSFQQQQGPAAIPEEPLQR---------------------------
Muscovy_Duck_(domestic_type)_(Cairina_moschata_domestica)          MATMEKLMKAFESLRSFQQQQGPAAIPEEPLAGWQPGGSP--------------------
Duck_(Anas_platyrhynchos_platyrhynchos)                            MATMEKLMKAFESLRSFQQQQGPAAIPEEPLQR---------------------------
Mallard_(Anas_platyrhynchos)                                       MATMEKLMKAFESLRSFQQQQGPAAIPEEPLQR---------------------------
Goodes_thornscrub_tortoise_(Gopherus_evgoodei)                     MATMEKLMKAFESLRSFQQQQGPAAIPEEPLQRA--------------------------
Three-toed_box_turtle_(Terrapene_carolina_triunguis)               MATMEKLMKAFESLRSFQQQQGPAAIPEEPLQRA--------------------------
Common_snapping_turtle_(Chelydra_serpentina)                       MATMEKLMKAFESLRSFQQQQGPAAIPEEPLQRA--------------------------
Painted_turtle_(Chrysemys_picta_bellii)                            MATMEKLMKAFESLRSFQQQQGPAAILEEPLQRA--------------------------
Agassiz's_desert_tortoise_(Gopherus_agassizii)                     MATMEKLMKAFESLRSFQQQQGPAAIPEEPLQRA--------------------------
Chinese_softshell_turtle_(Pelodiscus_sinensis)                     MATMEKLMKAFESLRSFQQQQGPAAIPEEPLQRV--------------------------
                                                                           :**:**:::**                                         

Northern_pike_(Esox_lucius)                                        ------------------------------------------------------------
Lyretail_cichlid_(Neolamprologus_brichardi)                        ---------------------------------------------------KKEQAATKK
Ballan_wrasse_(Labrus_bergylta)                                    ---------------------------------------------------KKEQATTKK
Yellowtail_amberjack_(Seriola_lalandi_dorsalis)                    ---------------------------------------------------KKEQATTKK
Tiger_tail_seahorse_(Hippocampus_comes)                            ---------------------------------------------------KKEQATTKK
Live_sharksucker_(Echeneis_naucrates)                              ------TLQ--------------------Y-CITLCSNHFPSNSSEPLAGIKKEQAATKK
Mangrove_rivulus_(Kryptolebias_marmoratus)                         ---------------------------------------------------KKEQAATKK
Siamese_fighting_fish_(Betta_splendens)                            ---------------------------------------------------KKEQATTKK
Bicolor_damselfish_(Stegastes_partitus)                            ---------------------------------------------------KKEQATTKK
Barramundi_perch_(Lates_calcarifer)                                ---------------------------------------------------KKEQATTKK
Clown_anemonefish_(Amphiprion_ocellaris)                           ---------------------------------------------------KKEQATTKK
Orange_clownfish_(Amphiprion_percula)                              ---------------------------------------------------KKEQATTKK
Leishan_spiny_toad_(Leptobrachium_leishanense)                     -------------------------------------------------RAKKDPSTNKK
Coelacanth_(Latimeria_chalumnae)                                   -------------------------------------------------KQKKDPTTTKK
Elephant_shark_(Callorhinchus_milii)                               -------------------------------------------------KQKKESATTKK
Tetraodon_(Tetraodon_nigroviridis)                                 ------PTE--------------------HAIEIELE---NAPNPEESLFRKKEQATTKK
Tongue_sole_(Cynoglossus_semilaevis)                               ---------------------------------------------------KKEQATTKK
Lumpfish_(Cyclopterus_lumpus)                                      ---------------------------------------------------KKEQATTKK
Channel_bull_blenny_(Cottoperca_gobio)                             ---------------------------------------------------KKEQATTKK
Stickleback_(Gasterosteus_aculeatus)                               ---------------------------------------------------KKEQATTKK
Jewelled_blenny_(Salarias_fasciatus)                               ---------------------------------------------------KKEQATTKK
Orbiculate_cardinalfish_(Sphaeramia_orbicularis)                   ---------------------------------------------------KKEQATTKK
Gilthead_seabream_(Sparus_aurata)                                  ---------------------------------------------------KKEQATTKK
Turbot_(Scophthalmus_maximus)                                      ---------------------------------------------------KKEQATTKK
Monterrey_platyfish_(Xiphophorus_couchianus)                       ----------------------------------------------------KEQAATKK
Mummichog_(Fundulus_heteroclitus)                                  ---------------------------------------------------KKEQAATKK
Western_mosquitofish_(Gambusia_affinis)                            ---------------------------------------------------KKEQATTKK
Nile_tilapia_(Oreochromis_niloticus)                               ---------------------------------------------------KKEQAATKK
Fugu_(Takifugu_rubripes)                                           ---------------------------------------------------KKEQATTKK
Guppy_(Poecilia_reticulata)                                        ---------------------------------------------------KKEQAATKK
European_seabass_(Dicentrarchus_labrax)                            ---------------------------------------------------KKEQATTKK
Large_yellow_croaker_(Larimichthys_crocea)                         ---------------------------------------------------KKEQATTKK
Asian_bonytongue_(Scleropages_formosus)                            -------------------------------------------------RQKKDLAATKK
Paramormyrops_kingsleyae_(Paramormyrops_kingsleyae)                ------RFL--------------------QFHLFYF-------FLNRVSCRKKDLTTTKK
Atlantic_herring_(Clupea_harengus)                                 ----------------------------------------------LVQKQKKDLATTKK
Denticle_herring_(Denticeps_clupeoides)                            ----------------------------------------------MTKPQKKDLATTKK
Mexican_tetra_(Astyanax_mexicanus)                                 ----------------------------------------------LVQKQKKDLATTKK
Channel_catfish_(Ictalurus_punctatus)                              ----------------------------------------------LVQKQKKDLATTKK
Zebrafish_(Danio_rerio)                                            ----------------------------------------------LVQKQKKDLATTKK
Goldfish_(Carassius_auratus)                                       ----------------------------------------------LVQKQKKDPATTKK
Common_carp_german_mirror_(Cyprinus_carpio)                        ----------------------------------------------LVQKQKKDLATTKK
Golden-line_barbel_(Sinocyclocheilus_grahami)                      ----------------------------------------------LVQKQKKDLATTKK
Blind_barbel_(Sinocyclocheilus_anshuiensis)                        ----------------------------------------------LVQKQKKDLATTKK
Horned_golden-line_barbel_(Sinocyclocheilus_rhinocerous)           ----------------------------------------------LVQKQKKDLATTKK
Koala_(Phascolarctos_cinereus)                                     PQQPPQ-------QQPPPPPPPPPPPQP-----------GPSGVEEPAHRPKKELSTTKK
Kangaroo_rat_(Dipodomys_ordii)                                     ---------------------LLPFPPL-----------PPSPF--SSFCQKKELAATKK
Upper_Galilee_mountains_blind_mole_rat_(Nannospalax_galili)        -------------------------SPP-----------PPGPAEEPLPRPKKELSATKK
Golden_Hamster_(Mesocricetus_auratus)                              -------------------PPLAPPPPP-----------LPGPAEEPLPRPKKELSATKK
Rat_(Rattus_norvegicus)                                            -------------------P---P-PPP-----------LPGPAEEPLHRPKKELSATKK
Shrew_mouse_(Mus_pahari)                                           -------------------P---PPPPP-----------LPGPAEEPLHRPKKELSATKK
Ryukyu_mouse_(Mus_caroli)                                          -------------------P---P-PPP-----------LPGPAEEPLHRPKKELSATKK
Mouse_(Mus_musculus)                                               -------------------P---PPPPP-----------LPGPAEEPLHRPKKELSATKK
Algerian_mouse_(Mus_spretus)                                       -------------------P---PPPPP-----------LPGPAEEPLHRPKKELSATKK
Steppe_mouse_(Mus_spicilegus)                                      -------------------P---PPPPP-----------LPGPAEEPLHRPKKELSATKK
Mongolian_gerbil_(Meriones_unguiculatus)                           -------------------PPHAPPPPP-----------LPGPAEEPLHRPKKELSATKK
Chinese_hamster_CHOK1GS_(Cricetulus_griseus)                       -------------------PPLAPPPPP-----------LPGPAEEPLHRPKKELSATKK
Northern_American_deer_mouse_(Peromyscus_maniculatus_bairdii)      -------------------PP---PPPP-----------LPGPAEEPLHRPKKELAATKK
Prairie_vole_(Microtus_ochrogaster)                                -------------------PPHAPPPPP-----------LPGPAEEPLHRPKKELSATKK
Eurasian_red_squirrel_(Sciurus_vulgaris)                           -------------------PP--PPPPP-----------GPTVAEEPLPRPKKELSATKK
Squirrel_(Ictidomys_tridecemlineatus)                              -------------------PP-PPPPPP-----------GPAVAEEPLPRPKKELSATKK
Degu_(Octodon_degus)                                               -------------------PP-PPPPPP-----------GPSGPEEPLPRPKKELSATKK
Guinea_Pig_(Cavia_porcellus)                                       -------------------PP-PPPPPA-----------GLSGPEEPLPRPKKELSATKK
Long-tailed_chinchilla_(Chinchilla_lanigera)                       -------------------QA-P----------------QPQAQPPPPPPPKKELSATKK
Naked_mole-rat_female_(Heterocephalus_glaber)                      -------------------PP-PPPPPP-----------GPSGPEEPLPRPKKELSATKK
Elephant_(Loxodonta_africana)                                      -------------QTQPPPPPPPPPPPP-----------GPAVAEEPLHRPKKELLNTKK
Marmoset_(Callithrix_jacchus)                                      L------------LPQPQPPPPPPPPPP-----------GPAAAEEPLHRPKKELSATKK
Tarsier_(Carlito_syrichta)                                         ---------------------------------------------------KKELSATKK
Coquerel's_sifaka_(Propithecus_coquereli)                          --------------PPPQPPPPPPPPPP-----------GPAVAEEPLHRPKKELSATKK
Mouse_Lemur_(Microcebus_murinus)                                   --------------PPPQPPPPPPPPPP-----------GPAVAEEQLHRPKKELSATKK
Ma's_night_monkey_(Aotus_nancymaae)                                L------------LPQPQPPPPPPPPPP-----------GPAVAEEPLHRPKKELSATKK
Sooty_mangabey_(Cercocebus_atys)                                   M------------LPQPQPPPPPPPPPP-----------GPAVAEEPLHRPKKELSATKK
Golden_snub-nosed_monkey_(Rhinopithecus_roxellana)                 ---------------------------------------------------KKELSATKK
Olive_baboon_(Papio_anubis)                                        M------------LPQPQPPPPPPPPPP-----------GPAVAEEPLHRPKKELSATKK
Ugandan_red_Colobus_(Piliocolobus_tephrosceles)                    M------------LPQPQPPPPPPPPPP-----------GPAVAEEPLHRPKKELSATKK
Pig-tailed_macaque_(Macaca_nemestrina)                             M------------LPQPQPPPPPPPPPP-----------GPAVAEEPLHRPKKELSATKK
Gelada_(Theropithecus_gelada)                                      M------------LPQPQPPPPPPPPPP-----------GPAVAEEPLHRPKKELSATKK
Vervet-AGM_(Chlorocebus_sabaeus)                                   M------------LPQPQPPPPPPPPPP-----------GPAVAEEPLHRPKKELSATKK
Chimpanzee_(Pan_troglodytes)                                       L------------LPQPQPPPPPPPPPP-----------GPAVAEEPLHRPKKELSATKK
Human_(Homo_sapiens)                                               L------------LPQPQPPPPPPPPPP-----------GPAVAEEPLHRPKKELSATKK
Microbat_(Myotis_lucifugus)                                        PPPPEERLLLASSVP----PPAPPPAPP-----------PPARLHGPPGAGKKELSATKK
Armadillo_(Dasypus_novemcinctus)                                   PLQ----------APPQTQPPPPPPPPP-----------GPAVAEEPLHRPKKELLTTKK
Chacoan_peccary_(Catagonus_wagneri)                                PPQ----------PPPPPPPPPPPPPPP-----------GPAVAEEPLHRPKKELSATKK
Pig_(Sus_scrofa)                                                   PPQ----------PPPPP---PPPPPPP-----------GPAVAEEPLHRPKKELSATKK
Hybrid_-_Bos_Taurus_(Bos_indicus_x_Bos_taurus)                     PPQ-----------------PPPPPPPL-----------GPAAAEEPLHRPKKELSATKK
Siberian_musk_deer_(Moschus_moschiferus)                           PPQPP---------------PPPPPPPL-----------GPAAADEPLHRPKKDLSATKK
Yarkand_deer_(Cervus_hanglu_yarkandensis)                          PSQPP------------PPPPPPPPPPL-----------GPAAAEEPLHRPKKELSATKK
Blue_whale_(Balaenoptera_musculus)                                 PPQPQ-------SPP------PPPPPPP-----------GPAVAEEPLHRPKKELSATKK
Sperm_whale_(Physeter_catodon)                                     PPQPQ-------SPPPPPAPPPPPPPPP-----------GPAVAEEPLHRPKKELSATKK
Vaquita_(Phocoena_sinus)                                           PPQPQ-------SPPPPP--PPPPPPPP-----------GPAVAEEPLHRPKKELSATKK
Horse_(Equus_caballus)                                             P------------PPQQQPPPPPPPPPP-----------GPAAAEEPLHRPKKELSATKK
Leopard_(Panthera_pardus)                                          ------------------PPPPPPP--P-----------QP--------PQKKELSATKK
Lion_(Panthera_leo)                                                PL-----------PQPQPPPPPPPPPPP-----------GPAVAEEPLHRPKKELSATKK
Canada_lynx_(Lynx_canadensis)                                      PL-----------PQPQPPPPPPPPPPP-----------GPAVAEEPLHRPKKELSATKK
Cat_(Felis_catus)                                                  PL-----------PQPQPPPPPPPPPPP-----------GPAVAEEPLHRPKKELSATKK
California_sea_lion_(Zalophus_californianus)                       PL-----------PQPQPPPPPPPPPPP-----------GPAVAEEPLHRPKKELSATKK
Dog_-_Basenji_(Canis_lupus_familiaris)                             P-------------LPQPPPPPPPPPPP-----------GPAVAEEPLHRPKKELSATKK
Asiatic_black_bear_(Ursus_thibetanus_thibetanus)                   PP-----P------QPQPPPPPPPPPPP-----------GPAAAEEPLHRPKKELSATKK
Panda_(Ailuropoda_melanoleuca)                                     PAGACAAPQAASLLSVREPPPLPLVPES-----------EPAIWDHRLYKKKKELSATKK
Tropical_clawed_frog_(Xenopus_tropicalis)                          ----------------------------------------------PAPKAKKDPSTNKK
Anole_lizard_(Anolis_carolinensis)                                 -------------------AAA------------------ASAAEEPPQRPKKELSTTKK
Platypus_(Ornithorhynchus_anatinus)                                -----------------P-AGPAPPPPPLPEE--------------PLQRPKKELSTTKK
Budgerigar_(Melopsittacus_undulatus)                               -------------------LCPAPERPLLQ-A-----AGELATG--EAACRKKELSTTKK
New_Caledonian_crow_(Corvus_moneduloides)                          RGQPR---------AGPG-RCPVPVP----WCC--------------PLHLKKELSATKK
Flycatcher_(Ficedula_albicollis)                                   PGGPE---------PRPG-AAPAPGRRQLPQTCRDPAVGSLLKQEVLQKPKKKELSATKK
Common_canary_(Serinus_canaria)                                    ----------------------------------------------------KELAATKK
Gouldian_finch_(Erythrura_gouldiae)                                ----------------------------------------------------KELSATKK
Swainson's_thrush_(Catharus_ustulatus)                             ----------------------------------------------------KELSATKK
Common_kestrel_(Falco_tinnunculus)                                 -GRPP---------HQA----------------------------GASPGPKKELSTTKK
Little_spotted_kiwi_(Apteryx_owenii)                               ---------------------------------------------------KKELSTTKK
Great_spotted_kiwi_(Apteryx_haastii)                               ---------------------------------------------------KKELSTTKK
Okarito_brown_kiwi_(Apteryx_rowi)                                  --MLP---------LT---------------------FEILSQITLCSSFRKKELSTTKK
Golden_pheasant_(Chrysolophus_pictus)                              --------------------------------------------------PKKELSTTKK
Chicken_(Gallus_gallus)                                            --------------------------------------------------PKKELLTTKK
Japanese_quail_(Coturnix_japonica)                                 --------------------------------------------------PKKELLTTKK
Ruff_(Calidris_pugnax)                                             EGQLA---------VPGG-VSPG----VLPRPWQEAVPLDVSGSAVCSLFKKKELSATKK
Kakapo_(Strigops_habroptila)                                       --------------------------------------------------PKKELSTTKK
Spoon-billed_sandpiper_(Calidris_pygmaea)                          --------------------------------------------------PKKELSATKK
Burrowing_owl_(Athene_cunicularia)                                 --------------------------------------------------PKKELSTTKK
Oriental_scops-owl_(Otus_sunia)                                    --------------------------------------------------PKKELSTTKK
Muscovy_Duck_(domestic_type)_(Cairina_moschata_domestica)          QGQPR---------LEA-------------------------DLFSLFHFRKKELSTTKK
Duck_(Anas_platyrhynchos_platyrhynchos)                            --------------------------------------------------PKKELSTTKK
Mallard_(Anas_platyrhynchos)                                       --------------------------------------------------PKKELSTTKK
Goodes_thornscrub_tortoise_(Gopherus_evgoodei)                     ---------------------------------------------------KKELSTTKK
Three-toed_box_turtle_(Terrapene_carolina_triunguis)               ---------------------------------------------------KKELSTTKK
Common_snapping_turtle_(Chelydra_serpentina)                       ---------------------------------------------------KKELSTTKK
Painted_turtle_(Chrysemys_picta_bellii)                            ---------------------------------------------------KKELSTTKK
Agassiz's_desert_tortoise_(Gopherus_agassizii)                     ---------------------------------------------------KKELSTTKK
Chinese_softshell_turtle_(Pelodiscus_sinensis)                     ---------------------------------------------------KKELTTSKK
                                                                                                                               

Northern_pike_(Esox_lucius)                                        --------------YGCGIRTSPEFQKLLGIAMEMFLLCSDDRESDVRMVADECLNKIIK
Lyretail_cichlid_(Neolamprologus_brichardi)                        DRVTHCLTICENIVAQSL-RTSPEFQKLLGIAMEMFLLCSDDSESDVRMVADECLNKIIK
Ballan_wrasse_(Labrus_bergylta)                                    DRVTHCLTICENIVAQSL-RTSPEFQKLLGIAMEMFLLCSDDSESDVRMVADECLNKIIK
Yellowtail_amberjack_(Seriola_lalandi_dorsalis)                    DRVTHCLTICENIVAQSL-RTSPEFQKLLGIAMEMFLLCSDDSESDVRMVADECLNKIIK
Tiger_tail_seahorse_(Hippocampus_comes)                            DRVTHCLTICENIVAQSLSRTSPEFQKLLGIAMEMFLLCSDDSESDVRMVADECLNKIIK
Live_sharksucker_(Echeneis_naucrates)                              DRVTHCLTICENIVAQSL-RTSPEFQKLLGIAMEMFLLCSDDSESDVRMVADECLNKIIK
Mangrove_rivulus_(Kryptolebias_marmoratus)                         DRVTHCLTICENIVAQSL-RTSPEFQKLLGIAMEMFLLCSDDSESDVRMVADECLNKIIK
Siamese_fighting_fish_(Betta_splendens)                            DRVTHCLTICENIVAQSL-RTSPEFQKLLGIAMEMFLLCTDDSESDVRMVADECLNKIIK
Bicolor_damselfish_(Stegastes_partitus)                            DRVTHCLTICENIVAQSL-RTSPEFQKLLGIAMEMFLLCSDDSESDVRMVADECLNKIIK
Barramundi_perch_(Lates_calcarifer)                                DRVTHCLTICENIVAQSL-RTSPEFQKLLGIAMEMFLLCSDDSESDVRMVADECLNKIIK
Clown_anemonefish_(Amphiprion_ocellaris)                           DRVTHCLTICENIVAQSL-RTSPEFQKLLGIAMEMFLLCSDDSESDVRMVADECLNKIIK
Orange_clownfish_(Amphiprion_percula)                              DRVTHCLTICENIVAQSL-RTSPEFQKLLGIAMEMFLLCSDDSESDVRMVADECLNKIIK
Leishan_spiny_toad_(Leptobrachium_leishanense)                     DRVNHCLTICENIVAQSL-RNSPEFQKLLGIAMELFLLCSDDSESDVRMVADECLNKVVK
Coelacanth_(Latimeria_chalumnae)                                   DRLTHCLTICENIVVQSL-RNSPEFQKLLGIAMELFLLCSDDSESDVRMVADECLNKVVK
Elephant_shark_(Callorhinchus_milii)                               DRVTHCLTICENIVAQSL-RNSPEFQKLLGIAMEMFLLCCDDTESDVRMVADECLNKIIK
Tetraodon_(Tetraodon_nigroviridis)                                 DRVTHCLTICENIVAQSL-RMSPEFQKLLGIAMETFLLCSDD-----RMVADECLNKIIK
Tongue_sole_(Cynoglossus_semilaevis)                               DRVTHCLTICENIVAQSL-RTSPEFQKLLGIAMEMFLLCTDDSESDVRMVADECLNKIIK
Lumpfish_(Cyclopterus_lumpus)                                      DRVTHCLTICENIVAQSLSRTSPEFQKLLGIAMEMFLLCSDDSESDVRMVADECLNKIIK
Channel_bull_blenny_(Cottoperca_gobio)                             DRVTHCLTICENIVAQSL-RTSPEFQKLLGIAMEMFLLCSDDSESDVRMVADECLNKIIK
Stickleback_(Gasterosteus_aculeatus)                               DRVTHCLTICENIVAQSL-RTSPEFQKLLGIAMEMFLLCSDDSESDVRMVADECLNKIIK
Jewelled_blenny_(Salarias_fasciatus)                               DRVTHCLTICENIVAQSLSRTSPEFQKLLGIAMEMFLLCSDDSESDVRMVADECLNKIIK
Orbiculate_cardinalfish_(Sphaeramia_orbicularis)                   DRVTHCLTICENIVAHSL-RTSPEFQKLLGIAMEMFLLCSDDSESDVRMVADECLNKIIK
Gilthead_seabream_(Sparus_aurata)                                  DRVTHCLTICENIVAQSL-RTSPEFQKLLGIAMEMFLLCSDDSESDVRMVADECLNKIIK
Turbot_(Scophthalmus_maximus)                                      DRVTHCLTICENIVAQSL-RTSPEFQKLLGIAMEMFLLCSDDSESDVRMVADECLNKIIK
Monterrey_platyfish_(Xiphophorus_couchianus)                       DRVTHCLTICENIVAQSL-RTSPEFQKLLGIAMEMFLLCSDDSESDVRMVADECLNKIIK
Mummichog_(Fundulus_heteroclitus)                                  DRVTHCLTICENIVAQSL-RTSPEFQKLLGIAMEMFLLCSDDSESDVRMVADECLNKIIK
Western_mosquitofish_(Gambusia_affinis)                            DRVTHCLTICENIVAQSL-RTSPEFQKLLGIAMEMFLLCSDDSESDVRMVADECLNKIIK
Nile_tilapia_(Oreochromis_niloticus)                               DRVTHCLTICENIVAQSL-RTSPEFQKLLGIAMEMFLLCSDDSESDVRMVADECLNKIIK
Fugu_(Takifugu_rubripes)                                           DRVSHCLTICENIVAQSL-RTSPEFQKLLGIAMEMFLLCSDDSESDVRMVADECLNRIIK
Guppy_(Poecilia_reticulata)                                        DRVTHCLTICENIVAQSL-RTSPEFQKLLGIAMEMFLLCSDDSESDVRMVADECLNKIIK
European_seabass_(Dicentrarchus_labrax)                            DRVTHCLTICENIVAQSL-RTSPEFQKLLGIAMEMFLLCSDDSESDVRMVADECLNKIIK
Large_yellow_croaker_(Larimichthys_crocea)                         DRVTHCLTICENIVAQSL-RTSPEFQKLLGIAMEMFLLCSDDSESDVRMVADECLNKIIK
Asian_bonytongue_(Scleropages_formosus)                            DRATHCLTICENIVAQSL-RTSFEFQKLLGMAMETTLVCCDDAESDVRMVADECLNKIIK
Paramormyrops_kingsleyae_(Paramormyrops_kingsleyae)                DRVTHCLTICENIVAQSL-RTSPEFQKLLGIAMEMFLLCSDDGESDVRMVADECLNKIIK
Atlantic_herring_(Clupea_harengus)                                 DRVTHCLTICENIVAQSL-RTSPEFQKLLGIAMEMFLLCTDDKESDVRMVADECLNKIIK
Denticle_herring_(Denticeps_clupeoides)                            DRVTHCLTICENIVAQSL-RTSPEFQKLLGIAMEMFLLCSDDKESDVRMVADECLNKIIK
Mexican_tetra_(Astyanax_mexicanus)                                 DRVTHCLTICENIVAQSL-RTSPEFQKLLGIAMEMFLLCSDDKESDVRMVADECLNKIIK
Channel_catfish_(Ictalurus_punctatus)                              DRVTHCLTICENIVAQSL-RTSPEFQKLLGIAMEMFLLCSDDKESDVRMVADECLNKIIK
Zebrafish_(Danio_rerio)                                            DRVTHCLTICENIVAQSL-RTSPEFQKLLGIAMEMFLLCSDDKESDVRMVADECLNKIIK
Goldfish_(Carassius_auratus)                                       DRVTHCLTICENIVAQSL-RTSPEFQKLLGIAMEMFLLCSDDKESDVRMVADECLNKIIK
Common_carp_german_mirror_(Cyprinus_carpio)                        DRVTHCLTICENIVAQSL-RTSPEFQKLLGIAMEMFLLCSDDKESDVRMVADECLNKIIK
Golden-line_barbel_(Sinocyclocheilus_grahami)                      DRVTHCLTICENIVAQSL-RTSPEFQKLLGIAMEMFLLCSDDKESDVRMVADECLNKIIK
Blind_barbel_(Sinocyclocheilus_anshuiensis)                        DRVTHCLTICENIVAQSL-RTSPEFQKLLGIAMEMFLLCSDDKESDVRMVADECLNKIIK
Horned_golden-line_barbel_(Sinocyclocheilus_rhinocerous)           DRVTHCLTICENIVAQSL-RTSPEFQKLLGIAMEMFLLCSDDKESDVRMVADECLNKIIK
Koala_(Phascolarctos_cinereus)                                     DRVNHCLTICENIVAQSL-RNSPEFQKLLGIAMELFLLCSDDAESDVRMVADECLNKVIK
Kangaroo_rat_(Dipodomys_ordii)                                     DRVNHCLTICENIVAQSL-RNSPEFQKLLGIAMELFLLCSDDAESDVRMVADECLNKVIK
Upper_Galilee_mountains_blind_mole_rat_(Nannospalax_galili)        DRVNHCLTICENIVAQSL-RNSPEFQKLLGIAMELFLLCSDDAESDVRMVADECLNKVIK
Golden_Hamster_(Mesocricetus_auratus)                              DRVSHCLTICENIVAQSL-RNSPEFQKLLGIAMELFLLCSDDAESDVRMVADECLNKVIK
Rat_(Rattus_norvegicus)                                            DRVNHCLTICENIVAQSL-RNSPEFQKLLGIAMELFLLCSDDAESDVRMVADECLNKVIK
Shrew_mouse_(Mus_pahari)                                           DRVNHCLTICENIVAQSL-RNSPEFQKLLGIAMELFLLCSDDAESDVRMVADECLNKVIK
Ryukyu_mouse_(Mus_caroli)                                          DRVNHCLTICENIVAQSL-RNSPEFQKLLGIAMELFLLCSDDAESDVRMVADECLNKVIK
Mouse_(Mus_musculus)                                               DRVNHCLTICENIVAQSL-RNSPEFQKLLGIAMELFLLCSDDAESDVRMVADECLNKVIK
Algerian_mouse_(Mus_spretus)                                       DRVNHCLTICENIVAQSL-RNSPEFQKLLGIAMELFLLCSDDAESDVRMVADECLNKVIK
Steppe_mouse_(Mus_spicilegus)                                      DRVNHCLTICENIVAQSL-RNSPEFQKLLGIAMELFLLCSDDAESDVRMVADECLNKVIK
Mongolian_gerbil_(Meriones_unguiculatus)                           DRVSHCLTICENIVAQSL-RNSPEFQKLLGIAMELFLLCSDDAESDVRMVADECLNKVIK
Chinese_hamster_CHOK1GS_(Cricetulus_griseus)                       DRVSHCLTICENIVAQSL-RNSPEFQKLLGIAMELFLLCSDDAESDVRMVADECLNKVIK
Northern_American_deer_mouse_(Peromyscus_maniculatus_bairdii)      DRVSHCLTICENIVAQSL-RNSPEFQKLLGIAMELFLLCSDDAESDVRMVADECLNKVIK
Prairie_vole_(Microtus_ochrogaster)                                DRVSHCLTICENIVAQSL-RNSPEFQKLLGIAMELFLLCSDDAESDVRMVADECLNKVIK
Eurasian_red_squirrel_(Sciurus_vulgaris)                           DRVNHCLTICENIVAQSL-RNSPEFQKLLGIAMELFLLCSDDAESDVRMVADECLNKVIK
Squirrel_(Ictidomys_tridecemlineatus)                              DRVNHCLTICENIVAQSL-RNSPEFQKLLGIAMELFLLCSDDAESDVRMVADECLNKVIK
Degu_(Octodon_degus)                                               DRVNHCLTICENIVAQSL-RNSPEFQKLLGIAMELFLLCSDDAESDVRMVADECLNKVIK
Guinea_Pig_(Cavia_porcellus)                                       DRVNHCLTICENIVAQSL-RNSPEFQKLLGIAMELFLLCGDDAESDVRMVADECLNKVIK
Long-tailed_chinchilla_(Chinchilla_lanigera)                       DRVNHCLTICENIVAQSL-RNSPEFQKLLGIAMELFLLCSDDAESDVRMVADECLNKVIK
Naked_mole-rat_female_(Heterocephalus_glaber)                      DRVNHCLTICENIVAQSL-RNSPEFQKLLGIAMELFLLCSDDVESDVRMVADECLNKVIK
Elephant_(Loxodonta_africana)                                      DRVNHCLTICENIVAQSL-RNSPEFQKLLGIAMELFLLCSDDAESDVRMVADECLNKVIK
Marmoset_(Callithrix_jacchus)                                      DRVNHCLTICENIVAQSV-RNSPEFQKLLGIAMELFLLCSDDAESDVRMVADECLNKVIK
Tarsier_(Carlito_syrichta)                                         DRVNHCLTICENIVAQSL-RNSPEFQKLLGIAMELFLLCSDDAESDVRMVADECLNKVIK
Coquerel's_sifaka_(Propithecus_coquereli)                          DRVNHCLTICENIVAQSL-RNSPEFQKLLGIAMELFLLCSDDAESDVRMVADECLNKVIK
Mouse_Lemur_(Microcebus_murinus)                                   DRVNHCLTICENIVAQSL-RNSPEFQKLLGIAMELFLLCSDDAESDVRMVADECLNKVIK
Ma's_night_monkey_(Aotus_nancymaae)                                DRVNHCLTICENIVAQSV-RNSPEFQKLLGIAMELFLLCSDDAESDVRMVADECLNKVIK
Sooty_mangabey_(Cercocebus_atys)                                   DRVNHCLTICENIVAQSV-RNSPEFQKLLGIAMELFLLCSDDAESDVRMVADECLNKVIK
Golden_snub-nosed_monkey_(Rhinopithecus_roxellana)                 DRVNHCLTICENIVAQSV-RNSPEFQKLLGIAMELFLLCSDDAESDVRMVADECLNKVIK
Olive_baboon_(Papio_anubis)                                        DRVNHCLTICENIVAQSV-RNSPEFQKLLGIAMELFLLCSDDAESDVRMVADECLNKVIK
Ugandan_red_Colobus_(Piliocolobus_tephrosceles)                    DRVNHCLTICENIVAQSV-RNSPEFQKLLGIAMELFLLCSDDAESDVRMVADECLNKVIK
Pig-tailed_macaque_(Macaca_nemestrina)                             DRVNHCLTICENIVAQSV-RNSPEFQKLLGIAMELFLLCSDDAESDVRMVADECLNKVIK
Gelada_(Theropithecus_gelada)                                      DRVNHCLTICENIVAQSV-RNSPEFQKLLGIAMELFLLCSDDAESDVRMVADECLNKVIK
Vervet-AGM_(Chlorocebus_sabaeus)                                   DRVNHCLTICENIVAQSV-RNSPEFQKLLGIAMELFLLCSDDAESDVRMVADECLNKVIK
Chimpanzee_(Pan_troglodytes)                                       DRVNHCLTICENIVAQSV-RNSPEFQKLLGIAMELFLLCSDDGESDVRMVADECLNKVIK
Human_(Homo_sapiens)                                               DRVNHCLTICENIVAQSV-RNSPEFQKLLGIAMELFLLCSDDAESDVRMVADECLNKVIK
Microbat_(Myotis_lucifugus)                                        DRVNHCLTICESIVGQSL-RNSPEFQKLLGIAMELFLLCSDDAESDVRMVADECLNKVIK
Armadillo_(Dasypus_novemcinctus)                                   DRVNHCLTICENIVAQSL-RNSPEFQKLLGIAMELFLLCSDDAESDVRMVADECLNKVIK
Chacoan_peccary_(Catagonus_wagneri)                                DRVNHCLTICENIVAQSL-RNSPEFQKLLGIAMELFLLCSDDAESDVRMVADECLNKVIK
Pig_(Sus_scrofa)                                                   DRVNHCLTICENIVAQSL-RNSPEFQKLLGIAMELFLLCSDDAESDVRMVADECLNKVIK
Hybrid_-_Bos_Taurus_(Bos_indicus_x_Bos_taurus)                     DRVHHCLTICENIVAQSL-RNSPEFQKLLGIAMELFLLCSDDAESDVRMVADECLNKVIK
Siberian_musk_deer_(Moschus_moschiferus)                           DRVNHCLTICENIVAQSL-RNSPEFQKLLGIAMELFLLCSDDAESDVRMVADECLNKVIK
Yarkand_deer_(Cervus_hanglu_yarkandensis)                          DRVNHCLTICENIVAQSL-RNSPEFQKLLGIAMELFLLCSDDAESDVRMVADECLNKVIK
Blue_whale_(Balaenoptera_musculus)                                 DRVNHCLTICENIVAQSL-RNSPEFQKLLGIAMELFLLCSDDAESDVRMVADECLNKVIK
Sperm_whale_(Physeter_catodon)                                     DRVNHCLTICENIVAQSL-RNSPEFQKLLGIAMELFLLCSDDAESDVRMVADECLNRVIK
Vaquita_(Phocoena_sinus)                                           DRVNHCLTICENIVAQSL-RNSPEFQKLLGIAMELFLLCSDDAESDVRMVADECLNKVIK
Horse_(Equus_caballus)                                             DRVNHCLTICENIVAQSL-RNSPEFQKLLGIAMELFLLCSDDAESDVRMVADECLNKVIK
Leopard_(Panthera_pardus)                                          DRVNHCLTICENIVAQSL-RNSPEFQKLLGIAMELFLLCSDDAESDVRMVADECLNRVIK
Lion_(Panthera_leo)                                                DRVNHCLTICENIVAQSL-RNSPEFQKLLGIAMELFLLCSDDAESDVRMVADECLNRVIK
Canada_lynx_(Lynx_canadensis)                                      DRVNHCLTICENIVAQSL-RNSPEFQKLLGIAMELFLLCSDDAESDVRMVADECLNRVIK
Cat_(Felis_catus)                                                  DRVNHCLTICENIVAQSL-RNSPEFQKLLGIAMELFLLCSDDAESDVRMVADECLNRVIK
California_sea_lion_(Zalophus_californianus)                       DRVNHCLTICENIVAQSL-RNSPEFQKLLGIAMELFLLCSDDAESDVRMVADECLNRVIK
Dog_-_Basenji_(Canis_lupus_familiaris)                             DRVNHCLTICENIVAQSL-RNSPEFQKLLGIAMELFLLCSDDAESDVRMVADECLNRVIK
Asiatic_black_bear_(Ursus_thibetanus_thibetanus)                   DRVNHCLTICENIVAQSL-RNSPEFQKLLGIAMELFLLCSDDAESDVRMVADECLNRVIK
Panda_(Ailuropoda_melanoleuca)                                     DRVNHCLTICENIVAQSL-RNSPEFQKLLGIAMELFLLCSDDAESDVRMVADECLNRVIK
Tropical_clawed_frog_(Xenopus_tropicalis)                          DRVNHCLTICENIVAQSL-RNSPEFQKLLGIAMELFLLCSDDAESDVRMVADECLNKVVK
Anole_lizard_(Anolis_carolinensis)                                 DRVNHCLTICENIVAQSL-RNSPEFQKLLGIAMELFLLCSDDVESDVRMVADECLNKVIK
Platypus_(Ornithorhynchus_anatinus)                                DRVNHCLTICENIVAQSL-RNSPEFQKLLGIAMELFLLCSDDAESDVRMVADECLNKVIK
Budgerigar_(Melopsittacus_undulatus)                               DRVNHCLTICENIVAQSL-RNSPEFQKLLGIAMELFLLCSEDAESDVRMVADECLNKVIK
New_Caledonian_crow_(Corvus_moneduloides)                          DRVNHCLTICENIVAQSL-RNSPEFQKLLGIAMELFLLCSEDAESDVRMVADECLNKVIK
Flycatcher_(Ficedula_albicollis)                                   DRVNHCLTICENIVAQSL-RNSPEFQKLLGIAMELFLLCSEDAESDVRMVADECLNKVIK
Common_canary_(Serinus_canaria)                                    DRVNHCLTICENIVAQSL-RNSPEFQKLLGIAMELFLLCSEDAESDVRMVADECLNKVIK
Gouldian_finch_(Erythrura_gouldiae)                                DRVNHCLTICENIVAQSL-RNSPEFQKLLGIAMELFLLCSEDAESDVRMVADECLNKVIK
Swainson's_thrush_(Catharus_ustulatus)                             DRVNHCLTICENIVAQSL-RNSPEFQKLLGIAMELFLLCSEDAESDVRMVADECLNKVIK
Common_kestrel_(Falco_tinnunculus)                                 DRVNHCLTICENIVAQSL-RNSPEFQKLLGIAMELFLLCSEDAESDVRMVADECLNKVIK
Little_spotted_kiwi_(Apteryx_owenii)                               DRVNHCLTICENIVAQSL-RNSPEFQKLLGIAMELFLLCSEDAESDVRMVADECLNKVIK
Great_spotted_kiwi_(Apteryx_haastii)                               DRVNHCLTICENIVAQSL-RNSPEFQKLLGIAMELFLLCSEDAESDVRMVADECLNKVIK
Okarito_brown_kiwi_(Apteryx_rowi)                                  DRVNHCLTICENIVAQSL-RNSPEFQKLLGIAMELFLLCSEDAESDVRMVADECLNKVIK
Golden_pheasant_(Chrysolophus_pictus)                              DRVNHCLTICENIVAQSL-RNSPEFQKLLGIAMELFLLCSEDAESDVRMVADECLNKVIK
Chicken_(Gallus_gallus)                                            DRVNHCLTICENIVAQSL-RNSPEFQKLLGIAMELFLLCSEDVESDVRMVADECLNKVIK
Japanese_quail_(Coturnix_japonica)                                 DRVNHCLTICENIVAQSL-RNSPEFQKLLGIAMEVFLLCSEDAESDVRMVADECLNKVIK
Ruff_(Calidris_pugnax)                                             DRVNHCLTICENIVAQSL-RNSPEFQKLLGIAMELFLLCSEDAESDVRMVADECLNKVIK
Kakapo_(Strigops_habroptila)                                       DRVNHCLTICENIVAQSL-RNSPEFQKLLGIAMELFLLCSEDAESDVRMVADECLNKVIK
Spoon-billed_sandpiper_(Calidris_pygmaea)                          DRVNHCLTICENIVAQSL-RNSPEFQKLLGIAMELFLLCSEDAESDVRMVADECLNKVIK
Burrowing_owl_(Athene_cunicularia)                                 DRVNHCLTICENIVAQSL-RNSPEFQKLLGIAMELFLLCSEDAESDVRMVADECLNKVIK
Oriental_scops-owl_(Otus_sunia)                                    DRVNHCLTICENIVAQSL-RNSPEFQKLLGIAMELFLLCSEDAESDVRMVADECLNKVIK
Muscovy_Duck_(domestic_type)_(Cairina_moschata_domestica)          DRVNHCLTICENIVAQSL-RNSPEFQKLLGIAMEVFLLCSEDAESDVRMVADECLNKVIK
Duck_(Anas_platyrhynchos_platyrhynchos)                            DRVNHCLTICENIVAQSL-RNSPEFQKLLGIAMEVFLLCSEDAESDVRMVADECLNKVIK
Mallard_(Anas_platyrhynchos)                                       DRVNHCLTICENIVAQSL-RNSPEFQKLLGIAMEVFLLCSEDAESDVRMVADECLNKVIK
Goodes_thornscrub_tortoise_(Gopherus_evgoodei)                     DRVNHCLTICENIVAQSL-RNSPEFQKLLGIAMELFLLCSDDAESDVRMVADECLNKVIK
Three-toed_box_turtle_(Terrapene_carolina_triunguis)               DRVNHCLTICENIVAQSL-RNSPEFQKLLGIAMELFLLCSDDAESDVRMVADECLNKVIK
Common_snapping_turtle_(Chelydra_serpentina)                       DRVNHCLTICENIVAQSL-RNSPEFQKLLGIAMELFLLCSDDAESDVRMVADECLNKVIK
Painted_turtle_(Chrysemys_picta_bellii)                            DRVNHCLTICENIVAQSL-SFLW------------FS--------------YFNQSLILN
Agassiz's_desert_tortoise_(Gopherus_agassizii)                     DRVNHCLTICENIVAQSL-RNSPEFQKLLGIAMELFLLCSDDAESDVRMVADECLNKVIK
Chinese_softshell_turtle_(Pelodiscus_sinensis)                     DRVNHCLTICENIVAQSL-RNSPEFQKLLGIAMELFLLCSDDAESDVRMVADECLNKVIK
                                                                                   .                                      . :::

Northern_pike_(Esox_lucius)                                        ALMDSNLPRLQLELYKEIKKNGASRSLRAALWRFAELAHLIRP---------QKCRPYLV
Lyretail_cichlid_(Neolamprologus_brichardi)                        VNIR-------------------HGNIIASLWRFAELAHLIRP---------QKCRPYLV
Ballan_wrasse_(Labrus_bergylta)                                    ALMDSNLPRLQLELYKEIKKNGASRSLRAALWRFAELAHLIRP---------QKCRPYLV
Yellowtail_amberjack_(Seriola_lalandi_dorsalis)                    ALMDSNLPRLQLELYKEIKKNGASRSLRAALWRFAELAHLIRP---------QKCRPYLV
Tiger_tail_seahorse_(Hippocampus_comes)                            ALMDSNLPRLQLELYKEIKKNGASRSLRAALWRFAELAHLIRP---------QKCRPYLV
Live_sharksucker_(Echeneis_naucrates)                              ALMESNLPRLQLELYKEIKKNGASRSLRAALWRFAELAHLIRP---------QKCRPYLV
Mangrove_rivulus_(Kryptolebias_marmoratus)                         ALMDSNLPRLQLELYKEIKKNGASRSLRAALWRFAELAHLIRP---------QKCRPYLV
Siamese_fighting_fish_(Betta_splendens)                            ALMDSNLPRLQLELYKEIKKNGASRSLRAALWRFAELAHLIRP---------QKCRPYLV
Bicolor_damselfish_(Stegastes_partitus)                            ALMDSNLPRLQLELYKEIKKNGASRSLRAALWRFAELAHLIRP---------QKCRPYLV
Barramundi_perch_(Lates_calcarifer)                                ALMDSNLPRLQLELYKEIKKNGASRSLRAALWRFAELAHLIRP---------QKCRPYLV
Clown_anemonefish_(Amphiprion_ocellaris)                           ALMDSNLPRLQLELYKEIKKNGASRSLRAALWRFAELAHLIRP---------QKCRPYLV
Orange_clownfish_(Amphiprion_percula)                              ALMDSNLPRLQLELYKEIKKNGASRSLRAALWRFAELAHLIRP---------QKCRPYLV
Leishan_spiny_toad_(Leptobrachium_leishanense)                     ALMDSNLPRLQLELYKEIKKNGAPRSLRAALWRFGELAHLIRP---------QKCRPYLV
Coelacanth_(Latimeria_chalumnae)                                   ALMDSNLPRLQLELYKEIKKSMGSQDLNEVVLRSIRLCWMVCP---------PQARPYLV
Elephant_shark_(Callorhinchus_milii)                               ALMDSNLPRLQLELYKEIKKNGPSRSLRAALWRFAELAHLVRP---------QKCRPYLV
Tetraodon_(Tetraodon_nigroviridis)                                 ALMDSNLPRLQLELYKEIKKNGASRSLRAALWRFAELAHLIRP---------QKCRPYLV
Tongue_sole_(Cynoglossus_semilaevis)                               ALMDSNLPRLQLELYKEIKKNGASRSLRAALWRFAELAHLIRP---------QKCRPYLV
Lumpfish_(Cyclopterus_lumpus)                                      ALMDSNLPRLQLELYKEIKKNSASRSLRAALWRFAELAHLIRP---------QKCRPYLV
Channel_bull_blenny_(Cottoperca_gobio)                             ALMDSNLPRLQLELYKEIKKNGASRSLRAALWRFAELAHLIRP---------QKCRPYLV
Stickleback_(Gasterosteus_aculeatus)                               ALMDSNLPRLQLELYKEIKKNGASRSLRAALWRFAELAHLIRP---------QKCRPYLV
Jewelled_blenny_(Salarias_fasciatus)                               ALMDSNLPRLQLELYKEIKKNGASRSLRAALWRFAELAHLIRP---------QKCRPYLV
Orbiculate_cardinalfish_(Sphaeramia_orbicularis)                   ALMDSNLPRLQLELYKEIKKNGASRSLRAALWRFAELAHLIRP---------QKCRPYLV
Gilthead_seabream_(Sparus_aurata)                                  ALMDSNLPRLQLELYKEIKKNGASRSLRAALWRFAELAHLIRP---------QKCRPYLV
Turbot_(Scophthalmus_maximus)                                      ALIDSNLPRLQLELYKEIKKNGASRSLRAALWRFAELAHLIRP---------QKCRPYLV
Monterrey_platyfish_(Xiphophorus_couchianus)                       ALMDSNLPRLQLELYKEIKKNGASRSLRAALWRFAELAHLIRP---------QKC-PYLV
Mummichog_(Fundulus_heteroclitus)                                  ALMDSNLPRLQLELYKEIKKNGASRSLRAALWRFAELAHLIRP---------QKCRPYLV
Western_mosquitofish_(Gambusia_affinis)                            ALMDSNLPRLQLELYKEIKKNGASRSLRAALWRFAELAHLIRP---------QKCRPYLV
Nile_tilapia_(Oreochromis_niloticus)                               ALMDSNLPRLQLELYKEIKKNGASRSLRAALWRFAELAHLIRP---------QKCRPYLV
Fugu_(Takifugu_rubripes)                                           ALMDSNLPRLQLELYKEIKKNGASRSLRAALWRFAELAHLIRP---------QKCRPYLV
Guppy_(Poecilia_reticulata)                                        ALMDSNLPRLQLELYKEIKKNGASRSLRAALWRFAELAHLIRP---------QKCRPYLV
European_seabass_(Dicentrarchus_labrax)                            ALMDSNLPRLQLELYKEIKKNGASRSLRAALWRFAELAHLIRP---------QKCRPYLV
Large_yellow_croaker_(Larimichthys_crocea)                         ALMDSNLPRLQLELYKEIKKNGASRSLRAALWRFAELAHLIRP---------QKCRPYLV
Asian_bonytongue_(Scleropages_formosus)                            ALMDSSLPRLQLELYKEIKKNGASRSLRAALWRFAELSHLIRP---------QKCRPYLV
Paramormyrops_kingsleyae_(Paramormyrops_kingsleyae)                ALMDSNLPRLQLELYKEIKKVSECRPA--------ALFCPSRS---------RVCRPYLV
Atlantic_herring_(Clupea_harengus)                                 ALMDSNLPRLQLELYKEIKKNGAPRSLRAALWRFAELAHLIRP---------QKCRPYLV
Denticle_herring_(Denticeps_clupeoides)                            ALMDSNLPRLQLELYKEIKKNGASRSLRAALWRFAELAHLVRP---------QKCRPYFV
Mexican_tetra_(Astyanax_mexicanus)                                 ALMDSNLPRLQLELYKEIKKNGASRSLRAALWRFAELAHLVRP---------QKCRPYLV
Channel_catfish_(Ictalurus_punctatus)                              ALMDSNLPRLQLELYKEIKKNGASRSLRAALWRFGELAHLVRP---------QKCRPYLV
Zebrafish_(Danio_rerio)                                            ALMDSNLPRLQLELYKEIKKNAASRSLRAALWRFAELAHLVRP---------QKCRPYLV
Goldfish_(Carassius_auratus)                                       ALMDSNLPRLQLELYKEIKKNAASRSLRAALWRFAELAHLVRP---------QKCRPYLV
Common_carp_german_mirror_(Cyprinus_carpio)                        ALMDSNLPRLQLELYKEIKKNAASRSLRAALWRFAELAHLVRP---------QKCRPYLV
Golden-line_barbel_(Sinocyclocheilus_grahami)                      ALMDSNLPRLQLELYKEIKKNAASRSLRAALWRFAELAHLVRP---------QKCRPYLV
Blind_barbel_(Sinocyclocheilus_anshuiensis)                        ALMDSNLPRLQLELYKEIKKNAASRSLRAALWRFAELAHLQTCMNPPFFNQFFLLRPYLV
Horned_golden-line_barbel_(Sinocyclocheilus_rhinocerous)           ALMDSNLPRLQLELYKEIKKNAASRSLRAALWRFAELAHLVRP---------QKCRPYLV
Koala_(Phascolarctos_cinereus)                                     ALMESNLPRLQLELYKEIKKNGASRSLRAALWRFAELAHLVRP---------QKCRPYLV
Kangaroo_rat_(Dipodomys_ordii)                                     ALMDSNLPRLQLELYKEIKKNGAPRSLRAALWRFAELAHLVRP---------QKCRPYLV
Upper_Galilee_mountains_blind_mole_rat_(Nannospalax_galili)        ALMDSNLPRLQLELYKEIKKNGAPRSLRAALWRFAELAHLVRP---------QKCRPYLV
Golden_Hamster_(Mesocricetus_auratus)                              ALMDSNLPRLQLELYKEIKKNGAPRSLRAALWRFAELAHLVRP---------QKCRLASN
Rat_(Rattus_norvegicus)                                            ALMDSNLPRLQLELYKEIKKNGAPRSLRAALWRFAELAHLVRP---------QKCRPYLV
Shrew_mouse_(Mus_pahari)                                           ALMDSNLPRLQLELYKEIKKNGAPRSLRAALWRFAELAHLVRP---------QKCRPYLV
Ryukyu_mouse_(Mus_caroli)                                          ALMDSNLPRLQLELYKEIKKNGAPRSLRAALWRFAELAHLVRP---------QKCRPYLV
Mouse_(Mus_musculus)                                               ALMDSNLPRLQLELYKEIKKNGAPRSLRAALWRFAELAHLVRP---------QKCRPYLV
Algerian_mouse_(Mus_spretus)                                       ALMDSNLPRLQLELYKEIKKNGAPRSLRAALWRFAELAHLVRP---------QKCRPYLV
Steppe_mouse_(Mus_spicilegus)                                      ALMDSNLPRLQLELYKEIKKNGAPRSLRAALWRFAELAHLVRP---------QKCRPYLV
Mongolian_gerbil_(Meriones_unguiculatus)                           ALMDSNLPRLQLELYKEIKKNGAPRSLRAALWRFAELAHLVRP---------QKCRPYLV
Chinese_hamster_CHOK1GS_(Cricetulus_griseus)                       ALMDSNLPRLQLELYKEIKKNGAPRSLRAALWRFAELAHLVRP---------QKCRPYLV
Northern_American_deer_mouse_(Peromyscus_maniculatus_bairdii)      ALMDSNLPRLQLELYKEIKKNGAPRSLRAALWRFAELAHLVRP---------QKCRPYLV
Prairie_vole_(Microtus_ochrogaster)                                ALMDSNLPRLQLELYKEIKKNGAPRSLRAALWRFAELAHLVRP---------QKCRPYLV
Eurasian_red_squirrel_(Sciurus_vulgaris)                           ALMDSNLPRLQLELYKEIKKNGASRSLRAALWRFAELAHLVRP---------QKCRPYLV
Squirrel_(Ictidomys_tridecemlineatus)                              ALMDSNLPRLQLELYKEIKKNGASRSLRAALWRFAELAHLVRP---------QKCRPYLV
Degu_(Octodon_degus)                                               VRTCGHCPLLSFCLC-KWGGNGAPRSLRAALWRFAELAHLVRP---------QKCRPYLV
Guinea_Pig_(Cavia_porcellus)                                       ALMDSNLPRLQLELYKEIKKNGAPRSLRAALWRFAELAHLVRP---------QKCRPYLV
Long-tailed_chinchilla_(Chinchilla_lanigera)                       ALMDSNLPRLQLELYKEIKKNGAPRSLRAALWRFAELAHLVRP---------QKCRPYLV
Naked_mole-rat_female_(Heterocephalus_glaber)                      ALMDSNLPRLQLELYKEIKKNGAPRSLRAALWRFAELAHLVRP---------QKCRPYLV
Elephant_(Loxodonta_africana)                                      ALMDSNLPRLQLELYKEIKKNGAPRSLRAALWRFAELAHLVRP---------QKCRPYLV
Marmoset_(Callithrix_jacchus)                                      ALMDSNLPRLQLELYKEIKKNGAPRSLRAALWRFAELAHLVRP---------QKCRPYLV
Tarsier_(Carlito_syrichta)                                         ALMDSNLPRLQLELYKEIKKNGAPRSLRAALWRFAELAHLVRP---------QKCRPYLV
Coquerel's_sifaka_(Propithecus_coquereli)                          ALMDSNLPRLQLELYKEIKKNGAPRSLRAALWRFAELAHLVRP---------QKCRPYLV
Mouse_Lemur_(Microcebus_murinus)                                   ALMDSNLPRLQLELYKEIKKNGAPRSLRAALWRFAELAHLVRP---------QKCRPYLV
Ma's_night_monkey_(Aotus_nancymaae)                                ALMDSNLPRLQLELYKEIKKNGAPRSLRAALWRFAELAHLVRP---------QKCRPYLV
Sooty_mangabey_(Cercocebus_atys)                                   ALMDSNLPRLQLELYKEIKKNGAPRSLRAALWRFAELAHLVRP---------QKCRPYLV
Golden_snub-nosed_monkey_(Rhinopithecus_roxellana)                 ALMDSNLPRLQLELYKEIKKNGAPRSLRAALWRFAELAHLVRP---------QKCRPYLV
Olive_baboon_(Papio_anubis)                                        ALMDSNLPRLQLELYKEIKKNGAPRSLRAALWRFAELAHLVRP---------QKCRPYLV
Ugandan_red_Colobus_(Piliocolobus_tephrosceles)                    ALMDSNLPRLQLELYKEIKKNGAPRSLRAALWRFAELAHLVRP---------QKCRPYLV
Pig-tailed_macaque_(Macaca_nemestrina)                             ALMDSNLPRLQLELYKEIKKNGAPRSLRAALWRFAELAHLVRP---------QKCRPYLV
Gelada_(Theropithecus_gelada)                                      ALMDSNLPRLQLELYKEIKKNGAPRSLRAALWRFAELAHLVRP---------QKCRPYLV
Vervet-AGM_(Chlorocebus_sabaeus)                                   ALMDSNLPRLQLELYKEIKKNGAPRSLRAALWRFAELAHLVRP---------QKCRPYLV
Chimpanzee_(Pan_troglodytes)                                       ALMDSNLPRLQLELYKEIKKNGAPRSLRAALWRFAELAHLVRP---------QKCRPYLV
Human_(Homo_sapiens)                                               ALMDSNLPRLQLELYKEIKKNGAPRSLRAALWRFAELAHLVRP---------QKCRPYLV
Microbat_(Myotis_lucifugus)                                        ALMDSNLPRLQLELYKEIKKNGAPRSLRAALWRFAELAHLVRP---------QKCRPYLV
Armadillo_(Dasypus_novemcinctus)                                   ALMDSNLPRLQLELYKEIKKNGASRSLRAALWRFAELAHLVRP---------QKCRPYLV
Chacoan_peccary_(Catagonus_wagneri)                                ALMDSSLPRLQLELYKEIKKNGAPRSLRAALWRFAELAHLVRP---------QKCRPYLV
Pig_(Sus_scrofa)                                                   ALMDSNLPRLQLELYKEIKKNGAPRSLRAALWRFAELAHLVRP---------QKCRPYLV
Hybrid_-_Bos_Taurus_(Bos_indicus_x_Bos_taurus)                     ALMDSNLPRLQLELYKEIKKNGAPRSLRAALWRFAELAHLVRP---------QKCRPYLV
Siberian_musk_deer_(Moschus_moschiferus)                           ALMDSNLPRLQLELYKEIKKNGAPRSLRAALWRFAELAHLVRP---------QKCRPYLV
Yarkand_deer_(Cervus_hanglu_yarkandensis)                          ALMDSNLPRLQLELYKEIKKNGAPRSLRAALWRFAELAHLVRP---------QKCRPYLV
Blue_whale_(Balaenoptera_musculus)                                 ALMDSNLPRLQLELYKEIKKNGAPRSLRAALWRFAELAHLVRP---------QKCRPYLV
Sperm_whale_(Physeter_catodon)                                     ALMDSNLPRLQLELYKEIKKNGAPRSLRAALWRFAELAHLVRP---------QKCRPYLV
Vaquita_(Phocoena_sinus)                                           ALMDSNLPRLQLELYKEIKKNGAPRSLRAALWRFAELAHLVRP---------QKCRPYLV
Horse_(Equus_caballus)                                             ALMDSNLPRLQLELYKEIKKNGAPRSLRAALWRFAELAHLVRP---------QKCRPYLV
Leopard_(Panthera_pardus)                                          ALMDSNLPRLQLELYKEIKKNGAPRSLRAALWRFAELAHLVRP---------QKCRPYLV
Lion_(Panthera_leo)                                                ALMDSNLPRLQLELYKEIKKNGAPRSLRAALWRFAELAHLVRP---------QKCRPYLV
Canada_lynx_(Lynx_canadensis)                                      ALMDSNLPRLQLELYKEIKKNGAPRSLRAALWRFAELAHLVRP---------QKCRPYLV
Cat_(Felis_catus)                                                  ALMDSNLPRLQLELYKEIKKNGAPRSLRAALWRFAELAHLVRP---------QKCRPYLV
California_sea_lion_(Zalophus_californianus)                       ALMDSNLPRLQLELYKEIKKNGAPRSLRAALWRFAELAHLVRP---------QKCRPYLV
Dog_-_Basenji_(Canis_lupus_familiaris)                             ALMDSNLPRLQLELYKEIKKNGAPRSLRAALWRFAELAHLVRP---------QKCRPYLV
Asiatic_black_bear_(Ursus_thibetanus_thibetanus)                   ALMDSSLPRLQLELYKEIKKNGAPRSLRAALWRFAELAHLVRP---------QKCRPYLV
Panda_(Ailuropoda_melanoleuca)                                     ALMDSSLPRLQLELYKEIKKNGAPRSLRAALWRFAELAHLVRP---------QKCRPYLV
Tropical_clawed_frog_(Xenopus_tropicalis)                          ALMDSNLPRLQLELYKEIKKNGAPRSLRAALWRFAELAHLVRP---------QKCRPYLV
Anole_lizard_(Anolis_carolinensis)                                 ALMDSNLPRLQLELYKEIKKNGASRSLRAALWRFAELAHLVRP---------QKCRPYFV
Platypus_(Ornithorhynchus_anatinus)                                ALMDSNLPRLQLELYKEIKKNGAPRSLRAALWRFAELAHLVRP---------QKCRPYLV
Budgerigar_(Melopsittacus_undulatus)                               ALMDSNLPRLQLELYKEIKKNGASRSLRAALWRFAELAHLVRP---------QKCRPYLV
New_Caledonian_crow_(Corvus_moneduloides)                          ALMDSNLPRLQLELYKEIKKNGASRSLRAALWRFAELAHLVRP---------QKCRPYLV
Flycatcher_(Ficedula_albicollis)                                   ALMDSNLPRLQLELYKEIKKNGASRSLRAALWRFAELAHLVRP---------QKCRPYLV
Common_canary_(Serinus_canaria)                                    ALMDSNLPRLQLELYKEIKKNGASRSLRAALWRFAELAHLVRP---------QKCRPYLV
Gouldian_finch_(Erythrura_gouldiae)                                ALMDSNLPRLQLELYKEIKKNGASRSLRAALWRFAELAHLVRP---------QKCRPYLV
Swainson's_thrush_(Catharus_ustulatus)                             ALMDSNLPRLQLELYKEIKKNGASRSLRAALWRFAELAHLVRP---------QKCRPYLV
Common_kestrel_(Falco_tinnunculus)                                 ALMDSNLPRLQLELYKEIKKNGASRSLRAALWRFAELAHLVRP---------QKCRPYLV
Little_spotted_kiwi_(Apteryx_owenii)                               ALMDSNLPRLQLELYKEIKKNGASRSLRAALWRFAELAHLVRP---------QKCRPYLV
Great_spotted_kiwi_(Apteryx_haastii)                               ALMDSNLPRLQLELYKEIKKNGASRSLRAALWRFAELAHLVRP---------QKCRPYLV
Okarito_brown_kiwi_(Apteryx_rowi)                                  ALMDSNLPRLQLELYKEIKKNGASRSLRAALWRFAELAHLVRP---------QKCRPYLV
Golden_pheasant_(Chrysolophus_pictus)                              ALMDSNLPRLQLELYKEIKKNGASRSLRAALWRFAELAHLVRP---------QKCRPYLV
Chicken_(Gallus_gallus)                                            ALMDSNLPRLQLELYKEIKKNGASRSLRAALWRFAELAHLVRP---------QKCRPYLV
Japanese_quail_(Coturnix_japonica)                                 ALMDSNLPRLQLELYKEIKKNGASRSLRAALWRFAELAHLVRP---------QKCRPYLV
Ruff_(Calidris_pugnax)                                             ALMDSNLPRLQLELYKEIKKNGASRSLRAALWRFAELAHLVRP---------QKCRPYLV
Kakapo_(Strigops_habroptila)                                       ALMDSNLPRLQLELYKEIKKNGASRSLRAALWRFAELAHLVRP---------QKCRPYLV
Spoon-billed_sandpiper_(Calidris_pygmaea)                          ALMDSNLPRLQLELYKEIKKNGASRSLRAALWRFAELAHLVRP---------QKCRPYLV
Burrowing_owl_(Athene_cunicularia)                                 ALMDSNLPRLQLELYKEIKKNGASRSLRAALWRFAELAHLVRP---------QKCRPYLV
Oriental_scops-owl_(Otus_sunia)                                    ALMDSNLPRLQLELYKEIKKNGASRSLRAALWRFAELAHLVRP---------QKCRPYLV
Muscovy_Duck_(domestic_type)_(Cairina_moschata_domestica)          VLMDSNLPRLQLELYKEIKKNGASRSLRAALWRFAELAHLVRP---------QKCRPYLV
Duck_(Anas_platyrhynchos_platyrhynchos)                            VLMDSNLPRLQLELYKEIKKNGASRSLRAALWRFAELAHLVRP---------QKCRPYLV
Mallard_(Anas_platyrhynchos)                                       VLMDSNLPRLQLELYKEIKKNGASRSLRAALWRFAELAHLVRP---------QKCRPYLV
Goodes_thornscrub_tortoise_(Gopherus_evgoodei)                     ALMDSNLPRLQLELYKEIKKNGASRSLRAAVWRFAELAHLVRP---------QKCRPYLV
Three-toed_box_turtle_(Terrapene_carolina_triunguis)               ALMDSNLPRLQLELYKEIKKNGASRSLRAAVWRFAELAHLVRP---------QKCRPYLV
Common_snapping_turtle_(Chelydra_serpentina)                       ALMDSNLPRLQLELYKEIKKNGASRSLRAAVWRFAELAHLVRP---------QKCRPYLV
Painted_turtle_(Chrysemys_picta_bellii)                            ALMDSNLPRLQLELYKEIKKNGASRSLRAAVWRFAELAHLVRP---------QKCRPYLV
Agassiz's_desert_tortoise_(Gopherus_agassizii)                     ALMDSNLPRLQLELYKEIKKNGASRSLRAAVWRFAELAHLVRP---------QKCRPYLV
Chinese_softshell_turtle_(Pelodiscus_sinensis)                     ALMDSNLPRLQLELYKEIKKNGASRSLRAAVWRFAELAHLVRP---------QKCRPYLV
                                                                   .                                   *                       

Northern_pike_(Esox_lucius)                                        NLLPCLTRIIKRQEETVQETLAAAVPKIMSALGHFANDGEVKVLLKSFVANLKSSSPTLR
Lyretail_cichlid_(Neolamprologus_brichardi)                        NLLPCLTRITKRQEETVQETLATAMPKIMSALGHFANDGEIKVLLKAFVANLKSSSPTIR
Ballan_wrasse_(Labrus_bergylta)                                    NLLPCLTRITKRQEETVQETLAAAMPKIMAALGHFANDGEVKVLLKSFIANLKSSSPTIR
Yellowtail_amberjack_(Seriola_lalandi_dorsalis)                    NLLPCLTRITKRQEETVQETLAAAMPKIMSALGHFANDGEIKVLLKSFVANLKSSSPTIR
Tiger_tail_seahorse_(Hippocampus_comes)                            NLLPCLTRITKRQEETVQETLASGMPKIMSALGHFANDGEIKVLLKSLVANLKSSSPAIR
Live_sharksucker_(Echeneis_naucrates)                              NLLPCLTRITKRQEETVQETLAAAMPKIMAALGHFANDGEIKVLLKSFVANLKSSSPTIR
Mangrove_rivulus_(Kryptolebias_marmoratus)                         NLLPCLTRITKRQEETVQETLAAAVPKIMAALGHFANDGEVKVLLKSFVASLKSSSPTIR
Siamese_fighting_fish_(Betta_splendens)                            NLLPCLTRITKRQEEMVQETLAAAMPKIMVALGHFANDGEIKVLLKAFVANLNSSSPTIR
Bicolor_damselfish_(Stegastes_partitus)                            NLLPCLTRITKRQEEMVQETLAAAMPKIMSALGHFANDSEIKVLLKSFVANLKSSSPTIR
Barramundi_perch_(Lates_calcarifer)                                NLLPCLTRITKRQEETVQETLAAAMPKIMAALGHFANDGEIKVLLKSFVANLKSSSPTIR
Clown_anemonefish_(Amphiprion_ocellaris)                           NLLPCLTRITKRQEEMVQETLAAAMPKIMSALGHFANDSEIKVLLKSFVANLKSSSPTIR
Orange_clownfish_(Amphiprion_percula)                              NLLPCLTRITKRQEEMVQETLAAAMPKIMSALGHFANDSEIKVLLKSFVANLKSSSPTIR
Leishan_spiny_toad_(Leptobrachium_leishanense)                     NLLPCLTRISKRHEESVQETLAAAIPKIMAAFGNFANDNEIKVLLKAFIANLKSSSPTIR
Coelacanth_(Latimeria_chalumnae)                                   NLLPCLTRISKRPEEAVQETLAAAIPKIMAALGNFANDSEIKVLLKAFVANLKSSSPTIR
Elephant_shark_(Callorhinchus_milii)                               NLLPCLARISKRPEEAVQETLANSVPKIMAALGNFANDSEIKMLLKTFIGNLKSSSPTIR
Tetraodon_(Tetraodon_nigroviridis)                                 NLLPCLTRITKRQEETIQETLAAAMPKIMAALGHFANDGEIKVLLKSFVANLKSSSPTIR
Tongue_sole_(Cynoglossus_semilaevis)                               NLLPCLTRITKRQEETVQETLAAAMPKIVLSLGHFANDGEIKLLLKSFVANLKSSSPTIR
Lumpfish_(Cyclopterus_lumpus)                                      NLLPCLSRITKRQEETVQETLAAAMPKIMAALGHFANDGEIKVLLKSFVANLKSSSPTIR
Channel_bull_blenny_(Cottoperca_gobio)                             NLLPCLSRITKRQEETVQETLAAAMPKIMSALGHFANDGEIKVLLKSFVANLKSSSPTIR
Stickleback_(Gasterosteus_aculeatus)                               NLLPCLSRITKRQEETVQETLAAAMPKIMGALGHFANDGEIKVLLKSFVANLKSSSPTIR
Jewelled_blenny_(Salarias_fasciatus)                               NLLPCLTRITKRQEETVQETLAAAMPKIMMALGHFANDGEIKVLLKSFVANLKSSSPTIR
Orbiculate_cardinalfish_(Sphaeramia_orbicularis)                   NLLPCLTRITKRQEETVQETLAAAMPKIMVALGHFANDSEIKVVLKSFVANLKSSSPTIR
Gilthead_seabream_(Sparus_aurata)                                  NLLPCLARITKRQEETVQETLAAAMPKIMAALGHFANDGEIKVLLKSFVANLKSSSPTIR
Turbot_(Scophthalmus_maximus)                                      NLLPCLTRITKRQEETVQETLAAAIPKTMTALGHFANDGEIKVLLKSFVANLKSGSPTIR
Monterrey_platyfish_(Xiphophorus_couchianus)                       NLLPCLSRITKRQEETVQETLAAAIPKIMSALGNFANDGEIKL-LKSFVANLKSSSSTIR
Mummichog_(Fundulus_heteroclitus)                                  NLLPCLSRITKRQEETVQETLAAAIPKIMSALGNFANDGEIKVLLKSFVANLKSSSPTIR
Western_mosquitofish_(Gambusia_affinis)                            NLLPCLSRITKRQEETVQETLAAAIPKIMSALGNFANDGEIKVLLKSFVANLKSGSSTIR
Nile_tilapia_(Oreochromis_niloticus)                               NLLPCLTRITKRQEETVQETLATAMPKIMSALGHFANDGEIKVLLKAFVANLKSSSPTIR
Fugu_(Takifugu_rubripes)                                           NLLPCLTRITKRQEETIQETLAAAMPKIMAALGHFANDGEIKMLLKSFVANLKSSSPTIR
Guppy_(Poecilia_reticulata)                                        NLLPCLSRITKRQEETVQETLAAAIPKIMSALGNFANDGEIKVLLKSFVANLKSSSPTIR
European_seabass_(Dicentrarchus_labrax)                            NLLPCLARITKRQEETVQETLAAAMPKIMAALGHFANDGEIKVLLKSFVANLKVSSPTIR
Large_yellow_croaker_(Larimichthys_crocea)                         NLLPCLARITKRQEETVQETLAAAMPKIMAALGHFANDGEIKVLLKSFVANLKSSSPTIR
Asian_bonytongue_(Scleropages_formosus)                            NLLPCLTRICKRPEEAVQETLAAAIPKIMAALGNFANDSELKVLLKAFVANLKSSSTTIR
Paramormyrops_kingsleyae_(Paramormyrops_kingsleyae)                NLLPCLTRISKRPEETVQETLATAIPKLMAALGNFANDNEIKVLLKAFVANLKSSSTTIR
Atlantic_herring_(Clupea_harengus)                                 NLLPCLTRIAKRQEEAVQETLAAAIPKIMSALGQFANDGEIKVLLKAFVANLKSSSPTIR
Denticle_herring_(Denticeps_clupeoides)                            NLLPCLTRITKRQEESVQETLATAIPKIMAALGNFANDGEIKVLLKAFVANLKSSSPTIR
Mexican_tetra_(Astyanax_mexicanus)                                 NLLPCLTRITKRQEETVQETLAASMPKIMAALGHFANDGEIKVLLKAFVANLKSSSPTIR
Channel_catfish_(Ictalurus_punctatus)                              NLLPCLTRIAKRQEEMVQETLASSIPKIMAALGNFANDTEIKVLLKAFVANLKSSSPTIR
Zebrafish_(Danio_rerio)                                            NLLPCLTRITKRQEETVQETLSSSIPKIMAALGHFANDGEIKMLLKAFVANLKSSSPTIR
Goldfish_(Carassius_auratus)                                       NLLPCLTRITKRQEETVQETLSSSIPKIMAALGHFANDGEIKMLLKAFVANLKSSSPTIR
Common_carp_german_mirror_(Cyprinus_carpio)                        NLLPCLTRIAKRQEETVQETLSSSIPKIMAALGHFANDGEIKMLLKAFVANLKSSSPTIR
Golden-line_barbel_(Sinocyclocheilus_grahami)                      NLLPCLTRITKRQEETVQETLSSSIPKIMAALGHFANDGEIKMLLKAFVANLKSSSPTIR
Blind_barbel_(Sinocyclocheilus_anshuiensis)                        NLLPCLTRITKRQEETVQETLSSSIPKIMAALGHFANDGEIKMLLKAFVASLKSSSPTIR
Horned_golden-line_barbel_(Sinocyclocheilus_rhinocerous)           NLLPCLTRITKRQEETVQETLSSSIPKIMAALGHFANDGEIKMLLKAFVANLKSSSPTIR
Koala_(Phascolarctos_cinereus)                                     NLLPCLTRISKRTEESVQETLAAAIPKIMASFGNFANDNEIKVLLKAFIANLKSSSPTIR
Kangaroo_rat_(Dipodomys_ordii)                                     NLLPCLTRTSKRPEESVQETLAAAIPKIMASFGNFANDNEIKVLLKAFIANLKSNSPTVR
Upper_Galilee_mountains_blind_mole_rat_(Nannospalax_galili)        NLLPCLTRTSKRPEESVQETLAAAVPKIMASFGNFANDNEIKVLLKAFIANLKSNSPTVR
Golden_Hamster_(Mesocricetus_auratus)                              SHI---------------------------------------------------------
Rat_(Rattus_norvegicus)                                            NLLPCLTRTSKRPEESVQETLAAAVPKIMASFGNFANDNEIKVLLKAFIANLKSSSPTVR
Shrew_mouse_(Mus_pahari)                                           NLLPCLTRTSKRPEESVQETLAAAVPKIMASFGNFANDNEIKVLLKAFIANLKSSSPTVR
Ryukyu_mouse_(Mus_caroli)                                          NLLPCLTRTSKRPEESVQETLAAAVPKIMASFGNFANDNEIKVLLKAFIANLKSSSPTVR
Mouse_(Mus_musculus)                                               NLLPCLTRTSKRPEESVQETLAAAVPKIMASFGNFANDNEIKVLLKAFIANLKSSSPTVR
Algerian_mouse_(Mus_spretus)                                       NLLPCLTRTSKRPEESVQETLAAAVPKIMASFGNFANDNEIKVLLKAFIANLKSSSPTVR
Steppe_mouse_(Mus_spicilegus)                                      NLLPCLTRTSKRPEESVQETLAAAVPKIMASFGNFANDNEIKVLLKAFIANLKSSSPTVR
Mongolian_gerbil_(Meriones_unguiculatus)                           NLLPCLTRTSKRPEESVQETLAIAVPKIMASFGNFANDNEIKVLLKAFIANLKSSSPTVR
Chinese_hamster_CHOK1GS_(Cricetulus_griseus)                       NLLPCLTRTSKRPEESVQETLAAAVPKIMASFGNFANDNEIKVLLKAFIANLKSSSPTVR
Northern_American_deer_mouse_(Peromyscus_maniculatus_bairdii)      NLLPCLTRTSKRPEESVQETLAAAVPKIMASFGNFANDNEIKVLLKAFIANLKSSSPTVR
Prairie_vole_(Microtus_ochrogaster)                                NLLPCLTRTSKRPEESVQETLAAAVPKIMASFGNFANDNEIKVLLKAFIANLKSSSPTVR
Eurasian_red_squirrel_(Sciurus_vulgaris)                           NLLPCLTRTSKRPEESVQETLAAAVPKIMASFGNFANDNEIKVLLKAFIANLKSSSPTVR
Squirrel_(Ictidomys_tridecemlineatus)                              NLLPCLTRTSKRPEESVQETLAAAVPKIMASFGNFANDNEIKVLLKAFIANLKSSSPTVR
Degu_(Octodon_degus)                                               NLLPCLTRTSKRPEESVQETLAAAVPKIMASFGNFANDNEIKVLLKAFIANLKSSSPTVR
Guinea_Pig_(Cavia_porcellus)                                       NLLPCLTRTSKRPEESVQETLAAAVPKIMASFGNFANDNEIKVLLKAFIANLKSSSPTVR
Long-tailed_chinchilla_(Chinchilla_lanigera)                       NLLPCLTRTCKRPEESVQETLAAAVPKIMASFGNFANDNEIKVLLKAFIANLKSSSPTVR
Naked_mole-rat_female_(Heterocephalus_glaber)                      NLLPCLTRTSRRPEESVQETLAAAIPKIMASFGNFANDNEIKILLKAFIANLKSSSPTVR
Elephant_(Loxodonta_africana)                                      NLLPCLTRISKRPEESVQETLAAAIPKIMASFGNFANDNEIKVLLKAFMANLKSSSPTIR
Marmoset_(Callithrix_jacchus)                                      NLLPCLTRTSKRPEESVQETLAAAVPKIMASFGNFANDNEIKVLLKAFIANLKSSSPTIR
Tarsier_(Carlito_syrichta)                                         NLLPCLTRTSKRTEESVQETLAAAVPKIMASFGNFANDNEIKVLLKAFIANLKSNSPTIR
Coquerel's_sifaka_(Propithecus_coquereli)                          NLLPCLTRTSKRPEESVQETLAAAVPKIMASFGNFANDNEIKVLLKAFIVNLKSSSPTIR
Mouse_Lemur_(Microcebus_murinus)                                   NLLPCLTRTSKRPEESVQETLAAAVPKIMASFGNFANDNEIKVLLKAFIVNLKSSSPTIR
Ma's_night_monkey_(Aotus_nancymaae)                                NLLPCLTRTSKRPEESVQETLAAAVPKIMASFGNFANDNEIKVLLKAFIANLKSSSPTIR
Sooty_mangabey_(Cercocebus_atys)                                   NLLPCLSRTSKRPEESVQETLAAAVPKIMASFGNFANDNEIKVLLKAFIANLKSSSPTIR
Golden_snub-nosed_monkey_(Rhinopithecus_roxellana)                 NLLPCLSRTSKRPEESVQETLAAAVPKIMASFGNFANDNEIKVLLKAFIANLKSSSPTIR
Olive_baboon_(Papio_anubis)                                        NLLPCLSRTSKRPEESVQETLAAAVPKIMASFGNFANDNEIKVLLKAFIANLKSSSPTIR
Ugandan_red_Colobus_(Piliocolobus_tephrosceles)                    NLLPCLSRTSKRPEESVQETLAAAVPKIMASFGNFANDNEVKVLLKAFIANLKSSSPTIR
Pig-tailed_macaque_(Macaca_nemestrina)                             NLLPCLSRTSKRPEESVQETLAAAVPKIMASFGNFANDNEIKVLLKAFIANLKSSSPTIR
Gelada_(Theropithecus_gelada)                                      NLLPCLSRTSKRPEESVQETLAAAVPKIMASFGNFANDNEIKVLLKAFIANLKSSSPTIR
Vervet-AGM_(Chlorocebus_sabaeus)                                   NLLPCLSRTSKRPEESVQETLAAAVPKIMASFGNFANDNEIKVLLKAFIANLKSSSPTIR
Chimpanzee_(Pan_troglodytes)                                       NLLPCLTRTSKRPEESVQETLAAAVPKIMASFGNFANDNEIKVLLKAFIANLKSSSPTIR
Human_(Homo_sapiens)                                               NLLPCLTRTSKRPEESVQETLAAAVPKIMASFGNFANDNEIKVLLKAFIANLKSSSPTIR
Microbat_(Myotis_lucifugus)                                        NLLPCLTRTSKRPEESVQETLAAAIPKIMASLGNFANDNEIKVLLKAFITNLKSSSPTTR
Armadillo_(Dasypus_novemcinctus)                                   NLLPCLTRISKRPEESVQETLAAAIPKVMASFGNFANDNEIKVLLKAFIANLKSSSPTVR
Chacoan_peccary_(Catagonus_wagneri)                                NLLPCLTRTSKRPEESVQETLAAAVPKIMASFGNFANDNEIKVLLKAFIANLKSGSPTVR
Pig_(Sus_scrofa)                                                   NLLPCLTRTSKRPEESVQETLAAAVPKIMASFGNFANDNEIKVLLKAFVANLKSGSPTVR
Hybrid_-_Bos_Taurus_(Bos_indicus_x_Bos_taurus)                     NLLPCLTRTSKRPEESVQETLAAAIPKIMASFGNFANDNEIKVLLKAFIANLKSSSPTVR
Siberian_musk_deer_(Moschus_moschiferus)                           NLLPCLTRTSKRPEESVQETLAAAIPKIMAAFGNFANDNEIKVLLKAFIANLKSSSPTVR
Yarkand_deer_(Cervus_hanglu_yarkandensis)                          NLLPCLTRTSKRPEESVQEALAAAVPKVMAAFGNFANDSEIKVLLKAFIANLKSSSPTAR
Blue_whale_(Balaenoptera_musculus)                                 NLLPCLTRTSKRPEESVQETLAAAVPKIMASFGNFANDNEIKVLLKAFIANLKSSSPTVR
Sperm_whale_(Physeter_catodon)                                     NLLPCLTRTSKRPEESVQETLAAAVPKVMASFGNFANDNEIKVLLKAFIANLKSSSPTVR
Vaquita_(Phocoena_sinus)                                           NLLPCLTRTSKRPEESVQETLAAAVPKIMASFGNFANDNEIKVLLKAFIANLKCSSPTVR
Horse_(Equus_caballus)                                             NLLPCLTRTSKRPEESVQETLATAIPKIMASFGNFANDNEIKVLLKAFIANLKSSSPTIR
Leopard_(Panthera_pardus)                                          NLLPCLTRISKRPEESVQETLAAAVPKIMASFGNFANDNEIKVLLKAFIANLKSSSPTIR
Lion_(Panthera_leo)                                                NLLPCLTRISKRPEESVQETLAAAVPKIMASFGNFANDNEIKVLLKAFIANLKSSSPTIR
Canada_lynx_(Lynx_canadensis)                                      NLLPCLTRISKRPEESVQETLAAAVPKIMASFGNFANDNEIKVLLKAFIANLKSSSPTIR
Cat_(Felis_catus)                                                  NLLPCLTRISKRPEESVQETLAAAVPKIMASFGNFANDNEIKVLLKAFIANLKSSSPTIR
California_sea_lion_(Zalophus_californianus)                       NLLPCLTRISKRPEESVQETLAAAVPKIMASFGNFANDNEIKVLLKAFIANLKSSSPTIR
Dog_-_Basenji_(Canis_lupus_familiaris)                             NLLPCLTRISKRPEESVQETLAAAVPKIMASFGNFANDNEIKVLLKAFIANLKSSSPTIR
Asiatic_black_bear_(Ursus_thibetanus_thibetanus)                   NLLPCLTRISKRPEESVQETLAAAVPKIMASFGNFANDNEIKVLLKAFIANLKSSSPTIR
Panda_(Ailuropoda_melanoleuca)                                     NLLPCLTRISKRPEESVQETLAAAVPKIMASFGNFANDNEIKVLLKAFIANLKSSSPTIR
Tropical_clawed_frog_(Xenopus_tropicalis)                          NLLPCLTRISKRHEESVQETLAAAIPKIMAAFGNFANDNEIKVLLKAFIANLKSSSPAIR
Anole_lizard_(Anolis_carolinensis)                                 NLLPCLTRVSNRSEESVQETLAAAIPKIMAAFGNFANDNEIKILLKAFVANLKSTSPTIR
Platypus_(Ornithorhynchus_anatinus)                                NLLPCLTRISKRPEESVQETLAQAVPKIGAAFGNFANDNEIKVLLKAFVANLKSSSPTIR
Budgerigar_(Melopsittacus_undulatus)                               NLLPCLTRISKRPEESVQETLAAAIPKIMAAFGNFANDNEIKVLLKAFIANLKSSSPTIR
New_Caledonian_crow_(Corvus_moneduloides)                          NLLPCLTRISKRPEESVQETLAAAIPKIMAAFGNFANDNEIKVLLKAFIANLKSSSPTIR
Flycatcher_(Ficedula_albicollis)                                   NLLPCLTRISKRPEESVQETLAAAIPKIMAAFGNFANDNEIKVLLKAFIANLKSSSPTIR
Common_canary_(Serinus_canaria)                                    NLLPCLTRISKRPEESVQETLAAAIPKIMAAFGNFANDNEIKVLLKAFIANLKSSSPTIR
Gouldian_finch_(Erythrura_gouldiae)                                NLLPCLTRISKRPEESVQETLAAAIPKIMAAFGNFANDNEIKVLLKAFIANLKSSSPTIR
Swainson's_thrush_(Catharus_ustulatus)                             NLLPCLTRISKRPEESVQETLAAAIPKIMAAFGNFANDNEIKVLLKAFIANLKSSSPTIR
Common_kestrel_(Falco_tinnunculus)                                 NLLPCLTRISKRPEESVQETLAAAIPKIMAAFGNFANDNEIKVLLKAFIANLKSSSPTIR
Little_spotted_kiwi_(Apteryx_owenii)                               NLLPCLTRISKRPEESVQETLAAAIPKIMAAFGNFANDNEIKVLLKAFIANLKSSSPTIR
Great_spotted_kiwi_(Apteryx_haastii)                               NLLPCLTRISKRPEESVQETLAAAIPKIMAAFGNFANDNEIKVLLKAFIANLKSSSPTIR
Okarito_brown_kiwi_(Apteryx_rowi)                                  NLLPCLTRISKRPEESVQETLAAAIPKIMAAFGNFANDNEIKVLLKAFIANLKSSSPTIR
Golden_pheasant_(Chrysolophus_pictus)                              NLLPCLTRISKRPEESVQETLAAAIPKIMAAFGNFANDNEIKVLLKAFIANLKSSSPTIR
Chicken_(Gallus_gallus)                                            NLLPCLTRISKRPEESVQETLAAAIPKIMAAFGNFANDNEIKVLLKAFIANLKSSSPTIR
Japanese_quail_(Coturnix_japonica)                                 NLLPCLTRISKRPEESVQETLAAAIPKIMAAFGNFANDNEIKVLLKAFIANLKSSSPTIR
Ruff_(Calidris_pugnax)                                             NLLPCLTRISKRPEESVQETLAAAIPKIMAAFGNFANDNEIKVLLKAFIANLKSSSPTIR
Kakapo_(Strigops_habroptila)                                       NLLPCLTRISKRPEESVQETLAAAIPKIMAAFGNFANDNEIKVLLKAFIANLKSSSPTIR
Spoon-billed_sandpiper_(Calidris_pygmaea)                          NLLPCLTRISKRPEESVQETLAAAIPKIMAAFGNFANDNEIKVLLKAFIANLKSSSPTIR
Burrowing_owl_(Athene_cunicularia)                                 NLLPCLARISKRPEESVQETLAAAIPKIMAAFGNFANDNEIKVLLKAFVANLKSSSPTIR
Oriental_scops-owl_(Otus_sunia)                                    NLLPCLTRISKRPEESVQETLAAAIPKIMAAFGNFANDNEIKVLLKAFIANLKSSSPTIR
Muscovy_Duck_(domestic_type)_(Cairina_moschata_domestica)          NLLPCLTRISKRPEESVQETLAAAIPKIMAAFGNFANDNEIKVLLKAFIANLKSSSPTIR
Duck_(Anas_platyrhynchos_platyrhynchos)                            NLLPCLTRISKRPEESVQETLAAAIPKIMAAFGNFANDNEIKVLLKAFIANLKSSSPTIR
Mallard_(Anas_platyrhynchos)                                       NLLPCLTRISKRPEESVQETLAAAIPKIMAAFGNFANDNEIKVLLKAFIANLKSSSPTIR
Goodes_thornscrub_tortoise_(Gopherus_evgoodei)                     NLLPCLTRISKRPEESVQETVAAAIPKIMAAFGNFANDNEIKVLLKAFIANLKSSSPTIR
Three-toed_box_turtle_(Terrapene_carolina_triunguis)               NLLPCLTRISKRPEESVQETLAAAIPKIMAAFGNFANDNEIKVLLKAFIANLKSSSPTIR
Common_snapping_turtle_(Chelydra_serpentina)                       NLLPCLTRISKRPEESVQETLVAAIPKIMAAFGNFANDNEIKVLLKAFIANLKSSSPTIR
Painted_turtle_(Chrysemys_picta_bellii)                            NLLPCLTRISKRPEESVQETLAAAIPKIMAAFGNFANDNEIKVLLKAFIANLKSSSPTIR
Agassiz's_desert_tortoise_(Gopherus_agassizii)                     NLLPCLTRISKRPEESVQETVAAAIPKIMAAFGNFANDNEIKVLLKAFIANLKSSSPTIR
Chinese_softshell_turtle_(Pelodiscus_sinensis)                     NLLPCLTRISKRPEESVQETLAAAIPKIMAAFGNFANDNEIKVLLKAFIANLKSSSPTIR
                                                                   . :                                                         

Northern_pike_(Esox_lucius)                                        RTAATSAASVCQHSRRASYFYTWLLNVLLGLLVPGD-ELPSHLILGALLTLRYLMPLLQQ
Lyretail_cichlid_(Neolamprologus_brichardi)                        RTAASSAVSICQHSRRTSYFYTWLLNVLLGLLVPVDDEHPSHLILGVLLTLRYLMPLLQQ
Ballan_wrasse_(Labrus_bergylta)                                    RTAASSAVSVCQHSRRSSYFYTWLLNVLLGLLVPVDEEHPSHLILGVLLTLRYLMPLLQQ
Yellowtail_amberjack_(Seriola_lalandi_dorsalis)                    RTAASSAVSVCQHSRRTSYFYTWLLNVLLGLLVPVDEEHPSHLILGVLLTLRYLMPLLQQ
Tiger_tail_seahorse_(Hippocampus_comes)                            RTAASSAVSVCQHSRRASYFYTWLLNVLLGLVIPVDEEHFSHLILGVLLTLRYLMPLLQQ
Live_sharksucker_(Echeneis_naucrates)                              RTAASSAVSVCQHSRRTSYFYTWLLNVLLGLLVPVDEEHPSHLILGVLLTLRYLMPLLQQ
Mangrove_rivulus_(Kryptolebias_marmoratus)                         RTAASSAVSVCQHSRRASYFYTWLLNVLLGLLVPVDNEHPSHLILGVLLTLRYLMPLLQH
Siamese_fighting_fish_(Betta_splendens)                            RTAASSAVSVCQHSRCTSYFYTWLLNVLLGLLVPVDEEHPSHLILGVLLTLRYLMPLLQQ
Bicolor_damselfish_(Stegastes_partitus)                            RTAASSAVSVCQHSRRTSYFYTWLLNVLLGLLVPVDDEHPSHLILGVLLTLRYLMPLLQQ
Barramundi_perch_(Lates_calcarifer)                                RTAASSAVSVCQHSRRTSYFYTWLLNVLLGLLVPVDEEHPSHLILGVLLTLRYLMPLLQQ
Clown_anemonefish_(Amphiprion_ocellaris)                           RTAASSAVSVCQHSRRTSYFYTWLLNVLLGLLVPVDEEHPSHLILGVLLTLRYLMPLLQQ
Orange_clownfish_(Amphiprion_percula)                              RTAASSAVSVCQHSRRTSYFYTWLLNVLLGLLVPVDEEHPSHLILGVLLTLRYLMPLLQQ
Leishan_spiny_toad_(Leptobrachium_leishanense)                     RTAAGSAVSICQHSRRTQYFYTWLLNVLLGLLVPVEDEHPTLVILGVLLTLRYLTPLLQQ
Coelacanth_(Latimeria_chalumnae)                                   RTAAGSAVSICQHSRRTQYFYTWLLNVLLGLLVPVEDDRPNPLVLGVLLTLRYLMPLLQQ
Elephant_shark_(Callorhinchus_milii)                               RTAASSAVVICQHSRRTQYFYTWLLNVLLGFLVPVEEDRPTPLILGVMLTLRYLMPLLRQ
Tetraodon_(Tetraodon_nigroviridis)                                 RTAASSAVSVCQHSRRTSYFYTWLLNVLLGLLVPVDEEHHSHLILGVLLTLRYLMPLLQQ
Tongue_sole_(Cynoglossus_semilaevis)                               RTAASSAVTVCQHSRRSSYFYTWLLNVLLGLLVPVDEEHPSHLILGVLLTLRYLMPLLQQ
Lumpfish_(Cyclopterus_lumpus)                                      RTAASSAVSVCQHSRRTSYFYTWLLNVLLGLLVPVDEEHPTHLILGVLLTLRYLMPLLQQ
Channel_bull_blenny_(Cottoperca_gobio)                             RTAASSAVSVCQHSRRTSYFYTWLLNVLLGLLVPVDEEHPTHLILGVLLTLRYLMPLLQQ
Stickleback_(Gasterosteus_aculeatus)                               RTAASSAVSVCQHSRRTSYFYTWLLNVLLGLLVPVDEEHPSHLILGVLLTLRYLMPLLQQ
Jewelled_blenny_(Salarias_fasciatus)                               RTAASSAVSVCQHSRRASYFYTWLLNVLLGLVVPVDEEHPTHLILGVLLTLRYLMPLLQQ
Orbiculate_cardinalfish_(Sphaeramia_orbicularis)                   RTAASSAVTVCQHSRRTSYFYTWLLNVLLGLLVPVDEEHPSHLILGVLLTLRYLMPLLQQ
Gilthead_seabream_(Sparus_aurata)                                  RTAASSAVSVCQHSRRTSYFYTWLLNVLLGLLVPVDEEHPSHLILGVLLTLRYLMPLLQQ
Turbot_(Scophthalmus_maximus)                                      RTAASAAVSVCQHSRRTSYFYTWLLNVLLGLLVPVDEEHPSHLILGVLLTLRYLMPLLQQ
Monterrey_platyfish_(Xiphophorus_couchianus)                       RTAASCAVCVCQHSRRTSYFYTWLLNVLL-LLLPVDDEHPSHLILGVLLTFRYLMPLLQH
Mummichog_(Fundulus_heteroclitus)                                  RTAASSAVSVCQHSRRTTYFYTWLLNVLLGLLLPVDDEHPSHLILGVLLTLRYLMPLLQH
Western_mosquitofish_(Gambusia_affinis)                            RTAASCAVSVCQHSRRTSYFYTWLLNVLLGLLLPVDDEHPSHLILGVLLTFRYLMPLLQH
Nile_tilapia_(Oreochromis_niloticus)                               RTAASSAVSICQHSRRTSYFYTWLLNVLLGLLVPVDDEHPSHLILGVLLTLRYLMPLLQQ
Fugu_(Takifugu_rubripes)                                           RTAASSAVSVCQHSRRTSYFYTWLLNVLLGLLVPVDEEHHSHLILGVLLTLRYLMPLLQQ
Guppy_(Poecilia_reticulata)                                        RTAASCAVSVCQHSRRTSYFYTWLLNVLLGLLLPVDDEHPSHLILGVLLTFRYLMPLLQH
European_seabass_(Dicentrarchus_labrax)                            RTAASSAVSVCQHSRRTSYFYTWLLNVLLGLLVPVDEEHPSHLILGVLLTLRYLMPLLQQ
Large_yellow_croaker_(Larimichthys_crocea)                         RTAASSAVSVCQHSRRTSYFYTWLLNVLLGLLVPVDEEHPSHLILGVLLTLRYLMPLLQQ
Asian_bonytongue_(Scleropages_formosus)                            RTAASSAVSVCQHSRRPQYFYTWLLNVLLGLLVPVDDEHPSPLILGVLLTLRYLMPLLQQ
Paramormyrops_kingsleyae_(Paramormyrops_kingsleyae)                RTAASSAVSVCRHSRRPQYFYTWLLNVLLGLLVPVDDEHPSPLTLGALLTLRYLMPLLQQ
Atlantic_herring_(Clupea_harengus)                                 RTAASCAVSVCQHSRRTHYFYTWLLNVLLGLVVPVDEERPNHLILGVLLTLRYLMPLLQQ
Denticle_herring_(Denticeps_clupeoides)                            RTAASSAVSVCQNSRRTHYFYAWLLNVLLGLVVPVDAEYPSHLILGVLLTLRYLMPLLQQ
Mexican_tetra_(Astyanax_mexicanus)                                 RTAASSAVSVCQHSRRTNYFYTWLLNVLLGLVVPVDEEHSSHLILGVLLTLRYLMPLLQQ
Channel_catfish_(Ictalurus_punctatus)                              RTAASSAVSVCQHSRRANYFYTWLLNVLLSLVVPVDEEHSSHLILGVLLTLRYLMPLLQQ
Zebrafish_(Danio_rerio)                                            RTAASSAVSVCQHSRRTHYFYTWLLNVLLGLVVPVDEEHSSHLILGVLLTLRYLMPLIQQ
Goldfish_(Carassius_auratus)                                       RTAACSAVSVCQHSRRTHYFYTWLLNVLLGLVVPVDEEHSSHLILGALLTLRYLMPLLQQ
Common_carp_german_mirror_(Cyprinus_carpio)                        RTAASSAVGVCQHSRRTHYFYTWLLNVLLGLVVPVDEEHSSHLILGVLLTLRYLMPLLQQ
Golden-line_barbel_(Sinocyclocheilus_grahami)                      RTAASSAVSVCQHSRRTHYFYTWLLNVLLGLVVPVDEEHSSHLILGVLLTLRYLMPLLQQ
Blind_barbel_(Sinocyclocheilus_anshuiensis)                        RTAASSAVSMCQHSRRTHYFYTWLLNVLLGLVVPVDEEHSSHLILGVLLTLRYLMPLLQQ
Horned_golden-line_barbel_(Sinocyclocheilus_rhinocerous)           RTAASSAVSVCQHSRRTHYFYTWLLNVLLGLVVPVDEEHSSHLILGVLLTLRYLMPLLQQ
Koala_(Phascolarctos_cinereus)                                     RTAAGSAVSICQHSRRTQYFYTWLLNVLLGLLVPVEEEHSTLFILGVLLTLRYLIPLLQQ
Kangaroo_rat_(Dipodomys_ordii)                                     RTAAGSAVSICQHSRRTQYFYSWLLNVLLGLLVPVEEEHSTLLILGVLLTLRYLVPLLQQ
Upper_Galilee_mountains_blind_mole_rat_(Nannospalax_galili)        RTAASSAVSICQHSRRTQYFYNWLLNVLLGLLVPVEEEHSTLLILGVLLTLRYLVPLLQQ
Golden_Hamster_(Mesocricetus_auratus)                              --------SACL----------SPLAAFAGLLVPVEEEHSTLLILGVLLTLRCLVPLLQQ
Rat_(Rattus_norvegicus)                                            RTAAGSAVSICQHSRRTQYFYNWLLNVLLGLLVPMEEDHPTLLILGVLLTLRCLVPLLQQ
Shrew_mouse_(Mus_pahari)                                           RTAAGSAVSICQHSRRTQYFYNWLLNVLLGLLVPMEEEHSTLLILGVLLTLRCLVPLLQQ
Ryukyu_mouse_(Mus_caroli)                                          RTAAGSAVSICQHSRRTQYFYNWLLNVLLGLLVPMEEEHSTLLILGVLLTLRCLVPLLQQ
Mouse_(Mus_musculus)                                               RTAAGSAVSICQHSRRTQYFYNWLLNVLLGLLVPMEEEHSTLLILGVLLTLRCLVPLLQQ
Algerian_mouse_(Mus_spretus)                                       RTAAGSAVSICQHSRRTQYFYNWLLNVLLGLLVPMEEEHSTLLILGVLLTLRCLVPLLQQ
Steppe_mouse_(Mus_spicilegus)                                      RTAAGSAVSICQHSRRTQYFYNWLLNVLLGLLVPMEEEHSTLLILGVLLTLRCLVPLLQQ
Mongolian_gerbil_(Meriones_unguiculatus)                           RTAASSAVSICQHSRRTQYFYSWLLNVLLGLLVPMEEEHPTLLILGVLLTLRCLVPLLQQ
Chinese_hamster_CHOK1GS_(Cricetulus_griseus)                       RTAAGSAVSICQHSRRTQYFYNWLLNVLLGLLVPVEEEHSTLLILGVLLTLRCLVPLLQQ
Northern_American_deer_mouse_(Peromyscus_maniculatus_bairdii)      RTAAGSAVSICQHSRRTQYFYNWLLNVLLGLLVPVEEEHSTLLILGVLLTLRCLVPLLQQ
Prairie_vole_(Microtus_ochrogaster)                                RTAAGSAVSICQHSRRTQYFYNWLLNVLLGLLVPMEEEHSTLLILGVLLTLRCLVPLLQQ
Eurasian_red_squirrel_(Sciurus_vulgaris)                           RTAAGSAVSICQHSRRTQYFYSWLLNVLLGLLVPVEEEHPTLLILGVLLTLRYLVPLLQQ
Squirrel_(Ictidomys_tridecemlineatus)                              RTAAGSAVSICQHSRRTQYFYSWLLNVLLGLLVPVEEEHPTLLILGVLLTLRYLVPLLQQ
Degu_(Octodon_degus)                                               RTAAGSAVSVCQHSRRTQYFYSWLLSVLLGLLVPVEEEHPTLLILGVLLTLRYLVPLLQQ
Guinea_Pig_(Cavia_porcellus)                                       RTAAGSAVSICQHSRRTQYFYSWLLNVLLGLLVPVEEEHPTLLILGVLLTLRYLVPLLQQ
Long-tailed_chinchilla_(Chinchilla_lanigera)                       RTAAGSAVSICQHSRRTQYFYSWLLNVLLGLLVPVEEEHPTLLILGVLLTLRYLVPLLQQ
Naked_mole-rat_female_(Heterocephalus_glaber)                      RTAAGSAVSICQHSRRTQYFYSWLLNVLLGLLVPVEEEHPTLLILGVLLTLRYLVPLLQQ
Elephant_(Loxodonta_africana)                                      RTAAGSAVSVCQHCRRTQYFYSWLLNVLLGLLVPVEDEHPTLLILGVLLTLRYLVPLLQQ
Marmoset_(Callithrix_jacchus)                                      RTAAGSAVSICQHSRRTHYFYSWLLNVLLGLLVPVEDEHSTLLILGVLLTLRYLVPLLQQ
Tarsier_(Carlito_syrichta)                                         RTAAGSAVSICQHSRRTQYFYSWLLNVLLGLLVPVEDEHSTLLILGVLLTLRYLVPLLQQ
Coquerel's_sifaka_(Propithecus_coquereli)                          RTAAGSAVSICQHSRRTQYFYNWLLNVLLGLLVPVEDEHSTLLILGVLLTLRYLVPLLQQ
Mouse_Lemur_(Microcebus_murinus)                                   RTAAGSAVSICQHSRRTQYFYSWLLNVLLGLLVPIEDEHSTLLILGVLLTLRYLVPLLQQ
Ma's_night_monkey_(Aotus_nancymaae)                                RTAAGSAVSICQHSRRTQYFYSWLLNVLLGLLVPVEDEHSTLLILGVLLTLRYLVPLLQQ
Sooty_mangabey_(Cercocebus_atys)                                   RTAAGSAVSICQHSRRTQYFYSWLLNVLLGLLVPVEEEHSTLLILGVLLTLRYLVPLLQQ
Golden_snub-nosed_monkey_(Rhinopithecus_roxellana)                 RTAAGSAVSICQHSRRTQYFYSWLLNVLLGLLVPVEEEHSTLLILGVLLTLRYLVPLLQQ
Olive_baboon_(Papio_anubis)                                        RTAAGSAVSICQHSRRTQYFYSWLLNVLLGLLVPVEEEHSTLLILGVLLTLRYLVPLLQQ
Ugandan_red_Colobus_(Piliocolobus_tephrosceles)                    RTAAGSAVSICQHSRRTQYFYSWLLNVLLGLLVPVEEEHSTLLILGVLLTLRYLVPLLQQ
Pig-tailed_macaque_(Macaca_nemestrina)                             RTAAGSAVSICQHSRRTQYFYSWLLNVLLGLLVPVEEEHSTLLILGVLLTLRYLVPLLQQ
Gelada_(Theropithecus_gelada)                                      RTAAGSAVSICQHSRRTQYFYSWLLNVLLGLLVPVEEEHSTLLILGVLLTLRYLVPLLQQ
Vervet-AGM_(Chlorocebus_sabaeus)                                   RTAAGSAVSICQHSRRTQYFYSWLLNVLLGLLVPVEEEHSTLLILGVLLTLRYLVPLLQQ
Chimpanzee_(Pan_troglodytes)                                       RTAAGSAVSICQHSRRTQYFYSWLLNVLLGLLIPVEDEHSTLLILGVLLTLRYLVPLLQQ
Human_(Homo_sapiens)                                               RTAAGSAVSICQHSRRTQYFYSWLLNVLLGLLVPVEDEHSTLLILGVLLTLRYLVPLLQQ
Microbat_(Myotis_lucifugus)                                        RTAAACVVSICQHSRRTQYFYSWLLSVLLGLLVPVEGEHPSLLVLGALLTLRYLVPLLQQ
Armadillo_(Dasypus_novemcinctus)                                   RTAAGSAVSICQHSRRTQYFYSWLLNVLLGLLVPVEDEHSTLLILGVLLTLRYLVPLLQQ
Chacoan_peccary_(Catagonus_wagneri)                                RTAAGAAVSVCQHSRRPRYFYSWLLSVLLGLLMPVEEEHGTLLILGVLLALRYLVPLLQQ
Pig_(Sus_scrofa)                                                   RTAAGAAVSVCQHSRRTRYFYSWLLSVLLGLLVPVEEEHGTLLILGVLLTLRYLVPLLQQ
Hybrid_-_Bos_Taurus_(Bos_indicus_x_Bos_taurus)                     RTAAGSVVSICQHSRRTQYFYSWLLSVLLGLLVPVEGEHPTLLILGVLLALRYLVPLLQQ
Siberian_musk_deer_(Moschus_moschiferus)                           RTAAGSAVSICQHSRRTQYFYSWLLSVLLGLLVPVEGEHPSLLTLGTLLALRYLVPLLQQ
Yarkand_deer_(Cervus_hanglu_yarkandensis)                          RTAAGSAVSICQHSRRAQYFYSWLLSVLLGLLAPVEGEHPTLLILGVLLALRYLVPLLQQ
Blue_whale_(Balaenoptera_musculus)                                 RTAAGSAVSICQHSRRTQYFYSWLLSVLLGLLVPVEEEHSTLLILGVLLTLRYLVPLLQQ
Sperm_whale_(Physeter_catodon)                                     RTAAGSAVSVCQHSRRTQYFYSWLLSVLLGLLVPVEEEHSTLLILGVLLTLRYLVPLLQQ
Vaquita_(Phocoena_sinus)                                           RTAAGSAVSICQHSRRTQYFYSWLLSVLLGLLVPVEEERSALLILGVLLTLRYLVPLLQQ
Horse_(Equus_caballus)                                             RTAAGSAVSICQHSRRTQYFYTWLLNVLLGLLVPVEDEHSTLLILGVLLTLRYLVPLLQQ
Leopard_(Panthera_pardus)                                          RTAAGSAVTICQHSRRTQYFYSWLLNVLLGLLVPVEDEHSTLLILGVLLTLRYLVPLLQQ
Lion_(Panthera_leo)                                                RTAAGSAVTICQHSRRTQYFYSWLLNVLLGLLVPVEDEHSTLLILGVLLTLRYLVPLLQQ
Canada_lynx_(Lynx_canadensis)                                      RTAAGSAVTICQHSRRTQYFYSWLLNVLLGLLVPVEDEHSTLLILGVLLTLRYLVPLLQQ
Cat_(Felis_catus)                                                  RTAAGSAVTICQHSRRTQYFYSWLLNVLLGLLVPVEDEHSTLLILGVLLTLRYLVPLLQQ
California_sea_lion_(Zalophus_californianus)                       RTAAGSAVSICQHSRRTQYFYSWLLNVLLGLLVPVEGEHSTLLILGVLLTLRYLVPLLQQ
Dog_-_Basenji_(Canis_lupus_familiaris)                             RTAAGSAVSICQHSRRTQYFYSWLLNVLLGLLVPVEGEHSTLLILGVLLTLRYLVPLLQQ
Asiatic_black_bear_(Ursus_thibetanus_thibetanus)                   RTAAGSAVSICQHSRRTQYFYSWLLNVLLGLLVPVEGEHSTLLILGVLLTLRYLVPLLQQ
Panda_(Ailuropoda_melanoleuca)                                     RTAAGSAVSICQHSRRTQYFYNWLLNVLLGLLVPVEGEHSTLLILGVLLTLRYLVPLLQQ
Tropical_clawed_frog_(Xenopus_tropicalis)                          RTAAGSAVSICLHSRRTQYFYTWLLNVLLGLLIPVEDEHPTLLILGVLLTLRYLMPLLQQ
Anole_lizard_(Anolis_carolinensis)                                 RTAAASVVSICQHSRRTQYFYTWLLNVLLGLLFPMEDEYPSVLILGVLLTLRYLIPLLQQ
Platypus_(Ornithorhynchus_anatinus)                                RTAAASAVSVCQHSRRTQYFYTWLLNVLVGLLVPVEDERPTLLILGVLLTLRYLIPLLQQ
Budgerigar_(Melopsittacus_undulatus)                               RTAAGSTVSICQHSRRTQYFYAWLLNVLLGLLVPVEDDHPTLLILGVLLTLRYLIPLLQQ
New_Caledonian_crow_(Corvus_moneduloides)                          RTAAGSAVSICQHSRRTQYFYAWLLNVLLGLLIPVEDDRPTLLILGVLLTLRYLIPLLQQ
Flycatcher_(Ficedula_albicollis)                                   RTAAGSAVSICQHSRRTQYFYAWLLNVLLGLLVPVEDDRPTLLILGVLLTLRYLIPLLQQ
Common_canary_(Serinus_canaria)                                    RTAAGSAVSICQHSRRTQYFYAWLLNVLLGLLVPVEDDRPPLLILGVLLTLRYLIPLLQQ
Gouldian_finch_(Erythrura_gouldiae)                                RTAAGSAVSICQHSRRTQYFYAWLLNVLLGLLVPVEDDRPTLLILGVLLTLRYLIPLLQQ
Swainson's_thrush_(Catharus_ustulatus)                             RTAAGSAVSICQHSRRTQYFYAWLLNVLLGLLVPVEDDHPTLLILGVLLTLRYLIPLLQQ
Common_kestrel_(Falco_tinnunculus)                                 RTAAGSAVSICQHSRRMQYFYAWLLNVLLGLLVPVEDDHPTLLILGVLLTLRYLIPLLQQ
Little_spotted_kiwi_(Apteryx_owenii)                               RTAAGSAVSICQHSRRMQYFYAWLLNVLLGLLVPVEDDHPTLLILGVLLTLRYLIPLLQQ
Great_spotted_kiwi_(Apteryx_haastii)                               RTAAGSAVSICQHSRRMQYFYAWLLNVLLGLLVPVEDDHPTLLILGVLLTLRYLIPLLQQ
Okarito_brown_kiwi_(Apteryx_rowi)                                  RTAAGSAVSICQHSRRMQYFYAWLLNVLLGLLVPVEDDHPTLLILGVLLTLRYLIPLLQQ
Golden_pheasant_(Chrysolophus_pictus)                              RTAAGSAVSICQHSRRMQYFYAWLLNVLLGLLVPVEDDHPTLLILGVLLTLRYLIPLLQQ
Chicken_(Gallus_gallus)                                            RTAAGSAVSICQHSRRTQYFYAWLLNVLLGLLVPVEDDHPTLLILGVLLTLRYLIPLLQQ
Japanese_quail_(Coturnix_japonica)                                 RTAAGSAVSICQHSRRTQYFYAWLLNVLLGLLVPVEDDHPTLLILGVLLTLRYLIPLLQQ
Ruff_(Calidris_pugnax)                                             RTAAGSAVSICQHSRRMQYFYAWLLNVLLGLLVPVEDDHPTLLILGVLLTLRYLIPLLQQ
Kakapo_(Strigops_habroptila)                                       RTAAGSAVSICQHSRRTQYFYAWLLNVLLGLLVPVEDDHPTLLILGVLLTLRYLIPLLQQ
Spoon-billed_sandpiper_(Calidris_pygmaea)                          RTAAGSAVSICQHSRRMQYFYAWLLNVLLGLLVPVEDDHPTLLILGVLLTLRYLIPLLQQ
Burrowing_owl_(Athene_cunicularia)                                 RTAAGSAVSICQHSRRMQYFYAWLLNVLLGLLVPVEDDHPTLLILGVLLTLRYLIPLLQQ
Oriental_scops-owl_(Otus_sunia)                                    RTAAGSAVSICQHSRRMQYFYAWLLNVLLGLLVPVEDDHPTLLILGVLLTLRYLIPLLQQ
Muscovy_Duck_(domestic_type)_(Cairina_moschata_domestica)          RTAAGSAVSICQHSRRMQYFYAWLLNVLLGLLVPVDDDHPTLLILGVLLTLRYLIPLLQQ
Duck_(Anas_platyrhynchos_platyrhynchos)                            RTAAGSAVSICQHSRRMQYFYAWLLNVLLGLLVPVDDDHPTLLILGVLLTLRYLIPLLQQ
Mallard_(Anas_platyrhynchos)                                       RTAAGSAVSICQHSRRMQYFYAWLLNVLLGLLVPVDDDHPTLLILGVLLTLRYLIPLLQQ
Goodes_thornscrub_tortoise_(Gopherus_evgoodei)                     RTAAGSAVSICQHSRRTQYFYTWLLNVLLGLLVPVEDEHPTLLILGVLLTLRYLIPLLQQ
Three-toed_box_turtle_(Terrapene_carolina_triunguis)               RTAAGSAVSICQHSRRTQYFYTWLLNVLLGLLVPVEDEHPTLLILGVLLTLRYLIPLLQQ
Common_snapping_turtle_(Chelydra_serpentina)                       RTAAGSAVSICQHSRRTQYFYTWLLNVLLGLLVPVEDEHPTLLILGVLLTLRYLMPLLQQ
Painted_turtle_(Chrysemys_picta_bellii)                            RTAAGSAVSICQHSRRTQYFYSWLLNVLLGLLVPVEDEHPTLLILGVLLTLRYLIPLLQQ
Agassiz's_desert_tortoise_(Gopherus_agassizii)                     RTAAGSAVSICQHSRRTQYFYTWLLNVLLGLLVPVEDEHPTLLILGVLLTLRYLIPLLQQ
Chinese_softshell_turtle_(Pelodiscus_sinensis)                     RTAAGSAVSICQHSRRTQYFYTWLLNVLLGLLVPVEDEHPTLLILGVLLTLRYLIPLLQQ
                                                                             *             * .:  :: * : :    . **.:*::* * **:::

Northern_pike_(Esox_lucius)                                        YDRATSLKGSFGVMRKEADIQPTPEQLLQVYELTLHFTQHHDHNVVTAALELLQQMFRTP
Lyretail_cichlid_(Neolamprologus_brichardi)                        HVNSTSLKGSFGVMRKEADVQPTPEQLLQVYELTLHYTQHWDHNVVTAALELLQQVFRTP
Ballan_wrasse_(Labrus_bergylta)                                    QVNTASLKGSFGVMRKEADVQPTPEQLLQVYELTLHYTQHWDHNVVTAALELLQQMFRTP
Yellowtail_amberjack_(Seriola_lalandi_dorsalis)                    QVNTTSLKGSFGVMRKEADVQPTPEQLLQVYELTLHYTQHWDHNVVTAALELLQQMFRTP
Tiger_tail_seahorse_(Hippocampus_comes)                            QVNTSSLKGSFGVMKKEADVHPTPEQLLQVYEVTLHYTQHWDHNVVTASLELLQQTFRTP
Live_sharksucker_(Echeneis_naucrates)                              QVNTTSLKGSFGVMRKEADVQPTAEQLLQVYELTLHYTQHWDHNVVTAALELLQQVFRTP
Mangrove_rivulus_(Kryptolebias_marmoratus)                         QVNTTSLKGSFGVMRKEADVQPTPEQLLQVYELTLNYTQHWDHNVVTAALELLQQMFRTP
Siamese_fighting_fish_(Betta_splendens)                            QVKNTSLKGSFGVMRKEADIQPTPEQLLQVYELTLHCTQHWDHNVVTAALELLQQMFRTP
Bicolor_damselfish_(Stegastes_partitus)                            QVNTTSLKGSFGVMRKEADVQPTPEQLLQVYELTLHYTQHWDHNVVTAALELLQQVFRTP
Barramundi_perch_(Lates_calcarifer)                                QVNTTSLKGSFGVMRKEADVQPTPEQLLQVYELTLHYTQHWDHNVVTAALELLQQMFRTP
Clown_anemonefish_(Amphiprion_ocellaris)                           QVNTTSLKGSFGVMRKEADVQPTPEQLLQVYELTLHYTQHWDHNVVTAALELLQQVFRTP
Orange_clownfish_(Amphiprion_percula)                              QVNTTSLKGSFGVMRKEADVQPTPEQLLQVYELTLHYTQHWDHNVVTAALELLQQVFRTP
Leishan_spiny_toad_(Leptobrachium_leishanense)                     QVKDTSLKGSFGVTKKEAEISPSVEQLIQVYELTLHYTQHRDHNVVTGALELLQQMFRTP
Coelacanth_(Latimeria_chalumnae)                                   QVKDTSLKGSFGVTRKETEISPSPMQLIQVYELTLHYTQHRDHNVVTAALELLQQLFRTP
Elephant_shark_(Callorhinchus_milii)                               QVKDTSLRGSFGVTRKEAEISPSLEQLIQAYELTLHYTQHRDHNVVTAALEMLQQLFRTP
Tetraodon_(Tetraodon_nigroviridis)                                 QVNTISLKGSFGVMQKEADVQPSPEQLLQVYELTLHYTQHWDHNVVTAALELLQQTLRTP
Tongue_sole_(Cynoglossus_semilaevis)                               QVNTTSLKGSFGVMRKEADVQPTPEQLLAVYELTLHYTQHWDHNVVTAALELLQQMFRTP
Lumpfish_(Cyclopterus_lumpus)                                      QVNTTSLKGSFGVTRKEADVQPTPEQLLQVYELTLHYTQHWDHNVVTAALELLQQMFRTP
Channel_bull_blenny_(Cottoperca_gobio)                             QVNTSSLKGSFGVMRKEADVQPTPEQLLQVYELTLHYTQHWDHNVVTASLELLQQMFRTP
Stickleback_(Gasterosteus_aculeatus)                               QVNTTSLKGSFGVMRKEADVQPTPEQLLQVYELTLHYTQHWDHNVVTAALELLQQMFRTP
Jewelled_blenny_(Salarias_fasciatus)                               QVNTTSLKGSFGVMRKEADVQPTPEQLLQVYELTLHYTQHWDHNVVTASLELLQQVFRTP
Orbiculate_cardinalfish_(Sphaeramia_orbicularis)                   QVNTTSLKGSFGVMRKEADVQPTPEQLLQVYELTLHYTQHWDHNVVTAALELLQQVFRTP
Gilthead_seabream_(Sparus_aurata)                                  QVNTTSLKGSFGVMRKEADVQPTPEQLLQVYELTLHYTQHWDHNVVTAALELLQQMFRTP
Turbot_(Scophthalmus_maximus)                                      QVNTTSLKGSFGVMRKEADVQPTPVQLLQVYELTLHYTQHWDHNVVTAALELLQQVFRTP
Monterrey_platyfish_(Xiphophorus_couchianus)                       QVNTSSLKGSFGVMRKEADVQPTPEQLLQVYELTLHYTQHWDHNVVTASLELLQQMFRTP
Mummichog_(Fundulus_heteroclitus)                                  QVNTSSLKGSFGVMRKEADVQPTPEQLLQVYELTLHYTQHWDHNVVTAALELLQQMFRTP
Western_mosquitofish_(Gambusia_affinis)                            QVNTSSLKGSFGVMRKEADVQPTPEQLLQVYELTLHYTQHWDHNVVTAALELLQQMFRTP
Nile_tilapia_(Oreochromis_niloticus)                               HVNSTSLKGSFGVMRKEADVQPTPEQLLQVYELTLHYTQHWDHNVVTAALELLQQVFRTP
Fugu_(Takifugu_rubripes)                                           QVNTISLKGSFGVMQKEADVQPAPEQLLQVYELTLHYTQHWDHNVVTAALELLQQTLRTP
Guppy_(Poecilia_reticulata)                                        QVNTSSLKGSFGVMRKEADVQPTPEQLLQVYELTLHYTQHWDHNVVTAALELLQQMFRTP
European_seabass_(Dicentrarchus_labrax)                            QVNTTSLKGSFGVMRKEADVQPTPEQLLQVYELTLHYTQHWDHNVVTAALELLQQMFRTP
Large_yellow_croaker_(Larimichthys_crocea)                         QVNTTSLKGSFGVMRKEADVQPTPEQLLQVYELTLHYTQHWDHNVVTAALELLQQMFRTP
Asian_bonytongue_(Scleropages_formosus)                            QVKDTTMKGSFGVTRKEADVSPSPEQLVQVYELTLHYTEHCDHNVVTAALELLQQTLRTP
Paramormyrops_kingsleyae_(Paramormyrops_kingsleyae)                QVKDTTLKGSFGVTRKEPDISPTPEQLVQVFELTLHYTQHRDHNVVTAALELLQQVLRTP
Atlantic_herring_(Clupea_harengus)                                 QVPNTSLKGSFGVMRKEADISPSPEQLVQVYELTLHYTQHCDHNVVTASLELLQQVFRTP
Denticle_herring_(Denticeps_clupeoides)                            QVPSTSLKGSFGVMRKEADIGPAPEQLVQVYELTLHYTQHCDHNVVTASLELLQQTFRTP
Mexican_tetra_(Astyanax_mexicanus)                                 QDASTSLKGSFGVMRKEAEISPTPEQLIQVYELTLHYTQHHDHNVVTASLELLQQLFRTP
Channel_catfish_(Ictalurus_punctatus)                              QDASTSLKGSFGVMRKEADVSPTPEQLIQVYELTLHYTQHRDHNVVTASLELLQQLFRTP
Zebrafish_(Danio_rerio)                                            QTPSTSLKGSFGLVRKEADVTPAPEQLIQVYELTLHYTQHWDHNVVTASLELLQQMFRTP
Goldfish_(Carassius_auratus)                                       QTPNTSLKGSFGLVRKEADVTPTPEQLIQVYELTLHYTQHWDHNVVTASLELLQQVFRTP
Common_carp_german_mirror_(Cyprinus_carpio)                        QAPNTSLKGSFGLVRKEADVTPTPEQLIQVYELTLHYTQHWDHNVVTASLELLQQVFRTP
Golden-line_barbel_(Sinocyclocheilus_grahami)                      QAPNTSLKGSFGLVRKEADVTPTPEQLIQVYELTLHYTQHWDHNVVTASLELLQQVFRTP
Blind_barbel_(Sinocyclocheilus_anshuiensis)                        QAPNTSLKGSFGLVRKEADVTPTPEQLIQVYELTLHYTQHWDHNVVTASLELLQQVFRTP
Horned_golden-line_barbel_(Sinocyclocheilus_rhinocerous)           QAPNTSLKGSFGLVRKEADVTPTPEQLIQVYELTLHYTQHWDHNVVTASLELLQQVFRTP
Koala_(Phascolarctos_cinereus)                                     QVKDMSLKGSFGVTRKETEVSPSTDQLIQVYELTLHYTQHQDHNVVTGALELLQQLFKTP
Kangaroo_rat_(Dipodomys_ordii)                                     QVKDTSLKGSFGVTRKEMEVSPSAEQLVQVYELTLHHTQHQDHNVVTGALELLQQLFRTP
Upper_Galilee_mountains_blind_mole_rat_(Nannospalax_galili)        QVKDTSLKGSFGVTRKEMEVSPSAEQLVQVYELTLHHTQHQDHNVVTGALELLQQLFRTP
Golden_Hamster_(Mesocricetus_auratus)                              QVKDTSLKGSFGVTRKEMEVSPSTEQLVQVYELTLHHTQHQDHNVVTGALELLQQLFRTP
Rat_(Rattus_norvegicus)                                            QVKDTSLKGSFGVTRKEMEVSPSAEQLVQVYELTLHHTQHQDHNVVTGALELLQQLFRTP
Shrew_mouse_(Mus_pahari)                                           QVKDTSLKGSFGVTRKEMEVSPSTEQLVQVYELTLLHTQHQDHNVVTGALELLQQLFRTP
Ryukyu_mouse_(Mus_caroli)                                          QVKDTSLKGSFGVTRKEMEVSPSTEQLVQVYELTLHHTQHQDHNVVTGALELLQQLFRTP
Mouse_(Mus_musculus)                                               QVKDTSLKGSFGVTRKEMEVSPSTEQLVQVYELTLHHTQHQDHNVVTGALELLQQLFRTP
Algerian_mouse_(Mus_spretus)                                       QVKDTSLKGSFGVTRKEMEVSPSTEQLVQVYELTLHHTQHQDHNVVTGALELLQQLFRTP
Steppe_mouse_(Mus_spicilegus)                                      QVKDTSLKGSFGVTRKEMEVSPSTEQLVQVYELTLHHTQHQDHNVVTGALELLQQLFRTP
Mongolian_gerbil_(Meriones_unguiculatus)                           QVKDTSLKGSFGVTRKEMEVSPSAEQLVQVYELTLHHTQHQDHNVVTGALELLQQLFRTP
Chinese_hamster_CHOK1GS_(Cricetulus_griseus)                       QVKDTSLKGSFGVTRKEMEVSPSTEQLVQVYELTLHHTQHQDHNVVTGALELLQQLFRTP
Northern_American_deer_mouse_(Peromyscus_maniculatus_bairdii)      QVKDTSLKGSFGVTRKEMEVSPSTEQLVQVYELTLHHTQHQDHNVVTGALELLQQLFRTP
Prairie_vole_(Microtus_ochrogaster)                                QVKDTSLKGSFGVTRKEMEVSPSAEQLVQVYELTLHHTQHQDHNVVTGALELLQQLFRTP
Eurasian_red_squirrel_(Sciurus_vulgaris)                           QVKDTSLKGSFGVTRKEMEVSPSAEQLVQVYELTLHHTQHHDHNVVTGALELLQQLFRTP
Squirrel_(Ictidomys_tridecemlineatus)                              QVKDTSLKGSFGVTRKEMEVSPSAEQLVQVYELTLHHTQHQDHNVVTGALELLQQLFRTP
Degu_(Octodon_degus)                                               QVKDTSLKGSFGVTRKEMEVSPSAEQLVQVYELTLYHTQHQDHNVVTGALELLQQLFRTP
Guinea_Pig_(Cavia_porcellus)                                       QVKDTSLKGSFGVTQKEMEVSPSAEQLVQVYELTLHHTQHQDHNVVTGALELLQQLFRTP
Long-tailed_chinchilla_(Chinchilla_lanigera)                       QVKDTSLKGSFGVTRKEMEVSPSAEQLVQVYELTLHHTQHQDHNVVTGALELLQQLFRTP
Naked_mole-rat_female_(Heterocephalus_glaber)                      QVKDTSLKGSFGVTRKEMEVSPSAEQLVQVYQLTLHHTKHQDHNVVTGALELLQQLFRTP
Elephant_(Loxodonta_africana)                                      QVKDMSLKGSFGVTRKEMEVSPSTEQLVQVYELTLHYTQHPDHNVVTGALELLQQIFRTP
Marmoset_(Callithrix_jacchus)                                      QVKDTSLKGSFGVTRKEMEVSPSAEQLIQVYELTLHHTQHQDHNVVTGALELLQQLFRTP
Tarsier_(Carlito_syrichta)                                         QVKDTSLKGSFGVTRKEMEVSPSTEQLVQVYELTLHYTQHQDHNVVTGALELLQQLFRTP
Coquerel's_sifaka_(Propithecus_coquereli)                          QVKDTSLKGSFGVTRKEMEVSPSAEQLVQVYELTLHHTQHQDHNVVTGALELLQQLFRTP
Mouse_Lemur_(Microcebus_murinus)                                   QVKDTSLKGSFGVTRKEMEVSPSAEQLVQVYELTLHHTQHQDHNVVTGALELLQQLFRTP
Ma's_night_monkey_(Aotus_nancymaae)                                QVKDTSLKGSFGVTRKEMEVSPSAEQLIQVYELTLHHTQHQDHNVVTGALELLQQLFRTP
Sooty_mangabey_(Cercocebus_atys)                                   QVKDTSLKGSFGVTRKEMEVSPSAEQLVQVYELTLHHTQHQDHNVVTGALELLQQLFRTP
Golden_snub-nosed_monkey_(Rhinopithecus_roxellana)                 QVKDTSLKGSFGVTRKEMEVSPSAEQLVQVYELTLHHTQHQDHNVVTGALELLQQLFRTP
Olive_baboon_(Papio_anubis)                                        QVKDTSLKGSFGVTRKEMEVSPSAEQLVQVYELTLHHTQHQDHNVVTGALELLQQLFRTP
Ugandan_red_Colobus_(Piliocolobus_tephrosceles)                    QVKDTSLKGSFGVTRKEMEVSPSAEQLVQVYELTLHHTQHQDHNVVTGALELLQQLFRTP
Pig-tailed_macaque_(Macaca_nemestrina)                             QVKDTSLKGSFGVTRKEMEVSPSAEQLVQVYELTLHHTQHQDHNVVTGALELLQQLFRTP
Gelada_(Theropithecus_gelada)                                      QVKDTSLKGSFGVTRKEMEVSPSAEQLVQVYELTLHHTQHQDHNVVTGALELLQQLFRTP
Vervet-AGM_(Chlorocebus_sabaeus)                                   QVKDTSLKGSFGVTRKEMEVSPSAEQLVQVYELTLHHTQHQDHNVVTGALELLQQLFRTP
Chimpanzee_(Pan_troglodytes)                                       QVKDTSLKGSFGVTRKEMEVSPSAEQLVQVYELTLHHTQHQDHNVVTGALELLQQLFRTP
Human_(Homo_sapiens)                                               QVKDTSLKGSFGVTRKEMEVSPSAEQLVQVYELTLHHTQHQDHNVVTGALELLQQLFRTP
Microbat_(Myotis_lucifugus)                                        QVQDTSLKGSFGVTRKEMEVSPSTEQLVQVYELTLHYAQHPDHNVVTGALELLQQLLRTP
Armadillo_(Dasypus_novemcinctus)                                   QVKDMSLKGSFGVTRKEMEVSPSTEQLIQVYELTLHYTQHQDHNVVTGALELLQQLFRTP
Chacoan_peccary_(Catagonus_wagneri)                                QVKDTSLKGSFGVTRKEMEVSPSTEQLVQVYELTVHYTQHRDHNVVTGALELLQQLLRTP
Pig_(Sus_scrofa)                                                   QVKDTSLKGSFGVTRKEMEVSPSTEQLVQVYELTLHYTQHQDHNVVTGALELLQQLLRTP
Hybrid_-_Bos_Taurus_(Bos_indicus_x_Bos_taurus)                     QVKDTSLKGSFGVTRKEMEVSPSTEQLVQVYELTLHYTQHQDHNVVTGALELLQQLLRTP
Siberian_musk_deer_(Moschus_moschiferus)                           QVKDTSLKGSFGVTRKETEVSPSTEQLVQVYELTLHYTQHQDHNVVTGALELLQQLLRTP
Yarkand_deer_(Cervus_hanglu_yarkandensis)                          QVKDTSLRGSFGVTRKEMEVSPSTEQLVQVYELTLHYTQHQDHNVVTGALELLQQLLRTP
Blue_whale_(Balaenoptera_musculus)                                 QVKDTSLKGSFGVTRKEMEVSPSTEQLVQVYELTLHYTQHQDHNVVTGALELLQQLLRTP
Sperm_whale_(Physeter_catodon)                                     QVKDTSLKGSFGVTRKEMEVSPSTEQLVQVYELTLHYTQHQDHNVVTGALELLQQLLRTP
Vaquita_(Phocoena_sinus)                                           QVKDTSLKGSFGVTRKEMEVSPSTEQLVQVYELTLHYTQHQDHNVVTGALELLQQLLRTP
Horse_(Equus_caballus)                                             QVKDTSLKGSFGVTRKEMEVSPSTEQLVQVYELTLRYTQHQDHNVVTGALELLQQLFRTP
Leopard_(Panthera_pardus)                                          QVKDTSLKGSFGVTRKEMEVCPSTEQLIQVYELTLHYTQHQDHNAVTGALELLQQLFRTP
Lion_(Panthera_leo)                                                QVKDTSLKGSFGVTRKEMEVCPSTEQLIQVYELTLHYTQHQDHNAVTGALELLQQLFRTP
Canada_lynx_(Lynx_canadensis)                                      QVKDTSLKGSFGVTRKEMEVCPSTEQLIQVYELTLHYTQHQDHNAVTGALELLQQLFRTP
Cat_(Felis_catus)                                                  QVKDTSLKGSFGVTRKEMEVCPSTEQLIQVYELTLHYTQHQDHNAVTGALELLQQLFRTP
California_sea_lion_(Zalophus_californianus)                       QVKDTSLKGSFGVTRKELEVSPSTEQLIQVYELTLHYTQHQDHNAVTGALELLQQLFRTP
Dog_-_Basenji_(Canis_lupus_familiaris)                             QVKDTSLKGSFGVTRKELEVSPSTEQLIQVYELTLHYTQHQDHNAVTGALELLQQLFRTP
Asiatic_black_bear_(Ursus_thibetanus_thibetanus)                   QVKDTSLKGSFGVTRKELEVSPSTEQLIQVYELTLHYTQHQDHNAVTGALELLQQLFRTP
Panda_(Ailuropoda_melanoleuca)                                     QVKDTSLKGSFGVTRKELEVSPSTEQLIQVYELTLHYTQHQDHNAVTGALELLQQLFRTP
Tropical_clawed_frog_(Xenopus_tropicalis)                          QVKDTSLKGSFGVTQKEADISPSAEQLIQIYELTLHYTQHRDHNVVTGALELLQQIFRTP
Anole_lizard_(Anolis_carolinensis)                                 QVKDTSLKGSFGVTQKETEISPSLNQLVQVYELSLHYTQHRDHNVVTGSLELLQQLLRTP
Platypus_(Ornithorhynchus_anatinus)                                QVQDTSLKGSFGVTRKEAEVSPSAEQLIQVYELTLHYTQHRDHNVVTGALELLQQLFRTP
Budgerigar_(Melopsittacus_undulatus)                               QVKDTSLKGSFGVTRKETEISPSPEQLIQVYELTLHYTQHQDHNVVTGALELLQQLFRTP
New_Caledonian_crow_(Corvus_moneduloides)                          QVKDTSLKGSFGVTRKETEISPSPEQLIQVYELTLHYTQHQDHNVVTGALELLQQLFRTP
Flycatcher_(Ficedula_albicollis)                                   QVKDTSLKGSFGVTRKETEISPSPEQLIQVYELTLHYTQHQDHNVVTGALELLQQLFRTP
Common_canary_(Serinus_canaria)                                    QVKDTSLKGSFGVTRKETEISPSPEQLIQVYELTLHYTQHRDHNVVTGALELLQQLFRTP
Gouldian_finch_(Erythrura_gouldiae)                                QVKDTSLKGSFGVTRKETEISPSPEQLIQVYELTLHYTQHQDHNVVTGALELLQQLFRTP
Swainson's_thrush_(Catharus_ustulatus)                             QVKDTSLKGSFGVTRKETEISPSPEQLIQVYELTLHYTQHQDHNVVTGALELLQQLFRTP
Common_kestrel_(Falco_tinnunculus)                                 QVKDTSLKGSFGVTRKETEISPSPEQLIQVYELTLHYTQHQDHNVVTGALELLQQLFRTP
Little_spotted_kiwi_(Apteryx_owenii)                               QVKDTSLKGSFGVTRKETEISPSPEQLIQVYELTLHYTQHQDHNVVTGALELLQQLFRTP
Great_spotted_kiwi_(Apteryx_haastii)                               QVKDTSLKGSFGVTRKETEISPSPEQLIQVYELTLHYTQHQDHNVVTGALELLQQLFRTP
Okarito_brown_kiwi_(Apteryx_rowi)                                  QVKDTSLKGSFGVTRKETEISPSPEQLIQVYELTLHYTQHQDHNVVTGALELLQQLFRTP
Golden_pheasant_(Chrysolophus_pictus)                              QVKDTSLKGSFGVTRKEAEISPSPEQLVQVYELTLHYTQHQDHNVVTGALELLQQLFRTP
Chicken_(Gallus_gallus)                                            QVKDTSLKGSFGVTRKETEISPSPEQLIQVYELTLHYTQHQDHNVVTGALELLQQLFRTP
Japanese_quail_(Coturnix_japonica)                                 QVKDTSLKGSFGVTRKEAEISPSPEQLVQVYELTLHYTQHQDHNVVTGALELLQQLFRTP
Ruff_(Calidris_pugnax)                                             QVKDTSLKGSFGVTRKETEISPSPEQLIQVYELTLHYTQHQDHNVVTGALELLQQLFRTP
Kakapo_(Strigops_habroptila)                                       QVKDTSLKGSFGVTRKETEISPSPEQLIQVYELTLHYTQHQDHNVVTGALELLQQLFRTP
Spoon-billed_sandpiper_(Calidris_pygmaea)                          QVKDTSLKGSFGVTRKETEISPSPEQLIQVYELTLHYTQHQDHNVVTGALELLQQLFRTP
Burrowing_owl_(Athene_cunicularia)                                 QVKDTSLKGSFGVTRKETEISPSPEQLIQVYELTLHYTQHQDHNVVTGALELLQQLFRTP
Oriental_scops-owl_(Otus_sunia)                                    QVKDTSLKGSFGVTRKETEISPSPEQLIQVYELTLHYTQHQDHNVVTGALELLQQLFRTP
Muscovy_Duck_(domestic_type)_(Cairina_moschata_domestica)          QVKDTSLKGSFGVTRKEAEISPSPDQLVQVYELTLHYTQHQDHNVVTGALELLQQLFRTP
Duck_(Anas_platyrhynchos_platyrhynchos)                            QVKDTSLKGSFGVTRKEAEISPSPDQLVQVYELTLHYTQHQDHNVVTGALELLQQLFRTP
Mallard_(Anas_platyrhynchos)                                       QVKDTSLKGSFGVTRKEAEISPSPDQLVQVYELTLHYTQHQDHNVVTGALELLQQLFRTP
Goodes_thornscrub_tortoise_(Gopherus_evgoodei)                     QVKDTSLKGSFGVTRKETEISPSPDQLIQVYELTLHYTQHQDHNVVTGALELLQQLFRTP
Three-toed_box_turtle_(Terrapene_carolina_triunguis)               QVKDTSLKGSFGVTRKETEISPSPDQLIQVYELTLHYTQHQDHNVVTGALELLQQLFRTP
Common_snapping_turtle_(Chelydra_serpentina)                       QVKDTSLKGSFGVTRKETEISPSPDQLIQVYELTLHYTQHQDHNVVTGALELLQQLFRTP
Painted_turtle_(Chrysemys_picta_bellii)                            QVKDTSLKGSFGVTRKETEISPSPDQLIQVYELTLHYTQHQDHNVVTGALELLQQLFRTP
Agassiz's_desert_tortoise_(Gopherus_agassizii)                     QVKDTSLKGSFGVTRKETEISPSPDQLIQVYELTLHYTQHQDHNVVTGALELLQQLFRTP
Chinese_softshell_turtle_(Pelodiscus_sinensis)                     QVKDTSLKGSFGVTRKETEISPSPDQLIQVYELTLHYTQHQDHNVVTGALELLQQLFRTP
                                                                        :::****: :** :: *:  **:  :::::  ::* ***.**.:**:*** ::**

Northern_pike_(Esox_lucius)                                        PPELLHMLITPGSILHASIFRQDIESRARSGSILEFIGK---------------------
Lyretail_cichlid_(Neolamprologus_brichardi)                        PPELLHMLITAGSIPHATVFRQDTENRSRSGSILEFIGK---------------------
Ballan_wrasse_(Labrus_bergylta)                                    SPELLHMLITPGSISHVTVFRQDIESRARSGSILELI-----------------------
Yellowtail_amberjack_(Seriola_lalandi_dorsalis)                    PPELLHMLITAGSIPHATVFRQDIESRARSGSILELIGK---------------------
Tiger_tail_seahorse_(Hippocampus_comes)                            PPELLHMLITVGTIPHATVFRQDTESRVRSGSILETFFAIFCSHVN-----------CVF
Live_sharksucker_(Echeneis_naucrates)                              PPELLHMLITAGSIPHAAVFRQDTESRARSGSILELIGKLKTVFINL----IPPKQLNMH
Mangrove_rivulus_(Kryptolebias_marmoratus)                         PPELLHMLITAGSISHATVFRQDTESRARSGSILELIGK---------------------
Siamese_fighting_fish_(Betta_splendens)                            PPELLHILISAGSIPHATVFRQDTESRARSSSILELIGK---------------------
Bicolor_damselfish_(Stegastes_partitus)                            PPELLHMLITAGSIPHASVFRQDTENRARSGSILELIGK---------------------
Barramundi_perch_(Lates_calcarifer)                                PPELLHMLITAGSIPHATVFRQDTESRARSGSILELIGK---------------------
Clown_anemonefish_(Amphiprion_ocellaris)                           PPELLHMLITPGSILHASVFRQDTENRARSGSILELIGK---------------------
Orange_clownfish_(Amphiprion_percula)                              PPELLHMLITPGSILHASVFRQDTENRARSGSILELIGK---------------------
Leishan_spiny_toad_(Leptobrachium_leishanense)                     PIELLHVLTTAGGIEQVSVSRDDVQSRSRSGSIVELI-----------------------
Coelacanth_(Latimeria_chalumnae)                                   PPDLLHALTTSGTMRSISITKSEADSRNRSGSILELIAGGGSSCSP--------VLLRKQ
Elephant_shark_(Callorhinchus_milii)                               PPELLQALTTPGSITRVSIARDETTNRLRSGSIVELIAGGGSSCSP--------VLLRKP
Tetraodon_(Tetraodon_nigroviridis)                                 PPELLHMLITAGSIQHASVFRQDAESRARSGSILELIAGGGATCSP--------LLHRKH
Tongue_sole_(Cynoglossus_semilaevis)                               PPELLHMLITPGSIPQATVFRQDPESRARSGSILELIAG-GSSCSP--------LLLRKQ
Lumpfish_(Cyclopterus_lumpus)                                      PPELLHMLITAGSILHGTVFRQDTESRARSSSILELI-----------------------
Channel_bull_blenny_(Cottoperca_gobio)                             PPELLHMLITAGSILHGTVFRQDTESRARSGSILELIAGGGSSCSP--------LLLRKP
Stickleback_(Gasterosteus_aculeatus)                               PPELLHMLITAGSILHGTVFRQDAESRARSSSIRELIAGGGSSCSP--------LVLRKP
Jewelled_blenny_(Salarias_fasciatus)                               PPELLHMLITAGSISHATVFRQDAESRARSGSILELIAGGGSSCSP--------LLLRKQ
Orbiculate_cardinalfish_(Sphaeramia_orbicularis)                   PPELLHMLITAGSISHATVFRQDAESRARSGSILELIAGGGSSCSP--------LLLRKQ
Gilthead_seabream_(Sparus_aurata)                                  PPELLHMLITAGSIQHAAVFRQDTESRARSSSILELIAGGGSSCSP--------LLLRKQ
Turbot_(Scophthalmus_maximus)                                      PPELLHMLITAGSIPHVTVFRQETESRSRSGSILELIAGGGSSCSP--------LILRKQ
Monterrey_platyfish_(Xiphophorus_couchianus)                       PPELLHVLITAGSIPHATVFRQDTESRARSGSILELI-GGGSSCSP--------LLLRKQ
Mummichog_(Fundulus_heteroclitus)                                  PPELLHMLITAGSIAHAAVFRQDPESRARSGSILELIAGGGSSCSP--------LLLRKQ
Western_mosquitofish_(Gambusia_affinis)                            PPELLHVLITAGSIPHATVFRQDTESRARSGSILELIAGGGSSCSP--------LLLRKQ
Nile_tilapia_(Oreochromis_niloticus)                               PPELLHMLITAGSIPHATVFRQDTENRSRSGSILEFIAGGGSSCSP--------LLLRKQ
Fugu_(Takifugu_rubripes)                                           PPELLHVLITAGSIQHASVFRQDIESRARSGSILELI-----------------------
Guppy_(Poecilia_reticulata)                                        PPELLHVLITAGSIPHATVFRQDTESRARSGSILELI-----------------------
European_seabass_(Dicentrarchus_labrax)                            PPELLHMLITPGSIQHGTVFRQDTESRVRSGSIFEFI-----------------------
Large_yellow_croaker_(Larimichthys_crocea)                         PPELLHMLITAGSIQHATVFRQDAESRARSGSILELI-----------------------
Asian_bonytongue_(Scleropages_formosus)                            PPDLLHVLIAPGSMLCVSVSREEAENRARSGSILELIAGGGSSCSP--------LLLRKQ
Paramormyrops_kingsleyae_(Paramormyrops_kingsleyae)                PPELLRVLITAGSVQRVGVSREEAESRARSGSILELIAGGGSSCSP--------LLLRKQ
Atlantic_herring_(Clupea_harengus)                                 PPELLHALITPGTLPRPTVFRQEVEGRARSGSIVELIG----------------------
Denticle_herring_(Denticeps_clupeoides)                            PPELLNVLITRGGILNASVFREDAESRARSGSILELIGNVCPPCHPH----I--LLIRFL
Mexican_tetra_(Astyanax_mexicanus)                                 SPELLHTLITPGSIACTSVFREETLSRTRSGSIVEII-----------------------
Channel_catfish_(Ictalurus_punctatus)                              APELLNTLIIPGKITHTRVFREEMESRARSGSIVEFI-----------------------
Zebrafish_(Danio_rerio)                                            PPELLNVLITRGKITHTSVFREEVESRARSGSILELIAGGS-TCSP--------LLLRKQ
Goldfish_(Carassius_auratus)                                       APELLNALSTRGKISHTSVFREETESRARSGSILELIAGGS-TCSP--------LLLRKQ
Common_carp_german_mirror_(Cyprinus_carpio)                        PPELLNALITRGKISHTSVFREETERRARSGSIIELIAGGS-TCSP--------LLLRKQ
Golden-line_barbel_(Sinocyclocheilus_grahami)                      PPELLDALITCGKISHTSVFREETESRARSGSILELI-----------------------
Blind_barbel_(Sinocyclocheilus_anshuiensis)                        PPELLDALITCGKISHTSVFREEAESRARSGSILELIAGGS-TCSP--------L-LRKQ
Horned_golden-line_barbel_(Sinocyclocheilus_rhinocerous)           PPELLDALITCGKISHTSVFREETESRARSGSILELIAGGS-TCSP--------LFLRKQ
Koala_(Phascolarctos_cinereus)                                     PAELLQALTTAGGIGQVSVTKEEFSSRSRSGSIVELI-----------------------
Kangaroo_rat_(Dipodomys_ordii)                                     PPELLQALTMPGGLGQLAAAQEEAQGRDRSGSIVELLAGGGSSC--------SPILSRKQ
Upper_Galilee_mountains_blind_mole_rat_(Nannospalax_galili)        PPELLQALTTPGGLRQLTMAQEEAQGRGRSGSIMELLAGGGSSS--------SPVLSRKQ
Golden_Hamster_(Mesocricetus_auratus)                              PPELLQALTTPGGLGQLTVVQEEARGRGRSGSIVELLAGGGSSC--------SPVLSRKQ
Rat_(Rattus_norvegicus)                                            PPELLQALTTPGGLGQLTLVREEAGGRGRSGSIVELLAGGGSSC--------SPVLSRKQ
Shrew_mouse_(Mus_pahari)                                           PPELLQALTTPGGLGQLTLVQEEAQGRGRSGSIVELLAGGGSSC--------SPVLSRKQ
Ryukyu_mouse_(Mus_caroli)                                          PPELLQALTTPGGLGQLTLVQEEARGRGRSGSIVELLAGGGSSC--------SPVLSRKQ
Mouse_(Mus_musculus)                                               PPELLQALTTPGGLGQLTLVQEEARGRGRSGSIVELLAGGGSSC--------SPVLSRKQ
Algerian_mouse_(Mus_spretus)                                       PPELLQALTTPGGLGQLTLVQEEARGRGRSGSIVELLAGGGPSC--------SPILSRKQ
Steppe_mouse_(Mus_spicilegus)                                      PPELLQALTTPGGLGQLILVQEEARGRGRSGSIVELLAGGGPSC--------SPVLSRKQ
Mongolian_gerbil_(Meriones_unguiculatus)                           PPELLQALTTPGGLGQLTLVQEEARGRGRSGSIVELLAGGGSSC--------SPVLSRKQ
Chinese_hamster_CHOK1GS_(Cricetulus_griseus)                       PPELLQALTTPGGLGQLTVVQEEARGRGRSGSIVELLAGGGSSC--------SPVLSRKQ
Northern_American_deer_mouse_(Peromyscus_maniculatus_bairdii)      PPELLQALTTPGGLGQLTVVQEEDRGRGRSGSIVELLAGGGSSC--------SPVLSRKQ
Prairie_vole_(Microtus_ochrogaster)                                PPELLQALTTPGGLGQLTVVQEEARGRGRSGSIVELLVGGGSSC--------SPVLSRKQ
Eurasian_red_squirrel_(Sciurus_vulgaris)                           PPELLQALTTPGGLRQLAAAEEDARGRGRSRSIVELLAGGGSSC--------SPVLSRKQ
Squirrel_(Ictidomys_tridecemlineatus)                              PPELLQALTTPGGLGQLAAAQEDAQGRSRSRSIVELLAGGSSSC--------SPILSRKQ
Degu_(Octodon_degus)                                               PPELLQALTTPGGLAQLSTAQEEARGRSRSGSIVELLAGGG-SC--------SPVLSRKQ
Guinea_Pig_(Cavia_porcellus)                                       PPVLLQALTTPGGLAQLSAAQDEARGRGRSESIVELLAGGG-SC--------SPGLSRKQ
Long-tailed_chinchilla_(Chinchilla_lanigera)                       PPELLQVLTTPGGLAQLSATQEEAQGRSRSGSIVELLAGGGSSC--------SPVLPRKQ
Naked_mole-rat_female_(Heterocephalus_glaber)                      PPELLQALTTPGGLAQLSVAQEEARG--RSGSIVELLVGGGSSC--------SPVFSRKQ
Elephant_(Loxodonta_africana)                                      PPELLQALTTAGGLGRLSMARDEPSCRSRSGSIVELIAGGGSSC--------SPVLSRKQ
Marmoset_(Callithrix_jacchus)                                      PPELLQALTTVGGIRQLTEAKDESGGRSRSGSIVELIAGGGSSC--------SPVLSRKQ
Tarsier_(Carlito_syrichta)                                         PPELLQALTMAGGIGHLTVAKNESGGRSRSGSIVELIAGGGSSC--------SPVLSRKQ
Coquerel's_sifaka_(Propithecus_coquereli)                          PPELLQGLTTPGGLGQLTAAKDESSGRSRSGSIVELITGGGSSC--------SPVLSRKQ
Mouse_Lemur_(Microcebus_murinus)                                   PPELLQGLTTPGGLGQLTVAKDESSGRSRSGSIVELITGGGSSC--------SPVLSRKQ
Ma's_night_monkey_(Aotus_nancymaae)                                PPELLQALTTVGGIGQLTEAKDESGGRSRSGSIVELIANL------------KEMLLTYL
Sooty_mangabey_(Cercocebus_atys)                                   PPELLQALTTVGGIGQLTAAKEESGGRSRSGSIVELIGKNV---------------VHYL
Golden_snub-nosed_monkey_(Rhinopithecus_roxellana)                 PPELLQALTTVGGIGQLTAAKEESGGRSRSGSIVELIAGGGSSC--------SPVLSRKQ
Olive_baboon_(Papio_anubis)                                        PPELLQALTTVGGIGQLTAAEEESGGRSRSGSIVELIAGGGSSC--------SPVLSRKQ
Ugandan_red_Colobus_(Piliocolobus_tephrosceles)                    PPELLQALTTVGGVGQLTATKEESGGRSRSGSIVELIAGGGSSC--------SPVLSRKQ
Pig-tailed_macaque_(Macaca_nemestrina)                             PPELLQALTTVGGIGQLTAAKEESGGRSRSGSIVELIG----------------MLVHYL
Gelada_(Theropithecus_gelada)                                      PPELLQALTTVGGIGQLTAAEEESGGRSRSGSIVELIAGGGSSC--------SPVLSRKQ
Vervet-AGM_(Chlorocebus_sabaeus)                                   PPELLQALTTVGGIGQLTAAKEESGGRSRSGSIVELIAGGGSSC--------SPVLSRKQ
Chimpanzee_(Pan_troglodytes)                                       PPELLQTLTAVGGIGQLTAAKEESGGRSRSGSIVELIAGGGSSC--------SPVLSRKQ
Human_(Homo_sapiens)                                               PPELLQTLTAVGGIGQLTAAKEESGGRSRSGSIVELIAGGGSSC--------SPVLSRKQ
Microbat_(Myotis_lucifugus)                                        PPELLRALTTPGGLAQLSAPRQEPGSRSRSGSIVELIAGGGSSC--------SPVLSRKQ
Armadillo_(Dasypus_novemcinctus)                                   PPELLQTLTTAGGIGQLPVAEDEPVCRSRSGSIVELIAGGGSSC--------SPVLSRKQ
Chacoan_peccary_(Catagonus_wagneri)                                PPELLQALTTPGGIAQLAASSDEPGCRSRSGSIVELIAGGGSSC--------SPVLSRKQ
Pig_(Sus_scrofa)                                                   PPELLQALTSPGGIAQLTANNDEPRCRSRSGSIVELIAGGGSSC--------SPVLSRKQ
Hybrid_-_Bos_Taurus_(Bos_indicus_x_Bos_taurus)                     PPELLRALTTAGGVRQLAASKDEPGGRSRSGSIVELIAGGGSSC--------SPVLSRKQ
Siberian_musk_deer_(Moschus_moschiferus)                           PPELLRALTMAGGVRQLAAAKDEPGGRSRSGSIVELIAGGGSSC--------SPVLSRKQ
Yarkand_deer_(Cervus_hanglu_yarkandensis)                          PPELLRALTTAGGIRQLAAAKDEPGGRSRSGSIVELIAGGGSSC--------SPVLSRKQ
Blue_whale_(Balaenoptera_musculus)                                 PPELLRALTTAGGIGQLTAAKDEPGCRSRSGSIVELIAGGGSSC--------SPVLSRKQ
Sperm_whale_(Physeter_catodon)                                     PPELLRVLTTAGGIGRLTAAKDEPGCRSRSGSIVELIAGGGSSC--------SPVLSRKQ
Vaquita_(Phocoena_sinus)                                           PPELLRVLTTAGGIGQLTAAKAEPGCRSRSGSIVELIAGGGSSC--------SPVLSRKQ
Horse_(Equus_caballus)                                             PPELLQALTTAGGLGRLAAAKDEPSCRSRSGSIVELIAGGGSSC--------SPVLSRKQ
Leopard_(Panthera_pardus)                                          PPELLQALTAPGG-GQRSGAQYGPGGRSRSGSIAELLAGGGSSC--------SPVLSRKQ
Lion_(Panthera_leo)                                                PPELLQALTAPGG-GQRSGAQYGPGGRSRSGSIAELLAGGGSSC--------SPVLSRKQ
Canada_lynx_(Lynx_canadensis)                                      PPELLQALTAPGG-GQRSGVQYGAGGRSRSGSIAELLAGGGSSC--------SPVLSRKQ
Cat_(Felis_catus)                                                  PPELLQALTAPGG-GQRSGVQYGPGGRSRSGSIAELLAGGGSSC--------SPVLSRKQ
California_sea_lion_(Zalophus_californianus)                       PPELLQALSTPGG-GPLTAAHRQPGCRSRSGSIVELL-----------------------
Dog_-_Basenji_(Canis_lupus_familiaris)                             PPELLQALSTPGG-GLLNATQQQPGCRSRSSSIVELLAGGGSSC--------SPVLSRKQ
Asiatic_black_bear_(Ursus_thibetanus_thibetanus)                   PPELLQALSTPGG-GPLAAVHRQPGCRSRSGSIVELLAGGGSSC--------SPVLSRKQ
Panda_(Ailuropoda_melanoleuca)                                     PPELLQALSTPGG-GPLAAAHRQPGCRSRSGSIVELLAGGGSSC--------SPVLSRKQ
Tropical_clawed_frog_(Xenopus_tropicalis)                          PLDLLHVLTTPGSIEQVSVCRDEPYSRSRSGSIVELIAGGSSTC--------SPVIARKQ
Anole_lizard_(Anolis_carolinensis)                                 PPNLLLALTTAGGITQACVSKDVVASRNRSDSIVELIAGGGSSC--------SPVFSRKQ
Platypus_(Ornithorhynchus_anatinus)                                PPELLRALTAPGGMAPG--GDGEPGGRTRSGSIGELLAGGGPSC--------SPVLSRKP
Budgerigar_(Melopsittacus_undulatus)                               PPELLHALTASGGIAQVSVSKDECASRSRSGSIVELIAGGGSS-C-------SPVLARKP
New_Caledonian_crow_(Corvus_moneduloides)                          PPELLHALTACGGMAQVSVSKDEAASRSRSGSIVELIAGGGSS-C-------SPVLARKH
Flycatcher_(Ficedula_albicollis)                                   PPELLHALTACGGIAQVSVSKDEPASRSRSGSIVELIAGGGSS-C-------SPVLARKH
Common_canary_(Serinus_canaria)                                    PPELLHALTASGGIAQVIVSKDEPASRSRSGSIVEFIAGGGSS-C-------SPVLARKH
Gouldian_finch_(Erythrura_gouldiae)                                PPELLHALTACGGIAQVSVSKDEPASRSRSGSIVELI-----------------------
Swainson's_thrush_(Catharus_ustulatus)                             PPELLHALTACGGIAQVSVSKDEPASRSRSGSIVELIAGGGSS-C-------SPVLARKH
Common_kestrel_(Falco_tinnunculus)                                 PPELLHALTASGGIAQVSVSKDESASRNRSGSIVELIAGGGSS-C-------SPVIARKH
Little_spotted_kiwi_(Apteryx_owenii)                               PPELLHALTASGGIAQVSVSKDESTSRNRSGSIVELIAGGGSS-C-------SPVLARKH
Great_spotted_kiwi_(Apteryx_haastii)                               PPELLHALTASGGIAQVSVSKDESTSRNRSGSIVELIAGGGSS-C-------SPVLARKH
Okarito_brown_kiwi_(Apteryx_rowi)                                  PPELLHALTASGGIAQVSVSKDESTSRNRSGSIVELIAGGGSS-C-------SPVLARKH
Golden_pheasant_(Chrysolophus_pictus)                              PPELLHALTALGGIAQVSVSKDESAIRNRSGSIVELIAGGGSS-C-------SPALARRH
Chicken_(Gallus_gallus)                                            PPELLHALTSLGGIAQVSVSKDESAIRSRSGSIVELIAGGGSS-C-------SPVLARKH
Japanese_quail_(Coturnix_japonica)                                 PPELLHALTALGGIAQVSVSKDESAIRNRSGSIVELIAGGGSS-C-------SPVLARKH
Ruff_(Calidris_pugnax)                                             PPELLHALTASGGIAQVSVSKDESASRNRSGSIVELIAGGGSS-C-------SPVLARKH
Kakapo_(Strigops_habroptila)                                       PPELLHALTASGGIAQVSVSKDESASRSRSGSIVELIAGGGSS-C-------SPVLARKP
Spoon-billed_sandpiper_(Calidris_pygmaea)                          PPELLHALTASGGIAQVSVSKDESASRNRSGSIVELIAGGGSS-C-------SPVLSRKH
Burrowing_owl_(Athene_cunicularia)                                 PPELLHALTASGGIAQVSVSKDEPASRNRSGSIVELIAGGGSS-C-------SPVLARKH
Oriental_scops-owl_(Otus_sunia)                                    PPELLHALTASGGIAQVSVSKDEPASRNRSGSIVELIAGGGSS-C-------SPVLARKH
Muscovy_Duck_(domestic_type)_(Cairina_moschata_domestica)          PPELLHAVTTTGGITQVSVSKDESTIRNRSGSIVELIAGGGSS-C-------SPVLARKH
Duck_(Anas_platyrhynchos_platyrhynchos)                            PPELLHALTTTGGIAQVSVSKDESTIRNRSGSIVELI-----------------------
Mallard_(Anas_platyrhynchos)                                       PPELLHALTTTGGIAQVSVSKDESTIRNRSGSIVELIAGGGSS-C-------SPVLARKH
Goodes_thornscrub_tortoise_(Gopherus_evgoodei)                     PPDLLHALTTSGGITQVSVSKDESISRSCSGSIVEFIGKLFPGYRIAFLANLNI-LLHHL
Three-toed_box_turtle_(Terrapene_carolina_triunguis)               PPDLLHALTTSGGITQVSVSKDESISRSRSGSIVELIGKLFPECRIAFLANLKILLLHHL
Common_snapping_turtle_(Chelydra_serpentina)                       PPDLLHALTTSGGITQVSVSKDESISRSRSGSIVELIGKLFPEHCIAILSNLKMSLLHHL
Painted_turtle_(Chrysemys_picta_bellii)                            PPDLLHALTTSGGITQVSVSKDESISRSRSGSIVELIGKLFPECRIAFLANLKILLLHHL
Agassiz's_desert_tortoise_(Gopherus_agassizii)                     PPDLLHALTTSGGITQVSVSKDESISRSRSGSIVEFIATGGSSC--------SPCLSRKL
Chinese_softshell_turtle_(Pelodiscus_sinensis)                     PPDLLHALTTSGGITQVSVSKDESISRSRSGSILELIARGGSSC--------SPVLSRKQ
                                                                      **  :   *                 * ** * :                       

Northern_pike_(Esox_lucius)                                        ---VLS-GEEEGLEDDPERAEV-TTGAFTAA------------------VAG-------N
Lyretail_cichlid_(Neolamprologus_brichardi)                        ---MLS-GEEDGLEDDPERTEV-TTGAFT------------------ASVVG-------A
Ballan_wrasse_(Labrus_bergylta)                                    -----------------------------------------------ASVVG-------A
Yellowtail_amberjack_(Seriola_lalandi_dorsalis)                    ---MLS-GEEDGLEDDPERTEV-TTGAFTVIWCISVL---------LASVVG-------A
Tiger_tail_seahorse_(Hippocampus_comes)                            PGKMLS-GEEDGLEDDSEKTEV-PTGAFT------------------ASVVG-------A
Live_sharksucker_(Echeneis_naucrates)                              GSKILS-GEEDGLEDDPEKTEV-TTGAFT------------------ASVVG-------A
Mangrove_rivulus_(Kryptolebias_marmoratus)                         ---MLS-GEEDGLEDDAERTEV-TAGAFTGE---------------L---HP-------P
Siamese_fighting_fish_(Betta_splendens)                            ---MLS-GEEDGLEDDPEKTDV-TTGAF------------------TASVVG-------A
Bicolor_damselfish_(Stegastes_partitus)                            ---MLS-GEEDGLEDDPDRTDV-TTGCVFVT---------------SASVVG-------A
Barramundi_perch_(Lates_calcarifer)                                ---MLS-GEEDGLEDDPERTEV-TPGAF------------------TASVVG-------A
Clown_anemonefish_(Amphiprion_ocellaris)                           ---MLS-GEEDALEDDPERTEV-TTGAF------------------TASVVG-------A
Orange_clownfish_(Amphiprion_percula)                              ---MLS-GEEDALEDDPERTEV-TTGAF------------------TASVVG-------A
Leishan_spiny_toad_(Leptobrachium_leishanense)                     -GKIQL-GEDEALEDDPDAKTDVTA-------AFTATVKNEVPSDPAS-----TGGSAAA
Coelacanth_(Latimeria_chalumnae)                                   KGKVLS-GEEEALEDESETRSDVTT------TTFTASVNSEAASDVPS-SSGASTGGSVS
Elephant_shark_(Callorhinchus_milii)                               KGKVVC-GQEEGLEDEAETRSEISGASFPGGTTFPGSVNNEEAGEIPS-SSGISTIGSTS
Tetraodon_(Tetraodon_nigroviridis)                                 RGKMLS-GEEDGLEDDPERAEV-ATGSF------TGEFGSFICSFLSASVVGA-------
Tongue_sole_(Cynoglossus_semilaevis)                               RGKMLS-GEEDGLEDDPERAEV-TASAF------TGENGRHKTE-IKSSVVGA-------
Lumpfish_(Cyclopterus_lumpus)                                      -GKMLS-GEEEGLDDDAERTEV-TTGVF------TA------------TVVGA-------
Channel_bull_blenny_(Cottoperca_gobio)                             RGKMLS-GEEDGLEDDAERTEV-TTGAF------TASVFK--LD-GKPSVVGA-------
Stickleback_(Gasterosteus_aculeatus)                               RGKMLS-GEEDGLDDDAERTEV-TTGVF------TAA------------VVGA-------
Jewelled_blenny_(Salarias_fasciatus)                               RGKILS-GEEDGLEDDPERTEV-TTGAF------TGETCS--LK-GKS------------
Orbiculate_cardinalfish_(Sphaeramia_orbicularis)                   RGKMLS-GEEDGLEDEAERTEV-TTGAF------TASVVG--AD-GSS------------
Gilthead_seabream_(Sparus_aurata)                                  RGKMLS-GEEDGLEDDAERTDV-TTGAF------TASVVG--AD-GST------------
Turbot_(Scophthalmus_maximus)                                      RGKMLS-GEEEGLEDDPERTEV-TAGAF------TASVVG--AD-S--------------
Monterrey_platyfish_(Xiphophorus_couchianus)                       R-KILS-GEEDGLEDDPERAEV-NAGAF------T-------------------------
Mummichog_(Fundulus_heteroclitus)                                  RGDLSV-YVV-------------LTSSS------HF----------CHSAPAA-------
Western_mosquitofish_(Gambusia_affinis)                            RGKILS-GEEDGLEDDPERAEV-NAGAF------TV----------SSRVLLA-------
Nile_tilapia_(Oreochromis_niloticus)                               RGKMLS-GEEDGLEDDPERTEV-TTAAF------TA----------S--VVGT-------
Fugu_(Takifugu_rubripes)                                           -GKMLS-GEEDALEDDPEKTDV-TTGYF------T--------------AVGA-------
Guppy_(Poecilia_reticulata)                                        -GKILS-GEEDGLEDDPERAEV-NARAF------T-------------------------
European_seabass_(Dicentrarchus_labrax)                            -GKMLS-GEEDGLEDDAERTDV-TTTAF------TA----------S--VVGA-------
Large_yellow_croaker_(Larimichthys_crocea)                         -GKMLS-GEEDGLEDDAERTEV-TTGSF------TA----------S--VVGA-------
Asian_bonytongue_(Scleropages_formosus)                            KGKLLS-GEEEGLEDDPETRSEVSTGAF------TASVTSDNASDA-PSSSG--------
Paramormyrops_kingsleyae_(Paramormyrops_kingsleyae)                KGKLLS-GEEEGLEDDSESRSEVGTGAF------TASVTGDGADAP--------------
Atlantic_herring_(Clupea_harengus)                                 -KRLLS-GEEEGLEDDPETRAE-VTSSF------AGEEESCCRS-----ESG--------
Denticle_herring_(Denticeps_clupeoides)                            VSKMLS-GEEEGLEDDPETRSE-V---T------TASVGGDSSSDPTASSSG--------
Mexican_tetra_(Astyanax_mexicanus)                                 -GKILS-GEEEGLEDDPERAEV-TTGSF------SASVGGESSSD-APSSSG--------
Channel_catfish_(Ictalurus_punctatus)                              -GKLLS-GEEEGLEDDPEKAEV-TTGSF------TASVGGESSSD-APSSSG--------
Zebrafish_(Danio_rerio)                                            KGKLLS-GEEEGLEDDPERAEV-TTGSF------TASVGGDSSSE-APSSSG--------
Goldfish_(Carassius_auratus)                                       KGKLLS-GEEEGLEDDPERAEV-TTGSF------SASVGGDSSSE-APSSSG--------
Common_carp_german_mirror_(Cyprinus_carpio)                        KGKLLS-GEEEGLEDDPERAEV-ATGSF------SASVGGDSSSE-APSSSG--------
Golden-line_barbel_(Sinocyclocheilus_grahami)                      -GKLLS-GEEEGLEDDPERSEV-TTGSF------SASVGGDSSSE-APSSSG--------
Blind_barbel_(Sinocyclocheilus_anshuiensis)                        KGKLLS-GEEEGLEDDPERSEV-TTGSF------SASVGGDSSSE-APSSSG--------
Horned_golden-line_barbel_(Sinocyclocheilus_rhinocerous)           KGKLLS-GEEEGLEDDPERSEV-TTGSF------SASVGGDSSSE-APSSSG--------
Koala_(Phascolarctos_cinereus)                                     -GKVLL-GEEEGLEDDPESRSEVSSSTF------AASMKSEITGELAS-SSGVSTPVSTS
Kangaroo_rat_(Dipodomys_ordii)                                     KGKILL-GEEEALEDDSESRSDVSSAAF------AASVKGEIGGELAA-SPGVSTPGS--
Upper_Galilee_mountains_blind_mole_rat_(Nannospalax_galili)        KGKVLI-GEEEALEDDSESRSDVSSSAF------AASVKSEVSGELGA-SSGVSTPAS--
Golden_Hamster_(Mesocricetus_auratus)                              KGKVLL-GEEEALEDDSESRSDVSSSAF------AASVKSEIGGELAA-SSGVSTPGS--
Rat_(Rattus_norvegicus)                                            KGKVLL-GEEEALEDDSESRSDVSSSAF------AASVKSEIGGELAASSSGVSTPGS--
Shrew_mouse_(Mus_pahari)                                           KGKVLL-GEEEALEDDSESRSDVSSSAF------AASVKSEIGGELAA-SSGVSTPGS--
Ryukyu_mouse_(Mus_caroli)                                          KGKVLL-GEEEALEDDSESRSDVSSSAF------AASVKSEIGGELAA-SSGVSTPGS--
Mouse_(Mus_musculus)                                               KGKVLL-GEEEALEDDSESRSDVSSSAF------AASVKSEIGGELAA-SSGVSTPGS--
Algerian_mouse_(Mus_spretus)                                       KGKVLL-GEEEALEDDSESRSDVSSSAF------AASVKSEIGGELAA-SSGVSTPGS--
Steppe_mouse_(Mus_spicilegus)                                      KGKVLL-GEEEALEDDSESRSDVSSSAF------AASVKSEIGGELAA-SSGVSTPGS--
Mongolian_gerbil_(Meriones_unguiculatus)                           KGKVLL-GEEEGLEDDSESRSDVSSSAF------AASVKSEIGGELAA-SSGVSTPGS--
Chinese_hamster_CHOK1GS_(Cricetulus_griseus)                       KGKVLL-GEEEALEDDSESRSDVSSSAF------AASVKSEIGGELAA-SSGVSTPGS--
Northern_American_deer_mouse_(Peromyscus_maniculatus_bairdii)      KGKVLL-GEEEALEDDSESRSDVSSSAF------AASVKSEIGGELAA-SSGVSTPGS--
Prairie_vole_(Microtus_ochrogaster)                                KGKVLL-GEEEALEDDSESRSDVSSSAF------AASVKSEIGGELAT-SSGVSTPGS--
Eurasian_red_squirrel_(Sciurus_vulgaris)                           KGKVLV-GEEEALEDDSESRSDVSSSAF------AASVKGEIGGELAA-ASGVSAAGS--
Squirrel_(Ictidomys_tridecemlineatus)                              KGRVLM-GEEEALEDDSESRSDVSSSAF------AASVKGEIGGELAA-ASGVSAPGS--
Degu_(Octodon_degus)                                               KGKVLL-GEEEALEDDSESRSDTSSSAF------AASVKGEISGELAA-SSGVSTPGS--
Guinea_Pig_(Cavia_porcellus)                                       KGKVLL-GEEEALEDDSESRSDTSSSAF------AASVKGEISGELAA-ASGVSTPGS--
Long-tailed_chinchilla_(Chinchilla_lanigera)                       KGKVLL-GEEEALEDDSESRSDASSSAF------AASVKGEISGELAA-SSGVSTPGS--
Naked_mole-rat_female_(Heterocephalus_glaber)                      KGKVLL-GEEAALEDDSESRSDASSSAF------AASVKGEISGELAA-SSGVSTPGS--
Elephant_(Loxodonta_africana)                                      KGKVLL-GEEEPLEDDSESRSDVSSSTF------SASVKGEITGELAA-SSGVSTPGSVS
Marmoset_(Callithrix_jacchus)                                      KGKVLL-GEEEALEDDSESRSDVSSSAF------AASVKDEISGELTA-SSGVSTPGS--
Tarsier_(Carlito_syrichta)                                         KGKVLL-GEEEALEDDSESRSDVSSSAF------AASVKSEIGGELAA-SSGVSTPGS--
Coquerel's_sifaka_(Propithecus_coquereli)                          KGRVLL-SEEAALEDDSESRSDASSSAF------AASVKDEIGGELAA-SSEVSTPGS--
Mouse_Lemur_(Microcebus_murinus)                                   KGRVLL-SEEAALEDDSESRSDASSSAF------AASVKDEIGEELAA-SSGVSTPGS--
Ma's_night_monkey_(Aotus_nancymaae)                                PGKVLL-GEEEALEDDSESRSDVSSSAF------AASVKDEISGELTA-SSGVSTPGS--
Sooty_mangabey_(Cercocebus_atys)                                   LGKVLL-GEEEALEDDSESRSDVSSSAF------AASVKDDISGELAT-SSGVSTPGS--
Golden_snub-nosed_monkey_(Rhinopithecus_roxellana)                 KGKVLL-GEEEALEDDSESRSDVSSSAF------AASVKDDISGELAT-SSGVSTPGS--
Olive_baboon_(Papio_anubis)                                        KGKVLL-GEEEALEDDSESRSDVSSSAF------AASVKDDISGELAT-SSGVSTPGS--
Ugandan_red_Colobus_(Piliocolobus_tephrosceles)                    KGKVLL-GEEEALEDDSESRSDVSSSAF------AASVKDDISGELAT-SSGVSTPGS--
Pig-tailed_macaque_(Macaca_nemestrina)                             LGKVLL-GEEEALEDDSESRSDVSSSAF------AASVKDDISGELAT-SSGVSTPGS--
Gelada_(Theropithecus_gelada)                                      KGKVLL-GEEEALEDDSESRSDVSSSAF------AASVKDDISGELAT-SSGVSTPGS--
Vervet-AGM_(Chlorocebus_sabaeus)                                   KGKVLV-GEEEALEDDSESRSDVSSSAF------AASVKDDISGELAT-SSGVSTPGS--
Chimpanzee_(Pan_troglodytes)                                       KGKVLL-GEEEALEDDSESRSDVSSSAL------TASVKDEISGELAA-SSGVSTPGS--
Human_(Homo_sapiens)                                               KGKVLL-GEEEALEDDSESRSDVSSSAL------TASVKDEISGELAA-SSGVSTPGS--
Microbat_(Myotis_lucifugus)                                        KGKVLL-GEAAALEEDSESRSEGSSPAF------AASVKGEICGELAA-SSGVSTPGSVS
Armadillo_(Dasypus_novemcinctus)                                   KGKVLL-GEEEALEDDSESRSDVSSSAF------AASVKGELTGELAA-SSGVSTPGSTS
Chacoan_peccary_(Catagonus_wagneri)                                KGKVLF-GEAAALEDESESRSEGSSPAF------SASVKGEMGGELAA-SSGVSTPGS--
Pig_(Sus_scrofa)                                                   KGKVLL-GDAAALEDEPASRSEGSSPAL------TASVTGELGGELAP-SSGVSTPGSAS
Hybrid_-_Bos_Taurus_(Bos_indicus_x_Bos_taurus)                     KGKVLF-GEAAPLEDDSEPRSEGSSPAF------SASVKGEVGGELAA-SSGISTPGS--
Siberian_musk_deer_(Moschus_moschiferus)                           KGKVLF-GEAAPLEDDSESRSEGSSPAF------SASVKGEVGGELAA-SSGVSTPGS--
Yarkand_deer_(Cervus_hanglu_yarkandensis)                          KGKVLF-GEAAPLEDDSESRSEGSSPAF------SASVKGEVGGELAA-SSGVSTPGS--
Blue_whale_(Balaenoptera_musculus)                                 KGKVLF-GEAAAWEDDSESRSDGSSPTF------AAAVKGEIGGELAA-SSGVSTPGS--
Sperm_whale_(Physeter_catodon)                                     KGKVLF-GEAAALEDDSESRSDGSSPTF------AASVKGESGGELAA-SSGVSTPSSA-
Vaquita_(Phocoena_sinus)                                           KGKVLF-GEAAALEDDSESRSDGSSPTF------AASVKGEIGGELAA-SSGVSTPGSA-
Horse_(Equus_caballus)                                             KGKVLL-GEAAALEEDSESRSDSSSPAF------AASVKGEIGGELAA-SSGVSTPGSAS
Leopard_(Panthera_pardus)                                          KGKVLF-GDAAALEDDSESRSEGSSPAF------AASVKGEIGGELAA-SSGVSTPG---
Lion_(Panthera_leo)                                                KGKVLF-GDAAALEDDSESRSEGSSPAF------AASVKGEVGGELAA-SSGVSTPG---
Canada_lynx_(Lynx_canadensis)                                      KGKVLF-GDAAALEDDSESRSEGSSPAF------AASVKGEIGGELAA-SSGVSTPGSA-
Cat_(Felis_catus)                                                  KGKVLF-GDAAALEDDSESRSEGSSPAF------AASVKGEIGGELAA-SSGVSTPGSAG
California_sea_lion_(Zalophus_californianus)                       -GKVLF-GEAAALEDDSESRSEGSSPAF------TASVKGEIGGELAA-SSGVSTPGSAS
Dog_-_Basenji_(Canis_lupus_familiaris)                             KGKVLF-GEAAALDDDSESRSEGSSPAF------TASVKGEIGGELAA-SSGVSTPGSAS
Asiatic_black_bear_(Ursus_thibetanus_thibetanus)                   KGKVLF-GEAAALEDDSESRSEGSSPAF------AASVKGEIGGELAA-SSGVSTPGSAS
Panda_(Ailuropoda_melanoleuca)                                     KGKVLF-GEAAALEDDSESRSEGSSPAF------AASVKGEIGGELAA-SSGVSTPGSAS
Tropical_clawed_frog_(Xenopus_tropicalis)                          KGKIHL-GEEEGLDDDLEGKSDAPATPF------AATKNE-VPSDVTN-----LSSTAPG
Anole_lizard_(Anolis_carolinensis)                                 KAKIFLGGEEEGLEDDSETRSEVSNTSF------AASMKSELNSELASSDIPTATN----
Platypus_(Ornithorhynchus_anatinus)                                KGKVLL-GEEESLEDDSESRSEISSAAF------TDSTKSEAADEAA--AGPSAGSPPGS
Budgerigar_(Melopsittacus_undulatus)                               KGKILL-GEEEGLEDDPETRSDVSTASF------AASMKSEITSELASSSGVSTAGPVGS
New_Caledonian_crow_(Corvus_moneduloides)                          KGKVLL-GEEEGLDDDSETRSDVSAASF------AASVKGEITSELASSSGVSTAGSAGS
Flycatcher_(Ficedula_albicollis)                                   KGKVLL-GEEEGLDDDSETRSDVSTASF------TASVKGEITSELASSSGVSTAGSVGS
Common_canary_(Serinus_canaria)                                    KAKVLL-GEEEGLDDDSETRSDVSSASF------SASVKGEITSELASSSGVSTAGSVGS
Gouldian_finch_(Erythrura_gouldiae)                                -GKVLL-GEEEGLDDDSETRSDVSAASF------TASVKGEITSELASSSGVSTAGSVGS
Swainson's_thrush_(Catharus_ustulatus)                             KGKVLL-GEEEGLDDDSETRSDVSTASF------TASVKGEITTELASSSGVSTAGSVGS
Common_kestrel_(Falco_tinnunculus)                                 KGKILL-GEEEGLEDDPETRSDVSAASF------AASMKGEITSELASSSGVSTAGSVGS
Little_spotted_kiwi_(Apteryx_owenii)                               KGKILL-GEEEGLEDDSETRSDVSTASF------AASVKGEISSELASSSGVSTTGSVVS
Great_spotted_kiwi_(Apteryx_haastii)                               KGKILL-GEEEGLEDDSETRSDVSTASF------AASVKGEISSELASSSGVSTTGSVVS
Okarito_brown_kiwi_(Apteryx_rowi)                                  KGKILL-GEEEGLEDDSETRSDVSTASF------AASVKGEISSELASSSGVSTTGSVVS
Golden_pheasant_(Chrysolophus_pictus)                              KGKILL-GEEEGLEDDAETRSDVSTASF------AASVKGEITSELASSSGVSTAGSVGS
Chicken_(Gallus_gallus)                                            KGKILL-GEEEGLEDDPETRSDVSAASF------AASVKGEITSELASSSGVSTAGSVGS
Japanese_quail_(Coturnix_japonica)                                 KGKILL-GEEEGLEDDSETRSDVSAASF------AASVKGEITSELASSSGVSTAGSVGS
Ruff_(Calidris_pugnax)                                             KGKILL-GEEEGLEDDSETRSDVSSASF------AASMKGEITSELASSSGVSTTGSVGS
Kakapo_(Strigops_habroptila)                                       KGKILL-GEEEGLEDDPETRSDVSAASF------AASVKGEITSELASSSGVSTAGSVGS
Spoon-billed_sandpiper_(Calidris_pygmaea)                          KGKILL-GEEEGLEDDSETRSDVSSASF------AASMKGEITSELASSSGVSTTGSVGS
Burrowing_owl_(Athene_cunicularia)                                 KGKILL-GEEEGLEDDSETRSDVSTASF------AASMKGEITSELASSSGVSTAGSVGS
Oriental_scops-owl_(Otus_sunia)                                    KGKILL-GEEEGLEDDSETRSDVSTASF------AASMKGEITSELASSSGVSTAGSVGS
Muscovy_Duck_(domestic_type)_(Cairina_moschata_domestica)          KGKILL-GEEEGLEDDSETRSDVSAASF------AASVKGEITSELASSSGVSTAGSAGS
Duck_(Anas_platyrhynchos_platyrhynchos)                            -GKILL-GEEEGLEDDSETRSDVSAASF------AASVKGEITSELASSSGVSTAGSAGS
Mallard_(Anas_platyrhynchos)                                       KGKILL-GEEEGLEDDSETRSDVSAASF------AASVKGEITSELASSSGVSTAGSAGS
Goodes_thornscrub_tortoise_(Gopherus_evgoodei)                     SGKVLL-GEEEGLEDDPETRSEVSTATF------AAGS-------------------IVS
Three-toed_box_turtle_(Terrapene_carolina_triunguis)               SGKVLL-GEEEGLEDDPETRSEVSTATF------A-----------------------VS
Common_snapping_turtle_(Chelydra_serpentina)                       SGKVLL-GEEEGLEDDSETRSEVSTATF------AGRTAS--------------FLALIS
Painted_turtle_(Chrysemys_picta_bellii)                            SGKVLL-GEEEGLEDDPETRSEVSTATF------A-----------------------VS
Agassiz's_desert_tortoise_(Gopherus_agassizii)                     KGKVLL-GEEEGLEDDPETRSEVSTATF------AASMKSEITSELASSSGVSSAGSIVS
Chinese_softshell_turtle_(Pelodiscus_sinensis)                     KGKVLL-GEEEGLEDDPETRSEVNTATF------AASMKSEINSELASSSGVSTAGSIVS
                                                                                                                               

Northern_pike_(Esox_lucius)                                        -DGTAQVVDIITEQPRSSQHALQPGESVDLSGASSEQVGG-------TPESPNDNTADED
Lyretail_cichlid_(Neolamprologus_brichardi)                        DGSSAAQVDIITEQPRSSQHALQPGDSVDLSASSEQGGGGGGTSTSGTPESPNDN--EEE
Ballan_wrasse_(Labrus_bergylta)                                    DGSSPAQVDIITEQPRS-QHTLQPGESVDLSASLSKEAGHLHQTLQKNA-----------
Yellowtail_amberjack_(Seriola_lalandi_dorsalis)                    DSSSAAQVDIITEQPRSSQHTLQPGDSVDLSASSEQGGGGEG------------------
Tiger_tail_seahorse_(Hippocampus_comes)                            DVSSAAQVDIITEQPRSSQHTLQPDDSVDLSASSEQG-----------------------
Live_sharksucker_(Echeneis_naucrates)                              DSSSASQVDIITEQPRSSQHTLQPGDSVDLSASSEQGGGGGGTSASDTPESPNDN--EEE
Mangrove_rivulus_(Kryptolebias_marmoratus)                         DGSSAAQVDIITEQPRSSQHALQPGDSVDLSASPEQGGG-GGTSASGTPESPNDN--EEE
Siamese_fighting_fish_(Betta_splendens)                            DTSSTAQVDIITEQPRSSQHTLQPGDSVDLSASSEQGGGGGGTSASDTPESPNDN--EEE
Bicolor_damselfish_(Stegastes_partitus)                            DGSSAAQVDIITEQPRSSQHTLQPGDSVDLSG----------TSASGTPESPNDN--EEE
Barramundi_perch_(Lates_calcarifer)                                DSSSAAQVDIITEQPRSSQHTLQPGDSVDLSASSEQGGGGGGTSASDTPESPNDN--EEE
Clown_anemonefish_(Amphiprion_ocellaris)                           DGSSAAQVDIITEQPRSSQHTLQPGDSVDLSASSEQGGGGGGTSA---------------
Orange_clownfish_(Amphiprion_percula)                              DGSSAAQVDIITEQPRSSQHTLQPGDSVDLSASSEQGGGGGGTSA---------------
Leishan_spiny_toad_(Leptobrachium_leishanense)                     SGSDPTAHDIITEQPRS-QHTLQSDSTVDPNNS----DLA--------SNITEGE--EED
Coelacanth_(Latimeria_chalumnae)                                   PVPESVGHDIITEQPRS-QHNLQSTDSVDLSGS----DLT--------STATDGD--DDE
Elephant_shark_(Callorhinchus_milii)                               PLPDSAGHDIITQQPRS-QHTLQAAESVDLNSSTVTSDLT--------NVANEGE--DDD
Tetraodon_(Tetraodon_nigroviridis)                                 DNPSAAQVDIITEQPRSS-HTIQPGDSVDLSAS------------SDTPESPNDN--EED
Tongue_sole_(Cynoglossus_semilaevis)                               DGSSAAQVDIITEQPRSSQHTLQPGDSVDLSASSDQGGGENA------------------
Lumpfish_(Cyclopterus_lumpus)                                      DGSSAAQVDIITEQPRSSQHTLQPGESVDLSASSEQGG--GGTSASDTPESPNDN--EEE
Channel_bull_blenny_(Cottoperca_gobio)                             DGSSAAQVDIITEQPRSSQHTLQPGESVDLSASSEQGGGGGGTSASDTPESPNDN--EEE
Stickleback_(Gasterosteus_aculeatus)                               DGSSAAQVDIITEQPRSSQHTLQPGDSVDLSASSEQCGG--GASASDTPESPNDN--EEE
Jewelled_blenny_(Salarias_fasciatus)                               ---KLMVVDIITEQPRSSQHTLQPGDSVDLSVSSEQGG--GGTSASGTPESPNDN--EEE
Orbiculate_cardinalfish_(Sphaeramia_orbicularis)                   ----SGQVDIITEQPRSSQHTLQPGDSVDLSASSEQGSG-GGTCASDTPESPNEN--EEE
Gilthead_seabream_(Sparus_aurata)                                  ----AAQVDIITEQPRSSQHTLQPGDSVDLSASSEQGGGGGGTSASDTPESPNDN--EEE
Turbot_(Scophthalmus_maximus)                                      ----AAQVDIITEQPRSSQHTLQPGDSMDLSASSEQGVGEAGTSEPDTPESPNDE---EE
Monterrey_platyfish_(Xiphophorus_couchianus)                       -GSSAAQVDIITEQPRSSQHTLQPGDSVDLSASSEQGGGGGT-SASGTPESPNEN--EEE
Mummichog_(Fundulus_heteroclitus)                                  DGSSAAQVDIITEQPRSSQHTLQPGDSVDLS----------------TPESPNEN--EED
Western_mosquitofish_(Gambusia_affinis)                            DGSSAAQVDIITEQPRSSQHTLQPGDSVDLSASSEQGGGGGTSA----------------
Nile_tilapia_(Oreochromis_niloticus)                               DSSSAAQVDIITEQPRSSQHALQPGDSVDLSASSEQGGGGAGTSTSGTPESPNDN--DEE
Fugu_(Takifugu_rubripes)                                           DNSSAAQVDIITQQPRSSQHTIQPGDSVDLSASSEQGGRGGGASASDTPESPNDE---ED
Guppy_(Poecilia_reticulata)                                        DDSSAAQVDIITEQPRSSQHTLQPGDSVDLSASSEQGG---GTSASGTPESPNEN--EEE
European_seabass_(Dicentrarchus_labrax)                            DGSSTGQVDIITEQPRSSQHTLQPGDSVDLSASSEQGGGGGGTSASDTPESPNDN--EEE
Large_yellow_croaker_(Larimichthys_crocea)                         DGSSVAQVDIITEQPRSSQHTLQPGDSVDLSASSEQGGGGGGTSASDTPESPNDN--EEE
Asian_bonytongue_(Scleropages_formosus)                            VS-TLASVDIITEQPRSSQHSLQPGDSVDLSASSEQGTADTPDEE--------------D
Paramormyrops_kingsleyae_(Paramormyrops_kingsleyae)                SA-SLAPADIITEQPRSSQRGLQPGDSVELSASSEQGSPGSPEEE----EEEDAG--EEE
Atlantic_herring_(Clupea_harengus)                                 SEVLGPSADIITQQPRSSQHAMQPGDSVELSATSEQG---AGTS---------SG--DED
Denticle_herring_(Denticeps_clupeoides)                            VS-SLTQADIITEQPRSSQHALQPGDSVDLSASSEGVAVAGGSDT-----PDD----EEE
Mexican_tetra_(Astyanax_mexicanus)                                 VS-SLGPADIITEQPRSSQRTLQPGDSVDLSASTEQ---GGGPDT-----PDEED--EED
Channel_catfish_(Ictalurus_punctatus)                              VS-SLSQADIITEQPRSSQHTLQPGDSVELSASSEQ---GGGPET-----PDEED---ED
Zebrafish_(Danio_rerio)                                            VS-SLGTSDIITEQPRSSQHALQPGDSVDLSAS-EQ---GVGPDT-----PDEED--EED
Goldfish_(Carassius_auratus)                                       VS-SLGTSDIITEQPRSSQHSLQPGDSVDLSAS-EQ---GVGPDT-----PDEED--EED
Common_carp_german_mirror_(Cyprinus_carpio)                        VS-SLGTSDIITEQPRSSQHALQPGESVDLSAS-EQ---GVGPDT-----PDEED--EED
Golden-line_barbel_(Sinocyclocheilus_grahami)                      VS-SLGTSDIITEQPRSSQHALQPGDSVDLSAS-EQ---GVGPDT-----PDEED--EED
Blind_barbel_(Sinocyclocheilus_anshuiensis)                        VS-SLGTSDIITEQPRSSQHALQPGDSVDLSAS-EQ---GVGPDT-----PDEED--EED
Horned_golden-line_barbel_(Sinocyclocheilus_rhinocerous)           VS-SLGTSDIITEQPRSSQHALQPGDSVDLSAS-EQ---GVGPDT-----PDEED--EED
Koala_(Phascolarctos_cinereus)                                     SAADSTGHDIITEQPRS-QHTLQS-DSVDLTGCDLTSAAT-------------DGD-EED
Kangaroo_rat_(Dipodomys_ordii)                                     -----VGHDIITEQPRS-QHTLQA-DSVDLSGCDLTSAAT-------------DGD-EED
Upper_Galilee_mountains_blind_mole_rat_(Nannospalax_galili)        -----VVHDIITEQPRS-QHTLQA-DSVDLSSCDLTSAAT-------------DGD-EED
Golden_Hamster_(Mesocricetus_auratus)                              -----VSHDIITEQPRS-QHTLQA-DSVDLSGCDLTSAAT-------------DGD-EED
Rat_(Rattus_norvegicus)                                            -----VGHDIITEQPRS-QHTLQA-DSVDLSGCDLTSAAT-------------DGD-EED
Shrew_mouse_(Mus_pahari)                                           -----VGHDIITEQPRS-QHTLQA-DSVDLSGCDLTSAAT-------------DGD-EED
Ryukyu_mouse_(Mus_caroli)                                          -----VGHDIITEQPRS-QHTLQA-DSVDLSGCDLTSAAT-------------DGD-EED
Mouse_(Mus_musculus)                                               -----VGHDIITEQPRS-QHTLQA-DSVDLSGCDLTSAAT-------------DGD-EED
Algerian_mouse_(Mus_spretus)                                       -----VGHDIITEQPRS-QHTLQA-DSVDLSGCDLTSAAT-------------DGD-EED
Steppe_mouse_(Mus_spicilegus)                                      -----VGHDIITEQPRS-QHTLQA-DSVDLSGCDLTSAAT-------------DGD-EED
Mongolian_gerbil_(Meriones_unguiculatus)                           -----VGHDIITEQPRS-QHTLQA-DSVDLSSCDLTSAAT-------------DGD-EED
Chinese_hamster_CHOK1GS_(Cricetulus_griseus)                       -----VGHDIITEQPRS-QHTLQA-DSVDLSGCDLTSAAT-------------DGD-EED
Northern_American_deer_mouse_(Peromyscus_maniculatus_bairdii)      -----VGHDIITEQPRS-QHTLQA-DSVDLSGCDLTSAAT-------------DGD-EED
Prairie_vole_(Microtus_ochrogaster)                                -----VSHDIITEQPRS-QHTLQA-DSVDLSSCDLTSAAT-------------DGD-EED
Eurasian_red_squirrel_(Sciurus_vulgaris)                           -----VGHDIITEQPRS-QHTLQA-DSVDLSGCDLASAAT-------------DGD-EED
Squirrel_(Ictidomys_tridecemlineatus)                              -----VGHDIITEQPRS-QYTLQT-DSVDLSGCDLASAAT-------------DGD-EED
Degu_(Octodon_degus)                                               -----MSHDIITEQPRS-QHTLQA-DSVDLSGCDLTSAAT-------------DGD-EED
Guinea_Pig_(Cavia_porcellus)                                       -----VGHDIITEQPRS-QHTLQA-DSVDLSSCDLTSAAT-------------DGD-EED
Long-tailed_chinchilla_(Chinchilla_lanigera)                       -----VGHDIITEQPRS-QHTLQA-DSVDLSGCDLTSTAT-------------DGD-EED
Naked_mole-rat_female_(Heterocephalus_glaber)                      -----MDHDIITEQPRS-QHTLQA-DSVDLSSCDLTSTAT-------------DGD-EED
Elephant_(Loxodonta_africana)                                      SAADSTGHDIITEQPRS-QHTLQS-DSVDLASCDPASAAT-------------EGD-EED
Marmoset_(Callithrix_jacchus)                                      -----AGHDIITEQPRS-QHTLQA-DSVDLAGCDLTSSAT-------------DGD-EED
Tarsier_(Carlito_syrichta)                                         -----VGHDIITEQPRS-QHTLQA-DSVDLAGCDLTSSAT-------------DGD-EED
Coquerel's_sifaka_(Propithecus_coquereli)                          -----AGHDIITEQPRS-QHTLQA-DSVDLASCDLTSAAT-------------DGD-EED
Mouse_Lemur_(Microcebus_murinus)                                   -----AGHDIITEQPRS-QHTLQA-DSVDLANCDLTSAAT-------------DGD-EED
Ma's_night_monkey_(Aotus_nancymaae)                                -----AGHDIITEQPRS-QHTLQA-DSVDLAGCDLTSSAT-------------DGD-EED
Sooty_mangabey_(Cercocebus_atys)                                   -----TGHDIITEQPRS-QHTLQA-DSVDLASCDLTSSAT-------------DGD-EED
Golden_snub-nosed_monkey_(Rhinopithecus_roxellana)                 -----AGHDIITEQPRS-QHTLQA-DSVDLASCDLTSSAT-------------DGD-EED
Olive_baboon_(Papio_anubis)                                        -----TGHDIITEQPRS-QHTLQA-DSVDLASCDLTSSAT-------------DGD-EED
Ugandan_red_Colobus_(Piliocolobus_tephrosceles)                    -----AGHDIITEQPRS-QHTLQA-DSVDLASCDLTSSAT-------------DGD-EED
Pig-tailed_macaque_(Macaca_nemestrina)                             -----AGHDIITEQPRS-QHTLQA-DSVDLASCDLTSSAT-------------DGD-EED
Gelada_(Theropithecus_gelada)                                      -----TGHDIITEQPRS-QHTLQA-DSVDLASCDLTSSAT-------------DGD-EED
Vervet-AGM_(Chlorocebus_sabaeus)                                   -----AGHDIITEQPRS-QHTLQA-DSVDLASCDLTSSAT-------------DGD-EED
Chimpanzee_(Pan_troglodytes)                                       -----AGHDIITEQPRS-QHTLQA-DSVDLASCDLTSSAT-------------DGD-EED
Human_(Homo_sapiens)                                               -----AGHDIITEQPRS-QHTLQA-DSVDLASCDLTSSAT-------------DGD-EED
Microbat_(Myotis_lucifugus)                                        SAADSTGHDIITEQPRS-QHTLQP-DSVDLTGCDLASAAT-------------DGD-EED
Armadillo_(Dasypus_novemcinctus)                                   SAADSTGHDIITEQPRS-QHTLQS-DSVDPTSCDLTSAAT-------------DGD-EED
Chacoan_peccary_(Catagonus_wagneri)                                -----AGHDIITEQPRS-QHTLQP-DSVDLSGCDLSSAAT-------------DGD-EED
Pig_(Sus_scrofa)                                                   SAADSVGHDIITEQPRS-QHTLQP-DSVDLSGCDLSSAAT-------------DGD-EED
Hybrid_-_Bos_Taurus_(Bos_indicus_x_Bos_taurus)                     -----AGHDIITEQPRS-QHTLQT-DAVDLAACDLTSAAT-------------DGD-EED
Siberian_musk_deer_(Moschus_moschiferus)                           -----AGHDIITEQPRS-QHTLQT-DSVDLAACDLTSAAT-------------DGD-EED
Yarkand_deer_(Cervus_hanglu_yarkandensis)                          -----AGHDIITEQPRS-QHTLQT-DSVDLAACDLTSTAT-------------DGD-EED
Blue_whale_(Balaenoptera_musculus)                                 -----AGHDIITEQPRS-QHTLQA-DSVDLTGCDLASGAT-------------DGD-EED
Sperm_whale_(Physeter_catodon)                                     --ADSVGHDIITEQPRS-QHTLQT-DSVDLTGCDLTSGAT-------------DGD-EED
Vaquita_(Phocoena_sinus)                                           --ADSVGHDIITEQPRS-QHTLQT-DSVDLTGCDLTSGAT-------------DGD-EED
Horse_(Equus_caballus)                                             SAADSAGHDIITEQPRS-QHTLQP-DSVDLTGCDLTSAAT-------------DGD-EED
Leopard_(Panthera_pardus)                                          ---DSVGHDIITEQPRS-QHTLQP-DSVDLAGCDLASAAT-------------DGD-EED
Lion_(Panthera_leo)                                                ---DSVGHDIITEQPRS-QHTLQP-DSVDLAGCGLASAAT-------------DGD-EED
Canada_lynx_(Lynx_canadensis)                                      ------GHDIITEQPRS-QHTLQP-DSVDLTGCDLASAAT-------------DGD-EED
Cat_(Felis_catus)                                                  STADSVGHDIITEQPRS-QHTLQP-DSVDLTGSDLASAAT-------------DGD-EED
California_sea_lion_(Zalophus_californianus)                       SATDSVGHDIITEQPRS-QHTLQP-DSVDLTGCDLASAAT-------------DGD-EED
Dog_-_Basenji_(Canis_lupus_familiaris)                             SATDSVGHDIITEQPRS-QHTLQP-DSVDLTSCDLASAAT-------------DGD-EED
Asiatic_black_bear_(Ursus_thibetanus_thibetanus)                   SATDSVGHDIITEQPRS-QHTLQP-DSADLTGCDLASAAT-------------DGD-EED
Panda_(Ailuropoda_melanoleuca)                                     SAADSVGHDIITEQPRS-QHTLQP-DSADLTGCDLASAAT-------------DGD-EED
Tropical_clawed_frog_(Xenopus_tropicalis)                          ANLEGASHDIITEQPRS-QHTLQS-DSVDISSSDLASTVT-------------EGD-EED
Anole_lizard_(Anolis_carolinensis)                                 SVADSSGHDIITEQPRS-QHTLQS-ES-DLTNCELTSSAN-------------KGDTDDD
Platypus_(Ornithorhynchus_anatinus)                                AGPAAAGHDIITEQPRS-QHTLQP-DPADPSGRDAAGAAP-------------DGD-GDD
Budgerigar_(Melopsittacus_undulatus)                               S-ADPTGHDIITEQPRS-QHTLQS-DSVDLSSCDLTSTAT-------------EGE-EDD
New_Caledonian_crow_(Corvus_moneduloides)                          SAADATGHDIITEQPRS-QHTLQS-DSVDLASCDLTSTAT-------------EGE-DDE
Flycatcher_(Ficedula_albicollis)                                   SAADPTGHDIITEQPRS-QHTLQS-DSVDLAGCDLTSAAT-------------EGE-DDE
Common_canary_(Serinus_canaria)                                    SAADATGHDIITEQPRS-QHTLQS-DSVELPSCDLTSAAT-------------EGE-EEE
Gouldian_finch_(Erythrura_gouldiae)                                SAADPAGHDIITEQPRS-QHTLQS-DSVELASCDLTSTAA-------------EGE-DEE
Swainson's_thrush_(Catharus_ustulatus)                             SAADPTGHDIITEQPRS-QHTLQS-DSVDLASCDLTSTAA-------------EGE-DDE
Common_kestrel_(Falco_tinnunculus)                                 SAADPTGHDIITEQPRS-QHTLQS-DSVDLTSCDLTSTAT-------------EGE-EDD
Little_spotted_kiwi_(Apteryx_owenii)                               SAADPTGHDIITEQPRS-QHTLQS-DSVDLSSCDLASTAT-------------EGE-DDD
Great_spotted_kiwi_(Apteryx_haastii)                               SAADPTGHDIITEQPRS-QHTLQS-DSVDLSSCDLASTAT-------------EGE-DDD
Okarito_brown_kiwi_(Apteryx_rowi)                                  SAADPTGHDIITEQPRS-QHTLQS-DSVDLSSCDLASTAT-------------EGE-DDD
Golden_pheasant_(Chrysolophus_pictus)                              SAADPTGHDIITEQPRS-QHTLQS-DSVDLSSCDLTSTAT-------------EGE-DDD
Chicken_(Gallus_gallus)                                            SAADPTGHDIITEQPRS-QHTLQS-DSVDLSSCDLTSTAT-------------EGE-DDD
Japanese_quail_(Coturnix_japonica)                                 SAADPTGHDIITEQPRS-QHTLQS-DSVDLSSCDLTSTAT-------------EGE-DDD
Ruff_(Calidris_pugnax)                                             SAADSTGHDIITEQPRS-QHTLQS-DSVDLTSCDLTSTAT-------------QGE-EDD
Kakapo_(Strigops_habroptila)                                       S-ADPAGHDIITEQPRS-QHTLQS-DSVDLSSCDLTSTAT-------------EGE-EDD
Spoon-billed_sandpiper_(Calidris_pygmaea)                          SAADSTGHDIITEQPRS-QHTLQS-DSVDLTSCDLTSTAT-------------QGE-EDD
Burrowing_owl_(Athene_cunicularia)                                 SAADPTGHDIITEQPRS-QHTLQS-DSVDLTSCDLTSAAT-------------EGE-EED
Oriental_scops-owl_(Otus_sunia)                                    SAADPTGHDIITEQPRS-QHTLQS-DSVDLTSCDLTSTAT-------------EGE-EDD
Muscovy_Duck_(domestic_type)_(Cairina_moschata_domestica)          SAADPTGHDIITEQPRS-QHTLQS-DSVDLTSCDLTSTAT-------------EGE-DDD
Duck_(Anas_platyrhynchos_platyrhynchos)                            SAADPTGHDIITEQPRS-QHTLQS-DSVDLTSCDLTSTAT-------------EGE-DDD
Mallard_(Anas_platyrhynchos)                                       SAADPTGHDIITEQPRS-QHTLQS-DSVDLTSCDLTSTAT-------------EGE-DDD
Goodes_thornscrub_tortoise_(Gopherus_evgoodei)                     SAADPTGHDIITEQPRS-QHALQS-DSVDLTSCDLASTTT-------------EGE-EDD
Three-toed_box_turtle_(Terrapene_carolina_triunguis)               SAADPTGHDIITEQPRS-QHTLQS-DSVDLTSCDLASTTT-------------EGE-EDD
Common_snapping_turtle_(Chelydra_serpentina)                       SAADPTGHDIITEQPRS-QHTLQS-DSVDLTSCDLASTTT-------------EGE-EDD
Painted_turtle_(Chrysemys_picta_bellii)                            SAADPTGHDIITEQPRS-QHTLQS-DSVDLTSCDLASTTT-------------EGE-EDD
Agassiz's_desert_tortoise_(Gopherus_agassizii)                     SAADPTGHDIITEQPRS-QHALQS-DSVDLTSCDLASTTT-------------EGE-EDD
Chinese_softshell_turtle_(Pelodiscus_sinensis)                     SAADPTGHDIITEQPRS-QHTLQS-DSVDLTSCDLASTAT-------------EGE-EDD
                                                                           ****:****    :*  .  :                               

Northern_pike_(Esox_lucius)                                        MLSHSSSGGGANNTPETADYATPENAEMPDGL-LL-----DPLRCPSLPPSADSSQTTTE
Lyretail_cichlid_(Neolamprologus_brichardi)                        MLSRSSSE---------SGT-------------LL-----GTND-RSL-PPSDSSQTTTE
Ballan_wrasse_(Labrus_bergylta)                                    -----T---PEGGPLGAGGT-------------LL-----GTND-RSL-PPSDSSQTTTE
Yellowtail_amberjack_(Seriola_lalandi_dorsalis)                    ------------------GT-------------LL-----GTND-RSL-PPSDSSQTTTE
Tiger_tail_seahorse_(Hippocampus_comes)                            ------------------GP-------------LL-----STND-GSL-PASDSSQTTTE
Live_sharksucker_(Echeneis_naucrates)                              MLSRSSSG-GANITPETGGT-------------LL-----GTND-CSL-PPSDSSQTTTE
Mangrove_rivulus_(Kryptolebias_marmoratus)                         MLSRSSSG--ANVTPET-AD-------------YT-----TPND-QSL-PPSDSSQTTTE
Siamese_fighting_fish_(Betta_splendens)                            MLSRSSS-----------GT-------------LL-----GTND-RSL-PPSDSSQTTTE
Bicolor_damselfish_(Stegastes_partitus)                            MLSRSSS----G------GP-------------LL-----GTND-RSL-PPSDSSQTTTE
Barramundi_perch_(Lates_calcarifer)                                MLSRSSSG--GG------GT-------------LI-----ATND-RSL-PPSDSSQTTTE
Clown_anemonefish_(Amphiprion_ocellaris)                           ----------SG------GP-------------LL-----GTND-RSL-PPSDSSQTTTE
Orange_clownfish_(Amphiprion_percula)                              ----------SG------GP-------------LL-----GTND-RSL-PPSDSSQTTTE
Leishan_spiny_toad_(Leptobrachium_leishanense)                     ILSRSSSQISTVQ-SDRNMDL-------------------NEGATQASSPLSDSSQTTTE
Coelacanth_(Latimeria_chalumnae)                                   MLSRSSSQISTVQ-SDAAPDI-------------------NGKITQDSSPTSDSSQTTTE
Elephant_shark_(Callorhinchus_milii)                               ILSRSSSQISTIQ-SDTTIDL-------------------NDQTNQTTSPLSESSQ-TTE
Tetraodon_(Tetraodon_nigroviridis)                                 MLSRSSSCGANLT-PETADDATP-E----RA-------------GDHSLPPSDSSQTTTE
Tongue_sole_(Cynoglossus_semilaevis)                               ------------------------T----PEGGPLGQSGSLIDSNDPSLPPSDSSQTTTE
Lumpfish_(Cyclopterus_lumpus)                                      MLSRSSSGGANIT-PETADYTTP-E----TEGGPLGEGATLLGTNDRSLPPSDSSQTTTE
Channel_bull_blenny_(Cottoperca_gobio)                             MLSRSSSGGANIT-PETADYTTP-E----TEGGPSGEGGTLLGTNDRSLPPSDSSQTTTE
Stickleback_(Gasterosteus_aculeatus)                               MLSRSSSGGANVT-PETADYTTP-E----TEGGPLGEGATLLGANDRSMPPSDSSQTTTE
Jewelled_blenny_(Salarias_fasciatus)                               MLSRSSSGVT------------------------------LLGTNDRSLPPSDSSQTTTE
Orbiculate_cardinalfish_(Sphaeramia_orbicularis)                   MLSQSSSGAGTL-----------------------------LGTNDRSLPPSDSSQTTTE
Gilthead_seabream_(Sparus_aurata)                                  MLSRSSSGGANIT-PETAD------------YTTT---------NDRSFPPSDSSQTTTE
Turbot_(Scophthalmus_maximus)                                      MLSRSSSGGANIT-PETAD------------YTTPENTTPEGGTHDCSLPPSDSSQTTTE
Monterrey_platyfish_(Xiphophorus_couchianus)                       MLSRS-SSGANVT-PETADYTTP-ENATPEGGGPLGEGGMALGTNDRSLPPSDSSQTTTE
Mummichog_(Fundulus_heteroclitus)                                  MLSRS-SSGANVT-PETADYTTP-ENAAPEGGGPL-------GTNDRSLPPSDSSQTTTE
Western_mosquitofish_(Gambusia_affinis)                            -----------------------------SGGGPLGEGGMALGTNDRSLPPSDSSQTTTE
Nile_tilapia_(Oreochromis_niloticus)                               MLSRSSSGGANVT-PETADYTTP-ENATPEG-GPLGESGTLLGTNDRSLPPSDSSQTTTE
Fugu_(Takifugu_rubripes)                                           MLSRSSSCGANIT-PETVEDATP-ENPAQEGR-PVGGS----GAYDHSLPPSDSSQTTTE
Guppy_(Poecilia_reticulata)                                        MLSRSSS-GANVT-PETADYTTP-ENATPEGGGPLGEGGMALGTNDRSLPPSDSSQTTTE
European_seabass_(Dicentrarchus_labrax)                            MLSRSSSGGANIT-PETADYTTP-EHAMPEG-GPLGEGGALLSTNDRSLPPSDSSQTTTE
Large_yellow_croaker_(Larimichthys_crocea)                         MLSRSSSGGANIT-PETADYTTP-ENATPEG-GPLGEGGTLLSTNDRSLPPSDSSQTTTE
Asian_bonytongue_(Scleropages_formosus)                            MLSHSSSQVSSAG-A-------------------------PDGNRPASSPPSDSSQTTTE
Paramormyrops_kingsleyae_(Paramormyrops_kingsleyae)                VLSPSSGPASGSG-G-------------------------PEGALPASSPPSDSSQTTTE
Atlantic_herring_(Clupea_harengus)                                 MLSRSSSGGAGGS-GVPTATVATGEESVTDGN----SRQDPQQQQGPSVAPSDSSQTTTE
Denticle_herring_(Denticeps_clupeoides)                            MLSRSSSQISGGG-GSGVAMVS--EEAAADGN----L---QIDQQQASAPPSDSSQTTTE
Mexican_tetra_(Astyanax_mexicanus)                                 MLSRSSSGTAGAI-GASG-------DLVTESN----P---ASARPTLSSPPSDSSQTTTE
Channel_catfish_(Ictalurus_punctatus)                              MLSRSSSSAIRAV-GATA-------DLHSETN--------PSVGAGSSSPPSDSSQTTTE
Zebrafish_(Danio_rerio)                                            MLSRSSSGGAGLV-STSG-------DLVTDAN----Q---MSAGAVSSSPPSESSQTTTE
Goldfish_(Carassius_auratus)                                       MLSRSSSGGAGVV-STSG-------DLVSEGN----Q---MSIGAVSSSPPSDSSQTTTE
Common_carp_german_mirror_(Cyprinus_carpio)                        MLSRSSSGGAGVV-STSS-------DLVTEGN----Q---MLTGAVSSSPPSDSSQTTTE
Golden-line_barbel_(Sinocyclocheilus_grahami)                      MLSRSSSGGAGVV-STSG-------DLVTEGN----Q---MSTGAVSSSPPSDSSQTTTE
Blind_barbel_(Sinocyclocheilus_anshuiensis)                        MLCRSSSGGAGVV-STSS-------DLVTEGN----Q---MSTGAVSSSPPSDSSQTTTE
Horned_golden-line_barbel_(Sinocyclocheilus_rhinocerous)           MLSRSSSGGAGVV-STSG-------DLVTEGN----Q---MSTGAVSSSPPSDSSQTTTE
Koala_(Phascolarctos_cinereus)                                     MLSRSSSQISAVP-SDPTMDM-------------------NDGT-QASSPISDSSQTTTE
Kangaroo_rat_(Dipodomys_ordii)                                     ILSHSSSQISAVP-SDPALDL-------------------NDGT-QASSPISDSSQTTTE
Upper_Galilee_mountains_blind_mole_rat_(Nannospalax_galili)        ILSHSSSQISAVL-SDPAMDL-------------------NDGT-QASSPISDSSQTTTE
Golden_Hamster_(Mesocricetus_auratus)                              ILSHSSSQFSAVP-SDPAMDL-------------------NDGT-QASSPISDSSQTTTE
Rat_(Rattus_norvegicus)                                            ILSHSSSQFSAVP-SDPAMDL-------------------NDGT-QASSPISDSSQTTTE
Shrew_mouse_(Mus_pahari)                                           ILSHSSSQFSAVP-SDPAMDL-------------------NDGT-QASSPISDSSQTTTE
Ryukyu_mouse_(Mus_caroli)                                          ILSHSSSQFSAVP-SDPAMDL-------------------NDGT-QASSPISDSSQTTTE
Mouse_(Mus_musculus)                                               ILSHSSSQFSAVP-SDPAMDL-------------------NDGT-QASSPISDSSQTTTE
Algerian_mouse_(Mus_spretus)                                       ILSHSSSQFSAVP-SDPAMDL-------------------NDGT-QASSPISDSSQTTTE
Steppe_mouse_(Mus_spicilegus)                                      ILSHSSSQFSAVP-SDPAMDL-------------------NDGT-QASSPISDSSQTTTE
Mongolian_gerbil_(Meriones_unguiculatus)                           ILSHSSSQFSAVP-SDPAMDL-------------------NDGT-QASSPISDSSQTTTE
Chinese_hamster_CHOK1GS_(Cricetulus_griseus)                       ILSHSSSQFSAVP-SDPAMDL-------------------NDGT-QASSPISDSSQTTTE
Northern_American_deer_mouse_(Peromyscus_maniculatus_bairdii)      ILSHSSSQFSAVP-SDPAMDL-------------------NDGT-QASSPISDSSQTTTE
Prairie_vole_(Microtus_ochrogaster)                                ILSHSSSQFSAVP-SDPAMDL-------------------NDGT-QASSPISDSSQTTTE
Eurasian_red_squirrel_(Sciurus_vulgaris)                           ILSHSSSQVSAVP-SDLAADL-------------------NDGT-QASSPISDSSQTTTE
Squirrel_(Ictidomys_tridecemlineatus)                              ILSHSSSQVSAVP-SDPAVDL-------------------NDGT-QASSPISDSSQTTTE
Degu_(Octodon_degus)                                               ILSHSSSQISAVP-SDPAMDL-------------------NDGT-QASSPISDSSQTTTE
Guinea_Pig_(Cavia_porcellus)                                       ILSHSSSQISAVP-SDAAIDL-------------------NDGT-QASSPISDSSQTTTE
Long-tailed_chinchilla_(Chinchilla_lanigera)                       ILSHSSSQISAVP-SDPAMDL-------------------NDGT-QASSPISDSSQTTTE
Naked_mole-rat_female_(Heterocephalus_glaber)                      ILSHSSSQISAVP-SDPAMDL-------------------NDGT-QASSPISDSSQTTTE
Elephant_(Loxodonta_africana)                                      ILSPSSSQISAVP-SDPAMDL-------------------NDGT-QASSPISDSSQTTTE
Marmoset_(Callithrix_jacchus)                                      ILSHSSSQVSAVP-SDPAMDL-------------------NDGT-QASSPISDSSQTTTE
Tarsier_(Carlito_syrichta)                                         ILSHSSSQVSAVP-SDPAMDL-------------------NGGT-QASSPISDSSQTTTE
Coquerel's_sifaka_(Propithecus_coquereli)                          ILSHSSSQVSAVP-SDSAMDL-------------------NDGT-QASSPISDSSQTTTE
Mouse_Lemur_(Microcebus_murinus)                                   ILSHSSSQVSAVP-SDPAMDL-------------------NDGT-QASSPISDSSQTTTE
Ma's_night_monkey_(Aotus_nancymaae)                                ILSHSSSQVSAVP-SDPAMDL-------------------NDGT-QASSPISDSSQTTTE
Sooty_mangabey_(Cercocebus_atys)                                   ILSHSSSQVSAVP-SDPAMDL-------------------NDGT-QASSPISDSSQTTTE
Golden_snub-nosed_monkey_(Rhinopithecus_roxellana)                 ILSHSSSQVSAVP-SDPAMDL-------------------NDGT-QASSPISDSSQTTTE
Olive_baboon_(Papio_anubis)                                        ILSHSSSQVSAVP-SDPAMDL-------------------NDGT-QASSPISDSSQTTTE
Ugandan_red_Colobus_(Piliocolobus_tephrosceles)                    ILSHSSSQVSAVP-SDPAMDL-------------------NDGT-QASSPISDSSQTTTE
Pig-tailed_macaque_(Macaca_nemestrina)                             ILSHSSSQVSAVP-SDPAMDL-------------------NDGT-QASSPISDSSQTTTE
Gelada_(Theropithecus_gelada)                                      ILSHSSSQVSAVP-SDPAMDL-------------------NDGT-QASSPISDSSQTTTE
Vervet-AGM_(Chlorocebus_sabaeus)                                   ILSHSSSQVSAVP-SDPAMDL-------------------NDGT-QASSPISDSSQTTTE
Chimpanzee_(Pan_troglodytes)                                       ILSHSSSQVSAVP-SDPAMDL-------------------NDGT-QASSPISDSSQTTTE
Human_(Homo_sapiens)                                               ILSHSSSQVSAVP-SDPAMDL-------------------NDGT-QASSPISDSSQTTTE
Microbat_(Myotis_lucifugus)                                        ILSHSSSQISAVP-SDPAMDL-------------------NDGT-QASSPLSDSSQTTTE
Armadillo_(Dasypus_novemcinctus)                                   ILSHSSSQISAVP-SDPAMDL-------------------NDGT-QASSPISDSSQTTTE
Chacoan_peccary_(Catagonus_wagneri)                                ILSHSSSQMSAVP-SDPAMDL-------------------NDGT-QASSPISDSSQTTTE
Pig_(Sus_scrofa)                                                   ILSHSSSQMSAVP-SDPAMDL-------------------NDGT-QASSPVSDSSQTTTE
Hybrid_-_Bos_Taurus_(Bos_indicus_x_Bos_taurus)                     ILSHSSSQMSAVP-SDPAMDL-------------------NDGT-QASSPISDSSQTTTE
Siberian_musk_deer_(Moschus_moschiferus)                           ILSHSSSQTSAVP-SDPAMDL-------------------NDGT-QASSPISDSSQTTTE
Yarkand_deer_(Cervus_hanglu_yarkandensis)                          ILSHSSSQMSAVP-SDPAMDL-------------------NDGT-QASSPISDSSQTTTE
Blue_whale_(Balaenoptera_musculus)                                 ILSHSSSQMSAVP-SDPAMDL-------------------NDGT-QASSPISDSSQTTTE
Sperm_whale_(Physeter_catodon)                                     ILSHSSSQMSAVP-SDPAMDL-------------------NDGT-QASSPISDSSQTTTE
Vaquita_(Phocoena_sinus)                                           ILSHSSSQMSAVP-SDPAMDL-------------------NDGT-QASSPISDSSQTTTE
Horse_(Equus_caballus)                                             ILSHSSSQISAVP-SDPAMDL-------------------NDGT-QASSPISDSSQTTTE
Leopard_(Panthera_pardus)                                          ILSHSSSQISAVP-SDPAMDL-------------------NDGT-QASSPVSDSSQTTTE
Lion_(Panthera_leo)                                                ILSHSSSQISAVP-SDPAMDL-------------------NDGT-QASSPVSDSSQTTTE
Canada_lynx_(Lynx_canadensis)                                      ILSHSSSQISAVP-SDPAIDL-------------------NDGT-QASSPVSDSSQTTTE
Cat_(Felis_catus)                                                  ILSHSSSQISAVP-SDPAMDL-------------------NDGT-QASSPVSDSSQTTTE
California_sea_lion_(Zalophus_californianus)                       ILSHSSSQISAVP-SDPAMDL-------------------NDGT-QASSPVSDSSQTTTE
Dog_-_Basenji_(Canis_lupus_familiaris)                             ILSHSSSQISAVP-SDPAMDL-------------------NDGT-QASSPVSDSSQTTTE
Asiatic_black_bear_(Ursus_thibetanus_thibetanus)                   ILSHSSSQISAVP-SDPAMDL-------------------NDGT-QASSPVSDSSQTTTE
Panda_(Ailuropoda_melanoleuca)                                     ILSHSSSQISAVP-SDPAMDL-------------------NDGT-QASSPVSDSSQTTTE
Tropical_clawed_frog_(Xenopus_tropicalis)                          ILSHSSSQISTVQ-SDTNMEL-------------------NEGTTQASSPVSDSSQTTTE
Anole_lizard_(Anolis_carolinensis)                                 VLSRSSSQISTVQ-SDPTVDL-------------------NSGT-RASSPISDSSQTTTE
Platypus_(Ornithorhynchus_anatinus)                                VPSPGSGQIGAVP-SDPAADL-------------------DDGT-RASSPVSDSSQTTTE
Budgerigar_(Melopsittacus_undulatus)                               VLSRSSSQISAVQ-SDPTMDL-------------------NDGT-QASSPVSDSSQTTTE
New_Caledonian_crow_(Corvus_moneduloides)                          VLSRSSSQISAVQ-SDATMDL-------------------NDGT-QASSPISDSSQTTTE
Flycatcher_(Ficedula_albicollis)                                   VLSRSSSQISAVQ-SDATMDL-------------------NDGT-QASSPISDSSQTTTE
Common_canary_(Serinus_canaria)                                    VLSRSSSQISAVQ-SDATMDL-------------------NDGT-QASSPISDSSQTTTE
Gouldian_finch_(Erythrura_gouldiae)                                GLSRSSSQISAVQ-SDATMDL-------------------NDGT-QASSPISDSSQTTTE
Swainson's_thrush_(Catharus_ustulatus)                             VLSRSSSQISAVQ-SDATMDL-------------------NDGT-QASSPISDSSQTTTE
Common_kestrel_(Falco_tinnunculus)                                 VLSRSSSQISAVH-SDPTMDL-------------------NDGT-QASSPVSDSSQTTTE
Little_spotted_kiwi_(Apteryx_owenii)                               VLSRSSSQISAVQ-SDPTMDL-------------------NDGT-QASSPISDSSQTTTE
Great_spotted_kiwi_(Apteryx_haastii)                               VLSRSSSQISAVQ-SDPTMDL-------------------NDGT-QASSPISDSSQTTTE
Okarito_brown_kiwi_(Apteryx_rowi)                                  VLSRSSSQISAVQ-SDPTMDL-------------------NDGT-QASSPISDSSQTTTE
Golden_pheasant_(Chrysolophus_pictus)                              VLSRSSSQISAVQ-SDPTMDL-------------------NDGT-QASSPISDSSQTTTE
Chicken_(Gallus_gallus)                                            VLSRSSSQISAVQ-SDPTMDL-------------------NDGT-QASSPISDSSQTTTE
Japanese_quail_(Coturnix_japonica)                                 VLSRSSSQISAVQ-SDPTMDL-------------------NDGT-QASSPISDSSQTTTE
Ruff_(Calidris_pugnax)                                             VLSQSSSQISAVQ-SDATMDL-------------------NDGT-QASSPISDSSQTTTE
Kakapo_(Strigops_habroptila)                                       VLSRSSSQISAVQ-SDPTMDL-------------------NDGT-QASSPVSDSSQTTTE
Spoon-billed_sandpiper_(Calidris_pygmaea)                          VLSQSSSQISAVQ-SDATMDL-------------------NDGT-QASSPISDSSQTTTE
Burrowing_owl_(Athene_cunicularia)                                 VLSRSSSQISAVQ-SDPTMDL-------------------NDGT-QASSPISDSSQTTTE
Oriental_scops-owl_(Otus_sunia)                                    VLSRSSSQISAVQ-SDPTMDL-------------------NDGT-QASSPISDSSQTTTE
Muscovy_Duck_(domestic_type)_(Cairina_moschata_domestica)          VLSRSSSQISAVQ-SDPTMDL-------------------NDGT-QASSPISDSSQTTTE
Duck_(Anas_platyrhynchos_platyrhynchos)                            VLSRSSSQISAVQ-SDPTMDL-------------------NDGT-QASSPISDSSQTTTE
Mallard_(Anas_platyrhynchos)                                       VLSRSSSQISAVQ-SDPTMDL-------------------NDGT-QASSPISDSSQTTTE
Goodes_thornscrub_tortoise_(Gopherus_evgoodei)                     MLSRSSSQISTVQ-SDPTMDL-------------------NDGT-QASSPVSDSSQTTTE
Three-toed_box_turtle_(Terrapene_carolina_triunguis)               MLSRSSSQISTVQ-SDPTMDL-------------------NDGT-QASSPVSDSSQTTTE
Common_snapping_turtle_(Chelydra_serpentina)                       MLSRSSSQISTVQ-SDPTMDM-------------------NDGT-QASSPVSDSSQTTTE
Painted_turtle_(Chrysemys_picta_bellii)                            MLSRSSSQISTVQ-SDPTMDL-------------------NDGT-QASSPVSDSSQTTTE
Agassiz's_desert_tortoise_(Gopherus_agassizii)                     MLSRSSSQISTVQ-SDPTMDL-------------------NDGT-QASSPVSDSSQTTTE
Chinese_softshell_turtle_(Pelodiscus_sinensis)                     MLSRSSSQISTVQ-SDPIMDL-------------------NDGT-QASSPVSDSSQTTTE
                                                                                                                      ::*** ***

Northern_pike_(Esox_lucius)                                        GPDSA-VTPSDVAEL-------VLDGSESQYSGMQIGTLQDEEEEGASPS----------
Lyretail_cichlid_(Neolamprologus_brichardi)                        GPDSA-VTPSDVAEL-------VLDGSESQYSGMQIGTLQDEEDEGTAPS----------
Ballan_wrasse_(Labrus_bergylta)                                    GPDSA-VTPSDVAEL-------VLDGSESQYSGMQIGTLQDEEDEGVAPS----------
Yellowtail_amberjack_(Seriola_lalandi_dorsalis)                    GPDSA-VTPSDVAEL-------VLDGSESQYSGMQIGTLQDEEDEGAAPS----------
Tiger_tail_seahorse_(Hippocampus_comes)                            GPDSAVVTPSDVAEL-------VLDGSESQYSGMQIGTLQDEEDEGTAPS----------
Live_sharksucker_(Echeneis_naucrates)                              GPDSA-VTPSDVAEL-------VLDGSESQYSGMQIGTLQDEEDEGAAPS----------
Mangrove_rivulus_(Kryptolebias_marmoratus)                         GPDSA-VTPSDVAEL-------VLDGSESQYSGMQIGTLQDEEDEGAAPS----------
Siamese_fighting_fish_(Betta_splendens)                            GPDSA-ITPSDVAEL-------VLDGSESQYSGMQIGTLQDEEDDGAAPS----------
Bicolor_damselfish_(Stegastes_partitus)                            GPDSA-VTPSDVAEL-------VLDGSESQYSGMQIGTLQDEEDEGTPSS----------
Barramundi_perch_(Lates_calcarifer)                                GPDSA-VTPSDVAEL-------VLDGSESQYSGMQIGTLQDEEEEGAAPP----------
Clown_anemonefish_(Amphiprion_ocellaris)                           GPDSA-VTPSDVAEL-------VLDGSESQYSGMQIGTLQDEEDEGTASS----------
Orange_clownfish_(Amphiprion_percula)                              GPDSA-VTPSDVAEL-------VLDGSESQYSGMQIGTLQDEEDEGTASS----------
Leishan_spiny_toad_(Leptobrachium_leishanense)                     GPDSA-VTPSDTGGSRSSTDAPDMSQTENLYSGMQIGQLQDEEDEGTILH----------
Coelacanth_(Latimeria_chalumnae)                                   GPDSA-VTPSDSSEL-------VLDGTESQYSGMQIGQLQDEEEETTNIV----------
Elephant_shark_(Callorhinchus_milii)                               GPDSA-VTPSDSSEL------QVLDGTDSQYSAMQIGQLQDEEEDSTNPP----------
Tetraodon_(Tetraodon_nigroviridis)                                 GPDSA-VTPSDVAEL-------VLDGSESQYSGMQIGTLQDEEEEGTA--A---------
Tongue_sole_(Cynoglossus_semilaevis)                               GPDSA-VTPSDVAEL-------VLDGSESQYSGMQIGTLQDEEDEGTA--P---------
Lumpfish_(Cyclopterus_lumpus)                                      GPDSA-VTPSDVAEL-------VLDGSESQYSGMQIGTLQDEEEEGAA--P---------
Channel_bull_blenny_(Cottoperca_gobio)                             GPDSA-VTPSDVAEL-------VLDGSESQYSGMQIGTLQDEEDEGAA--P---------
Stickleback_(Gasterosteus_aculeatus)                               GPDSA-VTPSDVAEL-------VLDGSESQYSGMQIGTLQDEEDEGAA--P---------
Jewelled_blenny_(Salarias_fasciatus)                               GPDSA-VTPSDVAEL-------VLDGSESQYSGMQIGTLQDEEDEATAAAS---------
Orbiculate_cardinalfish_(Sphaeramia_orbicularis)                   GPDSA-VTPSDVAEL-------VLDGSESQYSGMQIGTLQDEEDEGAA--P---------
Gilthead_seabream_(Sparus_aurata)                                  GPDSA-VTPSDVAEL-------VLDGSESQYSGMQIGTLQDEEDEGAA--P---------
Turbot_(Scophthalmus_maximus)                                      GPDSA-VTPSDVAEL-------VLDGSESQYSGMQIGTLQDEEDEGTA--Q---------
Monterrey_platyfish_(Xiphophorus_couchianus)                       GPDSA-VTPSDVAEL-------VLDGSESQYSGMQIGTLQDEEDEGAAS-----------
Mummichog_(Fundulus_heteroclitus)                                  GPDSA-VTPSDVAEL-------VLDGSESQYSGMQIGTLQDEEDEGAAA-S---------
Western_mosquitofish_(Gambusia_affinis)                            GPDSA-VTPSDVAEL-------VLDGSESQYSGMQIGTLQDEEDEGAAS-----------
Nile_tilapia_(Oreochromis_niloticus)                               GPDSA-VTPSDVAEL-------VLDGSESQYSGMQIGTLQDEEDEGTAP-----------
Fugu_(Takifugu_rubripes)                                           GPDSA-VTPSDVAEL-------VLDGSESQYSGMQIGTLQDEEDEGTAT-----------
Guppy_(Poecilia_reticulata)                                        GPDSA-VTPSDVAEL-------VLDGSESQYSGMQIGTLQDEEDEGAAP-----------
European_seabass_(Dicentrarchus_labrax)                            GPDSA-VTPSDVAEL-------VLDGSESQYSGMQIGTLQDEEDEGAAP-----------
Large_yellow_croaker_(Larimichthys_crocea)                         GPDSA-VTPSDVAEL-------VLDGSESQYSGMQIGTLQDEEDEGAAP-----------
Asian_bonytongue_(Scleropages_formosus)                            GPDSA-VTPSDCAEL-------VLDGSESQYSGMQIGTLQDEEEEATNPTP---------
Paramormyrops_kingsleyae_(Paramormyrops_kingsleyae)                GPDSA-VTPSDCAEL-------VLDGSESQYSGMQIGTLQDEEEENGFAYF---------
Atlantic_herring_(Clupea_harengus)                                 GPDSA-ATPSECPEL-------VLDGSESQYSGMQIGTLQDEEEEGGAPAP---------
Denticle_herring_(Denticeps_clupeoides)                            GPDSA-VTPSECPEL-------VLDGNESQYSGMQIGTLQDEEEEATAPAP---------
Mexican_tetra_(Astyanax_mexicanus)                                 GPDSA-VTPSDCAEL-------VLDGSESQYSGMQIGTLQEEEDEGVAGAP---------
Channel_catfish_(Ictalurus_punctatus)                              GPDSA-VTPSDCAEL-------VLDGSESQYSGMQIGTLQDEEEEGVAPVP---------
Zebrafish_(Danio_rerio)                                            GPDSA-VTPSDCAEL-------VLDGSESQYSGMQIGTLQDEEEEGSAPPP---------
Goldfish_(Carassius_auratus)                                       GPDSA-MTPSDCAEL-------VLDGSESQYSGMQIGTLQDEEEEGTAPPP---------
Common_carp_german_mirror_(Cyprinus_carpio)                        GPDSA-VTPSDCAEL-------VLDGSESQYSGMQIGALQDEEEEGTAPPP---------
Golden-line_barbel_(Sinocyclocheilus_grahami)                      GPDSA-VTPSDCAEL-------VLDGSESQYSGMQIGTLQDEEEEGAAPPP---------
Blind_barbel_(Sinocyclocheilus_anshuiensis)                        GPDSA-VTPSDCAEL-------VLDGSESQYSGMQIGTLQDEEEEGAAPPP---------
Horned_golden-line_barbel_(Sinocyclocheilus_rhinocerous)           GPDSA-VTPSDCAEL-------VLDGSESQYSGMQIGTLQDEEEEGAAPPP---------
Koala_(Phascolarctos_cinereus)                                     GPDSA-VTPSDSSEI-------VLDGAESQYSGMQIGQLQDEDDES------------SN
Kangaroo_rat_(Dipodomys_ordii)                                     GPDSA-VTPSDSSEI-------VLDGADNQCPSMQLGQPQEDEGAE-------------C
Upper_Galilee_mountains_blind_mole_rat_(Nannospalax_galili)        GPDSA-VTPSDSSEM-------VLDGADSQCLGMHIGQPQDEE-EE-----------IAG
Golden_Hamster_(Mesocricetus_auratus)                              GPDSA-VTPSDSSEI-------VSLI----------------------------------
Rat_(Rattus_norvegicus)                                            GPDSA-VTPSDSSEI-------VLDGADSQYLGVQIGQPQEEDEEE-----------AAG
Shrew_mouse_(Mus_pahari)                                           GPDSA-VTPSDSSEI-------VLDGADSQYLGMQIGQPQEEDEEE-----------AAG
Ryukyu_mouse_(Mus_caroli)                                          GPDSA-VTPSDSSEI-------VLDGADSQYLGMQIGQPQEEDEEE-----------AAG
Mouse_(Mus_musculus)                                               GPDSA-VTPSDSSEI-------VLDGADSQYLGMQIGQPQEDDEEG-----------AAG
Algerian_mouse_(Mus_spretus)                                       GPDSA-VTPSDSSEI-------VLDGADSQYLGMQIGQPQEDDEEG-----------AAG
Steppe_mouse_(Mus_spicilegus)                                      GPDSA-VTPSDSSEI-------VLDGADSQYLGMQIGQPQEDDEEG-----------AAG
Mongolian_gerbil_(Meriones_unguiculatus)                           GPDSA-VTPSDSSEI-------VLDGADSQYLGMQIGQPQEE--EE-----------AAG
Chinese_hamster_CHOK1GS_(Cricetulus_griseus)                       GPDSA-VTPSDSSEI-------VLDGADSQYLGMQIGQPQEEEEEE-----------AAG
Northern_American_deer_mouse_(Peromyscus_maniculatus_bairdii)      GPDSA-VTPSDSSEI-------VLDGADSQYLGMQIGQPQEEDEEE-----------TSG
Prairie_vole_(Microtus_ochrogaster)                                GPDSA-VTPSDSSEI-------VLDGADSQYLGMQIGQPQEEDEEE-----------AAG
Eurasian_red_squirrel_(Sciurus_vulgaris)                           GPDSA-VTPSDSSEI-------VLDGADSQFSGMHLGQPQDEEEE------------SAG
Squirrel_(Ictidomys_tridecemlineatus)                              GPDSA-VTPSDSSEI-------VLDGADSQSSGMQLGLPQEDEEE------------AAG
Degu_(Octodon_degus)                                               GPDSA-VTPSDSSEI-------VLDGADSHYSGMQADHPPEEDE------------AVSG
Guinea_Pig_(Cavia_porcellus)                                       GPDSA-ITPSDSSEI-------VLDGADSQYSGLQTGLPEDEDENEAEAESVPMPVPVPS
Long-tailed_chinchilla_(Chinchilla_lanigera)                       GPDSA-VTPSDSSEI-------VLDGADSQYSGMHVGPPPDEDE------------AVPG
Naked_mole-rat_female_(Heterocephalus_glaber)                      GPDSA-VTPSDSSEI-------VLDSADSQFSGMQVCAPQDEAEAEAA--------AVLG
Elephant_(Loxodonta_africana)                                      GPDSA-VTPSDSSEI-------VLDGVDSQFSGTQIGQLQDEEEE------------VAG
Marmoset_(Callithrix_jacchus)                                      GPDSA-VTPSDSSEI-------VLDGADNQYLGPQIGQPQDEDEE------------ATS
Tarsier_(Carlito_syrichta)                                         GPDSA-VTPSDSSEI-------VLDGADSQYSGMQIGQPQDEDEE------------AAG
Coquerel's_sifaka_(Propithecus_coquereli)                          GPDSA-VTPSDSSEI-------VLDGADSQYLGMQIGQPQDEDEE------------TAN
Mouse_Lemur_(Microcebus_murinus)                                   GPDSA-VTPSDSSEI-------VLDGADSQYLGVQIGPPQDEDEE------------TAS
Ma's_night_monkey_(Aotus_nancymaae)                                GPDSA-VTPSDSSEI-------VLDGTDNQYLGLQIGQPQDEDEE------------ATG
Sooty_mangabey_(Cercocebus_atys)                                   GPDSA-VTPSDSSEI-------VLDGTDNQYLGLQIGQPQDEDEE------------ATG
Golden_snub-nosed_monkey_(Rhinopithecus_roxellana)                 GPDSA-VTPSDSSEI-------VLDGTDNQYLGLQIGQPQDEDEE------------ATG
Olive_baboon_(Papio_anubis)                                        GPDSA-VTPSDSSEI-------VLDGTDNQYLGLQIGQPQDEDEE------------ATG
Ugandan_red_Colobus_(Piliocolobus_tephrosceles)                    GPDSA-VTPSDSSEI-------VLDGTDNQYLGLQIGQPQDEDEE------------ATG
Pig-tailed_macaque_(Macaca_nemestrina)                             GPDSA-VTPSDSSEI-------VLDGTDNQYLGLQIGQPQDEDEE------------ATG
Gelada_(Theropithecus_gelada)                                      GPDSA-VTPSDSSEI-------VLDGTDNQYLGLQIGQPQDEDEE------------ATG
Vervet-AGM_(Chlorocebus_sabaeus)                                   GPDSA-VTPSDSSEI-------VLDGTDNQYLGLQIGQPQDEDEE------------ATG
Chimpanzee_(Pan_troglodytes)                                       GPDSA-VTPSDSSEI-------VLDGTDNQYLGLQIGQSQDEDEE------------ATG
Human_(Homo_sapiens)                                               GPDSA-VTPSDSSEI-------VLDGTDNQYLGLQIGQPQDEDEE------------ATG
Microbat_(Myotis_lucifugus)                                        GPDSA-VTPSDSSEI-------VLDGADGQDPGMQLPLPEEEEGEEEAEE------EEEP
Armadillo_(Dasypus_novemcinctus)                                   GPDSA-VTPSDSSEI-------VLDGAEGQYLGVPPGQLQDE--DEEAAG----------
Chacoan_peccary_(Catagonus_wagneri)                                GPDSA-VTPSDSSEI-------VLDGADGQYSALQVGQPQDEDADEDAPG----------
Pig_(Sus_scrofa)                                                   GPDSA-VTPSDSSEI-------VLDGADGQYSGLRLGQPQDADADEDAAG----------
Hybrid_-_Bos_Taurus_(Bos_indicus_x_Bos_taurus)                     GPDSA-VTPSDSSEI-------VLDGTDSQYPGMQVGQTQDE--DEDATA----------
Siberian_musk_deer_(Moschus_moschiferus)                           GPDSA-VTPSDSSEI-------VLDGADSQYPGMPVGQTE----DEDATA----------
Yarkand_deer_(Cervus_hanglu_yarkandensis)                          GPDSA-VTPSDSSEI-------VLDGAESQYPGMQAGPTQDE--DEDAAA----------
Blue_whale_(Balaenoptera_musculus)                                 GPDSA-VTPSDSSEI-------VLDGADSQYPGMQAGQPQDE--DEDAAA----------
Sperm_whale_(Physeter_catodon)                                     GPDSA-VTPSDSSEI-------VLDGADSQYPGMQVGQRQDE--DEDAAV----------
Vaquita_(Phocoena_sinus)                                           GPDSA-VTPSDSSEI-------VLDGADSQYPGMQVGQPQDE--DEDAAV----------
Horse_(Equus_caballus)                                             GPDSA-VTPSDSSEI-------VLDGPDGQYSGMQIGQPRDE--GEEAAG----------
Leopard_(Panthera_pardus)                                          GPDSA-VTPSDSSEI-------VLDGADSQYSGMQIGQPQDE--DEEAAG----------
Lion_(Panthera_leo)                                                GPDSA-VTPSDSSEI-------VLDGADSQYSGMQIGQPQDE--DEEAAG----------
Canada_lynx_(Lynx_canadensis)                                      GPDSA-VTPSDSSEI-------VLDGADSQYSGMQIGQPQDE--DEEAAG----------
Cat_(Felis_catus)                                                  GPDSA-VTPSDSSEI-------VLDGADSQYSGMQIGQPQDE--DEEAAG----------
California_sea_lion_(Zalophus_californianus)                       GPDSA-VTPSDSSEI-------VLDGADSQHSGMQIGQPPDE--DEEATG----------
Dog_-_Basenji_(Canis_lupus_familiaris)                             GPDSA-VTPSDSSEI-------VLDGADSQYSGMQIGQPQDE--DEETAG----------
Asiatic_black_bear_(Ursus_thibetanus_thibetanus)                   GPDSA-VTPSDSSEI-------VLDGADSQYSGVQIGQPQDE--DEEATG----------
Panda_(Ailuropoda_melanoleuca)                                     GPDSA-VTPSDSSEI-------VLDGADSQYSGIQIGQPQDE--DEEATG----------
Tropical_clawed_frog_(Xenopus_tropicalis)                          GPDSA-VTPSDSSEI-------VLDAAESQYSGMQIGQLQDEEDEGAI------------
Anole_lizard_(Anolis_carolinensis)                                 GPDSA-VTPSDCSEM-------IIEGAENQYSGMQIGQLQDEEDETTN------------
Platypus_(Ornithorhynchus_anatinus)                                GPDSA-VTPSDGSET-------VLDGTDGRYSGMQPPDEDDEA---GG------------
Budgerigar_(Melopsittacus_undulatus)                               GPDSA-VTPSDSSEI-------VLEGAEGQYSGMQIGQLQDEEDEAAN------------
New_Caledonian_crow_(Corvus_moneduloides)                          GPDSA-VTPSDSSEI-------VLEGAEGQYSGMQIGQLQDEEDEAAN------------
Flycatcher_(Ficedula_albicollis)                                   GPDSA-VTPSDSSEI-------VLEGAEGQYSGMQIGQLQDEEDEAAN------------
Common_canary_(Serinus_canaria)                                    GPDSA-VTPSDSSEI-------VLEGAEGQYSGMQIGQLQDEEDEAAN------------
Gouldian_finch_(Erythrura_gouldiae)                                GPDSA-VTPSDSSEI-------VLEGAEGQYSGMQIGQLQDEEDEAAN------------
Swainson's_thrush_(Catharus_ustulatus)                             GPDSA-VTPSDSSEI-------VLEGAEGQYSGMQIGQLQDEEDEAAN------------
Common_kestrel_(Falco_tinnunculus)                                 GPDSA-VTPSDSSEI-------VLEGAEGQYSGMQIGQLQDEEDEAAN------------
Little_spotted_kiwi_(Apteryx_owenii)                               GPDSA-VTPSDSSEI-------VLEGTESQYSGMQIGQLQDEEDEAAN------------
Great_spotted_kiwi_(Apteryx_haastii)                               GPDSA-VTPSDSSEI-------VLEGTESQYSGMQIGQLQDEEDEAAN------------
Okarito_brown_kiwi_(Apteryx_rowi)                                  GPDSA-VTPSDSSEI-------VLEGTESQYSGMQIGQLQDEEDEAAN------------
Golden_pheasant_(Chrysolophus_pictus)                              GPDSA-VTPSDSSEI-------VLEGAEGQYSGMQIGQLQDEEDEAAN------------
Chicken_(Gallus_gallus)                                            GPDSA-VTPSDSSEI-------VLEGAEGQYSGMQIGQLQDEEDEAAN------------
Japanese_quail_(Coturnix_japonica)                                 GPDSA-VTPSDSSEI-------VLDGAEGQYSGMQIGQLQDEEDEAAN------------
Ruff_(Calidris_pugnax)                                             GPDSA-VTPSDSSEI-------VSGADISQSSSMEGPDLDSSTYST--------------
Kakapo_(Strigops_habroptila)                                       GPDSA-VTPSDSSEI-------VLEGAEGQYSGMQIGQLQDEEDEAAN------------
Spoon-billed_sandpiper_(Calidris_pygmaea)                          GPDSA-VTPSDSSEI-------VLEGAEGQYSGMQIGQLQDEEDEAAN------------
Burrowing_owl_(Athene_cunicularia)                                 GPDSA-VTPSDSSEI-------VLEGAEGQYSGMQIGQLQDEEDEAAN------------
Oriental_scops-owl_(Otus_sunia)                                    GPDSA-VTPSDSSEI-------VLEGAEGQYSGMQIGQLQDEEDEAAN------------
Muscovy_Duck_(domestic_type)_(Cairina_moschata_domestica)          GPDSA-VTPSDSSEI-------VLEGAEGQYSGMQIGQLQDEEDEAAN------------
Duck_(Anas_platyrhynchos_platyrhynchos)                            GPDSA-VTPSDSSEI-------VLEGAEGQYSGMQIGQLQDEEDEAAN------------
Mallard_(Anas_platyrhynchos)                                       GPDSA-VTPSDSSEI-------VLEGAEGQYSGMQIGQLQDEEDEAAN------------
Goodes_thornscrub_tortoise_(Gopherus_evgoodei)                     GPDSA-VTPSDSSEI-------VLEGTESQYSGMQIGQLQDEEDEAAN------------
Three-toed_box_turtle_(Terrapene_carolina_triunguis)               GPDSA-VTPSDSSEI-------VLEGTESQYSGMQIGQLQDEEDETAN------------
Common_snapping_turtle_(Chelydra_serpentina)                       GPDSA-VTPSDSSEI-------VLEGTESQYSGMQIGQLQDEEDEAAN------------
Painted_turtle_(Chrysemys_picta_bellii)                            GPDSA-VTPSDSSEI-------VLEGTESQYSGMQIGQLQDEEDETAN------------
Agassiz's_desert_tortoise_(Gopherus_agassizii)                     GPDSA-VTPSDSSEI-------VLEGTESQYSGMQIGQLQDEEDEAAN------------
Chinese_softshell_turtle_(Pelodiscus_sinensis)                     GPDSA-VTPSDSSEI-------VLEGTESLYSGMQIGQLQDEEDESAN------------
                                                                   *****  ***:                                                 

Northern_pike_(Esox_lucius)                                        SHDPELLDPFSQ------------------------------------------------
Lyretail_cichlid_(Neolamprologus_brichardi)                        SQEEPQ-EPFLQ------------------------------------------------
Ballan_wrasse_(Labrus_bergylta)                                    SQEEPS-EPFLQ------------------------------------------------
Yellowtail_amberjack_(Seriola_lalandi_dorsalis)                    SQEEPP-EPFLQ------------------------------------------------
Tiger_tail_seahorse_(Hippocampus_comes)                            SQEE---VSFLP------------------------------------------------
Live_sharksucker_(Echeneis_naucrates)                              SQEEPP-EPFLQ------------------------------------------------
Mangrove_rivulus_(Kryptolebias_marmoratus)                         SQEEPS-EPFLQ------------------------------------------------
Siamese_fighting_fish_(Betta_splendens)                            SQEERQEPPFLQ------------------------------------------------
Bicolor_damselfish_(Stegastes_partitus)                            SQEEP-PEPFLQ------------------------------------------------
Barramundi_perch_(Lates_calcarifer)                                SQEEP-PEPFLQ------------------------------------------------
Clown_anemonefish_(Amphiprion_ocellaris)                           SQEEP-TEPFLQ------------------------------------------------
Orange_clownfish_(Amphiprion_percula)                              SQEEP-TEPFLQ------------------------------------------------
Leishan_spiny_toad_(Leptobrachium_leishanense)                     --QDEPSECFGN------------------------------------------------
Coelacanth_(Latimeria_chalumnae)                                   --AEEFVETFKN------------------------------------------------
Elephant_shark_(Callorhinchus_milii)                               --GEELQDGFTT------------------------------------------------
Tetraodon_(Tetraodon_nigroviridis)                                 SSHEEAPEPFLR------------------------------------------------
Tongue_sole_(Cynoglossus_semilaevis)                               SSQEEAPEPFLQ------------------------------------------------
Lumpfish_(Cyclopterus_lumpus)                                      SSQEEPPEPILQ------------------------------------------------
Channel_bull_blenny_(Cottoperca_gobio)                             SAQEEHPEQFLQ------------------------------------------------
Stickleback_(Gasterosteus_aculeatus)                               SSQEEPSDPIMQ------------------------------------------------
Jewelled_blenny_(Salarias_fasciatus)                               SSQEEPPEPFLQ------------------------------------------------
Orbiculate_cardinalfish_(Sphaeramia_orbicularis)                   ASHEDHPEPFLQ------------------------------------------------
Gilthead_seabream_(Sparus_aurata)                                  PSQEEPPEPFLQ------------------------------------------------
Turbot_(Scophthalmus_maximus)                                      SSQEEPTEPFLQ------------------------------------------------
Monterrey_platyfish_(Xiphophorus_couchianus)                       SSQEEPSEPFLQ------------------------------------------------
Mummichog_(Fundulus_heteroclitus)                                  SSQEEPSEPFLQ------------------------------------------------
Western_mosquitofish_(Gambusia_affinis)                            SSQEEP--PFLQ------------------------------------------------
Nile_tilapia_(Oreochromis_niloticus)                               SSQEEPQEPFLQ------------------------------------------------
Fugu_(Takifugu_rubripes)                                           SSQEDPPDPFLR------------------------------------------------
Guppy_(Poecilia_reticulata)                                        SSQEEPSEPFLQ------------------------------------------------
European_seabass_(Dicentrarchus_labrax)                            SSQEEPPEPFLQ------------------------------------------------
Large_yellow_croaker_(Larimichthys_crocea)                         STQEEPPEPFLQ------------------------------------------------
Asian_bonytongue_(Scleropages_formosus)                            --EES-LEPLSR------------------------------------------------
Paramormyrops_kingsleyae_(Paramormyrops_kingsleyae)                --FSELSALLCA------------------------------------------------
Atlantic_herring_(Clupea_harengus)                                 --EEP-LEPFAQ------------------------------------------------
Denticle_herring_(Denticeps_clupeoides)                            --EEP-LDPFSQ------------------------------------------------
Mexican_tetra_(Astyanax_mexicanus)                                 --GEA-LESFSG------------------------------------------------
Channel_catfish_(Ictalurus_punctatus)                              --DEA-PESFAH------------------------------------------------
Zebrafish_(Danio_rerio)                                            --DKP-PEPFSQ------------------------------------------------
Goldfish_(Carassius_auratus)                                       --DKI---PFSQ------------------------------------------------
Common_carp_german_mirror_(Cyprinus_carpio)                        --DKI-PQPFSQ------------------------------------------------
Golden-line_barbel_(Sinocyclocheilus_grahami)                      --DKI-PEPFSQ------------------------------------------------
Blind_barbel_(Sinocyclocheilus_anshuiensis)                        --DKI-PEPFSQ------------------------------------------------
Horned_golden-line_barbel_(Sinocyclocheilus_rhinocerous)           --DKI-PEPFSQ------------------------------------------------
Koala_(Phascolarctos_cinereus)                                     VLTDEVPDNFRN------------------------------------------------
Kangaroo_rat_(Dipodomys_ordii)                                     VLPGGDSSAFRN------------------------------------------------
Upper_Galilee_mountains_blind_mole_rat_(Nannospalax_galili)        VLPGEVSDAFGS------------------------------------------------
Golden_Hamster_(Mesocricetus_auratus)                              ---------MIP------------------------------------------------
Rat_(Rattus_norvegicus)                                            VLSGEVSDVFRN------------------------------------------------
Shrew_mouse_(Mus_pahari)                                           VLSGEVSDVFRN------------------------------------------------
Ryukyu_mouse_(Mus_caroli)                                          VLSGEVSDVFRN------------------------------------------------
Mouse_(Mus_musculus)                                               VLSGEVSDVFRN------------------------------------------------
Algerian_mouse_(Mus_spretus)                                       VLSGEVSDVFRN------------------------------------------------
Steppe_mouse_(Mus_spicilegus)                                      VLSGEVSDVFRN------------------------------------------------
Mongolian_gerbil_(Meriones_unguiculatus)                           VLSGEVSAVFRN------------------------------------------------
Chinese_hamster_CHOK1GS_(Cricetulus_griseus)                       VLSSEVSDVFRN------------------------------------------------
Northern_American_deer_mouse_(Peromyscus_maniculatus_bairdii)      VLSSEVSDVFRN------------------------------------------------
Prairie_vole_(Microtus_ochrogaster)                                VLSSEVSDVFRN------------------------------------------------
Eurasian_red_squirrel_(Sciurus_vulgaris)                           ALPDEASEAFRS------------------------------------------------
Squirrel_(Ictidomys_tridecemlineatus)                              ALPDEASEAFGG------------------------------------------------
Degu_(Octodon_degus)                                               GLPAEASGAFRS------------------------------------------------
Guinea_Pig_(Cavia_porcellus)                                       GLPAGTSDAFRN------------------------------------------------
Long-tailed_chinchilla_(Chinchilla_lanigera)                       SLPAGTSDAFRS------------------------------------------------
Naked_mole-rat_female_(Heterocephalus_glaber)                      SLPSGASGCLRS------------------------------------------------
Elephant_(Loxodonta_africana)                                      VLPDEAVDALRN------------------------------------------------
Marmoset_(Callithrix_jacchus)                                      VLPDEASEAFRN------------------------------------------------
Tarsier_(Carlito_syrichta)                                         ILPDEASEAFRN------------------------------------------------
Coquerel's_sifaka_(Propithecus_coquereli)                          ILPDEASDAFRN------------------------------------------------
Mouse_Lemur_(Microcebus_murinus)                                   ILPDEASDAFRN------------------------------------------------
Ma's_night_monkey_(Aotus_nancymaae)                                VLPDEASEAFRN------------------------------------------------
Sooty_mangabey_(Cercocebus_atys)                                   VLPDEASEAFRN------------------------------------------------
Golden_snub-nosed_monkey_(Rhinopithecus_roxellana)                 VLPDAASEAFRN------------------------------------------------
Olive_baboon_(Papio_anubis)                                        VLPDEASEAFRN------------------------------------------------
Ugandan_red_Colobus_(Piliocolobus_tephrosceles)                    VLPDAASEAFRN------------------------------------------------
Pig-tailed_macaque_(Macaca_nemestrina)                             VLPDEASEAFRN------------------------------------------------
Gelada_(Theropithecus_gelada)                                      VLPDEASEAFRN------------------------------------------------
Vervet-AGM_(Chlorocebus_sabaeus)                                   VLPDEASEAFRN------------------------------------------------
Chimpanzee_(Pan_troglodytes)                                       ILPEEASEAFRN------------------------------------------------
Human_(Homo_sapiens)                                               ILPDEASEAFRN------------------------------------------------
Microbat_(Myotis_lucifugus)                                        AGLPEDSVAFAA------------------------------------------------
Armadillo_(Dasypus_novemcinctus)                                   VLPDGASDAFRS------------------------------------------------
Chacoan_peccary_(Catagonus_wagneri)                                VLPHGDPDAFRS------------------------------------------------
Pig_(Sus_scrofa)                                                   LLPHGGPDAFRS------------------------------------------------
Hybrid_-_Bos_Taurus_(Bos_indicus_x_Bos_taurus)                     VLPDEDAEAFRN------------------------------------------------
Siberian_musk_deer_(Moschus_moschiferus)                           ILPDEDAEAFRN------------------------------------------------
Yarkand_deer_(Cervus_hanglu_yarkandensis)                          ALPDEDTEAFRN------------------------------------------------
Blue_whale_(Balaenoptera_musculus)                                 VLPDEDAEAFRN------------------------------------------------
Sperm_whale_(Physeter_catodon)                                     VLPDEDAEAFRS------------------------------------------------
Vaquita_(Phocoena_sinus)                                           VLPDEDTEAFRN------------------------------------------------
Horse_(Equus_caballus)                                             LLPDEDVDAFTD------------------------------------------------
Leopard_(Panthera_pardus)                                          ILPEEDVDAFRN------------------------------------------------
Lion_(Panthera_leo)                                                ILPEEDVDAFRN------------------------------------------------
Canada_lynx_(Lynx_canadensis)                                      ILPEEDVDAFRN------------------------------------------------
Cat_(Felis_catus)                                                  ILPEEDVDAFRN------------------------------------------------
California_sea_lion_(Zalophus_californianus)                       ILPDEDADAFRS------------------------------------------------
Dog_-_Basenji_(Canis_lupus_familiaris)                             ILPDEDADAFRT------------------------------------------------
Asiatic_black_bear_(Ursus_thibetanus_thibetanus)                   VHPDEDADAFRN------------------------------------------------
Panda_(Ailuropoda_melanoleuca)                                     IHPDEDADAFRN------------------------------------------------
Tropical_clawed_frog_(Xenopus_tropicalis)                          LHQEEAGEHFGSSS----------------------------------------------
Anole_lizard_(Anolis_carolinensis)                                 VLQDEMIIDTRS------------------------------------------------
Platypus_(Ornithorhynchus_anatinus)                                DDPDGAAEPFGASSLGQRWAQRAPRRDGIERQRRERGRTSPPSTGRAPSLRPAPRTAVSP
Budgerigar_(Melopsittacus_undulatus)                               ILQDDSAESFRNSS----------------------------------------------
New_Caledonian_crow_(Corvus_moneduloides)                          ILQDDSSESFRNSS----------------------------------------------
Flycatcher_(Ficedula_albicollis)                                   VLQDDSSESFRNSS----------------------------------------------
Common_canary_(Serinus_canaria)                                    ILQDDSSESFRNSS----------------------------------------------
Gouldian_finch_(Erythrura_gouldiae)                                ILQDDSSESFRNSS----------------------------------------------
Swainson's_thrush_(Catharus_ustulatus)                             VLQDDSAESFRNSS----------------------------------------------
Common_kestrel_(Falco_tinnunculus)                                 ILQDDSSESFRNSS----------------------------------------------
Little_spotted_kiwi_(Apteryx_owenii)                               ILQDDSSESFRNSS----------------------------------------------
Great_spotted_kiwi_(Apteryx_haastii)                               ILQDDSSESFRNSS----------------------------------------------
Okarito_brown_kiwi_(Apteryx_rowi)                                  ILQDDSSESFRNSS----------------------------------------------
Golden_pheasant_(Chrysolophus_pictus)                              ILQDDSSDSFRSSS----------------------------------------------
Chicken_(Gallus_gallus)                                            ILQDDSSESFRS-S----------------------------------------------
Japanese_quail_(Coturnix_japonica)                                 ILQDDSSESFRSSS----------------------------------------------
Ruff_(Calidris_pugnax)                                             --STFPSSASNNGK----------------------------------------------
Kakapo_(Strigops_habroptila)                                       ILQDDSSESFRNSS----------------------------------------------
Spoon-billed_sandpiper_(Calidris_pygmaea)                          ILQDDSSESFRNSS----------------------------------------------
Burrowing_owl_(Athene_cunicularia)                                 ILQDDSSESFRNSS----------------------------------------------
Oriental_scops-owl_(Otus_sunia)                                    ILQDDSSESFRNSS----------------------------------------------
Muscovy_Duck_(domestic_type)_(Cairina_moschata_domestica)          ILQDDSLESFRNSS----------------------------------------------
Duck_(Anas_platyrhynchos_platyrhynchos)                            ILQDDSSESFRNSS----------------------------------------------
Mallard_(Anas_platyrhynchos)                                       ILQDDSSESFRNSS----------------------------------------------
Goodes_thornscrub_tortoise_(Gopherus_evgoodei)                     VLHDDSSEPFRNSS----------------------------------------------
Three-toed_box_turtle_(Terrapene_carolina_triunguis)               VLHDESSDPFRNSS----------------------------------------------
Common_snapping_turtle_(Chelydra_serpentina)                       VLHDESSDPFRNSS----------------------------------------------
Painted_turtle_(Chrysemys_picta_bellii)                            VLHDESSDPFRNSS----------------------------------------------
Agassiz's_desert_tortoise_(Gopherus_agassizii)                     VLHDDSSEPFRNSS----------------------------------------------
Chinese_softshell_turtle_(Pelodiscus_sinensis)                     VLHDESSDPFKNSS----------------------------------------------
                                                                                                                               

Northern_pike_(Esox_lucius)                                        ----------------------SALARNKPHLLEGRGHVRQASDSSVDRFIPKDEPIE-P
Lyretail_cichlid_(Neolamprologus_brichardi)                        ----------------------SALALSKPHLFDGRGHNRQGSDSSVDRFIPKDEPAE-P
Ballan_wrasse_(Labrus_bergylta)                                    ----------------------SALALSKPHLFEGRGHNRQGSDSSVDHLIPKDEPAE-P
Yellowtail_amberjack_(Seriola_lalandi_dorsalis)                    ----------------------SALALSKPHLFEGRGHNRQGSDSSVDRFIPKDEPAE-P
Tiger_tail_seahorse_(Hippocampus_comes)                            ----------------------SALALSKPHLFDLRGHNRQGSDSSVDHFIPKEESTE-I
Live_sharksucker_(Echeneis_naucrates)                              ----------------------SALALSKPHLFEGRGHNRQGSDSSVDRFIPKDEPAE-P
Mangrove_rivulus_(Kryptolebias_marmoratus)                         ----------------------SALALSKPHLFEGRGHNRQGSDSSVDRFVPKDEPAE-P
Siamese_fighting_fish_(Betta_splendens)                            ----------------------SALALSKPHLFDGRGHNRQGSDGSVDRFIPKDEPAE--
Bicolor_damselfish_(Stegastes_partitus)                            ----------------------SALALSKPHLFEGRGHNRQGSDSSVDRFIPKDEPAE-P
Barramundi_perch_(Lates_calcarifer)                                ----------------------SALALSKPHLFEGRGHNRQGSDSSVDRFIPKDEPAE-P
Clown_anemonefish_(Amphiprion_ocellaris)                           ----------------------SALALSKPHLFEGRGHNRQGSDSSVDRFIPKDEPAE-P
Orange_clownfish_(Amphiprion_percula)                              ----------------------SALALSKPHLFEGRGHNRQGSDSSVDRFIPKDEPAE-P
Leishan_spiny_toad_(Leptobrachium_leishanense)                     ----------------------TSLGLNPSLLLKTTGHSRQSSDSSVDRFVAKEDAVEPG
Coelacanth_(Latimeria_chalumnae)                                   ----------------------SALAMNKPHLLQTMGHSRQSSDSSVDRFISKDEGAEIG
Elephant_shark_(Callorhinchus_milii)                               ----------------------SSLAVNKPHLLSHLGHSRQSSDSSVDRFVSKDDCVESA
Tetraodon_(Tetraodon_nigroviridis)                                 ----------------------SALALSKPHLFESRGHNRQGSDGSVDCFTP-KEEPPEP
Tongue_sole_(Cynoglossus_semilaevis)                               ----------------------SALALSKPHLFEGRGHNRQGSDSSVDRFIP-KDEPTES
Lumpfish_(Cyclopterus_lumpus)                                      ----------------------SALALSKPHLFDGRGHNRQGSDSSVDRFIP-KDESAEP
Channel_bull_blenny_(Cottoperca_gobio)                             ----------------------SALALSKPHLFEGRGHNRQGSDSSVDRFVP-KDEPAEP
Stickleback_(Gasterosteus_aculeatus)                               ----------------------SALALSKPHLFDGRGHNRQGSDSSVDRLIP-KDEPAEP
Jewelled_blenny_(Salarias_fasciatus)                               ----------------------SALALSKPHLFEGRGHNRQGSDSSVDRFIP-KDEQAEP
Orbiculate_cardinalfish_(Sphaeramia_orbicularis)                   ----------------------SALALSKPHLFEGRGHNRQGSDSSVDRFIP-KEEPTEP
Gilthead_seabream_(Sparus_aurata)                                  ----------------------SALALSKPHLFEGRGHNRQGSDSSVDRFIP-KDEPAEP
Turbot_(Scophthalmus_maximus)                                      ----------------------SALALSKPHLFEGRGHNRQGSDSSVDRLIP-KDEPAEP
Monterrey_platyfish_(Xiphophorus_couchianus)                       ----------------------SAL-LSKPHLFDGRGHNRQGSDSSVDRFIP-KDEPAEP
Mummichog_(Fundulus_heteroclitus)                                  ----------------------SALALSKPHLFEGRGHNRQGSDSSVDRFVP-KDEPAEP
Western_mosquitofish_(Gambusia_affinis)                            ----------------------SALALSKPHLFDGRGHNRQGSDSSVDRFIP-KDEPAEP
Nile_tilapia_(Oreochromis_niloticus)                               ----------------------SALALSKPHLFDGRGHNRQGSDSSVDRFIP-KDEPAEP
Fugu_(Takifugu_rubripes)                                           ----------------------SALALSKPHLFESRGHNRQGSDSSVDRFIP-KDEPPEP
Guppy_(Poecilia_reticulata)                                        ----------------------SALALSKPHLFDGRGHNRQGSDSSVDRFVP-KDEPAEP
European_seabass_(Dicentrarchus_labrax)                            ----------------------SALALSKPHLFEGRGHNRQGSDSSVDRFIP-KDEPAEP
Large_yellow_croaker_(Larimichthys_crocea)                         ----------------------SALALSKPHLFEGRGHNRQGSDSSVDRLIGFKDEPAEP
Asian_bonytongue_(Scleropages_formosus)                            ----------------------TALVLSKPHLMEGKGHSRHSSDSSVDRFLPKEEVMDLA
Paramormyrops_kingsleyae_(Paramormyrops_kingsleyae)                ----------------------LSIVLSKPHLLENKGHSRQSSDSSVDRLVLKEEVVEPT
Atlantic_herring_(Clupea_harengus)                                 ----------------------SVLALSKPHLLEGKGHNRQASDSSVDRFIPKDEPPEPA
Denticle_herring_(Denticeps_clupeoides)                            ----------------------SVLALRKPHLLESKGHNRQASDSSVDRFITKDEVLEP-
Mexican_tetra_(Astyanax_mexicanus)                                 ----------------------SVLALSKPHLLEGKGHNRQASDSSVDRFIPKDEVLEPP
Channel_catfish_(Ictalurus_punctatus)                              ----------------------SVLALSKPHLLEGKGHNRQASDSSVDRFIPKDEVPEPV
Zebrafish_(Danio_rerio)                                            ----------------------SALALSKPHLLEGKGHNRQSSDSSVDRFIPKEEVLEPA
Goldfish_(Carassius_auratus)                                       ----------------------SALALSKPHLLEGKGHNRQSSDSSVDRFIPKEEVLEPA
Common_carp_german_mirror_(Cyprinus_carpio)                        ----------------------SALALSKPHLLEGKGHNRQSSDSSVDRFIPKEEVLEPA
Golden-line_barbel_(Sinocyclocheilus_grahami)                      ----------------------SALALSKPHLLEGKGHNRQSSDSSVDRFIPKEEVMEHA
Blind_barbel_(Sinocyclocheilus_anshuiensis)                        ----------------------SALALSKPHLLEGKGHNRQSSDSSVDRFIPKEEVMEHA
Horned_golden-line_barbel_(Sinocyclocheilus_rhinocerous)           ----------------------SALALSKPHLLEGKGHNRQSSDSSVDRFIPKEEVMEHA
Koala_(Phascolarctos_cinereus)                                     ----------------------STIALQQPHLLKNTGHSRQPSDSSVDRFLSKDETVEPG
Kangaroo_rat_(Dipodomys_ordii)                                     ----------------------SSLALQKVQLLESMGHSRQLSDSSVDKFVSRDEAPEPG
Upper_Galilee_mountains_blind_mole_rat_(Nannospalax_galili)        ----------------------SSLALQQAHLLERMGHSRQPSDSSIDKFGPRDEVAEAG
Golden_Hamster_(Mesocricetus_auratus)                              ----------------------VFKALQQAHLLERMGHSRQPSDSSIDKFVSRDEVAEAS
Rat_(Rattus_norvegicus)                                            ----------------------SSLALQQAHLLERMGHSRQPSDSSVDKFVSKDEVAEAG
Shrew_mouse_(Mus_pahari)                                           ----------------------SSLALQQAHLLERMGHSRQPSDSSIDKFVSRDEVAEAS
Ryukyu_mouse_(Mus_caroli)                                          ----------------------SSLALQQAHLLERMGHSRQPSDSSIDKYVTRDEVAEAS
Mouse_(Mus_musculus)                                               ----------------------SSLALQQAHLLERMGHSRQPSDSSIDKYVTRDEVAEAS
Algerian_mouse_(Mus_spretus)                                       ----------------------SSLALQQAHLLERMGHSRQPSDSSIDKYVTRDEVAEAS
Steppe_mouse_(Mus_spicilegus)                                      ----------------------SSLALQQAHLLERMGHSRQPSDSSIDKYVTRDEVAEAS
Mongolian_gerbil_(Meriones_unguiculatus)                           ----------------------SSLALQQAHLLERVGHSRQPSDSSIDKFVSRDEVADAG
Chinese_hamster_CHOK1GS_(Cricetulus_griseus)                       ----------------------SSLALQQAHLLERMGHSRQPSDSSIDKLVSRDEVAEAS
Northern_American_deer_mouse_(Peromyscus_maniculatus_bairdii)      ----------------------SSLALQQAHLLERMGHSRQPSDSSIDKVVSRDEVAEAS
Prairie_vole_(Microtus_ochrogaster)                                ----------------------SSLALQQAHLLERMGHNRQPSDSSIDKLISRDEVAEAN
Eurasian_red_squirrel_(Sciurus_vulgaris)                           ----------------------SSLALQQAHLLESMGHSRQPSDSSVDKFVSRDETAESA
Squirrel_(Ictidomys_tridecemlineatus)                              ----------------------SSLALQQGHLLESMGHSRQPSDSSVDKFVSRDEAAESA
Degu_(Octodon_degus)                                               ----------------------SSLALQPAHLLESVGHSRQSSESSVDKFVSRDEAADPG
Guinea_Pig_(Cavia_porcellus)                                       ----------------------SSLSLQQAHLLESVGHSQQPSESSIDKFVSREEAAEPG
Long-tailed_chinchilla_(Chinchilla_lanigera)                       ----------------------SSLALQQAHLLESMGHSRQPSESSIDKFVSRDEAAVPG
Naked_mole-rat_female_(Heterocephalus_glaber)                      ----------------------SSMALQRAHLLESMGHNRQPSDSSVDKFVSRDEPAEPG
Elephant_(Loxodonta_africana)                                      ----------------------SPVALQQARLLTGMGHSRQSSDGSVDKFPARDEAAEPG
Marmoset_(Callithrix_jacchus)                                      ----------------------SSMALQQAHLLKNMSHSRQPSDSSVDKFVSRDEATESG
Tarsier_(Carlito_syrichta)                                         ----------------------SSIALQQAQLLKNTGHSRQPSDSSIDKFVSRDEAAEPG
Coquerel's_sifaka_(Propithecus_coquereli)                          ----------------------SSIALQQAHLLKNMGHSRQPSDSSIDKFVSRDEAAELV
Mouse_Lemur_(Microcebus_murinus)                                   ----------------------SSIALQQAHLLKNMGHSRQPSDSSIDKFVSRDEAAELG
Ma's_night_monkey_(Aotus_nancymaae)                                ----------------------SSMALQQAHLLKNMSHSRQPSDSSVDKFVSRDEATELG
Sooty_mangabey_(Cercocebus_atys)                                   ----------------------SSMALQQAHLLKNMSHSRQPSDSSVDKFVLRDEATEPG
Golden_snub-nosed_monkey_(Rhinopithecus_roxellana)                 ----------------------SSMALQQAHLLKNMSHSRQPSDSSVDKFVLRDEATEPG
Olive_baboon_(Papio_anubis)                                        ----------------------SSMALQQAHLLKNMSHSRQPSDSSVDKFVLRDEATEPG
Ugandan_red_Colobus_(Piliocolobus_tephrosceles)                    ----------------------SSMALQQAHLLKNMSHSRQPSDSSVDKFVLRDEATEPG
Pig-tailed_macaque_(Macaca_nemestrina)                             ----------------------SSMALQQAHLLKNMSHSRQPSDSSVDKFVLRDEATEPG
Gelada_(Theropithecus_gelada)                                      ----------------------SSMALQQAHLLKNMSHSRQPSDSSVDKFVLRDEATEPG
Vervet-AGM_(Chlorocebus_sabaeus)                                   ----------------------SSMALQQAHLLKNMSHSRQPSDSSVDKFVLRDEATEPG
Chimpanzee_(Pan_troglodytes)                                       ----------------------SSMALQQAHLLKNMSHSRQPSDSSVDKFVLRDEATEPG
Human_(Homo_sapiens)                                               ----------------------SSMALQQAHLLKNMSHCRQPSDSSVDKFVLRDEATEPG
Microbat_(Myotis_lucifugus)                                        ----------------------ASAALQQAHLLKSMGHSRQPSDSSVDRGVSREDAADPG
Armadillo_(Dasypus_novemcinctus)                                   ----------------------SSLALQQAHLLKSLGHSRQASDSSVDKLVSRDEAAEPG
Chacoan_peccary_(Catagonus_wagneri)                                ----------------------SSIALQQSHLLKSLGHSRQPSDSSVDKFVSRDEAAEAG
Pig_(Sus_scrofa)                                                   ----------------------SPTALQQSHVLKSLGHSRQPSDSSVDKFVSRDEAAEAG
Hybrid_-_Bos_Taurus_(Bos_indicus_x_Bos_taurus)                     ----------------------SSIALQQAHLLKSMGHCRQSSDSSVDKFVSREEAAEPG
Siberian_musk_deer_(Moschus_moschiferus)                           ----------------------SSIALQQAHLLKSMGHSRQASDSSVDRFISREEAAEPG
Yarkand_deer_(Cervus_hanglu_yarkandensis)                          ----------------------SSIALQQAHLLKSMGHSRQASDSSVDKFVSREEAAEPG
Blue_whale_(Balaenoptera_musculus)                                 ----------------------SSIALQQAHLLKSMGHSRQPSDSSVDKFVSRDEAADPG
Sperm_whale_(Physeter_catodon)                                     ----------------------SSIALQQAHLLKSMSHSRQPSDSSIDKFVSRGEAAEPG
Vaquita_(Phocoena_sinus)                                           ----------------------SSIALQQAHLLQSMGHSRQPSDSSIDKFVSRDEAAEPG
Horse_(Equus_caballus)                                             ----------------------SAVALQQAHLLERLGHSRQPSDSSIDKFVSRDEATEPG
Leopard_(Panthera_pardus)                                          ----------------------SAAALQQAHLLKSMGHSRRPSDSSVDTFVSRDEAAEAG
Lion_(Panthera_leo)                                                ----------------------SAAALQQAHLLKSMSHSRRPSDSSVDTFVSRDEAAEAG
Canada_lynx_(Lynx_canadensis)                                      ----------------------SAAALQQAHLLKSMGHGRRPSDSSVDTFVSRDEAAEAG
Cat_(Felis_catus)                                                  ----------------------SAAALQQAHLLKSMGHSRRPSDSSVDTFVSRDEAAEAG
California_sea_lion_(Zalophus_californianus)                       ----------------------SSVALRQAHLLKSMGHSRQPSDSSIDKFVSRDEAAEPG
Dog_-_Basenji_(Canis_lupus_familiaris)                             ----------------------SSVALQQAHLLKSMGHSRQPSDSSIDKFVSRDEATEPG
Asiatic_black_bear_(Ursus_thibetanus_thibetanus)                   ----------------------SSVALQQAHLLKSMGHSRQPSDSSVDKFVSRDEAAEPG
Panda_(Ailuropoda_melanoleuca)                                     ----------------------SSVALQQAHLLKSMGHSRQPSDSSVDKFVSRDEAAEPG
Tropical_clawed_frog_(Xenopus_tropicalis)                          ------------------------LGLNQTHLLKTMGHSRQSSDSSVERFVPKEEPVDPG
Anole_lizard_(Anolis_carolinensis)                                 ----------------------SCLALQQSHLLKSMGHSRQPSTSSMDKFSTKE-ETEPG
Platypus_(Ornithorhynchus_anatinus)                                ASTGSLDSFPPPAATRSPGPPATAEGLRRPDPPPRGGHGRRPSDGSVDRLLPRDDAPDPA
Budgerigar_(Melopsittacus_undulatus)                               ------------------------IALQQPHLLKTTSHSRQPSDSSVDRFPSKEDSADPG
New_Caledonian_crow_(Corvus_moneduloides)                          ------------------------LALQQPHLLKTMSHSRQPSDSSVDRFTSKEDAADAG
Flycatcher_(Ficedula_albicollis)                                   ------------------------LALQQSHLLKTMSHSRQPSDSSVDRFTSKEDAADAG
Common_canary_(Serinus_canaria)                                    ------------------------LALQQSHLLKTMSHSRQPSDSSVDRFTSKEDAADAG
Gouldian_finch_(Erythrura_gouldiae)                                ------------------------LALQQSHLLKTMSHSRQPSDSSVDRFTSKEEAADAG
Swainson's_thrush_(Catharus_ustulatus)                             ------------------------LALQQSHLLKTMSHSRQPSDSSVDRFTSKEDSTDTG
Common_kestrel_(Falco_tinnunculus)                                 ------------------------IALQQPHLLKTISHSRQPSDSSVDKFTSKEDAADPG
Little_spotted_kiwi_(Apteryx_owenii)                               ------------------------IALQQPHLLKTMSHSRQPSDSSVDKFTSKEDAADPG
Great_spotted_kiwi_(Apteryx_haastii)                               ------------------------IGMLINKG---SCHS------PLFFDFSIGPCAEQG
Okarito_brown_kiwi_(Apteryx_rowi)                                  ------------------------IALQQPHLLKTMSHSRQPSDSSVDKFTSKEDAADPG
Golden_pheasant_(Chrysolophus_pictus)                              ------------------------IALQQPHLLKTMSHSRQPSDSSVDRFPSKEDAVEPI
Chicken_(Gallus_gallus)                                            ------------------------IALQQPHLLKTMSHSRQPSDSSVDRFPSKEDAVEPI
Japanese_quail_(Coturnix_japonica)                                 ------------------------IALQQPHLLKTMSHSRQPSDSSVDRFPSKEDAVEPI
Ruff_(Calidris_pugnax)                                             ------------------------VTLQQPHLLKTMSHSRQPSDSSVDRFPSKEDAADPG
Kakapo_(Strigops_habroptila)                                       ------------------------IALQQPHLLKTTSHSRQPSDSSVDRFPPKEDAADPG
Spoon-billed_sandpiper_(Calidris_pygmaea)                          ------------------------IALQQPHLLKTMSHSRQPSDSSVDRFTSKEDAADPG
Burrowing_owl_(Athene_cunicularia)                                 ------------------------IALQQPHLLKTMSHSRQPSDSSVDRFTSKEDAPDSG
Oriental_scops-owl_(Otus_sunia)                                    ------------------------IALQQPHLLKTMSHSRQPSDSSVDRFTSKEDAADPG
Muscovy_Duck_(domestic_type)_(Cairina_moschata_domestica)          ------------------------IALQQPHLLKTTSHSRQPSDGSVDRFTSKEDAADPG
Duck_(Anas_platyrhynchos_platyrhynchos)                            ------------------------IALQQPHLLKTTSHSRQPSDGSVDRFTSKEDAADPG
Mallard_(Anas_platyrhynchos)                                       ------------------------IALQQPHLLKTTSHSRQPSDGSVDRFTSKEDAADPG
Goodes_thornscrub_tortoise_(Gopherus_evgoodei)                     ------------------------LALQQPHLLKNMGHSRQPSDSSVDKFMAKEETVESV
Three-toed_box_turtle_(Terrapene_carolina_triunguis)               ------------------------LALQQPHLLKNMGHSRQPSDSSVDRFMAKEEAVESV
Common_snapping_turtle_(Chelydra_serpentina)                       ------------------------LALQQPHLLKNIGHSRQPSDSSVDRFIAKEEAVESG
Painted_turtle_(Chrysemys_picta_bellii)                            ------------------------LALQQPHLLKNMGHSRQPSDSSVDRFMAKEEAVESV
Agassiz's_desert_tortoise_(Gopherus_agassizii)                     ------------------------LALQQPHLLKNMGHSRQPSDSSVDKFMAKEETVESV
Chinese_softshell_turtle_(Pelodiscus_sinensis)                     ------------------------LALQQPHLLKNMGHSRQPSDSSVDRFMAKEEAVESG
                                                                                                        *        :             

Northern_pike_(Esox_lucius)                                        TD-LDNK--------------------------VRYLITGSNPSIVPDYGEVRVSVKALA
Lyretail_cichlid_(Neolamprologus_brichardi)                        EP-DNKPSRIKGPIGHYTDQSAEPLVHCVRLLAASFLLTGQKNGLIPD-KEVRVSVKALA
Ballan_wrasse_(Labrus_bergylta)                                    EP-DNKPSRIKGPIGHYTDQGVEPLVHCVRLLAASFLLTGQKNGLTPD-KEVRVSVKALA
Yellowtail_amberjack_(Seriola_lalandi_dorsalis)                    EP-DNKPSRIKGSIGHYTDQEMEPLVHCVRLLAASFLLTGRKNGLIPD-KEVRVSVKALA
Tiger_tail_seahorse_(Hippocampus_comes)                            EP-ESKPSSINGPIGHYTDQGAEPLMHCVRLLAASFLLTGQKNGVIPD-KEVRVSVKALA
Live_sharksucker_(Echeneis_naucrates)                              EP-DNKPSRIKGPIGHYTDEGVEPLVHCVRLLAASFLLTGQKNGLIHD-KEVRVSVKALA
Mangrove_rivulus_(Kryptolebias_marmoratus)                         EP-DNKPSRIKGPIGHYTDQELEPLVHCVRLLAASFLLTGQKNGLIPD-KEVRVSVKALA
Siamese_fighting_fish_(Betta_splendens)                            -P-DNKPSRIKGPIGHYTDQGVEPLVHCVRLLAASFLLTGQKNGLIPD-KEVRVSVKALA
Bicolor_damselfish_(Stegastes_partitus)                            EP-DNKPSRIKGPIGHYTDQGVEPLVHCVRLLSASFLLTGQKNGLIPD-KEVRVSVKALA
Barramundi_perch_(Lates_calcarifer)                                EP-DNKPSRIKGPIGHYTDQGKEPLVHCVRLLAASFLLTGQKNGLIPD-KEVRVSVKALA
Clown_anemonefish_(Amphiprion_ocellaris)                           EP-DNKPSRIKGPIGHYTDQGVEPLVHCVRLLAASFLLTGQKNGLIPD-KEVRVSVKALA
Orange_clownfish_(Amphiprion_percula)                              EP-DNKPSRIKGPIGHYTDQGVEPLVHCVRLLAASFLLTGQKNGLIPD-KEVRVSVKALA
Leishan_spiny_toad_(Leptobrachium_leishanense)                     DL-ENKPSRIKGDVGHYTDRDAAPLIHCVRLLSASFLLTGQKNALVPD-RDVRVSVKALA
Coelacanth_(Latimeria_chalumnae)                                   DL-ESKPSKIKGDIGHYTDDDAAPLIHCVRLLSASFLLTGQKNGLIQD-KEVRVSVKALA
Elephant_shark_(Callorhinchus_milii)                               DL-EIKPCRIKGDIGHYTDENAAPLIHCVRLLTASFLLTGQKKGLIPD-REVRVSVKALA
Tetraodon_(Tetraodon_nigroviridis)                                 EP-DNKLSRIKGAIGHYTDRGVEPVVHCVRLLSASFLLTGQRSGLTPD-KEVRVSVKALA
Tongue_sole_(Cynoglossus_semilaevis)                               EP-DNKQSRVKGSIGHYTDQSLEPLVHCVRLLGASFLRTGQKNGVIPD-KEVRVSVKALA
Lumpfish_(Cyclopterus_lumpus)                                      EP-DNKPSRIKGPIGHYTDQGVEPLVHCVRLLAASFLLTGQKNGLTPD-KEVRVSVKALA
Channel_bull_blenny_(Cottoperca_gobio)                             EP-DNKPSRIKGPIGHYTDQGVEPLVHCVRLLAASFLLTGQKNGLTPD-KEVRVSVKALA
Stickleback_(Gasterosteus_aculeatus)                               EP-DNKPSRIKGPIGHYTDQGVEPLVHCVRLLAASFLLTGQKNGLTPD-KEVRVSVKALA
Jewelled_blenny_(Salarias_fasciatus)                               EP-ENKPSRIKGAIGHYTDQDVEPLVHCVRLLAASFLLTGQKNGLIPD-KEVRVSVKALA
Orbiculate_cardinalfish_(Sphaeramia_orbicularis)                   EP-DNKPSRIKGPIGHYTDQGVEPLVHCVRLLAASFLLSGQKNGLIPD-KEVRVSVKALA
Gilthead_seabream_(Sparus_aurata)                                  EP-DNKPSRIKGPIGHYTDQGAEPLVHCVRLLAASFLLTGQKHGLIPD-KEVRVSVKALA
Turbot_(Scophthalmus_maximus)                                      EP-DNKQSRIKGPIGHYTAQGKEPLVHCVRLLAASFLLTGQKNGLIPD-KEVRVSVKALA
Monterrey_platyfish_(Xiphophorus_couchianus)                       EP-DNKPSRIKGPIGHYTDQGAEPLVHCVRLLAASFLLTGHKN-LIPD-KEVRVSVKALA
Mummichog_(Fundulus_heteroclitus)                                  EP-DNKPSRIKGPIGHYTDQGAEPLVHCVRLLAASFLLTGHKNGLIPD-KEVRVSVKALA
Western_mosquitofish_(Gambusia_affinis)                            EP-DNKPSRIKGPIGHYTDQGAEPLVHCVRLLAASFLLTGHKNGLIPD-KDVRVSVKALA
Nile_tilapia_(Oreochromis_niloticus)                               EP-DNKPSRIKGPIGHYTDQGAEPLVHCVRLLAASFLLTGQKNGLIPD-KEVRVSVKALA
Fugu_(Takifugu_rubripes)                                           EP-DNKMSRIKGAIGHYTDRGAEPVVHCVRLLSASFLLTGQKNGLTPD-RDVRVSVKALA
Guppy_(Poecilia_reticulata)                                        EP-DNKPSRIKGPIGHYTDQGAEPLVHCVRLLAASFLLTGHKNGLIPD-KEVRVSVKALA
European_seabass_(Dicentrarchus_labrax)                            EP-DNKSSRIKGPIGHYTDQGVEPLVHCVRLLAASFLLTGQKNGLTPD-KEVRVSVKALA
Large_yellow_croaker_(Larimichthys_crocea)                         EP-DNKPSRIKGPIGHYTDPGVEPLVHCARLLAASFLLTGQKNGLTPD-KEVRVSVKALA
Asian_bonytongue_(Scleropages_formosus)                            EL-ENKPSRIKGDIGHYTDQKAEPLVHCIRLLSASFLLTGQSSGLIPD-KEVRVSVKALA
Paramormyrops_kingsleyae_(Paramormyrops_kingsleyae)                EL-ENKPSRIKGEIGHYTDPRAEPLVHCVRLLSASFLLTGQKDGLVPD-KEVRVSVKALA
Atlantic_herring_(Clupea_harengus)                                 DP-EIKPSRIKGEIGHYTDLK-EPLVHCVRLLSASFLLTGQKNGVVPD-REVRVSVKALA
Denticle_herring_(Denticeps_clupeoides)                            ------PSRIKGEIGHYTDLKEEPLVHCVRLLAAYFLLTGQKNGLVPD-REVRVSVKALA
Mexican_tetra_(Astyanax_mexicanus)                                 DL-DNKPSRIKGEIGHYTDPAEAPLIHCVRLLSASFLLTGHRNGLVPD-KEVRVSVKALA
Channel_catfish_(Ictalurus_punctatus)                              DL-DNKLSRIKGDIGHYTDPAEAPLSHCVRLLSASFLLSGQRNGLVPD-KEVRVSVKALA
Zebrafish_(Danio_rerio)                                            EL-DNKPSRIKGDIGHYTDPKEEPLMHCVRLLAASFLLTGQRNGLVPD-NEVRVSVKALA
Goldfish_(Carassius_auratus)                                       EL-NNKPSRIKGDIGHYTDPKEEPLVHCVRLLAASFLLTGQRNGLVPD-NEVRVSVKALA
Common_carp_german_mirror_(Cyprinus_carpio)                        EL-NNKPSRIKGDIGHYTDPKEEPLVHCVRLLAASFLLTGQRNGLVHF-NEVRVSVKALA
Golden-line_barbel_(Sinocyclocheilus_grahami)                      EL-DNKPSRIKGDIGHYTDPKEEPLVHCVRLLAASFLLTGQRNGLVPD-NEVRVSVKALA
Blind_barbel_(Sinocyclocheilus_anshuiensis)                        EL-DNKPSRIKGDIGHYTDPKEEPLVHCVRLLAASFLLTGQRNGLVPD-NEVRVSVKALA
Horned_golden-line_barbel_(Sinocyclocheilus_rhinocerous)           EL-DNKPSRIKGDIGHYTDPKEEPLVHCVRLLAASFLLTGQRNGLVPD-NEVRVSVKALA
Koala_(Phascolarctos_cinereus)                                     DH-ENKPSRIKGDIGHFTDADLAPLVHCVRLLSASFLLTGEKGALVPD-RDVRVSVKALA
Kangaroo_rat_(Dipodomys_ordii)                                     PARVDSPCRIKGDIGHSTDDDSAPLVHCVRLLSASFLLTGKKNALVPD-RDVRVSVKALA
Upper_Galilee_mountains_blind_mole_rat_(Nannospalax_galili)        DP-ENKPCRIKGDIGQSTDDDSAPLVHCVRLLSASFLLTGEKKALVPD-RDVRVSVKALA
Golden_Hamster_(Mesocricetus_auratus)                              DP-ESKPCRIKGDIGQPNDDDSAPLVHCVRLLSASFLLTGGKKALVPD-RDVRVSVKALA
Rat_(Rattus_norvegicus)                                            DP-ESKPCRIKGDIGQPNDDDSAPLVHCVRLLSASFLLTGEKKALVPD-RDVRVSVKALA
Shrew_mouse_(Mus_pahari)                                           DP-ESKPCRIKGDIGEPNDDDSAPLVHCVRLLSASFLLTGEKKALVPD-RDVRVSVKALA
Ryukyu_mouse_(Mus_caroli)                                          DP-ESKPCRIKGDIGQPNDDDSAPLVHCVRLLSASFLLTGEKKALVPD-RDVRVSVKALA
Mouse_(Mus_musculus)                                               DP-ESKPCRIKGDIGQPNDDDSAPLVHCVRLLSASFLLTGEKKALVPD-RDVRVSVKALA
Algerian_mouse_(Mus_spretus)                                       DP-ESKPCRIKGDIGQPNDDDSAPLVHCVRLLSASFLLTGEKKALVPD-RDVRVSVKALA
Steppe_mouse_(Mus_spicilegus)                                      DP-ESKPCRIKGDVGQPNDDDSAPLVHCVRLLSASFLLTGEKKALVPD-RDVRVSVKALA
Mongolian_gerbil_(Meriones_unguiculatus)                           DP-ESKPCRIKGDIGHPNDDDSAPLVHCVRLLSASFLLTGEKKALVPD-RDVRVSVKALA
Chinese_hamster_CHOK1GS_(Cricetulus_griseus)                       DP-ESKPCRIKGDIGQPNDDDSAPLVHCVRLLSASFLLTGEKKALVPD-RDVRVSVKALA
Northern_American_deer_mouse_(Peromyscus_maniculatus_bairdii)      DP-ESKPCRIKGDIGQPNDDDSAPLVHCVRLLSASFLLTGEKKALVPD-RDVRVSVKALA
Prairie_vole_(Microtus_ochrogaster)                                DP-ESKACRIKGDIGQPNDDDSAPLVHCVRLLSASFLLTGEKKALVPD-RDVRVSVKALA
Eurasian_red_squirrel_(Sciurus_vulgaris)                           DQ-ENKPCRIKGDIGQSTDDDSVPLVHCVRLLSASFLLTGEKNALVPD-RDVRVSVKALA
Squirrel_(Ictidomys_tridecemlineatus)                              DQ-ENKPCRIKGDIGQSTDDDSVPLVHCVRLLSASFLLTGEKNALVPD-RDVRVSVKALA
Degu_(Octodon_degus)                                               DQ-ENKPCRIKGDIGQSTDDDSAPLVHCVRLLSASFLLTGEKNVLVPD-RDVRVSVKALA
Guinea_Pig_(Cavia_porcellus)                                       DQ-ENKPCRVKGDIGQSADDDSAPLIYCVRLLSASFLLTGEKNVLVPD-RDVRVSVKALA
Long-tailed_chinchilla_(Chinchilla_lanigera)                       DQ-ENKPCRIKGDIGQSTDDDSAPLVHCVRLLSASFLLTGGKNVLVPD-RDVRVSVKALA
Naked_mole-rat_female_(Heterocephalus_glaber)                      DQ-ENKPCWVKGDIGQSTDDDSAPLVHCVRLLSASFLLSGGKNVLVPD-RDVRVSVKALA
Elephant_(Loxodonta_africana)                                      DQ-ESKPCRVKGDIGQSTDDDAAPLVHCVRLLSASFLLTGEKNALVPD-RDVRVSVKALA
Marmoset_(Callithrix_jacchus)                                      DQ-ESKPCRIKGDIGQSTDDDSAPLVHCVRLLSASFLLTGGKNVLVPD-RDVRVSVKALA
Tarsier_(Carlito_syrichta)                                         DQ-ENKPCRIKGDIGQSTDDDSAPLVHCVRLLSASFLLTGEKNVLVLD-RDVRVSVKALA
Coquerel's_sifaka_(Propithecus_coquereli)                          DQ-ENKPCRIKGDIGQPADDDSVPLVYCVRLLSASFLLTGEKNVLVPD-RVVRVSVKALA
Mouse_Lemur_(Microcebus_murinus)                                   DQ-ENKPCRIKGDIGQPADDDSVPLVYCVRLLSASFLLTGEKNVLVPD-RDVRVSVKALA
Ma's_night_monkey_(Aotus_nancymaae)                                DQ-ENKPCRIKGDIGQSTDDDSAPLVHCVRLLSASFLLTGGKNVLVPD-RDVRVSVKALA
Sooty_mangabey_(Cercocebus_atys)                                   DQ-ENKPCRIKGDIGQSTDDDSAPLVHCVRLLSASFLLTGGKNVLVPD-RDVRVSVKALA
Golden_snub-nosed_monkey_(Rhinopithecus_roxellana)                 DQ-ENKPCRIKGDIGRSNDDDSAPLVHCVRLLSASFLLTGGKNVLVPD-RDVRVSVKALA
Olive_baboon_(Papio_anubis)                                        DQ-ENKPCRIKGDIGQSTDDDSAPLVHCVRLLSASFLLTGGKNVLVPD-RDVRVSVKALA
Ugandan_red_Colobus_(Piliocolobus_tephrosceles)                    DQ-ENKPCRIKGDIGQSNDDDSAPLVHCVRLLSASFLLTGGKNVLVPD-RDVRVSVKALA
Pig-tailed_macaque_(Macaca_nemestrina)                             DQ-ENKPCRIKGDIGQSTDDDSAPLVHCVRLLSASFLLTGGKNVLVPD-RDVRVSVKALA
Gelada_(Theropithecus_gelada)                                      DQ-ENKPCRIKGDIGQSTDDDSAPLVHCVRLLSASFLLTGGKNVLVPD-RDVRVSVKALA
Vervet-AGM_(Chlorocebus_sabaeus)                                   DQ-ENKPCRIKGDIGQSTDDDSAPLVHCVRLLSASFLLTGGKNVLVPD-RDVRVSVKALA
Chimpanzee_(Pan_troglodytes)                                       DQ-ENKPCRIKGDIGQSTDDDSAPLVHCVRLLSASFLLTGGKNVLVPD-RDVRVSVKALA
Human_(Homo_sapiens)                                               DQ-ENKPCRIKGDIGQSTDDDSAPLVHCVRLLSASFLLTGGKNVLVPD-RDVRVSVKALA
Microbat_(Myotis_lucifugus)                                        DQ-DNKPCRIRGDIGQPDDDDAAPLTHCVRLLSASFLLTGERNALVPD-RDVRVSVKALA
Armadillo_(Dasypus_novemcinctus)                                   DQ-ENKPCRIKGDIGLSTDDDSAPLVHCVRLLSASFLLTGEKNALVPD-RDVRVSVKALA
Chacoan_peccary_(Catagonus_wagneri)                                DP-ENKPCRIKGDIGQSTDGDSAPLVHCVRLLSASFLLTGKRNALVPD-RDVRVSVKALA
Pig_(Sus_scrofa)                                                   EP-ENKPCRIKGDIGQSTDEDSAPLVHCVRLLSASFLLTGKRNALVPD-RDVRVSVKALA
Hybrid_-_Bos_Taurus_(Bos_indicus_x_Bos_taurus)                     DP-ENKPCRVKGDIGQSTDEDSAPLVHCVRLLSASFLLTGEKNALVPD-RDVRVSVKALA
Siberian_musk_deer_(Moschus_moschiferus)                           DP-ESKPCRVKGDIGQSTDEDSAPLVHCVRLLSASFLLTGEKNALVPD-RDVRVSVKALA
Yarkand_deer_(Cervus_hanglu_yarkandensis)                          DP-ENKPCRIKGDIGQSTDEDSAPLVHCVRLLSASFLLTGEKNALVPD-RDVRVSVKALA
Blue_whale_(Balaenoptera_musculus)                                 DQ-ESKPCRIKGDIGQSSDEDSAPLVHCVRLLSASFLLTGEKNALVPD-RDVRVSVKALA
Sperm_whale_(Physeter_catodon)                                     GQ-ENKPCRIKGDIGRSRDEDSAPLVHCVRLLSASFLLTGEKHALVPD-RDVRVSVKALA
Vaquita_(Phocoena_sinus)                                           DP-ENKPCRIKGDIGQSSDEDSAPLVHCVRLLSASFLLTGEKHALVPD-RDVRVSVKALA
Horse_(Equus_caballus)                                             DQ-ENKPCRIKGDIGRSADDDSAPLIHCVRLLSASFLLTGEKNALVPD-RDVRVSVKALA
Leopard_(Panthera_pardus)                                          DQ-ENKPCRIKGDIGQSTDDDSVPLVHCVRLLSASFLLTGEKNVLVPD-RDVRVSVKALA
Lion_(Panthera_leo)                                                DQ-ENKPCRIKGDIGQSTDDDSVPLVHCVRLLSASFLLTGEKNVLVPD-RDVRVSVKALA
Canada_lynx_(Lynx_canadensis)                                      DQ-ENKPCRIKGDIGQSTDDDSVPLVHCVRLLSASFLLTGEKNVLVPD-RDVRVSVKALA
Cat_(Felis_catus)                                                  DQ-ENKPCRIKGDIGQSTDDDSVPLVHCVRLLSASFLLTGEKNVLVPD-RDVRVSVKALA
California_sea_lion_(Zalophus_californianus)                       DQ-ENKPCRIKGDVGQSTDDESVPLVHCVRLLSASFLLTGEKNVLVPD-RDVRVSVKALA
Dog_-_Basenji_(Canis_lupus_familiaris)                             DQ-ENKPCRIKGDIGQSTDDDSVPLVHCVRLLCASFLLTGEKNVLVPD-RDVRVSVKALA
Asiatic_black_bear_(Ursus_thibetanus_thibetanus)                   DQ-ENKPCRIKGDIGQSTDDDSVPLVHCVRLLSASFLLTGEKNVLVPD-RDVRVSVKALA
Panda_(Ailuropoda_melanoleuca)                                     DQ-ENKPCRIKGDIGQSTDDDSVPLVHCVRLLSASFLLTGEKNVLVPD-RDVRVSVKALA
Tropical_clawed_frog_(Xenopus_tropicalis)                          DL-ENKPSRIKGDIGHYMDKDAAPLIHCVRLLSASFLLTGQKSVLVPD-RDVRVSVKALA
Anole_lizard_(Anolis_carolinensis)                                 DH-ENKLSRIKGDIGCYTDENAAPLVHCVRLLSASFLLTEVKGALVPD-KDVRVSVKALA
Platypus_(Ornithorhynchus_anatinus)                                DP-ESEPSRIGGDVGRRTDGNSAPLVHCVRLLSASFLLTGEKSALVPD-REVRVSVKALA
Budgerigar_(Melopsittacus_undulatus)                               DH-ENKPSRVKGDIGHYTDGDYAPLVHCVRLLSASFLLTGEKGALVPD-RDVRVSVKALA
New_Caledonian_crow_(Corvus_moneduloides)                          DH-ENKPSRVKGDIGHYTDRDCAPLVHCVRLLSASFLLTGDKGALVPD-RDVRVSVKALA
Flycatcher_(Ficedula_albicollis)                                   DH-ENKPSRVKGDIGHYTDRDCAPLVHCVRLLSASFLLTGDKGALVPD-RDVRVSVKALA
Common_canary_(Serinus_canaria)                                    DH-ESKPSRVKGDIGHYTDRDCAPLVHCVRLLSASFLLTGDKGALVPD-RDVRVSVKALA
Gouldian_finch_(Erythrura_gouldiae)                                DH-ENKPSRVKGDIGHYTDRDCAPLVHCVRLLSASFLLTGDKGALVPD-RDVRVSVKALA
Swainson's_thrush_(Catharus_ustulatus)                             DH-ENKPSRVKGDIGHYTDRDCAPLVHCVRLLSASFLLTGDKGALVPD-RDVRVSVKALA
Common_kestrel_(Falco_tinnunculus)                                 DH-ENQPSRVKGDIGHYTDGNSAPLVHCVRLLSASFLLTGEKGALVPD-RDVRVSVKALA
Little_spotted_kiwi_(Apteryx_owenii)                               DH-ENKPSRVKGDIGHYTDGNSVPLVHCVRLLSASFLLTGEKGALVPD-RDVRVSVKALA
Great_spotted_kiwi_(Apteryx_haastii)                               QR-ESWPSRVKGDIGHYTDGNSVPLVHCVRLLSASFLLTGEKGALVPD-RDVRVSVKALA
Okarito_brown_kiwi_(Apteryx_rowi)                                  DH-ENKPSRVKGDIGHYTDGNSAPLVHCVRLLSASFLLTGEKGALVPD-RDVRVSVKALA
Golden_pheasant_(Chrysolophus_pictus)                              DH-ENKPSRVKGDIGHYTDGNSAPLVHCVRLLSASFLLTGEKGALVPD-RDVRVSVKALA
Chicken_(Gallus_gallus)                                            DH-ENKPSRVKGDIGHYTDGNSAPLVHCVRLLSASFLLTGEKGALVPD-RDVRVSVKALA
Japanese_quail_(Coturnix_japonica)                                 DH-ENKPSRVKGDIGHYTDGNSAPLVHCVRLLSASFLLTGEKGALVPD-RDVRVSVKALA
Ruff_(Calidris_pugnax)                                             DH-ENKPSRVKGDIGHYTDGNSAPLVHCVRLLSASFLLTGEKGALVPD-RDVRVSVKALA
Kakapo_(Strigops_habroptila)                                       DH-ENKPSRVKGDIGHYTDGDSAPLVHCVRLLSASFLLTGEKGALVPD-RDVRVSVKALA
Spoon-billed_sandpiper_(Calidris_pygmaea)                          DH-ENKPSRVKGDIGHYTDGNSAPLVHCVRLLSASFLLTGEKGALVPD-RDVRVSVKALA
Burrowing_owl_(Athene_cunicularia)                                 DH-ENKPSRVKGDIGHYTDGNSAPLVHCVRLLSASFLLTGKKGALVPD-RDVRVSVKALA
Oriental_scops-owl_(Otus_sunia)                                    DH-ENKPSRVKGDIGHYTDGNSAPLVHCVRLLSASFLLTGEKGALVPD-RDVRVSVKALA
Muscovy_Duck_(domestic_type)_(Cairina_moschata_domestica)          DH-ENKPSRIKGDIGHYTDGNSAPLVHCVRLLSASFLLTGEKGALVPD-RDVRVSVKALA
Duck_(Anas_platyrhynchos_platyrhynchos)                            DH-ENKPSRIKGDIGHYTDGNSAPLVHCVRLLSASFLLTGEKGALVPD-RDVRVSVKALA
Mallard_(Anas_platyrhynchos)                                       DH-ENKPSRIKGDIGHYTDGNSAPLVHCVRLLSASFLLTGEKGALVPD-RDVRVSVKALA
Goodes_thornscrub_tortoise_(Gopherus_evgoodei)                     DH-ENKPSRIKGDIGHYTDGNSAPLVHCVRLLSASFLLTGEKAALVPD-REVRVSVKALA
Three-toed_box_turtle_(Terrapene_carolina_triunguis)               DH-EIKPSRIKGDIGHYTDGNSAPLVHCVRLLSASFLLTGEKGALVPD-RDVRVSVKALA
Common_snapping_turtle_(Chelydra_serpentina)                       DH-ENKPSRIKGDIGHYTDGNSAPLVHCVRLLSASFLLTGEKGALVPD-RDVRVSVKALA
Painted_turtle_(Chrysemys_picta_bellii)                            DH-EIKPSRIKGDIGHYTDGNSAPLVHCVRLLSASFLLTGEKGALVPD-RDVRVSVKALA
Agassiz's_desert_tortoise_(Gopherus_agassizii)                     DH-ENKPSRIKGDIGHYTDGNSAPLVHCVRLLSASFLLTGEKAALVPD-REVRVSVKALA
Chinese_softshell_turtle_(Pelodiscus_sinensis)                     DH-ENKPSRIKGDIGHYTDGNSAPLVHCVRLLSASFLLTGEKGALVPD-RDVRVSVKALA
                                                                                                    . :* :     :      *********

Northern_pike_(Esox_lucius)                                        VSCIGAAAALHPEAFFNPLYLEPLDGVT---QDEQQYISDVLSLVDHADPQIRGTTAILT
Lyretail_cichlid_(Neolamprologus_brichardi)                        LSCVGAAAALHPE---------------------QQYISDVLGLIDHGDPQIRGATAILC
Ballan_wrasse_(Labrus_bergylta)                                    VSCVGAAAALHPEAFFNSLYLEPLDGTP---VAEQQYVSDILGLIDHGDPQIRGATAILS
Yellowtail_amberjack_(Seriola_lalandi_dorsalis)                    VSCVGAAAALHPEAFFNSLYLEPLDGIP---AEEQQYISDVLCLIGHGDPQIRGATAILC
Tiger_tail_seahorse_(Hippocampus_comes)                            VSCIGAAGALLPEAFFNSLYLEPLDE--------QQYVSDVLDLIHHGDPQIRGATAILC
Live_sharksucker_(Echeneis_naucrates)                              VSCVGAAAALHPEAFFNSLYLEPLDE--------QQYISDVLCLIDHGDPQIRGATAILC
Mangrove_rivulus_(Kryptolebias_marmoratus)                         VSCVGAAAALHPEAFFNSLYMEPLDG--------RQYISDVLCLIDHGDPQIRGATAILC
Siamese_fighting_fish_(Betta_splendens)                            VSCVGAAAALHPEAFFNSLYLEPLDGIP------QQYISDVLGLIDHGDPQIRGATAILC
Bicolor_damselfish_(Stegastes_partitus)                            VSCVGAAAALHPEAFFNSLYLEPLDGIP---VEEQQYISDVLGLIDHGDPQIRGATAILC
Barramundi_perch_(Lates_calcarifer)                                VSCVGAAAALHPEAFFNSLYLEPLDGIP------QQYISDVLGLIDHGDPQIRGATAILC
Clown_anemonefish_(Amphiprion_ocellaris)                           VSCVGAAAALHPEAFFNSLYLEPLDGIP---VEEQQYISDVLGLIDHGDPQIRGATAILC
Orange_clownfish_(Amphiprion_percula)                              VSCVGAAAALHPEAFFNSLYLEPLDGIP---VEEQQYISDVLGLIDHGDPQIRGATAILC
Leishan_spiny_toad_(Leptobrachium_leishanense)                     VSCVGAAVTLYPEAFFSKLYKLSADTLE---PRETQYVSDIVSYINHGDPQVRGATAILC
Coelacanth_(Latimeria_chalumnae)                                   VSCVGAATALHPEAFFNKLYKIPWESTD---KPEEQYVSDVLKYIEHGDPQIRGATAILC
Elephant_shark_(Callorhinchus_milii)                               VSCVGAAIGLHPEAFFSKLYRTPLEVSE---TQEEQYVSDIMKYVEHGDPQIRGATALLC
Tetraodon_(Tetraodon_nigroviridis)                                 VSCVGAAAALHPEAFFNSLYLEPLDGLP---AEEQQYISDILGFIDHGDPQIRGATAILC
Tongue_sole_(Cynoglossus_semilaevis)                               VSCVGAAAALLPEAFFNSLYLEPLDGIP---VEEQQFVSDVLCLIDHGDPQIRGATAILC
Lumpfish_(Cyclopterus_lumpus)                                      VSCVGAAAALHPEAFFNSLYLEPLDGVP---VKEQQYISDMLGLIDHGDPQIRGATAILC
Channel_bull_blenny_(Cottoperca_gobio)                             VSCIGAAAALHPEAFFNSLYMEPLDGTP---VEEQQYISDMLGLIEHGDPQIRGATAILC
Stickleback_(Gasterosteus_aculeatus)                               VSCVGAAAALHPEAFFNSLYLEPLDGVP---VEEQQYISDMLGLIDHGDPQIRGATAILC
Jewelled_blenny_(Salarias_fasciatus)                               VSCVGAAAALHPEAFFNSLYLEPLDGVP---ADEQQYISDVLGLIEHGDPQIRGATAILC
Orbiculate_cardinalfish_(Sphaeramia_orbicularis)                   VSCVGAAAALHPEAFFNPLYLEPLDGIP---VGEQQYISDVLGLIDHGDPQIRGATAILC
Gilthead_seabream_(Sparus_aurata)                                  VSCVGAAAALHPEAFFNSLYLEPLDGIP---VEEQQYISDILGLIEHGDPQIRGATAILC
Turbot_(Scophthalmus_maximus)                                      VSCVGAAGALHPEAFFNSLYLDPLDGIP---AEEQQYVSDVLCLIDHGDPQIRGATAILC
Monterrey_platyfish_(Xiphophorus_couchianus)                       VSCVGTAAALHPEAFFNSLYLEPLD---------QQYISDVLGLIEHGDPQIRGATAILC
Mummichog_(Fundulus_heteroclitus)                                  VSCVGAAAALHPEAFFNPLYLEPLDGVP---VAEQQYISDILGLVEHGDPQIRGATAILC
Western_mosquitofish_(Gambusia_affinis)                            VSCVGAAAALHPEAFFNSLYLEPLDGVP---VAEQQYISDVLGLIEHGDPQIRGAIAILC
Nile_tilapia_(Oreochromis_niloticus)                               LSCVGAAAALHPEAFFNSLYLEPLDGVP---VVEQQYISDVLGLIDHGDPQIRGATAILC
Fugu_(Takifugu_rubripes)                                           VSCVGAAAALHPEAFFNSLYLEPLDGLR---AEEQQYISDVLGFIDHGDPQIRGATAILC
Guppy_(Poecilia_reticulata)                                        VSCVGAAAALHPEAFFNSLYLEPLDGVP---VAEQQYISDVLGLIEHGDPQIRGATAILC
European_seabass_(Dicentrarchus_labrax)                            VSCVGAAAALHPESFFNSLYMEPLDGIP---VAEQQYISDVLGLIDHGDPQIRGATAILC
Large_yellow_croaker_(Larimichthys_crocea)                         VSCIGAAAALHPEAFFNSLYLEPLDGIP---VAEQQYISDLLGLIEHGDPQIRGATAILC
Asian_bonytongue_(Scleropages_formosus)                            VSCVGAAAALLPEAFFNRLYCEPLEGQP---PDEQQYITDILKYIDHGDPQIRGATAIVC
Paramormyrops_kingsleyae_(Paramormyrops_kingsleyae)                VSCVGAAAALLPEAFFSSLYREPLEGLP---SDEQQYVTDILRYVDHGDPQIRGSTAILC
Atlantic_herring_(Clupea_harengus)                                 VSCVGAAAALHPEAFFNTLYLEPLDGQA---P-EQQYISDILTYVEHGDPQIRGTTAILC
Denticle_herring_(Denticeps_clupeoides)                            VSCVGAAAALHPEAFFNTLYLEPLDGLA---QDEQQYITDILKYIDHGDPQIRGATAILC
Mexican_tetra_(Astyanax_mexicanus)                                 VSCVGAAAAHLPEAFFNKLYLEPLDGQQ---PDEQQYIRDVLHYIEHGDPQIRGATAILC
Channel_catfish_(Ictalurus_punctatus)                              VSCVGAAAALLPETFFNRLYLEPLDGQQ---TDAQQYISDILQYIEHGDPQIRGATAILS
Zebrafish_(Danio_rerio)                                            VSCVGAAAALLPEAFFNLLYLQPLDGQQ---TEEQQYISDILQYIEHGDHQIRGATAILC
Goldfish_(Carassius_auratus)                                       VSCVGAAATLLPEAFFNKLYLQPVNGQQ---PDEQQYISDILQYIEHGDPQIRGATAILC
Common_carp_german_mirror_(Cyprinus_carpio)                        VSCVGTAATLLPEAFFNKLYLQPLEGQQ---PDEQQYISDILQYIEHGDPQIRGATAILC
Golden-line_barbel_(Sinocyclocheilus_grahami)                      ISCVGTAAALLPEAFFNKLYLQPLERQQ---PDEQQYISDILQYIEHGDPQIRGATAILC
Blind_barbel_(Sinocyclocheilus_anshuiensis)                        ISCVGAAAALLPEAFFNKLYLQPLERQQ---PDEQQYISDILQYIEHGDPQIRGATAILC
Horned_golden-line_barbel_(Sinocyclocheilus_rhinocerous)           ISCVGAAAALLPEAFFNKLYLQPLERQQ---PDEQQYISDILQYIEHGDPQIRGATAILC
Koala_(Phascolarctos_cinereus)                                     VSCVGAAVALHPESFFSKLYKTPLETME---HQEDQYVSDILNYIDHGDPQIRGATAILC
Kangaroo_rat_(Dipodomys_ordii)                                     LSCVGAAVALHPESFFSRLYKAPLAPME---YPEEQYVSDILNYIDHGDPQVRGATAILC
Upper_Galilee_mountains_blind_mole_rat_(Nannospalax_galili)        LSCVGAAVALHPESFFSKLYKVPLDASK---CPEEQYVSDILTYIDHGDPQVRGATAILC
Golden_Hamster_(Mesocricetus_auratus)                              LSCIGAAVALHPESFFSKLYKVPLDTME---GAEEQYVSDILNYIDHGDPQVRGATAILC
Rat_(Rattus_norvegicus)                                            LSCIGAAVALHPESFFSKLYKVPLSTME---STEEQYVSDILNYIDHGDPQVRGATAILC
Shrew_mouse_(Mus_pahari)                                           LSCIGAAVALHPESFFSRLYKVPLNATE---STEEQYVSDILNYIDHGDPQVRGATAILC
Ryukyu_mouse_(Mus_caroli)                                          LSCIGAAVALHPESFFSRLYKVPLNTTE---STEEQYVSDILNYIDHGDPQVRGATAILC
Mouse_(Mus_musculus)                                               LSCIGAAVALHPESFFSRLYKVPLNTTE---STEEQYVSDILNYIDHGDPQVRGATAILC
Algerian_mouse_(Mus_spretus)                                       LSCIGAAVALHPESFFSRLYKVPLNTTE---STEEQYVSDILNYIDHGDPQVRGATAILC
Steppe_mouse_(Mus_spicilegus)                                      LSCIGAAVALHPESFFSRLYKVPLNTTE---STEEQYVSDILNYIDHGDPQVRGATAILC
Mongolian_gerbil_(Meriones_unguiculatus)                           LSCIGAAVALHPESFFSKLYKVPLDTME---SSEEQYVSDILNYIHHGDPQVRGATAILC
Chinese_hamster_CHOK1GS_(Cricetulus_griseus)                       LSCIGAAVALHPESFFSKLYKVPLDTME---GAEEQYVSDILNYIDHGDPQVRGATAILC
Northern_American_deer_mouse_(Peromyscus_maniculatus_bairdii)      LSCVGAAVALHPESFFSKLYKVPLDTME---SAEEQYVSDILNYIDHGDPQVRGATAILC
Prairie_vole_(Microtus_ochrogaster)                                LSCIGAAVALHPESFFSKLYKVPLDTME---SAEEQYVSDILNYIDHGDPQVRGATAILC
Eurasian_red_squirrel_(Sciurus_vulgaris)                           LSCVGAAVALHPESFFSKLYKVPLDTTE---CPEEQYVSDILNYIDHGDPQVRGATAILC
Squirrel_(Ictidomys_tridecemlineatus)                              LSCVGAAVALHPEAFFSKLYKVPLDITE---CPEEQYVSDILNYIDHGDPQVRGATAILC
Degu_(Octodon_degus)                                               LSCVGAAVALHPESFFSKLYKVPLDTME---YPEEQYISDVLNYINHGDPQVRGATAILC
Guinea_Pig_(Cavia_porcellus)                                       LSCVGAAVALHPESFFSKLYKHPLDTTE---YPEEQYVSDVLNYIDHGDPQVRGATAILC
Long-tailed_chinchilla_(Chinchilla_lanigera)                       LSCVGAAVALHPESFFSKLYKMPLDTTE---YPEQQYVSDILSYIDHGDPQVRGATAILC
Naked_mole-rat_female_(Heterocephalus_glaber)                      LSCVGAAVALHPESFFSKLYKVPLDTVE---YPEEQYVSDVLNYIDHGDPQVRGATAILC
Elephant_(Loxodonta_africana)                                      VSCVSAAVALHPESFFSKLYKVPLDIAE---YPEEQYVSDILNYIDHGDPQVRGATAILC
Marmoset_(Callithrix_jacchus)                                      LSCVGAAVALHPESFFSKLYKVPLDTAD---YPEEQYVSDILNYIDHGDPQVRGATAILC
Tarsier_(Carlito_syrichta)                                         LSCVGAAVALHPESFFSKLYKVPLDTTE---YPEEQYVSDILNYIDHGDPQVRGATAILC
Coquerel's_sifaka_(Propithecus_coquereli)                          LSCIGAAVALHPESFFSKLYKVPLDIME---YPEEQYVSDILNYIDHGDPQVRGATAILC
Mouse_Lemur_(Microcebus_murinus)                                   LSCIGAAVALHPESFFSKLYKVPLDTME---YPEEQYVSDILNYIDHGDPQVRGATAILC
Ma's_night_monkey_(Aotus_nancymaae)                                LSCVGAAVALHPESFFSKLYKVPLDTTE---YPEEQYVSDILNYIDHGDPQVRGATAILC
Sooty_mangabey_(Cercocebus_atys)                                   LSCVGAAVALHPESFFSKLYKVPLDTTE---YPEEQYVSDILNYIDHGDPQVRGATAILC
Golden_snub-nosed_monkey_(Rhinopithecus_roxellana)                 LSCVGAAVALHPESFFSKLYKVPLDTTE---YPEEQYVSDILNYIDHGDPQVRGATAILC
Olive_baboon_(Papio_anubis)                                        LSCVGAAVALHPESFFSKLYKVPLDTTE---YPEEQYVSDILNYIDHGDPQVRGATAILC
Ugandan_red_Colobus_(Piliocolobus_tephrosceles)                    LSCVGAAVALHPESFFSKLYKVPLDTTE---YPEEQYVSDILNYIDHGDPQVRGATAILC
Pig-tailed_macaque_(Macaca_nemestrina)                             LSCVGAAVALHPESFFSKLYKVPLDTTE---YPEEQYVSDILNYIDHGDPQVRGATAILC
Gelada_(Theropithecus_gelada)                                      LSCVGAAVALHPESFFSKLYKVPLDTTE---YPEEQYVSDILNYIDHGDPQVRGATAILC
Vervet-AGM_(Chlorocebus_sabaeus)                                   LSCVGAAVALHPESFFSKLYKVPLDTTE---YPEEQYVSDILNYIDHGDPQVRGATAILC
Chimpanzee_(Pan_troglodytes)                                       LSCVGAAVALHPESFFSKLYKVPLDTTE---YPEEQYVSDILNYIDHGDPQVRGATAILC
Human_(Homo_sapiens)                                               LSCVGAAVALHPESFFSKLYKVPLDTTE---YPEEQYVSDILNYIDHGDPQVRGATAILC
Microbat_(Myotis_lucifugus)                                        LSCVGAAVALYPESFFSKLYTAPLDAAE---CPEEQYVSDVLSYIDHGDPQVRGATAILC
Armadillo_(Dasypus_novemcinctus)                                   ISCVGAAVALHPESFFSKLYKVPLDTTE---YPEEQYVSDILRYIDHGDPQVRGATAVLC
Chacoan_peccary_(Catagonus_wagneri)                                LSCVGAAVALHPESFFSKLYKAPLDSVE---YPDEQYVSDILSYVHHGDPQVRGATAILC
Pig_(Sus_scrofa)                                                   LSCVGAAVALHPESFFSKLYKAPLDSVE---YPDEQYVSDILSYIHHGDPQVRGATAILC
Hybrid_-_Bos_Taurus_(Bos_indicus_x_Bos_taurus)                     LSCIGAAVALHPESFFSKLYRAPLDTVE---YPEEQYVSDVLNYVDHGDPQVRGATAILC
Siberian_musk_deer_(Moschus_moschiferus)                           LSCVGAAVALHPESFFSKLYRVPLDTVE---YPEEQYVSDILNYIDHGDPQVRGATAILC
Yarkand_deer_(Cervus_hanglu_yarkandensis)                          LSCVGAAVALHPESFFSKLYRAPLDTVE---YPEEQHVSDVLNYIEHGDPQVRGATAILC
Blue_whale_(Balaenoptera_musculus)                                 LSCVGAAVALHPESFFGRLYRAPLDTME---YPEEQYVSDILNYIDHGDPQVRGATAILC
Sperm_whale_(Physeter_catodon)                                     LSCVGAAVALHPESFFGRLYRAPLDTME---YPEERYVSDILNYIDHGDPQVRGATAILC
Vaquita_(Phocoena_sinus)                                           LSCVGAAVALHPESFFGRLYRAPLDTME---YPEEQYVSDILNYIDHGDPQVRGATAILC
Horse_(Equus_caballus)                                             LSCVGAAVALHPESFFSKLYKVPLETTE---YPEEQYVSDVLNYIDHGDPQVRGATAILC
Leopard_(Panthera_pardus)                                          LSCVGAAVALHPESFFSKLYKVPLDSVE---YPEEPYVSDILNYIDHGDPQVRGATAVLC
Lion_(Panthera_leo)                                                LSCVGAAVALHPESFFSKLYKVPLDSVE---YPEEPYVSDILNYIDHGDPQVRGATAVLC
Canada_lynx_(Lynx_canadensis)                                      LSCVGAAVALHPESFFSKLYKVPLDSVE---YPEEPYVSDILNYIDHGDPQVRGATAVLC
Cat_(Felis_catus)                                                  LSCVGAAVALHPESFFSKLYKVPLDSVE---YPEEPYVSDILNYIDHGDPQVRGATAVLC
California_sea_lion_(Zalophus_californianus)                       LSCVGAAVALHPESFFSKLYKVPLDTME---YPEEQYVSDILNYIDHGDPQVRGATAVLC
Dog_-_Basenji_(Canis_lupus_familiaris)                             LSCVGAAVALHPESFFSKLYKVPLDTME---YPEEQYVSDILNYIDHGDPQVRGATAVLC
Asiatic_black_bear_(Ursus_thibetanus_thibetanus)                   LSCVGAAVALHPESFFSKLYKVPLDTVE---YPEEQYVSDILSYIDHGDPQVRGATAVLC
Panda_(Ailuropoda_melanoleuca)                                     LSCVGAAVALHPESFFSKLYKVPLDTMV---YPEEQYVSDILSYIDHGDPQVRGATAVLC
Tropical_clawed_frog_(Xenopus_tropicalis)                          VSCVGAAVALLPESFFSKLYKLPTETTE---SQEIQYVSDILNYINHGDPQVRGATAILS
Anole_lizard_(Anolis_carolinensis)                                 ISCVSAAVALHPEAFFSKLYKMPSEAN----TGEEEYVKDIMNYIDHGDPQIRGATAILC
Platypus_(Ornithorhynchus_anatinus)                                VSCVGAAVALHPESFFSTLYRTPPDSSGAAQRPEEQYVSDILNYIDHGDPQIRGATSILC
Budgerigar_(Melopsittacus_undulatus)                               VSCVGAAVALHPESFFSKLYKTPL---------EEQYVSDILNYIDHGDPQIRGATAILC
New_Caledonian_crow_(Corvus_moneduloides)                          VSCVGAAVALHPESFFSKLYKTPL---------EEQYVSDILNYIDHGDPQIRGATAILC
Flycatcher_(Ficedula_albicollis)                                   VSCVGAAVALHPESFFSKLYKTPLEAMGE--EYEEQYVSDILNYIDHGDPQIRGATAILC
Common_canary_(Serinus_canaria)                                    VSCVGAAVALHPESFFSKLYKTPLETMGE--EYEEQYVSDVLNYIDHGDPQIRGATAILC
Gouldian_finch_(Erythrura_gouldiae)                                VSCVGAAVALHPESFFSKLYKTPLEAMGE--EYEEQYVSDILNYIDHGDPQIRGATAILC
Swainson's_thrush_(Catharus_ustulatus)                             VSCVGAAVALHPESFFSKLYKTPLEAMGE--EYEEQYVSDILNYIDHGDPQIRGATAILC
Common_kestrel_(Falco_tinnunculus)                                 VSCVGAAVALHPESFFSKLYKTPLEAMGE--EYEEQYVSDILNYIDHGDPQIRGATAILC
Little_spotted_kiwi_(Apteryx_owenii)                               VSCVGAAVALHPESFFSKLYKAPLEAMGE--EYEEQYVSDILNYIDHGDPQIRGATAILC
Great_spotted_kiwi_(Apteryx_haastii)                               VSCVGAAVALHPESFFSKLYKAPLEAMGE--EYEEQYVSDILNYIDHGDPQIRGATAILC
Okarito_brown_kiwi_(Apteryx_rowi)                                  VSCVGAAVALHPESFFSKLYKAPLEAMGE--EYEEQYVSDILNYIDHGDPQIRGATAILC
Golden_pheasant_(Chrysolophus_pictus)                              VSCVGAAVALHPESFFSKLYKIPLEAMGE--DYEEQYVSDILNYIDHGDPQIRGATAILC
Chicken_(Gallus_gallus)                                            VSCVGAAVALHPESFFSKLYKMPLEAMGE--DYEEQYVSDILNYIDHGDPQIRGATAILC
Japanese_quail_(Coturnix_japonica)                                 VSCVGAAVALHPESFFSKLYKTPLEAMGE--DYEEQYVSDILNYIDHGDPQIRGATAILC
Ruff_(Calidris_pugnax)                                             VSCVGAAVALHPESFFSKLYKTPL---------EEQYVSDILNYIDHGDPQIRGATAILC
Kakapo_(Strigops_habroptila)                                       VSCVGAAVALHPESFFSKLYKTPLEAMGE--EYEEQYVSDILNYIDHGDPQIRGATAILC
Spoon-billed_sandpiper_(Calidris_pygmaea)                          VSCVGAAVALHPESFFSKLYKTPLEAMGE--EYEEQYVSDILNYIDHGDPQIRGATAILC
Burrowing_owl_(Athene_cunicularia)                                 VSCVGAAVALHPESFFSKLYKTPLEAMGE--EYEEQYVSDILNYIDHGDPQIRGATAILC
Oriental_scops-owl_(Otus_sunia)                                    VSCVGAAVALHPEAFFSKLYKSPLEAMGE--EYEEQYVSDILNYIDHGDPQIRGATAILC
Muscovy_Duck_(domestic_type)_(Cairina_moschata_domestica)          VSCVGAAIALHPEAFFSKLYKTPLEAMGE--EYEEQYVSDILNYIDHGDPQIRGATAILC
Duck_(Anas_platyrhynchos_platyrhynchos)                            VSCVGAAIALHPEAFFSKLYKTPLEAMGE--EYEEQYVSDILNYIDHGDPQIRGATAILC
Mallard_(Anas_platyrhynchos)                                       VSCVGAAIALHPEAFFSKLYKTPLEAMGE--EYEEQYVSDILNYIDHGDPQIRGATAILC
Goodes_thornscrub_tortoise_(Gopherus_evgoodei)                     VSCVGAAVALHPESFFSKLYKTPLETMGE--EYEEQYVSDVLNYIDHGDPQIRGATAILC
Three-toed_box_turtle_(Terrapene_carolina_triunguis)               VSCVGAAVALHPESFFSKLYKTPLETIGE--EYEEQYVSDVLNYIDHGDPQIRGATAILC
Common_snapping_turtle_(Chelydra_serpentina)                       VSCVGAAVALHPESFFSKLYKMPLETMGE--EYEEQYVSDVLNYIDHGDPQIRGATAILC
Painted_turtle_(Chrysemys_picta_bellii)                            VSCVGAAVALHPESFFSKLYKTPLETMGE--EYEEQYVSDVLNYIDHGDPQIRGATAILC
Agassiz's_desert_tortoise_(Gopherus_agassizii)                     VSCVGAAVALHPESFFSKLYKTPLETMGE--EYEEQYVSDVLNYIDHGDPQIRGATAILC
Chinese_softshell_turtle_(Pelodiscus_sinensis)                     VSCVGAAVALHPESFFSKLYKAPLETMGE--EYEEQYVSDVLNYIDHGDPQIRGATAILC
                                                                   :**:.:*    **                       .: *::  : *.* *:**: ::: 

Northern_pike_(Esox_lucius)                                        GAVIQAALTKTRYNIHPWLASVHSSTGNPVTLVDLIPVLRKTLRDESSVACKMACSAVRH
Lyretail_cichlid_(Neolamprologus_brichardi)                        AAIIQAALTKTRFNIHTWLASVQSATGNPLSLVDLVPLLQKTLKDESSVTCKMACSAVRH
Ballan_wrasse_(Labrus_bergylta)                                    AAIIQAALTKTRFNIHTWLASVQSATGNPLSLVDLVPLLQKTLKDESSVTCKMACSAVRQ
Yellowtail_amberjack_(Seriola_lalandi_dorsalis)                    GAIMQAALTKTRYNINTWLASVQSATGNPLSLVDLVPLLQKTLKDESSVTCKMACSAVRH
Tiger_tail_seahorse_(Hippocampus_comes)                            AAIIQAALMKTRYHIHTWLASVQSATGNPLSLVDLVPLLRTSLKDESSVTCKMACFAVRH
Live_sharksucker_(Echeneis_naucrates)                              GYLRSAEMLNA-WNHP----TYFSCPGNPLSLVDLVPLLRKALKDESSVTCKMACSAVRH
Mangrove_rivulus_(Kryptolebias_marmoratus)                         GAIIQAALTKTRYNIHTWLASVQSVTGNPLSLVDLVPLLQKTLKDESSVTCKMACSAVRH
Siamese_fighting_fish_(Betta_splendens)                            GAIIQAALTKTRYNIHTWLAGVSSATGNPLSLVDLMPLLHKSLKDESSVTCKMGCSAVRH
Bicolor_damselfish_(Stegastes_partitus)                            GAIIQAALTKTRYNIHTWLAGVQSATGNPLSLVDLVPLLQKTLKDESSVTCKLACSAVRH
Barramundi_perch_(Lates_calcarifer)                                GAIIQAALTKTHYNIHTWLASVQSATGNPLSLVDLVPLLQKTLKDESSVTCKMACSAVRH
Clown_anemonefish_(Amphiprion_ocellaris)                           GAIIQAALTKTRYNIHTWLASVNSATGNPLSLVDLVPLLQKALKDESSVTCKLACSAVRH
Orange_clownfish_(Amphiprion_percula)                              GAIIQAALTKTRYNIHTWLASVNSATGNPLSLVDLVPLLQKALKDESSVTCKLACSAVRH
Leishan_spiny_toad_(Leptobrachium_leishanense)                     GTLIFSILNKSRFNAEDWLARVRSTTGNSFSVKDCIPFLEKSLKDESSVTCKLACVAVRH
Coelacanth_(Latimeria_chalumnae)                                   GTIIHSILSKSRFNVESWMSSVKSSTENTITLVDFIPLLQKTLKDESSVTCKLACAAVRH
Elephant_shark_(Callorhinchus_milii)                               STFIHSVLTKTRFHPDTWLANIRSTAGYNVSLEDCVPLLQKTLKDKSSVTCKMACAAVRH
Tetraodon_(Tetraodon_nigroviridis)                                 AAIIQAALSKMRYNIHSWLASVQSTTGNPLSLVDLVPLLRKALKDESSVTCKMACSALRH
Tongue_sole_(Cynoglossus_semilaevis)                               GAVIQAALTKSHYNIHTWLASVQGSTGNPLSLVDLVPLLQKTLKDDSSVTCKMACSAVRH
Lumpfish_(Cyclopterus_lumpus)                                      AAIIQAALTKTRYNIHTWLASVQRATGNPVSLVDLVPLLQKTLKDESSVTCKMACSAVRH
Channel_bull_blenny_(Cottoperca_gobio)                             AAIIQAALTKTRYNIHSWLASVQSATGNPLSLVDLVPLLQRTLKDESSVTCKMACSAVRH
Stickleback_(Gasterosteus_aculeatus)                               AAIIQAALTKTRYNIHTWLASVQSATGNPLSLVDLVPLLQRTLRDESSVTCKMACSAVRH
Jewelled_blenny_(Salarias_fasciatus)                               GAIIQAALIKTRYNIHTWLASVQSATGNPLSLVDLVPLLRKTLKDESSVTCKMACSAVRH
Orbiculate_cardinalfish_(Sphaeramia_orbicularis)                   GAIIHAALTKTRYNIHSWLATVQSATGNPLSLMDLVPLLQKSLKDESSVTCKMACSAVRH
Gilthead_seabream_(Sparus_aurata)                                  GAIIQAALTKTRYNIHTWLASVQSATGNPLSLVDLVPLLRKTLKDESSVTCKMACSAVRH
Turbot_(Scophthalmus_maximus)                                      GAIIQAALTKTRYNIHTWLARVQS---NTLSLVDLVLLLQKTLKDESSVTCKMACSAVRH
Monterrey_platyfish_(Xiphophorus_couchianus)                       GAIIQAALTKTRYNIHTWLAGVQST-TNPLSLVDLVPLLQKTLKDESSVTCKMACAAVRH
Mummichog_(Fundulus_heteroclitus)                                  AAIIQAVLTKTRYNIHTWLAGVHTATGNPLSLVDLVPLLQRTLKDDSSVTCKMACGAVRH
Western_mosquitofish_(Gambusia_affinis)                            GAIVQAALTKTRYNIHTWLAGVQSTTGNPLSLVDLVPLLQKTLKDESSVTCKMACAAVRH
Nile_tilapia_(Oreochromis_niloticus)                               AAIIQAALTKTRFNIHTWLASVQSATGNPLSLVDLVPLLQKTLKDESSVTCKMACSAVRH
Fugu_(Takifugu_rubripes)                                           AAIIQAALSKMRYNIHSWLASVQSKTGNPLSLVDLVPLLQKALKDESSVTCKMACSAVRH
Guppy_(Poecilia_reticulata)                                        GAIILAALTKTRYNIHTWLAGVQSTTGNPLSLVDLVPLLQKTLKDESSVTCKMACAAVRH
European_seabass_(Dicentrarchus_labrax)                            AAIIQAALTKTRYNIHTWLASVQSATGNPLSLVDLVPLLQKTLKDESSVTCKMACSAVRH
Large_yellow_croaker_(Larimichthys_crocea)                         GAIIQAALTKTRYNIHTWLASVQSATGNPLSLVDLVPLLQKTLKDESSVTCKMACSAVRH
Asian_bonytongue_(Scleropages_formosus)                            GTVIASVLNKTRFNVELWLASIKSSTGNPISLVDFVPLLQKTLRDPSSVTCKMSCAAVKH
Paramormyrops_kingsleyae_(Paramormyrops_kingsleyae)                GTVIHSVLTKTRFNVEPWLVAVKTSTGNPMSVVDLVPLLQKTLKDESSVTCKMSCAAVRH
Atlantic_herring_(Clupea_harengus)                                 GALIQAILLKTRFNVEAWLPTVHSATGNPISLVDLVPLLQRCLRDESSVTCKMACAAVRH
Denticle_herring_(Denticeps_clupeoides)                            GAVIQSILLKTRFNVEVWLSTVQSCTGNPVSLVDFVPLLQKSLRDESSVTCKMACFSVRH
Mexican_tetra_(Astyanax_mexicanus)                                 GALIQAILLKTRFSIEPWLSSIHSMTGNPLSLEDFVPLLQRSLKDESSVTCKMACSAVRH
Channel_catfish_(Ictalurus_punctatus)                              GALIQAILLKTRFSTELWLARLHSSTGNKVSLEDIIPLLQRSLKDESSVTCKMACSAVRH
Zebrafish_(Danio_rerio)                                            GALIQAIQLKTRYNTETWLSQIQSVTGSSVTLENFVPLLQRSLKDESSVTCKMACAAVRH
Goldfish_(Carassius_auratus)                                       GALIQAIHLKTRYNTDAWLSQIHSFTGNSVTLENFVPLLQRSLKDKSSVTCKMACAAVRH
Common_carp_german_mirror_(Cyprinus_carpio)                        GALIQAIHFKTRYNTEAWLSQIHSVTGNSVTLENFVPLLQRSLKDESSVTCKMACAAVRH
Golden-line_barbel_(Sinocyclocheilus_grahami)                      GALIQDIQFKTRYNTEAWLSQIHSVTGNSLTLENFVPLLQRSLKDESSVTCKMACAAVRH
Blind_barbel_(Sinocyclocheilus_anshuiensis)                        GALIQAIQFKTRYNTEAWLSQIHSVTGNSLTLENFVPLLQRSLKDESSVTCKMACAAIRH
Horned_golden-line_barbel_(Sinocyclocheilus_rhinocerous)           GALIQAIQFKTRYNTESWLSQIHSVTGNSLTLENFVPLLQRSLKDESSVTCKMACAAVRH
Koala_(Phascolarctos_cinereus)                                     GTIIYSILNKSRFSVENWLAVVRSSTGNTFSLVDCIPLLQKTLKDESSVTCKLACTAVRH
Kangaroo_rat_(Dipodomys_ordii)                                     GTLICSILSRSRFQVGDWLGTIRVLTGNRFSLADCIPLLRKTLKDESSVTCKLACTAVRH
Upper_Galilee_mountains_blind_mole_rat_(Nannospalax_galili)        GTLVSSILSRSRLHVGNWLGTIRTLTGNTFSLVDCIPLLQKTLKDDSSVTCKLACTAVRH
Golden_Hamster_(Mesocricetus_auratus)                              GTLVYSILSRSRLRVGDWLGTIRTLTGNAFSLVDCIPLLQKTLKDESSVTCKLACTAVRH
Rat_(Rattus_norvegicus)                                            GTLVYSILSRSRLRVGDWLGTIRALTGNTFSLVDCIPLLQKTLKDESSVTCKLACTAVRH
Shrew_mouse_(Mus_pahari)                                           GTLVYSILSRSRLRVGDWLGNIRTMTGNTFSLVDCIPLLQKTLKDESSVTCKLACTAVRH
Ryukyu_mouse_(Mus_caroli)                                          GTLVYSILSRSRLRVGDWLGNIRTLTGNTFSLVDCIPLLQKTLKDESSVTCKLACTAVRH
Mouse_(Mus_musculus)                                               GTLVYSILSRSRLRVGDWLGNIRTLTGNTFSLVDCIPLLQKTLKDESSVTCKLACTAVRH
Algerian_mouse_(Mus_spretus)                                       GTLVYSILSRSRLRVGDWLGNIRTLTGNTFSLVDCIPLLQKTLKDESSVTCKLACTAVRH
Steppe_mouse_(Mus_spicilegus)                                      GTLVYSILSRSRLRVGDWLGNIRTLTGNTFSLVDCIPLLQKTLKDESSVTCKLACTAVRH
Mongolian_gerbil_(Meriones_unguiculatus)                           GTLLCSILSRSRLRVGDWLGTIRTMTGNTFSLVDCIPLLQKTLKDESSVTCKLACTAVRY
Chinese_hamster_CHOK1GS_(Cricetulus_griseus)                       GTLVYSILSRSRLRVGDWLGTIRTLTGNAFSLVDCIPLLQKTLKDESSVTCKLACTAVRH
Northern_American_deer_mouse_(Peromyscus_maniculatus_bairdii)      GTLIYSILSRSRLRVGDWLGTIRTLTGNTFSLVDCIPLLQKTLKDESSVTCKLACTAVRH
Prairie_vole_(Microtus_ochrogaster)                                GTLIYSILSRSRLRVGDWLGNIRTLTGNTFSLVDCIPLLQKTLKDESSVTCKLACTAVRH
Eurasian_red_squirrel_(Sciurus_vulgaris)                           GTLICSILSRSRFHVGDWLGTIRTLTGNTFSLVDCIPLLRKTLKDQSSVTCKLACTAVRL
Squirrel_(Ictidomys_tridecemlineatus)                              GTLVCSILSRSRFQVGDWLGTIRTLTGNKFSLVDCIPLLRKTLKDQSSVTCKLACTAVRL
Degu_(Octodon_degus)                                               GTLISSVLSRSRFHVGDWLGTIRTLTGNRFSLADCIPLLQKTLKDESSVTCKLACTAVRH
Guinea_Pig_(Cavia_porcellus)                                       GTLISSVLSRSRFHVGDWLGTIRMLTGNRFSLADCIPLLRKTLKDESSVTCKLACAAVRH
Long-tailed_chinchilla_(Chinchilla_lanigera)                       GMLISSVLSRSRFHVGDWLGTIRMLTGNRFSLADCIPLLQKTLKDESSVTCKLACTAVRH
Naked_mole-rat_female_(Heterocephalus_glaber)                      GTLISSVLSRSRFHVGDWLGTIRTLTGNTFSLADCIPLLRKTLKDESSVTCKLACTAVRH
Elephant_(Loxodonta_africana)                                      GTLIYSILNRARFHVGDWLGTLRSLTGNTFSLADCIPLLQKTLKDESSVTCKLACTAVRH
Marmoset_(Callithrix_jacchus)                                      GTLVCSILSRSRFHVGEWMGTIRTLTGNTFSLADCVPLLRKTLKDESSVTCKLACTAVRH
Tarsier_(Carlito_syrichta)                                         GTLIYSILSRSRFHVGDWMGTIRTLTGNTFSLADCIPLLQKSLKDESSVTCKLACAAVRH
Coquerel's_sifaka_(Propithecus_coquereli)                          GTLICAILSRSRFHVGDWMGTIRTLTGNTFSLADCIPLLQKTLKDESSVTCKLACTAVRH
Mouse_Lemur_(Microcebus_murinus)                                   GTLICAILSRSRFHVGDWMVTIRTLTGNTFSLADCIPLLQKTLKDESSVTCKLACTAVRH
Ma's_night_monkey_(Aotus_nancymaae)                                GTLVCSILSRSRFHVGDWMGALRTLTGNTFSLADCIPLLRKTLKDESSVTCKLACTAVRH
Sooty_mangabey_(Cercocebus_atys)                                   GTLICSILSRSRFHVGDWMGAIRTLTGNTFSLADCIPLLRKTLKDESSVTCKLACTAVRH
Golden_snub-nosed_monkey_(Rhinopithecus_roxellana)                 GTLICSILSRSRFHVGDWMGAIRTLTGNTFSLVDCIPLLRKTLKDESSVTCKLACTAVRH
Olive_baboon_(Papio_anubis)                                        GTLICSILSRSRFHVGDWMGAIRTLTGNTFSLADCIPLLRKTLKDESSVTCKLACTAVRH
Ugandan_red_Colobus_(Piliocolobus_tephrosceles)                    GTLIYSILSRSRFHVGDWMGAIRTLTGNTFSLADCIPLLRKTLKDESSVTCKLACTAVRH
Pig-tailed_macaque_(Macaca_nemestrina)                             GTLICSILSRSRFHVGDWMGAIRTLTGNTFSLADCIPLLRETLKDESSVTCKLACTAVRH
Gelada_(Theropithecus_gelada)                                      GTLICSILSRSRFHVGDWMGTIRTLTGNTFSLADCIPLLRKTLKDESSVTCKLACTAVRH
Vervet-AGM_(Chlorocebus_sabaeus)                                   GTLICSILSRSRFHVGDWMGAIRTLTGNTFSLADCIPLLRKTLKDESSVTCKLACTAVRH
Chimpanzee_(Pan_troglodytes)                                       GTLICSILSRSRFHVGDWMGTIRTLTGNTFSLADCIPLLRKTLKDESSVTCKLACTAVRH
Human_(Homo_sapiens)                                               GTLICSILSRSRFHVGDWMGTIRTLTGNTFSLADCIPLLRKTLKDESSVTCKLACTAVRN
Microbat_(Myotis_lucifugus)                                        GTLVCSILSRSRFQVGDWLGSVRARTGNTFSLVDCVPLLRKTLKDESSVTCKLACAAVRH
Armadillo_(Dasypus_novemcinctus)                                   GVLVYSILTRSRFQAEEWICTVRSLTGSTFSLVDCIPLLQKTLKDESSVTCKLACTAVRH
Chacoan_peccary_(Catagonus_wagneri)                                GTLVSSTLSRSRFHVGDWMGAVRARTGNTFSLADCIPLLQKTLKDESSVTCKLACTAVRL
Pig_(Sus_scrofa)                                                   GTLVSSILSRSRFHVGDWMGAVRALTGNAFALVDCIPLLQKTLKDESSVTCKLACTAVRL
Hybrid_-_Bos_Taurus_(Bos_indicus_x_Bos_taurus)                     GTLICSVLGRCRFHVAGWMGAVRARTGNTFSLADCIPLLQKTLKDESSVTCKLACAAVRL
Siberian_musk_deer_(Moschus_moschiferus)                           GTLVCSVLSRCRFHVAGWMGAIRARTGNTFSLADCIPLLQKTLKDESSVTCKLACAAVRL
Yarkand_deer_(Cervus_hanglu_yarkandensis)                          GTLVCSVLRRCRFHVAAWMGAVRARTGNTLSLADCIPLLQKTLKDESSVTCKLACAAVRL
Blue_whale_(Balaenoptera_musculus)                                 GTLVSSILSRSRFHVGDWMGTVRTLTGNTFSLADCIPLLQKTLKDESSVTCKLACTAVRL
Sperm_whale_(Physeter_catodon)                                     GTLVSSILSRSRFHVGDWMGTVRTLTGNTFSLADCIPLLQKTLKDESSVTCKLACTAVRL
Vaquita_(Phocoena_sinus)                                           GTLVSSILSRSRFHVGDWMGTVRTLTGNTFSLADCIPLLQKTLKDESSVTCKLACTAVRL
Horse_(Equus_caballus)                                             GTLVYSILSRSRFHVGDWVATVRTLTGNTFSLVDCIPLLQKTLKDESSVTCKLACTAVRH
Leopard_(Panthera_pardus)                                          GTLISSTLSRSRFQVGDWMGTVRALTGNTFSLEDCIPLLRKTLKDESSVTCKLACTAVRH
Lion_(Panthera_leo)                                                GTLISSTLSRSRFQVGDWMGTVRALTGNTFSLEDCIPLLRKTLKDESSVTCKLACTAVRH
Canada_lynx_(Lynx_canadensis)                                      GTLISSTLSRSRFQVGDWMGTVRALTGNTFSLEDCIPLLRKTLKDESSVTCKLACTAVRH
Cat_(Felis_catus)                                                  GTLISSTLSRSRFQVGDWMGTVRALTGNTFSLEDCIPLLRKTLKDESSVTCKLACTAVRH
California_sea_lion_(Zalophus_californianus)                       GTLIASILSRSRFQVGDWMSTIRTLTGNTFSLADCIPLLQKTLKDESSVTCKLACTAVRH
Dog_-_Basenji_(Canis_lupus_familiaris)                             GTLISSILSRSRFQVGDWMGTVRTLTGSTFSLADCVPLLQKTLKDESSVTCKLACTAVRH
Asiatic_black_bear_(Ursus_thibetanus_thibetanus)                   GTLISSILSRSRFQVGDWMGTVRALTGNTFSLADCIPLLQKTLKDESSVTCKLACTAVRH
Panda_(Ailuropoda_melanoleuca)                                     GTLISSILSRSRFQVGDWMGTVRALTGNTFSLADCIPLLQKTLKDESSVTCKLACTAVRH
Tropical_clawed_frog_(Xenopus_tropicalis)                          GTIVFSVLSKAHFEAETWISKVKANTGNTFSVQDCIPLLQKSLKDESSVTCKLACMAVRH
Anole_lizard_(Anolis_carolinensis)                                 GTIVYSILTKSRFDVENWLTNIRVSTGNTFSLVDCILLLQRTLKDESSVTCKLACTAVRH
Platypus_(Ornithorhynchus_anatinus)                                GTIIYSILNKSRFDVESWLSRVRGSTGNAFSPVDCIPLLQKSLKDESSVTCKLACTAVRH
Budgerigar_(Melopsittacus_undulatus)                               GTIVNSILIKSRFDVEKWLINVRSSTGNLFSLVDCIPLLQKTLKDESSVTCKLACTAVKH
New_Caledonian_crow_(Corvus_moneduloides)                          GTIVNSILIKSRFDVEKWLINVRSSTGNLFSLIDCIPLLQKTLKDESSVTCKLACTAVRH
Flycatcher_(Ficedula_albicollis)                                   GTIVNSILIKSRFDVEKWLINVRSSTGNLFSLIDCIPLLQKTLKDESSVTCKLACTAVRH
Common_canary_(Serinus_canaria)                                    GTIVNSILIKSRFDVEKWLINVRSSTGNLFSLIDCIPLLQKTLKDESSVTCKLACTAVRH
Gouldian_finch_(Erythrura_gouldiae)                                GTIVNSILIKSRFDVAKWLINVRSSTGNLFSLVDCIPLLQKTLKDESSVTCKLACTAVRH
Swainson's_thrush_(Catharus_ustulatus)                             GTIVNSILIKSRFDVEKWLINVRSSTGNLFSLIDCIPLLQKTLKDESSVTCKLACTAVRH
Common_kestrel_(Falco_tinnunculus)                                 GTIVNSILIKSRFDVEKWLTNVRNSTGNLFSLVDCIPLLQKTLKDESSVTCKLACTAVRH
Little_spotted_kiwi_(Apteryx_owenii)                               GTIVNSILIKSRFDVEKWLTTVRSLTGNLFSLVDCIPLLQKTLKDESSVTCKLACTAVRH
Great_spotted_kiwi_(Apteryx_haastii)                               GTIVNSILIKSRFDVEKWLTTVRSLTGNLFSLVDCIPLLQKTLKDESSVTCKLACTAVRH
Okarito_brown_kiwi_(Apteryx_rowi)                                  GTIVNSILIKSRFDVEKWLTTVRSLTGNLFSLVDCIPLLQKTLKDESSVTCKLACTAVRH
Golden_pheasant_(Chrysolophus_pictus)                              GTIINSILLKSRFDVEKWLVNVRSSTGNLFSLVDCIPLLQKTLKDESSVTCKLACTAVRH
Chicken_(Gallus_gallus)                                            GTIINSILLKSRFDVEKWLVNVRSSTGNLFSLVDCIPLLQKTLKDESSVTCKLACTAVRH
Japanese_quail_(Coturnix_japonica)                                 GTIINSILLKSRFDVEKWLVNVRSSTGNLFSLVDCIPLLQKTLKDESSVTCKLACTAVRH
Ruff_(Calidris_pugnax)                                             GTIVNSILTKSRFDVEKWLINVRSSTGNLFSLVDCIPLLQKTLKDESSVTCKLACTAVRH
Kakapo_(Strigops_habroptila)                                       GTIVNSILIKSRFDVEKWLINVRSSTGNLFSLVDCIPLLQKTLKDESSVTCKLACTAVRH
Spoon-billed_sandpiper_(Calidris_pygmaea)                          GTIVNSILTKSRFDVEKWLINVRSSTGNLFSLIDCIPLLQKTLKDESSVTCKLACTAVRH
Burrowing_owl_(Athene_cunicularia)                                 GTVVNSILIKSRFDVEKWLISVRSSTGNLFSLVDCIPLLQKTLKDESSVTCKLACTAVRH
Oriental_scops-owl_(Otus_sunia)                                    GTVVNSILIKSRFDVEKWLINVRSSTGNLFSLVDCIPLLQKTLKDESSVTCKLACTAVRH
Muscovy_Duck_(domestic_type)_(Cairina_moschata_domestica)          GTIINSILLKSRFDVEKWLINIRSSTGNLFSLVDCIPLLQKTLKDESSVTCKLACTAVRH
Duck_(Anas_platyrhynchos_platyrhynchos)                            GTIINSILLKSRFDVEKWLINIRSSTGNLFSLVDCIPLLQKTLKDESSVTCKLACTAVRH
Mallard_(Anas_platyrhynchos)                                       GTIINSILLKSRFDVEKWLINIRSSTGNLFSLVDCIPLLQKTLKDESSVTCKLACTAVRH
Goodes_thornscrub_tortoise_(Gopherus_evgoodei)                     GTIVYSILNKSRFDVENWLANVRNSTGNLFSLVDCIPLLQKTLKMNP---------QLHH
Three-toed_box_turtle_(Terrapene_carolina_triunguis)               GTIVYSILNKSRFDVENWLANVRSSTGNLFSLVDCIPLLQKTLKDESSVTCKLACAAVRH
Common_snapping_turtle_(Chelydra_serpentina)                       GTIVYSILNKSRFDVENWLANVRSSTGNLFSLVDCIPLLQKTLKDESSVTCKLACAAVRH
Painted_turtle_(Chrysemys_picta_bellii)                            GTIVYSILNKSRFDVENWLANVRSSTGNLFSLVDCIPLLQKTLKDESSVTCKLACAAVRH
Agassiz's_desert_tortoise_(Gopherus_agassizii)                     GTIVYSILNKSRFDVENWLANVRNSTGNLFSLVDCIPLLQKTLKDESSVTCKLACAAVRH
Chinese_softshell_turtle_(Pelodiscus_sinensis)                     GTIVYSILNKSRFDVENWLANVRSSTGNLFSPVDCIPLLQKTLKDESSVTCKLACAAVRH
                                                                   . .      .                   .:  : : .*.  *:             :: 

Northern_pike_(Esox_lucius)                                        CIMTLCSSTLSELGLQLLIDLLTLKDCSYWLVRTELLDTIA---EMDFRLVNFLEKRTET
Lyretail_cichlid_(Neolamprologus_brichardi)                        CITTICSSTLSELGLQLVIDLFALKDSSYWLVRTELLETLA---ELDFRLVNFLERKTET
Ballan_wrasse_(Labrus_bergylta)                                    CLMTVCSSTLSELGLQLVIDLLALRDSSYWLVRTELLETLA---EMDFRLLNFLEMKTET
Yellowtail_amberjack_(Seriola_lalandi_dorsalis)                    CIMTVCSSTLSELGLQLVIDLLALRDLSYWLVRTELLETLA---EMDFRLLNFLERKTET
Tiger_tail_seahorse_(Hippocampus_comes)                            CIMTICSSTLSELGLQLVIDLLALTDSSYWLVRTELLETLA---ELDFRLVNFLERKTET
Live_sharksucker_(Echeneis_naucrates)                              CIMTVCSSTLSELGLQLVIDLLALRDLPYWLVRTELLETLA---EMDFRLLHFLERKTEA
Mangrove_rivulus_(Kryptolebias_marmoratus)                         CIMTLCSSTLSELGLQLVIDLFALRDCSYWLVRTELLETLA---ELDFRLVNFLERKTET
Siamese_fighting_fish_(Betta_splendens)                            CLMTVCSSTISELGLQLAIDLLSLKDSSYWLVRTELLETLA---EMDFRLVSFLERKTES
Bicolor_damselfish_(Stegastes_partitus)                            CIMTVCSSTLSELGLQLVINLFALRDSSYWLVRTELLETLA---ELDFRLVNFLERKTEV
Barramundi_perch_(Lates_calcarifer)                                CIMTMCNSTLSELGLQLVINLLALRDLSYWLVRTELLETLA---EMDFRLINFLERKTET
Clown_anemonefish_(Amphiprion_ocellaris)                           CIMTVCSSTLSELGLQLVIDLFALRDSSYWLVRTELLETLA---ELDFRLVNFLERKTEA
Orange_clownfish_(Amphiprion_percula)                              CIMTVCSSTLSELGLQLVIDLFALRDSSYWLVRTELLETLA---ELDFRLVNFLERKTEA
Leishan_spiny_toad_(Leptobrachium_leishanense)                     CITSLCCSTYSELGLQLLIDLLTLKNSSYWLVRTELLETLA---EIDFRLVSFLEERADT
Coelacanth_(Latimeria_chalumnae)                                   CITSLCSSSYSELGLQLLIDLLTLRNNSYWLVRTELLETLA---EMDFRLVSFLERQAEN
Elephant_shark_(Callorhinchus_milii)                               CITSLCNSSYSELGLQLIIDLLTLKNNSYWLVRTELLETLA---EMDFRLAGFLERKTVE
Tetraodon_(Tetraodon_nigroviridis)                                 CIMSLCS-TLSELGLQLLVHLLALKDSSYWLVRTELLETLA---EMDFRLVNFLERKTES
Tongue_sole_(Cynoglossus_semilaevis)                               CIMTICNSTLSELGLQLVVNLQPLRDSSYWLVRTELLDTLA---EMDFRLINFLERKTET
Lumpfish_(Cyclopterus_lumpus)                                      CLMTVCSSTLSELGLQLMINLLALRDSSYWLVRTELLETLV---LALASCFNFLERKTET
Channel_bull_blenny_(Cottoperca_gobio)                             CIMTVCSSTLSELGLQLMINLLALRDSSYWLVRTELLETLA---EMDFRLVNFLERKTET
Stickleback_(Gasterosteus_aculeatus)                               CIMTVCSSTLSELGLQLVINLLPLRDSSYWLVRTELLETLA---ELDFRLINFLERKTDT
Jewelled_blenny_(Salarias_fasciatus)                               CIMTVCSSTLSELGLQLVIDLFALKDSSYWLVRTELLETLA---ELDFRLVNFLERKNEA
Orbiculate_cardinalfish_(Sphaeramia_orbicularis)                   CIMTVCSSTLSELGLQLVIDLLALRDSSYWLVRTELLETMA---EMDFRLIHFLERKTEA
Gilthead_seabream_(Sparus_aurata)                                  CIMTVCSSTLSELGLQLMIDLLALRDSSYWLVRTELLETLA---EMDFRLVNFLERKTEA
Turbot_(Scophthalmus_maximus)                                      CIMTVCSSTLSELGLQLVIDLLPLRDLSYWLVRTELLETLA---EMDFRLVNFLERKTEA
Monterrey_platyfish_(Xiphophorus_couchianus)                       CIMTLCSSTLSELGLQLVIDLFALRDSSYWLVRTELLETLS---ELDF-LINFLERKTET
Mummichog_(Fundulus_heteroclitus)                                  CIATLCSSTLSELGLRLVIDLFALRDSSYWLVRTELLETLS---ELDFRLINFLERKTET
Western_mosquitofish_(Gambusia_affinis)                            CIMTLCSSTLSELGLQLVIDLFALRDSSYWLVRTELLETLS---ELDFRLINFLERKTET
Nile_tilapia_(Oreochromis_niloticus)                               CITTICSSTLSELGLQLVIDLFALKDSSYWLVRTELLETLA---ELDFRLVNFLERKTET
Fugu_(Takifugu_rubripes)                                           CIMSLCGSTLSELGLRLVVDLFALKDSSYWLVRTELLETLA---EMDFRLVNFLERKSEA
Guppy_(Poecilia_reticulata)                                        CIMTLCSSTLSELGLQLVIDLFALRDSSYWLVRTELLETLS---ELDFRLINFLERKTET
European_seabass_(Dicentrarchus_labrax)                            CIMTVCSSTLSELGLQLVIDLLALRDSSYWLVRTELLETLA---EMDFRLVNFLERKTET
Large_yellow_croaker_(Larimichthys_crocea)                         CIMTICSSTLSELGLQLVIDLLALRDCSYWLVRTELLETLA---EMDFRLVNFLERKTET
Asian_bonytongue_(Scleropages_formosus)                            CIMALCCSSYSELGLQLIINLLTLRDCSYWLVRTELLDTLA---EIDFRLVSFLERRTES
Paramormyrops_kingsleyae_(Paramormyrops_kingsleyae)                CIMALCCSSFSELGLQLVINLLTLRDCSYWLVRTELLETLA---EMDFRLISFLERKTEH
Atlantic_herring_(Clupea_harengus)                                 CIMALSSSSFSQLGLQLLIDLLALRDCSYWLVRTELLETVA---EMDFRLVNFLERRTDT
Denticle_herring_(Denticeps_clupeoides)                            CIMTLCNSSHSELGLQLIIDLMTLRDCSYWLVRTELLETLA---EIDFRLVSFLEHKTES
Mexican_tetra_(Astyanax_mexicanus)                                 CIMALCSSSLSELGLQLIINLLTLKDCSYWLVRTELLETLA---EVDFRLVCFLEGKTEK
Channel_catfish_(Ictalurus_punctatus)                              CIMALCSSSLSELGLQLLIDLLTLRDCSYWLVRNELLETLA---EVDFRLVCFLERKTEK
Zebrafish_(Danio_rerio)                                            CIMALCNGSLSELGLQLLIDLLTLKNCSYWLVRTELLETLA---EIDFRLISFLERKTEK
Goldfish_(Carassius_auratus)                                       CIMALCNGSLSELGLQLLIDLLTLKDCSYWLVRTELLETTLFDATFYKALVGFLESKTEK
Common_carp_german_mirror_(Cyprinus_carpio)                        CIMALCNGSLSELGLQLLIDLLTLKDCSYWLVRTELLETLA---EIDFRLVSFLERKTEK
Golden-line_barbel_(Sinocyclocheilus_grahami)                      CIMALCNGSLSELGLQLLIDLLTLKDCSYWLVRTELLETLA---EIDFRLVSFLERKTEK
Blind_barbel_(Sinocyclocheilus_anshuiensis)                        CIMALCNGSLSELGLQLLIDLLTLKDCSYWLVRTELLETLA---DIDFRLVSFLERKTEK
Horned_golden-line_barbel_(Sinocyclocheilus_rhinocerous)           CIMALCNGSLSELGLQLLIDLLTLKDCSYWLVRTELLETLA---EIDFRLVSFLERKTEK
Koala_(Phascolarctos_cinereus)                                     CVMSLCSSCYSELGLQLIIDVLTLRNSSYWLVRTELLDTLA---EIDFRLVSFLEAKADH
Kangaroo_rat_(Dipodomys_ordii)                                     CVMSLCSSSYSDLGLQLLIDVLSLRNSPYWLLRTELLETLA---EIDFRLVSFLEAKAES
Upper_Galilee_mountains_blind_mole_rat_(Nannospalax_galili)        CVPSLCSSSYSDLGLQLLIDVLPLKNSSYWLVRTELLETLA---EIDFRLVNFLEMKADS
Golden_Hamster_(Mesocricetus_auratus)                              CVLSLCSSSYSDLGLQLLIDMLPLKNSSYWLVRTELLETLA---EIDFRLVSFLEAKAES
Rat_(Rattus_norvegicus)                                            CVLSLCSSSYSDLGLQLLIDMLPLKNSSYWLVRTELLETLA---EIDFRLVSFLEAKAES
Shrew_mouse_(Mus_pahari)                                           CVLSLCSSSYSDLGLQLLIDMLPLKNSSYWLVRTELLETLA---EIDFRLVSFLEAKAES
Ryukyu_mouse_(Mus_caroli)                                          CVLSLCSSSYSDLGLQLLIDMLPLKNSSYWLVRTELLETLA---EIDFRLVSFLEAKAES
Mouse_(Mus_musculus)                                               CVLSLCSSSYSDLGLQLLIDMLPLKNSSYWLVRTELLDTLA---EIDFRLVSFLEAKAES
Algerian_mouse_(Mus_spretus)                                       CVLSLCSSSYSDLGLQLLIDMLPLKNSSYWLVRTELLETLA---EIDFRLVSFLEAKAES
Steppe_mouse_(Mus_spicilegus)                                      CVLSLCSSSYSDLGLQLLIDMLPLKNSSYWLVRTELLETLA---EIDFRLVSFLETKAES
Mongolian_gerbil_(Meriones_unguiculatus)                           CLPSLCSSSYSDLGLQLLIEMLPLKNSSYWLVRTELLETLA---EIDFRLVSFLEAKAES
Chinese_hamster_CHOK1GS_(Cricetulus_griseus)                       CVQSLCSSSYSDLGLQLLIDMLPLKNSSYWLVRTELLETLA---EIDFRLVSFLEAKAES
Northern_American_deer_mouse_(Peromyscus_maniculatus_bairdii)      CVLSLCSSSYSDLGLQLLIDMLPLKNSSYWLVRTELLETLA---EIDFRLVSFLEAKAES
Prairie_vole_(Microtus_ochrogaster)                                CVLSLCSSSYSDLGLQLLIDMLPLKNSSYWLVRTELLETLA---EIDFRLVSFLEAKAES
Eurasian_red_squirrel_(Sciurus_vulgaris)                           CVMSLCSSSHSDLGLQLLIDLLALRSCSYWLVRTELLETLA---EIDFRSVSFLEAKAED
Squirrel_(Ictidomys_tridecemlineatus)                              CIMSLCSSSHSDLGLQLLIDVLALRSSSYWLVRTELLETLA---EMDFRLVSFLEAKAEA
Degu_(Octodon_degus)                                               CAMSLCSSSYSDLGLQLLVDLLALRHSSYWLVRTELLETLA---EVDFRLVSFLEAKAES
Guinea_Pig_(Cavia_porcellus)                                       CVMSLCSSSYSDLGLQLLVDLLALRDSSYWLVRTELLETLA---EMDFRLVSFLEAKSEN
Long-tailed_chinchilla_(Chinchilla_lanigera)                       CVMSLCNSSYSDLGLQLLVDLLALRDSSYWLVRTELLETLA---EMDFRLVSFLEAKAES
Naked_mole-rat_female_(Heterocephalus_glaber)                      CVLSLCSSSYSGLGLQLLVDLLALRGSSYWLVRTELLETLA---EMDFRLVSFLEAKAES
Elephant_(Loxodonta_africana)                                      CVMSLCGSSYSTLGLQLVIDVLALRSSSYWLVRTELLETLA---EIDFRLVSFLEAKAEN
Marmoset_(Callithrix_jacchus)                                      CVMSLCSSSYSELGLQLLIDLLTLRNSSYWLVRTELLETLA---EIDFRLVSFLEAKAEN
Tarsier_(Carlito_syrichta)                                         CVMSLCSSSYSELGLQLIIDMLTLRNSSYWLVRTELLETLA---EIDFRLVSFLEAKAEN
Coquerel's_sifaka_(Propithecus_coquereli)                          CVMSLCSSSYSELGLQLIIDMLTLRNSSYWLVRTELLETLA---EIDFRLVSFLEAKAEN
Mouse_Lemur_(Microcebus_murinus)                                   CVMNLCSSSYSELGLQLIIDMLTLRNSSYWLVRTELLETLA---EIDFRLVSFLETKAEN
Ma's_night_monkey_(Aotus_nancymaae)                                CVMSLCSSSYSELGLQLIIDVLTLRNSSYWLVRTELLETLA---EIDFRLVSFLEAKAEN
Sooty_mangabey_(Cercocebus_atys)                                   CVMSLCSSSYSELGLQLIIDVLTLRNSSYWLVRTELLETLA---EIDFRLVSFLEAKAEN
Golden_snub-nosed_monkey_(Rhinopithecus_roxellana)                 CVMSLCSSSYSELGLQLIIDVLTLRNSSYWLVRTELLETLA---EIDFRLVSFLEAKAEN
Olive_baboon_(Papio_anubis)                                        CVMSLCSSSYSELGLQLIIDVLTLRNSSYWLVRTELLETLA---EIDFRLVSFLEAKAEN
Ugandan_red_Colobus_(Piliocolobus_tephrosceles)                    CVMSLCSSSYSELGLQLIIDMLTLRNSSYWLVRTELLETLA---EIDFRLVSFLEAKAEN
Pig-tailed_macaque_(Macaca_nemestrina)                             CVMSLCSSSYSELGLQLIIDVLTLRNSSYWLVRTELLETLA---EIDFRLVSFLEAKAEN
Gelada_(Theropithecus_gelada)                                      CVMSLCSSSYSELGLQLIIDVLTLRNSSYWLVRTELLETLA---EIDFRLVSFLEAKAEN
Vervet-AGM_(Chlorocebus_sabaeus)                                   CVMSLCSSSYSELGLQLIIDVLTLRNSSYWLVRTELLETLA---EIDFRLVSFLEAKAEN
Chimpanzee_(Pan_troglodytes)                                       CVMSLCSSSYSELGLQLIIDVLTLRNSSYWLVRTELLETLA---EIDFRLVSFLEAKAEN
Human_(Homo_sapiens)                                               CVMSLCSSSYSELGLQLIIDVLTLRNSSYWLVRTELLETLA---EIDFRLVSFLEAKAEN
Microbat_(Myotis_lucifugus)                                        CVMSLCSSSYSDLGLQLITDVLSLRSSSYWLVRTELLETLA---ETDFRLVSFLEAKAEH
Armadillo_(Dasypus_novemcinctus)                                   CVMSLCSSSFSELGLQLIIDVLTLRNSSYWLVRTELLETVA---EIDFRLVSFLEARAEN
Chacoan_peccary_(Catagonus_wagneri)                                CVAALCGSSYSQWGLQLITDLLTLRSSSYWLVRTELLETVA---EIDFRLVSFLEAKAEH
Pig_(Sus_scrofa)                                                   CVAALCGSSYSQWGLQLITDLLTLRSSSYWLVRTELLETVA---EIDFRLVSFLEAKAEN
Hybrid_-_Bos_Taurus_(Bos_indicus_x_Bos_taurus)                     CVMSLCSSSYSAWGLQLITNLLALRSSSYWLVRTELLETVA---EIDFRLVSFLEAKAES
Siberian_musk_deer_(Moschus_moschiferus)                           CVMSLCSSSYSAWGLQLITDLLALRSSSYWLVRTELLETVA---EIDFRLVSFLEAKAET
Yarkand_deer_(Cervus_hanglu_yarkandensis)                          CVMSLCSSSYSAWGLQLITDLLALRSSSYWLVRTELLETVA---EIDFRLVSFLEAKAET
Blue_whale_(Balaenoptera_musculus)                                 CVMSLCSSSYSEWGLQLLTDVLALRSSSYWLVRTELLETVA---EIDFRLVSFLEAKAEN
Sperm_whale_(Physeter_catodon)                                     CVMSLCSSSYSEWGLQLLTDVLALRSSSYWLVRTELLETVA---EIDFRLVSFLEAKAEN
Vaquita_(Phocoena_sinus)                                           CVMSLCSSSYSEWGLQLLTDMLALRSSSYWLVRTELLETVA---EIDFRLVSFLEAKAEN
Horse_(Equus_caballus)                                             CVMSLCSSSYSEFGLQLITDVLTLRNSSYWLVRTELLETLA---EIDFRLVSFLEAKAEN
Leopard_(Panthera_pardus)                                          CVMSLCSSSSSELGLQLITDVLSLRDSSYWLVRTELLETLA---EIDFRLVSFLEAKAEN
Lion_(Panthera_leo)                                                CVMSLCSSSSSELGLQLITDVLSLRDSSYWLVRTELLETLA---EIDFRLVSFLEAKAEN
Canada_lynx_(Lynx_canadensis)                                      CVMSLCSSSSSELGLQLITDVLSLRDSSYWLVRTELLETLA---EIDFRLVSFLEAKAEN
Cat_(Felis_catus)                                                  CVMSLCSSSSSELGLQLITDVLSLRDSSYWLVRTELLETLA---EIDFRLVSFLEAKAEN
California_sea_lion_(Zalophus_californianus)                       CVMSLCSSSYSELGLQLITDMLTLRDSSYWLVRTELLETLA---EIDFRLVSFLEAKAEN
Dog_-_Basenji_(Canis_lupus_familiaris)                             CVMSLCSSSYSELGLQLITNVLTLKDSSYWLVRTELLETLA---EIDFRLVSFLETKAEN
Asiatic_black_bear_(Ursus_thibetanus_thibetanus)                   CVMSLCSSSYSELGLQLITDVLTLRDSSYWLVRTELLETLA---EIDFRLVSFLEAKAEN
Panda_(Ailuropoda_melanoleuca)                                     CVMSLCSSSYSELGLQLITDVLTLRESSYWLVRTELLETLA---EIDFRLVSFLEAKAEN
Tropical_clawed_frog_(Xenopus_tropicalis)                          CIMTLCCSTYSELGLQLIIDLLTLKNSSYWLVRTELLETLA---EIDFRLVNFMEARTEN
Anole_lizard_(Anolis_carolinensis)                                 CIMALCSSSYSALGVKLMVDLLTLRNSSYWLVRTELLETLA---DIDFRLISFLERRANN
Platypus_(Ornithorhynchus_anatinus)                                CVMSLCSSSYSELGLQLIIDVLTLSHSSYWLVRTELLETLA---EIDFRLVSFLEAKAEH
Budgerigar_(Melopsittacus_undulatus)                               CIMSLCSSSYSELGLQLIVDLLTLKNSSYWLVRTELLETLA---EVDFRLVSFLEGRTES
New_Caledonian_crow_(Corvus_moneduloides)                          CIMSLCSSSYSELGLQLIVDLLTLKNSSYWLVRTELLETLA---EVDFRLVSFLEGKTES
Flycatcher_(Ficedula_albicollis)                                   CIMSLCSSSYSELGLQLIVDLLTLKNSSYWLVRTELLETLA---EVDFRLVNFLEGRTES
Common_canary_(Serinus_canaria)                                    CIMSLCSSSYSELGLQLIVDLLALKNSSYWLVRTELLETLA---EVDFRLVNFLEGKTES
Gouldian_finch_(Erythrura_gouldiae)                                CIMSLCSSSYSELGLQLIVDLLALKNSSYWLVRTELLETLA---EVDFRLVNFLEGKTEN
Swainson's_thrush_(Catharus_ustulatus)                             CIMSLCSSSYSELGLQLIVDLLTLKDSSYWLVRTELLETLA---EVDFRLVNFLEGRTEN
Common_kestrel_(Falco_tinnunculus)                                 CIMSLCSSSYSELGLQLIVDLLTLKNSSYWLVRTELLETLA---EVDFRLVSFLEGKTES
Little_spotted_kiwi_(Apteryx_owenii)                               CIMSLCSSSYSELGLQLVVDLLTLRNSSYWLVRTELLETLA---EVDFRLISFLEGKTDS
Great_spotted_kiwi_(Apteryx_haastii)                               CIMSLCSSSYSELGLQLVVDLLTLRNSSYWLVRTELLETLA---EVDFRLISFLEGKTDS
Okarito_brown_kiwi_(Apteryx_rowi)                                  CIMSLCSSSYSELGLQLVVDLLTLRNSSYWLVRTELLETLA---EVDFRLISFLEGKTDS
Golden_pheasant_(Chrysolophus_pictus)                              CIMSLCSSSYSELGLQLIVDLLTLKNSSYWLVRTELLETLA---EVDFRLVSFLEGKTDS
Chicken_(Gallus_gallus)                                            CIMSLCSSSYSELGLQLIVDLLTLKNSSYWLVRTELLETLA---EVDFRLVSFLEGKTDS
Japanese_quail_(Coturnix_japonica)                                 CIMSLCSSSYSELGLQLIVDLLTLKNSSYWLVRTELLETLA---EVDFRLVSFLEGKTDS
Ruff_(Calidris_pugnax)                                             CIMSLCSSSYSELGLQLIVDLLTLKNSSYWLVRTELLETLA---EVDFRLVSFLEGRTYT
Kakapo_(Strigops_habroptila)                                       CIMSLCSSSYSELGLQLIVDLLTLKNSSYWLVRTELLETLA---EVDFRLVSFLEGKTES
Spoon-billed_sandpiper_(Calidris_pygmaea)                          CIMSLCSSSYSELGLQLIVDLLTLKNSSYWLVRTELLETLA---EVDFRLVSFLEGRTYS
Burrowing_owl_(Athene_cunicularia)                                 CIMSLCSSSYSELGLQLIVDLLTLKNSSYWLVRTELLETLA---EVDFRLVSFLEGKTES
Oriental_scops-owl_(Otus_sunia)                                    CIMSLCSSSYSELGLQLIVDLLTLKNSSYWLVRTELLETLA---EVDFRLVSFLEGKTES
Muscovy_Duck_(domestic_type)_(Cairina_moschata_domestica)          CIMSLCSSSYSELGLQLIVDLLTLKNSSYWLVRTELLETLA---EVDFRLVNFLEGKTDS
Duck_(Anas_platyrhynchos_platyrhynchos)                            CIMSLCSSSYSELGLQLIVDLLTLKNSSYWLVRTELLETLA---EVDFRLVNFLEGKTDS
Mallard_(Anas_platyrhynchos)                                       CIMSLCSSSYSELGLQLIVDLLTLKNSSYWLVRTELLETLA---EVDFRLVNFLEGKTDS
Goodes_thornscrub_tortoise_(Gopherus_evgoodei)                     CIMSLCSSSYCELGLQLIIDLLTLKNSSYWLIDFRDFA---------YYF----------
Three-toed_box_turtle_(Terrapene_carolina_triunguis)               CIMSLCSSSYSELGLQLIIDLLTLKNSSYWLVRTELLETLA---EIDFRLVSFLEGKADN
Common_snapping_turtle_(Chelydra_serpentina)                       CIMSLCSSSYSELGLQLIIDLLTLKNSSYWLVRTELLETLA---EIDFRLVSFLEGKADN
Painted_turtle_(Chrysemys_picta_bellii)                            CIMNLCSSSYSELGLQLIIDLLTLKNSSYWLVRTELLETLA---EIDFRLVSFLEGKADN
Agassiz's_desert_tortoise_(Gopherus_agassizii)                     CIMSLCSSSYCELGLQLIIDLLTLKNSSYWLVRTELLETLA---EIDFRLVSFLEGKADN
Chinese_softshell_turtle_(Pelodiscus_sinensis)                     CIMSLCSSSYSELGLQLIIDLLTLKNSSYWLVRTELLETLA---EIDFRLVRFLEGKADN
                                                                   *   :.    .  *::*  .:  *    ***:  . :                       

Northern_pike_(Esox_lucius)                                        LHKGDHHYTGLLRLQDRVLNDVVIHLLGDDDPRVRHVAASTVSRLVGRLFFECDSSQADS
Lyretail_cichlid_(Neolamprologus_brichardi)                        LHKGDHHYTGRLRLQDRVLNDVVIHLLGDDDPRVRHVAASAVRRLVSRLFYDCDQGQVDP
Ballan_wrasse_(Labrus_bergylta)                                    LHKGDHHYTGRLRLQERVLNDVVINLLGDDDPRVRHVAASAVSRLVPRLFFECDQGQVDP
Yellowtail_amberjack_(Seriola_lalandi_dorsalis)                    LHKGDHHYTGHLRLQDRILNDVVIRLLGDDDPRVRHVAASAVSRLVPRLFYDCDQGQVDP
Tiger_tail_seahorse_(Hippocampus_comes)                            LHKGDHHYTGHLRLQDRVLN-VVIRLLGDDDPRVRHVAASAVSRLVSRLFYDCDQGQTDP
Live_sharksucker_(Echeneis_naucrates)                              LHKGDHHYTGRLQLQQRVLNDVVIRLLGDDDPRVRHVAASAVSRLVPKLFYDCDQGQVDP
Mangrove_rivulus_(Kryptolebias_marmoratus)                         LHKGDHHYTGQLRLQDRVLNDVVIRLLGDDDPRVRHVAASAVSRLVSRLFYDCDQGQVDP
Siamese_fighting_fish_(Betta_splendens)                            LHKGDHHYTGQLRLQDRVLKDVFIHLLGDDDPRVRHVAASAISRLVLKLFYDCDQGQVDP
Bicolor_damselfish_(Stegastes_partitus)                            LHKGDHHYTGCLRLQERVLNDVVIRLLGDDDPRVRHVAASTVSRLVPRLFYDCDQGQVDP
Barramundi_perch_(Lates_calcarifer)                                LHKGDHHYTGRLRLQDRILNDVVIRLLGDDDPRVRHVAASAVSRLVPRLFYDCDQGQVDP
Clown_anemonefish_(Amphiprion_ocellaris)                           LHKGGHHYTGRLRLQERVLNDVVIRLLGDDDPRVRHVAASAVSRLVPRLFYDCDQGQVDP
Orange_clownfish_(Amphiprion_percula)                              LHKGGHHYTGRLRLQERVLNDVVIRLLGDDDPRVRHVAASAVSRLVPRLFYDCDQGQVDP
Leishan_spiny_toad_(Leptobrachium_leishanense)                     LHRGGHHYTGLLHLQDRVLHNVIISLLGDDDARVRHIAATSLVRLVPKLFFSCDQGQGDP
Coelacanth_(Latimeria_chalumnae)                                   LHRGDHHYTGLLKLQERVLSDVVIFLLGDEDPRVRHVAATVLPRLVPRLFYDCDQGQADP
Elephant_shark_(Callorhinchus_milii)                               LHKGDHHYTGMLKLQERAINDVVINLLGDEDPRVRHVAATTLVRLVPRLFFDCDQGQSDP
Tetraodon_(Tetraodon_nigroviridis)                                 LHKGDHHHTGRLQLQERVLNDVVISLLGDDDPRVRHVAAAAVSRLVSRLFFDCDQGQADP
Tongue_sole_(Cynoglossus_semilaevis)                               LHKGDHHYTGRLRLQDRVLSDVMIHLLGDDDPRVRHVAATAVSKLVPRLFYDCDQGQVDP
Lumpfish_(Cyclopterus_lumpus)                                      LHRGDHHYTGRLRLQDRVLNDVVIRLLGDDDPRVRHVAASAVSRLVSRLFYDCDQGQVDP
Channel_bull_blenny_(Cottoperca_gobio)                             LHKGDHHYTGRLRLQERVLNDVVIRLLGDDDPRVRHVAASAVSRLVSRLFYDCDQGQVDP
Stickleback_(Gasterosteus_aculeatus)                               LHKGDHHYTGRLRLQDRVLNDVVIRLLGDDDPRVRHVAASAVSRLVSRLFYDCDQGQVDP
Jewelled_blenny_(Salarias_fasciatus)                               LHKGDHHYTRCLRLQDRVLHDVVIHLLGDDDPRVRHVAASAVSRLVPRLFYDCDQGQVDP
Orbiculate_cardinalfish_(Sphaeramia_orbicularis)                   LHKGSHHYTGQLQLQERVLHNVVICLLGDDDPRVRHVAASAISRLVPKLFYDCDQGQVDP
Gilthead_seabream_(Sparus_aurata)                                  LHKGDHHYTGRLRLQERVLNDVVIQLLGDDDPRVRHVAASAVSRLVSRLFFDCDQGQVDP
Turbot_(Scophthalmus_maximus)                                      LHKGDHHYTGRLRLQGRILNDVVIRLLGDEDPRVRHVAASAVSRLVPRLFYDCDQGQVDP
Monterrey_platyfish_(Xiphophorus_couchianus)                       LHKGDHHFTGRLRIQDRVLNDVVIYLLGDDDPRVRHVAASVV-SLIPRLFFDCDQGQVDP
Mummichog_(Fundulus_heteroclitus)                                  LHKGDHHYTGRLRIQDRVLNDVVLHLLGDDDPRVRRVAASAVSRLVPRLFFDCDQGQVDP
Western_mosquitofish_(Gambusia_affinis)                            LHKGDHHFTGRLRIQDRVLNDVVIYLLGDDDPRVRHVAASAVSRLVPRLFFDCDQGQVDP
Nile_tilapia_(Oreochromis_niloticus)                               LHKGDHHYTGRLRLQDRVLNDVVVYLLGDDDPRVRHVAASAVSRLVSRLFYDCDQGQVDP
Fugu_(Takifugu_rubripes)                                           LHKGEHHYTGRLRLQERVLNDVVIQLLGDDDPRVRHVAASAVSRLVSRLFFDCDQGQADP
Guppy_(Poecilia_reticulata)                                        LHKGDHHFTGRLRIQGRVLNDVVIYLLGDDDPRVRHVAASAVSRLVPRLFFDCDQGQVDP
European_seabass_(Dicentrarchus_labrax)                            LHKGNHHYTGQLRLQERVLNDVVIRLLGDDDPRVRHVAASAVSRLVSRLFYDCDQGQVDP
Large_yellow_croaker_(Larimichthys_crocea)                         LHKGAHHYTGRLRLQERVLNDVVIRLLGDDDPRVRHVAASAVSRLVSRLFYDCDQGQADP
Asian_bonytongue_(Scleropages_formosus)                            LHRGDHHYTGLLKLQDRVLNDVVIYLLGDEDARVRHMAAATVSRLVPRLFYNCDQGQGDP
Paramormyrops_kingsleyae_(Paramormyrops_kingsleyae)                LHKGDHHYTGLLKLQDRVLNDVVLYLLGDEDPRVRHVAAATVGRLVSRLFYDCDQGQGDP
Atlantic_herring_(Clupea_harengus)                                 LHKGEHHYTGLLRLQDRVLRDVIIYLLGDDDPRVRRVAAATVNRVVSRLFYDCDQAQADP
Denticle_herring_(Denticeps_clupeoides)                            LHKGEHHYLGLLRLQDRVLNDVILHLLGDDDPRVRHVAATTISRMVSRLFYDCDQAQADP
Mexican_tetra_(Astyanax_mexicanus)                                 LHKGEHHYTKLLRLQDRVIHDVVLYLLGDDDPRVRHVAASTISRLVSRLFYACDQAQADP
Channel_catfish_(Ictalurus_punctatus)                              LHRGEHHYTRLLRLQDRVIKDVVIYLLGDDDPRVRHVAASIVTRLVSRLFYDCDQAQADP
Zebrafish_(Danio_rerio)                                            LHKGEHHYTGLLRLQDRVLNDVVLYLLGDEDPRVRHVAANTIGRLVPRLFFDCDQGQTDP
Goldfish_(Carassius_auratus)                                       LHKGEHHYTGLLRLQDRILNNVVIYLLGDEDPRVRHVAANTISRLVPRLFYDCDQAQTDP
Common_carp_german_mirror_(Cyprinus_carpio)                        LHKGEHHYTGLLRLQDRVLNDVVLYLLGDEDPRVRHVAANTISRLVPRLFYDCDQAQTDP
Golden-line_barbel_(Sinocyclocheilus_grahami)                      LHKGEHHYTGLLRLQDRVLNDVVLYLLGDEDPRVRHVAANTISRLVPRLFYDCDQAQTDP
Blind_barbel_(Sinocyclocheilus_anshuiensis)                        LHKGEHHYTGLLRLQDRVLHDVVLYLLGDEDPRVRHVAANTISRLVPRLFYDCDQAQTDP
Horned_golden-line_barbel_(Sinocyclocheilus_rhinocerous)           LHKGEHHYTGLLRLQDRVLNDVVLYLLGDEDPRVRHVAANTISRLVPRLFYDCDQAQTDP
Koala_(Phascolarctos_cinereus)                                     LHKGSHHYTGLLKLQDRVLNNVVIYLLGDEDPRVRHVAASSLTRLVPKLFYNCDQGQTDP
Kangaroo_rat_(Dipodomys_ordii)                                     LHRGAHHYTGLLKLQERVLNNVVIYLLGDEDPRVRHVAAASLVRLVPKLFYKCDQGQADP
Upper_Galilee_mountains_blind_mole_rat_(Nannospalax_galili)        LHRGAHHYTGLLKLQDRVLNSVVICLLGDEDPRVRHVAAASLIRLVPKLFYKCDQGQADP
Golden_Hamster_(Mesocricetus_auratus)                              LHRGAHHYTGFLKLQERVLNNVIIYLLGDEDPRVRHVAAASLTRLVPKLFYKCDQGQADP
Rat_(Rattus_norvegicus)                                            LHRGAHHYTGFLKLQERVLNNVVIYLLGDEDPRVRHVAATTLTRLVPKLFYKCDQGQADP
Shrew_mouse_(Mus_pahari)                                           LHRGAHHYTGFLKLQERVLNNVVIYLLGDEDPRVRHVAATSLTRLVPKLFYKCDQGQADP
Ryukyu_mouse_(Mus_caroli)                                          LHRGAHHYTGFLKLQERVLNNVVIYLLGDEDPRVRHVAATSLTRLVPKLFYKCDQGQADP
Mouse_(Mus_musculus)                                               LHRGAHHYTGFLKLQERVLNNVVIYLLGDEDPRVRHVAATSLTRLVPKLFYKCDQGQADP
Algerian_mouse_(Mus_spretus)                                       LHRGAHHYTGFLKLQERVLNNVVIYLLGDEDPRVRHVAATSLTRLVPKLFYKCDQGQADP
Steppe_mouse_(Mus_spicilegus)                                      LHRGAHHYTGFLKLQERVLNNVVIYLLGDEDPRVRHVAATSLTRLVPKLFYKCDQGQADP
Mongolian_gerbil_(Meriones_unguiculatus)                           LHRGAHHYTGFLKLQERVLNNVVIYLLGDEDPRVRHVAAASLTRLVPKLFYKCDQGQADP
Chinese_hamster_CHOK1GS_(Cricetulus_griseus)                       LHRGAHHYTGFLKLQERVLNNVVIYLLGDEDPRVRHVAAASLTRLVPKLFYKCDQGQADP
Northern_American_deer_mouse_(Peromyscus_maniculatus_bairdii)      LHRGAHHYTGFLKLQERVLNNVVIYLLGDEDPRVRHVAAASLTRLVPKLFYKCDQGQADP
Prairie_vole_(Microtus_ochrogaster)                                LHRGAHHYTGFLKLQERVLNNVVIYLLGDEDPRVRHVAAASLTRLVPKLFYKCDQGQADP
Eurasian_red_squirrel_(Sciurus_vulgaris)                           LHRGAHHYTGLLKLQERVLNNVVIYLLGDEDPRVRHVAAAVLVRLVPKLFYKCDQGQADP
Squirrel_(Ictidomys_tridecemlineatus)                              LHRGAHHYTGLLKLQERVLNNVVIYLLGDEDPRVRHVAAAALVRLVPKLFYKCDQGQADP
Degu_(Octodon_degus)                                               LHRGAHHYTGFLKLQERVLSNVVISLLGDEDPRVRHVAAASLVRLVPKLFYKCDQGQADP
Guinea_Pig_(Cavia_porcellus)                                       LHRGAHHYTGLLKLQERVLSNVVISLLGDEDPRVRHVAAASLVRLVPKLFYKCDQGQADP
Long-tailed_chinchilla_(Chinchilla_lanigera)                       LHRGAHHYTGLLKLQERVLSNVVISLLGDEDPRVRHVAAASLVRLVPKLFYKCDQGQADP
Naked_mole-rat_female_(Heterocephalus_glaber)                      LHRGAHHYTGLLKLQDRVLNNVVISLLGDEDPRVRHVAAASLVRLVPKLFYKCDQGQADP
Elephant_(Loxodonta_africana)                                      LHRGAHHYTGLLKLQERVLNNVVIYLLGDEDPRVRHVAAASLMRLVPKLFYKCDQGQADP
Marmoset_(Callithrix_jacchus)                                      LHRGAHHYTGLLTLQERVLTSVVIHLLGDEDPRVRHVAAASLIRLVPKLFYKCDQGQADP
Tarsier_(Carlito_syrichta)                                         LHRGSHHYTGLLKLQERVLNNVVIYLLGDEDPRVRHVAAASLIRLVPKLFYKCDQGQADP
Coquerel's_sifaka_(Propithecus_coquereli)                          LHRGAHHYTGLLKLQERVLNNVVIYLLGDEDPRVRHVAAASLMRLVPKLFYKGDQGQADP
Mouse_Lemur_(Microcebus_murinus)                                   LHRGTHHYTGLLKLQERVLNNVVIYLLGDEDPRVRHVAAASLMRLVPKLFYKGDQGQADP
Ma's_night_monkey_(Aotus_nancymaae)                                LHRGAHHYTGLLKLQERVLNNVVIHLLGDEDPRVRHVAAASLIRLVPKLFYKCDQGQADP
Sooty_mangabey_(Cercocebus_atys)                                   LHRGAHHYTGLLKLQERVLNNVVIHLLGDEDPRVRHVAAASLIRLVPKLFYKCDQGQADP
Golden_snub-nosed_monkey_(Rhinopithecus_roxellana)                 LHRGAHHYTGLLKLQERVLNNVVIHLLGDEDPRVRHVAAASLIRLVPKLFYKCDQGQADP
Olive_baboon_(Papio_anubis)                                        LHRGAHHYTGLLKLQERVLNNVVIHLLGDEDPRVRHVAAASLIRLVPKLFYKCDQGQADP
Ugandan_red_Colobus_(Piliocolobus_tephrosceles)                    LHRGAHHYTGLLKLQERVLNNVVIHLLGDEDPRVRHVAAASLIRLVPKLFYKCDQGQADP
Pig-tailed_macaque_(Macaca_nemestrina)                             LHRGAHHYTGLLKLQERVLNNVVIHLLGDEDPRVRHVAAASLIRLVPKLFYKCDQGQADP
Gelada_(Theropithecus_gelada)                                      LHRGAHHYTGLLKLQERVLNNVVIHLLGDEDPRVRHVAAASLIRLVPKLFYKCDQGQADP
Vervet-AGM_(Chlorocebus_sabaeus)                                   LHRGAHHYTGLLKLQERVLNNVVIHLLGDEDPRVRHVAAASLIRLVPKLFYKCDQGQADP
Chimpanzee_(Pan_troglodytes)                                       LHRGAHHYTGLLKLQERVLNNVVIHLLGDEDPRVRHVAAASLIRLVPKLFYKCDQGQADP
Human_(Homo_sapiens)                                               LHRGAHHYTGLLKLQERVLNNVVIHLLGDEDPRVRHVAAASLIRLVPKLFYKCDQGQADP
Microbat_(Myotis_lucifugus)                                        LHRGAHHYTGLLKLQERVLHSVVLHLLGDEDPRVRHVAAASLVRLVPKLFYKCDQGQADP
Armadillo_(Dasypus_novemcinctus)                                   LRRGTHHYTGLLKLQERVLSNVVIYLLGDEDPRVRHVAAASLTRLVPKLFYKCDQGQADP
Chacoan_peccary_(Catagonus_wagneri)                                LHRGAHHYTGLLRLQERVLNNVVIYLLGDEDPRVRHVAAASLVRLVPKLFYKCDQGQADP
Pig_(Sus_scrofa)                                                   LHRGAHHYTGLLRLQERVLNNVVIYLLGDEDPRVRHVAAASLVRLVPKLFYKCDQGQADP
Hybrid_-_Bos_Taurus_(Bos_indicus_x_Bos_taurus)                     LHRGAHHYTGLLKLQERVLSNVVIHLLGDEDPRVRHVAAASLMRLVPKLFYKCDQGQADP
Siberian_musk_deer_(Moschus_moschiferus)                           LHRGAHHYTGLLKLQERVLSNVVIYLLGDEDPRVRHVAAASLMRLVPKLFYKCDQGQADP
Yarkand_deer_(Cervus_hanglu_yarkandensis)                          LHRGAHHYTGLLKLQERVLNSVVIYLLGDEDPRVRHVAAASLMRLVPKLFYKCDQGQADP
Blue_whale_(Balaenoptera_musculus)                                 LHRRAHHYTGLLKLQERVLNNIVIYLLGDEDPRVRHVAAASLMRLVPKLFYKCDQGQADA
Sperm_whale_(Physeter_catodon)                                     LHRRAHHYTGLLKLQERVLDNIVIYLLGDEDPRVRHVAAASLMRLVPKLFYKCDQGQADA
Vaquita_(Phocoena_sinus)                                           LHRRAHHYTGLLKLQERVLNNIVIYLLGDEDPRVRHVAAASLTRLVPKLFYKCDQGQADA
Horse_(Equus_caballus)                                             IHRGAHHYTGRLKLQERVLNNVVIYLLGDEDPRVRHVAAASLMRLVPKLFYKCDQGQADP
Leopard_(Panthera_pardus)                                          LHRGAHHYTGLLKLQDRVLHDVVIYLLGDEDPRVRHVAAAALMRLVPKLFYKCDQGQADP
Lion_(Panthera_leo)                                                LHRGAHHYTGLLKLQDRVLHDVVIYLLGDEDPRVRHVAAAALMRLVPKLFYKCDQGQADP
Canada_lynx_(Lynx_canadensis)                                      LHRGAHHYTGLLKLQDRVLHDVVIYLLGDEDPRVRHVAAAALMRLVPKLFYKCDQGQADP
Cat_(Felis_catus)                                                  LHRGAHHYTGLLKLQDRVLHDVVIYLLGDEDPRVRHVAAAALMRLVPKLFYKCDQGQADP
California_sea_lion_(Zalophus_californianus)                       LHRGAHHYTGVSSSLLLPSVN-IL---------------YFYGRLVPKLFYKCDQGQADP
Dog_-_Basenji_(Canis_lupus_familiaris)                             LHRGTHHYTGLLKLQERVLHDVVIYLLGDEDPRVRHVAAAALMRLVPKLFYKCDQGQADP
Asiatic_black_bear_(Ursus_thibetanus_thibetanus)                   LHRGAHHYTGLLKLQERVLHDVVIHLLGDEDPRVRHVAAAALMRLVPKLFYKCDRGQADP
Panda_(Ailuropoda_melanoleuca)                                     LHRGAHHYTGLLKLQERVLHDVVIHLLGDEDPRVRHVAAAALVRLVPKLFYKCDQGQADP
Tropical_clawed_frog_(Xenopus_tropicalis)                          LHRGLHYYTGLLHLQDRVLNNVIISLLGDDDARVRHVAAASLARLVPKLFYNCDQVQADP
Anole_lizard_(Anolis_carolinensis)                                 LHRGTHHYTGLLKLQDRVLNDVVISLLGDEDPRVRHVAAATLVRLVPKFFYNCDQGQADP
Platypus_(Ornithorhynchus_anatinus)                                LHRGAHHYTGLLKLQERVLNNVVVHLLGDEDPRVRHVAASSLMRLVPKLFYSCDQGQADP
Budgerigar_(Melopsittacus_undulatus)                               LHRGVHHYTGLLKLQERVLNDVVICLLGDEDPRVRHVAAASLVRLVPKLFYNCDQGQADP
New_Caledonian_crow_(Corvus_moneduloides)                          LHRGIHHYTGLLKLQERVLENVVISLLGDEDPRVRHVAAASLMRLVPKLFYNCDQGQADP
Flycatcher_(Ficedula_albicollis)                                   LHRGIHHYTGLLKLQERVLENVVISLLGDEDPRVRHVAAASLMRLVPKLFYNCDQGQADP
Common_canary_(Serinus_canaria)                                    LHRGVHHYTGLLKLQERVLENVVISLLGDEDPRVRHVAAASLVRLVPKLFYNCDQGQADP
Gouldian_finch_(Erythrura_gouldiae)                                LHRGIHHYTGLLKLQERVLENVVISLLGDEDPRVRHVAAASLMRLVPKLFYNCDQGQADP
Swainson's_thrush_(Catharus_ustulatus)                             LHRGIHHYTGLLKLQERVLENVVISLLGDEDPRVRHVAAASLMRLVPKLFYNCDQGQADP
Common_kestrel_(Falco_tinnunculus)                                 LHRGVHHYTGLLKLQERVLNNVVICLLGDEDPRVRHVAAASLMRLVPKLFYNCDQGQADP
Little_spotted_kiwi_(Apteryx_owenii)                               LHRGLHHYTGLLKLQERVLNNVVICLLGDEDPRVRHVAAASLMRLVPKLFYNCDQGQADP
Great_spotted_kiwi_(Apteryx_haastii)                               LHRGLHHYTGLLKLQERVLNNVVICLLGDEDPRVRHVAAASLMRLVPKLFYNCDQGQADP
Okarito_brown_kiwi_(Apteryx_rowi)                                  LHRGLHHYTGLLKLQERVLNNVVICLLGDEDPRVRHVAAASLMRLVPKLFYNCDQGQADP
Golden_pheasant_(Chrysolophus_pictus)                              LHKGVHHYTGLLKLQERVLNDVVICLLGDEDPRVRHVAAASLMRLVPKLFYNCDQGQADP
Chicken_(Gallus_gallus)                                            LHRGVHHYTGLLKIQERVLNDVVICLLGDEDPRVRHVAAASLMRLVPKLFYNCDQGQADP
Japanese_quail_(Coturnix_japonica)                                 LHRGVHHYTGLLKLQERVLNDVVICLLGDEDPRVRHVAAASLMRLVPKLFYNCDQGQADP
Ruff_(Calidris_pugnax)                                             LHRGVHHYTGLLKLQERVLNDVVICLLGDEDPRVRHVAAASLVRLVPKLFYSCDQGQADP
Kakapo_(Strigops_habroptila)                                       LHRGVHHYTGLLKLQERVLNDVVICLLGDEDPRVRHVAAASLMRLVPKLFYNCDQGQADP
Spoon-billed_sandpiper_(Calidris_pygmaea)                          LHRGVHHYTGLLKLQERVLNDVVIGLLGDEDPRVRHVAAASLVRLVPKLFYNCDQGQADP
Burrowing_owl_(Athene_cunicularia)                                 LHRGIHHYTGLLKLQERVLNNVVICLLGDEDPRVRHVAAASLMRLVPKLFYNCDQGQADP
Oriental_scops-owl_(Otus_sunia)                                    LHRGIHHYTGLLKLQERVLNNVVICLLGDEDPRVRHVAAASLMRLVPKLFYNCDQGQADP
Muscovy_Duck_(domestic_type)_(Cairina_moschata_domestica)          LHRGVHHYTGLLKLQERVLNNVVISLLGDEDPRVRHVAASSLMRLVPKLFYNCDQGQADP
Duck_(Anas_platyrhynchos_platyrhynchos)                            LHRGVHHYTGLLKLQERVLNNVVISLLGDEDPRVRHVAASSLMRLVPKLFYNCDQGQADP
Mallard_(Anas_platyrhynchos)                                       LHRGVHHYTGLLKLQERVLNNVVISLLGDEDPRVRHVAASSLMRLVPKLFYNCDQGQADP
Goodes_thornscrub_tortoise_(Gopherus_evgoodei)                     ------------------------------------TCFLLYLRLVPKLFYNCDQGQADP
Three-toed_box_turtle_(Terrapene_carolina_triunguis)               LHRGVHHYTGLLKLQDRVLNNVVIYLLGDEDPRVRHIAAASLMRLVPKLFYNCDQGQADP
Common_snapping_turtle_(Chelydra_serpentina)                       LHRGVHHYTGLLKLQDRVLNNVVIYLLGDEDPRVRRVAAASLMRLVPKLFYNCDQGQADP
Painted_turtle_(Chrysemys_picta_bellii)                            LHRGVHHYTGLLKLQDRVLNNVVIYLLGDEDPRVRHIAAASLMRLVPKLFYNCDQGQADP
Agassiz's_desert_tortoise_(Gopherus_agassizii)                     LHRGVHHYTGLLKLQDRVLNNVVICLLGDEDPRVRHVAAASLMRLVPKLFYNCDQGQADP
Chinese_softshell_turtle_(Pelodiscus_sinensis)                     LHRGVHHYTGLLKLQDRVLNSVVIYLLGDEDPRVRHIAAAALMRLVPKLFYNCDQGQADP
                                                                                                               :: ::*:  *  * * 

Northern_pike_(Esox_lucius)                                        VVAIARDQSSVYLQLLMHETLPPSQFTVSTIT--------------RTYRGYNLCVGVSD
Lyretail_cichlid_(Neolamprologus_brichardi)                        VVAIARDQSSVYLQLLMHETQPPSQFTVSTIT--------------RTYRGYNMSNAISD
Ballan_wrasse_(Labrus_bergylta)                                    VVAIARDQSSVYLQLLMHETQPPSQLTVSTIT--------------RTYRGFNLSNNVAD
Yellowtail_amberjack_(Seriola_lalandi_dorsalis)                    VVAIARDQSSVYLQLLMHETQPPSQFTVTTIT--------------RTYRGFNLSNTVSD
Tiger_tail_seahorse_(Hippocampus_comes)                            VVAIARDQSSVYLQLLMHEAQPPSQFTVSTIT--------------RTYRGFNLSNMVSD
Live_sharksucker_(Echeneis_naucrates)                              VVAIARDQSSVYLQLLMHETQPPSQFTVTTIT--------------RTYRGYNLSNTVSD
Mangrove_rivulus_(Kryptolebias_marmoratus)                         VVAIARDQSSVYLQLLMHETQPPSQFTVSTIT--------------RYSQKGAFPSEAS-
Siamese_fighting_fish_(Betta_splendens)                            VVAIARDQSSVYLQLLMHETQPPSQFTVSTIT--------------RTYRGYNLSSAMSD
Bicolor_damselfish_(Stegastes_partitus)                            VVAIARDQSSVYLQLLMHETQPPSQFTVSTIT--------------RTYRGYNLSNAVSD
Barramundi_perch_(Lates_calcarifer)                                VVAIARDQSSVYLQLLMHETQPPSQFTVSTIT--------------RTYRGFNLSNSVSD
Clown_anemonefish_(Amphiprion_ocellaris)                           VVAIARDQSSVYLQLLMHETQPPSQFTVSTIT--------------RTYRGYSLSNAVSD
Orange_clownfish_(Amphiprion_percula)                              VVAIARDQSSVYLQLLMHETQPPSQFTVSTIT--------------RTYRGYSLSNAVSD
Leishan_spiny_toad_(Leptobrachium_leishanense)                     VAAAARDQSNDYLKLLMHETQPPSHFAVSTIT--------------RIYKGYNILQNPTD
Coelacanth_(Latimeria_chalumnae)                                   VIAVAREQSSVYLQLLMHETQPASHITVSTIT--------------RTYRGYNILQNIPD
Elephant_shark_(Callorhinchus_milii)                               VVAIARDQSSAYLQLLMHETQSPSHFAVSTIT--------------RTYRGFNISQSTTD
Tetraodon_(Tetraodon_nigroviridis)                                 VVAIARDQSSVYLQLLMHETQPPSQLTVSTIT-------------SRTYRGFNLSNNVAD
Tongue_sole_(Cynoglossus_semilaevis)                               VVAVARDQSSVYLQLLMHEAQPPSQFTISTIT--------------RTYRGYNLSTAVSD
Lumpfish_(Cyclopterus_lumpus)                                      VVAIARDQSSVYLQLLMHETQPPSQFTVSTIT--------------RTYRGYNLSNNVSD
Channel_bull_blenny_(Cottoperca_gobio)                             VVAIARDQSSVYLQLLMHETQPPSQFTVSTIT--------------RTYRGYNLSNNVSD
Stickleback_(Gasterosteus_aculeatus)                               VVAIARDQSSVYLQLLMHETQPPSQFTVSTIT--------------RTYRGYNLSNNVSD
Jewelled_blenny_(Salarias_fasciatus)                               VVAIARDQSSVYLQLLMHETQPPSQFTVSTIT--------------RMYRGYNFSTAVSD
Orbiculate_cardinalfish_(Sphaeramia_orbicularis)                   VVAVARDQSSVYLQLLMHETQPPSQFTVSTIT--------------RTYRGYNLSSVVSD
Gilthead_seabream_(Sparus_aurata)                                  VVAIARDQSSVYLQLLMHETQPPSQFTVSTIT--------------RTYRGFNLSNTVAD
Turbot_(Scophthalmus_maximus)                                      VVAIARDQSSVYLQLLMHETQPPSQFTVSTIT--------------RTYRGYNLSNTVSD
Monterrey_platyfish_(Xiphophorus_couchianus)                       VVAIARDQSSVYLQLLMHETQPPSQFTVSTIT---------------TYRGYNFSNSVSD
Mummichog_(Fundulus_heteroclitus)                                  VVAIARDQSSVYLQLLMHETQPPSQFTVSTIT--------------RTYRGYSSSNSVSD
Western_mosquitofish_(Gambusia_affinis)                            VVAIARDQSSVYLQLLMHETQPPSQFTVSTIT--------------RTYRGYNFSNSVSD
Nile_tilapia_(Oreochromis_niloticus)                               VVAIARDQSSVYLQLLMHETQPPSQFTVSTIT--------------RTYRGYSMSNTVSD
Fugu_(Takifugu_rubripes)                                           VVAIARDQSSVYLQLLMHETQPPSQLTVSTIT--------------RTYRGFNLSNNVAD
Guppy_(Poecilia_reticulata)                                        VVAIARDQSSVYLQLLMHETQPPSQFTVSTIT--------------RTYRGYNFSNSVSD
European_seabass_(Dicentrarchus_labrax)                            VVAIARDQSSVYLQLLMHETQPPSQFTVSTIT--------------RTYRGFNLSNTVAD
Large_yellow_croaker_(Larimichthys_crocea)                         VVAIARDQSSVYLQLLMHETQPPSQFTVSTIT--------------RTYRGFNLSNAVPD
Asian_bonytongue_(Scleropages_formosus)                            VVAIARDQSSVYLQLLMHETQPPSHFTVSTIT--------------RTYRGYSLSPSASD
Paramormyrops_kingsleyae_(Paramormyrops_kingsleyae)                VVAIARDQSSVYLQLLMHENQPPSQFTVNTIT--------------RTYRGYSLSPHSSD
Atlantic_herring_(Clupea_harengus)                                 VVAIAREQSSVYLQLLMHETQPPSQFTVSTIT--------------RTYRGYNLAQGTSD
Denticle_herring_(Denticeps_clupeoides)                            VVAIARDQSSVYLQLLMHETQPPSHFTVSAIT--------------RTYRGYSLSQGTSD
Mexican_tetra_(Astyanax_mexicanus)                                 VVAIARDQSSVYLQLLMHETQPPSQFTVSTIT--------------RTYRGYNLSQSVSD
Channel_catfish_(Ictalurus_punctatus)                              VVAIARDQSSVYLQLLMHETQPPSQFTVSTIT--------------RTYRGYSLSPGVSD
Zebrafish_(Danio_rerio)                                            VVAIARDQSSVHLQLLMHETQPPSQFTVSTIT--------------RTYRGFNLCQSAPD
Goldfish_(Carassius_auratus)                                       VVAIARDQSSVYLQLLMHETQPPSQFTVSTIT--------------RTYRGYNLGQSAPD
Common_carp_german_mirror_(Cyprinus_carpio)                        VVAIARDQSSVYLQLLMHETQPPSQFTVSTIT--------------RTYRGYNLGQSAVD
Golden-line_barbel_(Sinocyclocheilus_grahami)                      VVAIARDQSSVYLQLLMHETQSPSQFTVSTIT--------------RTYRGYNLGQNAPD
Blind_barbel_(Sinocyclocheilus_anshuiensis)                        VVAIARDQSSVYLQLLMHETQPPSQFTVSTIT--------------RTYRGYNLGQSAPD
Horned_golden-line_barbel_(Sinocyclocheilus_rhinocerous)           VVAIARDQSSVYLQLLMHETQPPSQFTVSTIT--------------RTYRGYNLGQSAPD
Koala_(Phascolarctos_cinereus)                                     VVAVARDQSSVYLKLLMHETQPPSHFSVSTIT--------------RIYRGYNLLPNITD
Kangaroo_rat_(Dipodomys_ordii)                                     VVAVARDQSSVYLKLLMHETQPPSHFSVSTIT--------------RIYRGYSLLPSITD
Upper_Galilee_mountains_blind_mole_rat_(Nannospalax_galili)        VVAMAKDQSSVYLKLLMHETQPPSHFSVSTIT--------------RIYRGYSLLPSVTD
Golden_Hamster_(Mesocricetus_auratus)                              VVAVARDQSSVYLKLLMHETQPPSHFSVSTIT--------------RIYRGYSLLPSITD
Rat_(Rattus_norvegicus)                                            VVAVARDQSSVYLKLLMHETQPPSHFSVSTIT--------------RIYRGYSLLPSVTD
Shrew_mouse_(Mus_pahari)                                           VVAVARDQSSVYLKLLMHETQPPSHFSVSTIT--------------RIYRGYSLLPSITD
Ryukyu_mouse_(Mus_caroli)                                          VVAVARDQSSVYLKLLMHETQPPSHFSVSTIT--------------RIYRGYSLLPSITD
Mouse_(Mus_musculus)                                               VVAVARDQSSVYLKLLMHETQPPSHFSVSTIT--------------RIYRGYSLLPSITD
Algerian_mouse_(Mus_spretus)                                       VVAVARDQSSVYLKLLMHETQPPSHFSVSTIT--------------RIYRGYSLLPSITD
Steppe_mouse_(Mus_spicilegus)                                      VVAVARDQSSVYLKLLMHETQPPSHFSVSTIT--------------RIYRGYSLLPSITD
Mongolian_gerbil_(Meriones_unguiculatus)                           VVAVARDQSSVYLKLLMHETQPPSHFSVSTIT--------------RIYRGYSLLPSITD
Chinese_hamster_CHOK1GS_(Cricetulus_griseus)                       VVAVARDQSSVYLKLLMHETQPPSHFSVSTIT--------------RIYRGYSLLPSITD
Northern_American_deer_mouse_(Peromyscus_maniculatus_bairdii)      VVAVARDQSSVHLKLLMHETQPPSHFSVSTIT--------------RIYRGYSLLPSITD
Prairie_vole_(Microtus_ochrogaster)                                VVAVARDQSSVYLKLLMHETQPPSHFSVSTIT--------------RIYRGYSLLPSITD
Eurasian_red_squirrel_(Sciurus_vulgaris)                           VVAVARDQSSVYLKLLMHETQPPSHFSVSTIT--------------RLYRGYNLLPSITD
Squirrel_(Ictidomys_tridecemlineatus)                              VVAVARDQSSVYLKLLMHETQPPSHFSVSTIT--------------RLYRGYSLLPNITD
Degu_(Octodon_degus)                                               VVAVARDQSSVHLKLLMHETQPPSHFSVSTIT--------------RIYRGYSLLPSITD
Guinea_Pig_(Cavia_porcellus)                                       VVAVARDQSSVHLKLLMHETRPPSHFSVSTITRDYTLKRFSINSPLRIYRGYSLLPSITD
Long-tailed_chinchilla_(Chinchilla_lanigera)                       VVAVARDQSSVHLKLLMHETQPPSHFSVSSIT--------------RIYRGYSLLPSITD
Naked_mole-rat_female_(Heterocephalus_glaber)                      VVAVARDQSSVHLKLLMHETQPPSHFSVSTIT--------------RIYRGYSLLPSITD
Elephant_(Loxodonta_africana)                                      VVAVAREQSSVYLKLLMHEVQPLSHFSVSTIT--------------RIYRGYNLLPSITD
Marmoset_(Callithrix_jacchus)                                      VVAVARDQSSVYLKLLMHETQPPSHFSVSTIT--------------RIYRGYNLLPSIID
Tarsier_(Carlito_syrichta)                                         VVAVARDQSSVYLKLLMHETQPPSHFSVSTIT--------------RIYRGYNLLPSITD
Coquerel's_sifaka_(Propithecus_coquereli)                          VVAVARDQSSVHLKLLMHETQPPSHFSVSTIT--------------RIYRGYNLLPSITD
Mouse_Lemur_(Microcebus_murinus)                                   VVAVARDQSSVHLKLLMHETQPPSHFSVSTIT--------------RIYRGYNLLPSITD
Ma's_night_monkey_(Aotus_nancymaae)                                VVAVARDQSSVYLKLLMHETQPPSHFSVSTIT--------------RIYRGYNLLPSITD
Sooty_mangabey_(Cercocebus_atys)                                   VVAVARDQSSVYLKLLMHETQPPSHFSVSTIT--------------RIYRGYNLLPSITD
Golden_snub-nosed_monkey_(Rhinopithecus_roxellana)                 VVAVARDQSSVYLKLLMHETQPPSHFSVSTIT--------------RIYRGYNLLPSITD
Olive_baboon_(Papio_anubis)                                        VVAVARDQSSVYLKLLMHETQPPSHFSVSTIT--------------RIYRGYNLLPSITD
Ugandan_red_Colobus_(Piliocolobus_tephrosceles)                    VVAVARDQSSVYLKLLMHETQPPSHFSVSTIT--------------RIYRGYNLLPSITD
Pig-tailed_macaque_(Macaca_nemestrina)                             VVAVARDQSSVYLKLLMHETQPPSHFSVSTIT--------------RIYRGYNLLPSITD
Gelada_(Theropithecus_gelada)                                      VVAVARDQSSVYLKLLMHETQPPSHFSVSTIT--------------RIYRGYNLLPSITD
Vervet-AGM_(Chlorocebus_sabaeus)                                   VVAVARDQSSVYLKLLMHETQPPSHFSVSTIT--------------RIYRGYNLLPSITD
Chimpanzee_(Pan_troglodytes)                                       VVAVARDQSSVYLKLLMHETQPPSHFSVSTIT--------------RIYRGYNLLPSITD
Human_(Homo_sapiens)                                               VVAVARDQSSVYLKLLMHETQPPSHFSVSTIT--------------RIYRGYNLLPSITD
Microbat_(Myotis_lucifugus)                                        VVAMARDQSSVYLKLLMHEAQPASHFSVSTIT--------------RIYRGYNLLPSITD
Armadillo_(Dasypus_novemcinctus)                                   VVAVARDQSSVYLKLLMHETQPPSHFSVSTITS-------------RIYRGYNLLPSITD
Chacoan_peccary_(Catagonus_wagneri)                                VVAVARDQSSVYLKLLMHETQPPSHFSVSTIT--------------RIYRGYNLLPSITD
Pig_(Sus_scrofa)                                                   VVAVARDQSSVYLKLLMHETQPPSHFSVSTVT--------------RTYRGYNLLPSVTD
Hybrid_-_Bos_Taurus_(Bos_indicus_x_Bos_taurus)                     VVAVARDQSSVYLTLLMHETQPPSHFSVSAVT--------------RIYRGYNLLPSITD
Siberian_musk_deer_(Moschus_moschiferus)                           VVAVARDQSSVHLTLLMHETQPPSHLSVSTVT--------------RIYRGYNLLPSITD
Yarkand_deer_(Cervus_hanglu_yarkandensis)                          VVAVARDQSSVYLTLLMHETQPPSHFSVSTVT--------------RIYRGYNLLPSITD
Blue_whale_(Balaenoptera_musculus)                                 VVAMARGQSSVHLKPLMHEAQPPSHFSASTVT--------------RIYRGYNLLPSITD
Sperm_whale_(Physeter_catodon)                                     VVAMARGQSSVHLKPLMHEAQPPSHFSASTIT--------------RIYRGYNLLPSITD
Vaquita_(Phocoena_sinus)                                           VVAMARGQSSVHLKPLMHEAQPPSHFSASTIT--------------RIYRGYNLLPSITD
Horse_(Equus_caballus)                                             VVAVARDQSSVYLKLLMHETQPPSHFSVSTIT--------------RIYRGYNLLPSITD
Leopard_(Panthera_pardus)                                          VVAVARDQSSVYLKLLMHETQPPSHFSVSTIT--------------RIYRGYNLLPSMTD
Lion_(Panthera_leo)                                                VVAVARDQSSVYLKLLMHETQPPSHFSVSTIT--------------RIYRGYNLLPSMTD
Canada_lynx_(Lynx_canadensis)                                      VVAVARDQSSVYLKLLMHETQPPSHFSVSTIT--------------RIYRGYNLLPSMTD
Cat_(Felis_catus)                                                  VVAVARDQSSVYLKLLMHETQPPSHFSVSTIT--------------RIYRGYNLLPSMTD
California_sea_lion_(Zalophus_californianus)                       VVAVARDQSSVYLKLLMHETQPPSHFSVSTIT--------------RIYRGYNLLPSMTD
Dog_-_Basenji_(Canis_lupus_familiaris)                             VVAVARDQSSVYLKLLMHEAQPPSHFSVSTIT--------------RIYRGYNLLPSMTD
Asiatic_black_bear_(Ursus_thibetanus_thibetanus)                   VVAVARDQSSVYLKLLMHETQPPSHFSVSTIT--------------RIYRGYNLLPNMTD
Panda_(Ailuropoda_melanoleuca)                                     VVAVARDQSSVYLKLLMHEAQPPSHFSVSTVT--------------RIYRGYNLLPSMTD
Tropical_clawed_frog_(Xenopus_tropicalis)                          VVAAARDQSSIYLKLLMHETQPPSHFAVSTIT--------------RIYRGYNIQQSPTD
Anole_lizard_(Anolis_carolinensis)                                 VVAVARDQSSVYLKLLMHETQPASQFAVSTIT--------------RTYRGYNILQSPTD
Platypus_(Ornithorhynchus_anatinus)                                VVAVARDQSGVYLKLLMHETQPPSHFSVSAVT--------------RMYRGYNVLPNVTD
Budgerigar_(Melopsittacus_undulatus)                               VVAVARDQSSVYLKLLMHETQPPSHFAVSTIT--------------RTYRGYSMLQSPTD
New_Caledonian_crow_(Corvus_moneduloides)                          VVAVARDQSSVYLKLLMHETQPPSHFAVSTIT--------------RTYRGYNMLQSPTD
Flycatcher_(Ficedula_albicollis)                                   VVAVARDQSSVYLKLLMHETQPPSHFAVSTIT--------------RTYRGYNMLQSPTD
Common_canary_(Serinus_canaria)                                    VVAVARDQSSVYLKLLMHETQPPSHFAVSTIT--------------RAYRGYNMLQSPTD
Gouldian_finch_(Erythrura_gouldiae)                                VVAVARDQSSVYLKLLMHETQPPSHFAVSTIT--------------RAYRGYNMLQSPTD
Swainson's_thrush_(Catharus_ustulatus)                             VVAVARDQSSVYLKLLMHETQPPSHFAVSTIT--------------RTYRGYNMLQSPTD
Common_kestrel_(Falco_tinnunculus)                                 VVAVARDQSSVYLKLLMHETQPPSHFAVSTIT--------------RTYRGYSMLQSPTD
Little_spotted_kiwi_(Apteryx_owenii)                               IVAVARDQSSVYLKLLMHETQPPSHFAVSTIT--------------RTYRGYNMLQSPTD
Great_spotted_kiwi_(Apteryx_haastii)                               IVAVARDQSSVYLKLLMHETQPPSHFAVSTIT--------------RTYRGYNMLQSPTD
Okarito_brown_kiwi_(Apteryx_rowi)                                  IVAVARDQSSVYLKLLMHETQPPSHFAVSTIT--------------RTYRGYNMLQSPTD
Golden_pheasant_(Chrysolophus_pictus)                              VVAVARDQSNIYLKLLMHETQPPSHFAVSTIT--------------RTYRGYNMLQSPTD
Chicken_(Gallus_gallus)                                            VVAVARDQSGVYLKLLMHETQPPSHFAVSTIT--------------RTYRGYNMLQNPTD
Japanese_quail_(Coturnix_japonica)                                 VVAVARDQSSVYLKLLMHETQPPSHFAVSTIT--------------RTYRGYNMLQNPTD
Ruff_(Calidris_pugnax)                                             VVAVARDQSSVYLKLLMHETQPPSHFAVSTIT--------------RTYRGYNMLQSPTD
Kakapo_(Strigops_habroptila)                                       VVAVARDQSSVYLKLLMHETQPPSHFAVSTIT--------------RTYRGYNMLQSPTD
Spoon-billed_sandpiper_(Calidris_pygmaea)                          VVAVARDQSSVYLKLLMHETQPPSHFAVSTIT--------------RTYRGYNMLQSPTD
Burrowing_owl_(Athene_cunicularia)                                 VVAVARDQSSVYLKLLMHETQPPSHFAVSTIT--------------RTYRGYSMLQSPTD
Oriental_scops-owl_(Otus_sunia)                                    VVAVARDQSSVYLKLLMHETQPPSHFAVSTIT--------------RIYRGYNMLQSPTD
Muscovy_Duck_(domestic_type)_(Cairina_moschata_domestica)          VVAVARDQSSVYLKLLMHETQPPSHFAVSTIT--------------RTYRGYNMLQSPTD
Duck_(Anas_platyrhynchos_platyrhynchos)                            VVAVARDQSSVYLKLLMHETQPPSHFAVSTIT--------------RTYRGYNMLQSPTD
Mallard_(Anas_platyrhynchos)                                       VVAVARDQSSVYLKLLMHETQPPSHFAVSTIT--------------RTYRGYNMLQSPTD
Goodes_thornscrub_tortoise_(Gopherus_evgoodei)                     VVAVARDQSSVYLKLLMHETPPPSHFAVSTIT--------------RTYRGYNMVQSPTD
Three-toed_box_turtle_(Terrapene_carolina_triunguis)               VVAVARDQSSVYLKLLMHETQPPSHFAVSTIT--------------RTYRGYNMVQSPTD
Common_snapping_turtle_(Chelydra_serpentina)                       VVAVARDQSSVYLKLLMHETQPPSHFAVSTIT--------------RTYRGYNMVQSPTD
Painted_turtle_(Chrysemys_picta_bellii)                            VVAVARDQSSVYLKLLMHETPPPSHFAVSTIT--------------RTYRGYNMVQSPTD
Agassiz's_desert_tortoise_(Gopherus_agassizii)                     VVAVARDQSSVYLKLLMHETPPPSHFAVSTIT--------------RTYRGYNMVQSPTD
Chinese_softshell_turtle_(Pelodiscus_sinensis)                     VVAVARDQSSVYLKLLMHETQPPSHFAVSTIT--------------RIYRGYNMVQSPAD
                                                                   : * *: **. :*  ****    *::: .::*                 :          

Northern_pike_(Esox_lucius)                                        VTVENNLSRVISAISHALTSSTSRAL--TFGCCEALHLLTISFPACTWSTGWHCGYVSST
Lyretail_cichlid_(Neolamprologus_brichardi)                        VTLENNLSRVVAAVSHALTSSTSRAL--TFGCCEALCLLASNFPVGNWSTGWHCGYVSSN
Ballan_wrasse_(Labrus_bergylta)                                    VTLENNLSRVVTAISHAFTSSTSRAL--TFGCCEALCLLTTKFPPCTWNTGWFCGYVSSS
Yellowtail_amberjack_(Seriola_lalandi_dorsalis)                    VTLENNLSRVVSAVSHAFTSSTSRAL--TFGCCEALCLLAANFPVCTWSTGWHCGSSTS-
Tiger_tail_seahorse_(Hippocampus_comes)                            ITVENNLSRVVTAISHAFSSSTSRAL--TFGCCEALCLLSSNFPVCTWSTGWHCGYVNSN
Live_sharksucker_(Echeneis_naucrates)                              VTLENNLSRVVSAVSHAFTSSTSRAL--TFGCCEALCLLASNFPVCTWSTGWHCGYISSS
Mangrove_rivulus_(Kryptolebias_marmoratus)                         --------RNQTAITWL---FLSGRT--EFGCCEALCFLASNFPVGTWSTGWHCGYVSSS
Siamese_fighting_fish_(Betta_splendens)                            VTLENNLSRVVGAIAHALTSSTSRAL--TFGCCEALCLLTSKFPVCTWSTGWLCGYVSSS
Bicolor_damselfish_(Stegastes_partitus)                            VTLENNLSRVVTAVSHAFTSSTSKAL--TFGCCEALCLLASNFPVGTWSTGWHCGYISSN
Barramundi_perch_(Lates_calcarifer)                                VTLENNLSRVVTAVSHAFTSSTSRAL--TFGCCEALCLLASNFPVCTWSTGWHCGYVSSN
Clown_anemonefish_(Amphiprion_ocellaris)                           VTLENNLSRVVTAVSHAFTSSTSRAL--TFGCCEALCLLASNFPVGTWSTGWHCGYISSS
Orange_clownfish_(Amphiprion_percula)                              VTLENNLSRVVTAVSHAFTSSTSRAL--TFGCCEALCLLASNFPVGTWSTGWHCGYISSS
Leishan_spiny_toad_(Leptobrachium_leishanense)                     VTMENNLSRVISAVSHALTTSTTRAL--TFGCCEALSLLSTTYPVCTWSIGWHCGYVTSS
Coelacanth_(Latimeria_chalumnae)                                   VTVENSLSRVITAVSHALTSSTSRAL--TLGCVEALCLLSTIFPVCSWSVGWHCGYIASG
Elephant_shark_(Callorhinchus_milii)                               VTIENNLSRIITAVSHALTSSTSRAL--ILGCCEVLCLLSLNYPVCNWSIGWHCGYTATS
Tetraodon_(Tetraodon_nigroviridis)                                 VTLENNLSRVVTAVSHAFTSSTSRAL--TFGCCEALCLLAANFPICTWTTGWHCGHTTAS
Tongue_sole_(Cynoglossus_semilaevis)                               VTLENNLSRVVTAVSHALASSTSRAL--TFGCCEALCLLAANFPVCTWTTGWHCGYISSS
Lumpfish_(Cyclopterus_lumpus)                                      VTVENNLSRVVTAVSHAFTSSSSKAL--TFGCCEALCLLAIHFPVCTWSTGWHCGYVSSS
Channel_bull_blenny_(Cottoperca_gobio)                             VTIENNLSRVVAAVSHTFTASASKAL--TFGCCEALCLLAVHFPVCTWSTGWHCGYVSSS
Stickleback_(Gasterosteus_aculeatus)                               VTIENNLSRVVTAVSHAFTSSSSRAL--TFGCCEALCLLATNFPVCTWSTGWHCGYVSSS
Jewelled_blenny_(Salarias_fasciatus)                               VTLENNLSRVVTAVSHAFTSSTSRAL--TFGCCEALCLLATNFPVGTWSTGWHCGYVSSS
Orbiculate_cardinalfish_(Sphaeramia_orbicularis)                   VTLENNLSRVITAVSHAFTSSTSRAL--TFGCCEALCLLAFNFPVCTWSTGWHCGYVSSG
Gilthead_seabream_(Sparus_aurata)                                  VTLENNLSRVVTAVSHAFTSSTSRAL--TFGCCEALCLLALNFPVCTWSTGWHCGYISSS
Turbot_(Scophthalmus_maximus)                                      VTLENNLSRVVTAISHAFTSSTSRAL--TFGCCEALCLLASNFPVCTWSTGWHCGYVSSS
Monterrey_platyfish_(Xiphophorus_couchianus)                       VSLENNLSRVVTAVSHAFTSSTSRALTLQFGCCEALCLLASNFPVGTWSTGWHCGYVSSS
Mummichog_(Fundulus_heteroclitus)                                  ISLENNLSRVVTAVSHAFTSSTSRAL--TFGCCEALCLLASNFPVGTWSTGWHCGYVSSL
Western_mosquitofish_(Gambusia_affinis)                            VSLENNLSRVVTAVSHAFTSSTSRAL--TFGCCEALCLLASNFPVGTWSTGWHCGYVSSS
Nile_tilapia_(Oreochromis_niloticus)                               VTLENNLSRVVAAVSHALTSSTSRAL--TFGCCEALCLLASNFPVGNWSTGWHCGYVSSN
Fugu_(Takifugu_rubripes)                                           VTVENNLSRVVTAVSHAFTSSTSRAL--TFGCCEALCLLAVHFPICTWTTGWHCGHISSQ
Guppy_(Poecilia_reticulata)                                        VSLENNLSRVVTAVSHAFTSSTSRAL--TFGCCEALCLLASNFPVGTWSTGWHCGYVSSS
European_seabass_(Dicentrarchus_labrax)                            VTLENNLSRVVTAVSHAFTSSTSRAL--TFGCCEALCFLALNFPVCTWSTGWHCGYVSSS
Large_yellow_croaker_(Larimichthys_crocea)                         VTLENNLSRVVTAVSHAFTSSTSRAL--TFGCCEALCLLALNFPVCTWSTGWHCGYVSSN
Asian_bonytongue_(Scleropages_formosus)                            ITLENNLSRVITAVSHALTSSTSRAL--TFGCCEALCLLSSAFPVCSWSVGWHCGYVSSS
Paramormyrops_kingsleyae_(Paramormyrops_kingsleyae)                ITLENSLSRVITAVSHTLTSSTSRPL--TFGCCEALCLLSSAFPVCTWSVGWHCGYI---
Atlantic_herring_(Clupea_harengus)                                 VTIENNLSRVISAVSHAFSSSTSRAL--TFGCCEALCLLSSSYPVCSWSTGWHCGYVSST
Denticle_herring_(Denticeps_clupeoides)                            VTIDNNLSRVITVVAHALTSSTSRAL--TFGCCEALCLLSITFPVCTWSTGWHCGYISSS
Mexican_tetra_(Astyanax_mexicanus)                                 ITVENNLSRVITTISHALTSSTSKAL--TFGCCEALCLLSSTFPVCTWSTGWHCGFVSSP
Channel_catfish_(Ictalurus_punctatus)                              VTVENNLSRVITAISHALTSSTSRAL--TFGCCEALCLLSFTFPVCTWSTGWHCGFVSSP
Zebrafish_(Danio_rerio)                                            VTVENNLSRVITAISHALTSSTSRAM--TFGCCEALCLLSSTFPVCNWSTGWHCGFVSSS
Goldfish_(Carassius_auratus)                                       VTVENNLSRVITAISHALTSSTSRAV--TFGSCEALCLLSRTFPVCTWSTGWHCGFVSSS
Common_carp_german_mirror_(Cyprinus_carpio)                        VTVENNLSRVIAAISHALTSSTSRAM--TFGSCEALCLLSSTFPVCTWSTGWHCGFVSSS
Golden-line_barbel_(Sinocyclocheilus_grahami)                      VTVENNMSRVIAAISHALTSSTSRAM--TFGCCEALWLLSSTFPVCTWSTGWHCGFVSSS
Blind_barbel_(Sinocyclocheilus_anshuiensis)                        VTVENNMSRVIAAISHALTSSTSRAM--TFGCCEALCLLSSTFPVCTWSTGWHCGFVSSS
Horned_golden-line_barbel_(Sinocyclocheilus_rhinocerous)           VTVENNMSRVIAAISHALTSSTSRAM--TFGCCEALCLLSRTFPVCTWSTGWHCGFVSSS
Koala_(Phascolarctos_cinereus)                                     VTMENNLSRVIAAVSHALTTSTTRAL--TCGCCEALCLLSTAFPVCIWSLGWHCGVPLL-
Kangaroo_rat_(Dipodomys_ordii)                                     VTMENNLSRVIAAVSHELITSTTRAL--TFGCCEALCLLSAAFPVCVWSLGWHCGAPPL-
Upper_Galilee_mountains_blind_mole_rat_(Nannospalax_galili)        VTMENSLSRVIAAVSHELVTSTTRAL--TFGCCEALCLLSAAFPVCTWSVGWHCGVPPL-
Golden_Hamster_(Mesocricetus_auratus)                              VTMENNLSRVVAAVSHELITSTTRAL--TFGCCEALCLLSAAFPVCTWSLGWHCGVPPL-
Rat_(Rattus_norvegicus)                                            VTMENNLSRVVAAVSHELITSTTRAL--TFGCCEALCVLSAAFPVCTWSLGWHCGVPPL-
Shrew_mouse_(Mus_pahari)                                           VTLENNLSRVVAAVSHELITSTTRAL--TFGCCEALCLLSAAFPVCTWSLGWHCGVPPL-
Ryukyu_mouse_(Mus_caroli)                                          VTMENNLSRVVAAVSHELITSTTRAL--TFGCCEALCLLSAAFPVCTWSLGWHCGVPPL-
Mouse_(Mus_musculus)                                               VTMENNLSRVVAAVSHELITSTTRAL--TFGCCEALCLLSAAFPVCTWSLGWHCGVPPL-
Algerian_mouse_(Mus_spretus)                                       VTMENNLSRVVAAVSHELITSTTRAL--TFGCCEALCLLSAAFPVCTWSLGWHCGVPPL-
Steppe_mouse_(Mus_spicilegus)                                      VTMENNLSRVVAAVSHELITSTTRAL--TFGCCEALCLLSAAFPVCTWSLGWHCGVPPL-
Mongolian_gerbil_(Meriones_unguiculatus)                           VTMENNLSRVVAAVSHELITSTTRAL--TFGCCEALCLLSAAFPVCTWSLGWHCGVPPL-
Chinese_hamster_CHOK1GS_(Cricetulus_griseus)                       ITMENNLSRVVAAVSHELITSTTRAL--TFGCCEALCLLSAAFPVCTWSLGWHCGVPPL-
Northern_American_deer_mouse_(Peromyscus_maniculatus_bairdii)      VTMENNLSRVVAAVSHELITSTTRAL--TFGCCEALCLLSAAFPVCTWSLGWHCGVPPL-
Prairie_vole_(Microtus_ochrogaster)                                VTMENNLSRVVAAVSQGLITSTTRAL--TFGCCEALCLLSAAFPVCTWSLGWHCGVPPL-
Eurasian_red_squirrel_(Sciurus_vulgaris)                           VTLEGNLSRVIAAVSHKLITSTTRAL--TFGCCEALSLLSMAFPACIWSSGWHCGVPPL-
Squirrel_(Ictidomys_tridecemlineatus)                              VTLEGNLSRVIAAVSHELITSTTRAL--TFGCCEALSLLSTAYPACIWSSGWHCGVPPL-
Degu_(Octodon_degus)                                               VTMENNLSRVIATVSHELITATTRAL--TFGCCEALCLLSATFPVCVWSLGWHCGAPPL-
Guinea_Pig_(Cavia_porcellus)                                       VTMENNLSRVIAAVSHELITATTRAL--TFGCCEALCLLSAAFPVCVWSLGWHCGAPPL-
Long-tailed_chinchilla_(Chinchilla_lanigera)                       ITMENNLSRVIAAVSHELITATTRAL--TFGCCEALCLLSAAFPVCVWSLGWHCGAPPL-
Naked_mole-rat_female_(Heterocephalus_glaber)                      VTMENNLSRVIAAVSHELITATTRAL--TFGCCEALCLLSAAFPVCVWSLGWHCGAPPL-
Elephant_(Loxodonta_africana)                                      VTLENNLSRVIAAVSRELIASTTRAL--TFGCCEALCLLSTAFPVCVWSLGWHCGVPPL-
Marmoset_(Callithrix_jacchus)                                      VTMENNLSRVIAAVSHELITSTTRAL--TFGCCEALCLLSTAFPVCIWSLGWHCGVPPL-
Tarsier_(Carlito_syrichta)                                         VTMENNLSRVIAAVSHELITSTTRAL--TFGCCEALCLLSTAFPVCVWSLGWHCGMPPL-
Coquerel's_sifaka_(Propithecus_coquereli)                          VTMENNLSRVIAAVSQELITSTTRAL--TFGCCEALCLLSTAFPVCIWSLGWHCGVPPL-
Mouse_Lemur_(Microcebus_murinus)                                   VTMENNLSRVIAAVSQELITSTTRAL--TFGCCEALCLLSTAFPVCIWSLGWHCGVPPL-
Ma's_night_monkey_(Aotus_nancymaae)                                VTMENNLSRVIAAVSHELIMSTTRAL--TFGCCEALCLLSTAFPVCIWSLGWHCGVPPL-
Sooty_mangabey_(Cercocebus_atys)                                   VTMENNLSRVIAAVSHELITSTTRAL--TFGCCEALCLLSTAFPVCIWSLGWHCGVPPL-
Golden_snub-nosed_monkey_(Rhinopithecus_roxellana)                 VTMENNLSRVIAAVSHELITSTTRAL--TFGCCEALCLLSTAFPVCIWSLGWHCGVPPL-
Olive_baboon_(Papio_anubis)                                        VTMENNLSRVIAAVSHELITSTTRAL--TFGCCEALCLLSTAFPVCIWSLGWHCGVPPL-
Ugandan_red_Colobus_(Piliocolobus_tephrosceles)                    VTMENNLSRVIAAVSHELITSTTRAL--TFGCCEALCLLSTAFPVCIWSLGWHCGVPPL-
Pig-tailed_macaque_(Macaca_nemestrina)                             VTMENNLSRVIAAVSHELITSTTRAL--TFGCCEALCLLSTAFPVCIWSLGWHCGVPPL-
Gelada_(Theropithecus_gelada)                                      VTMENNLSRVIAAVSHELITSTTRAL--TFGCCEALCLLSTAFPVCVWSLGWHCGVPPL-
Vervet-AGM_(Chlorocebus_sabaeus)                                   VTMENNLSRVIAAVSHELITSTTRAL--TFGCCEALCLLSTAFPVCIWSLGWHCGVPPL-
Chimpanzee_(Pan_troglodytes)                                       VTMENNLSRVIAAVSHELITSTTRAL--TFGCCEALCLLSTAFPVCIWSLGWHCGVPPL-
Human_(Homo_sapiens)                                               VTMENNLSRVIAAVSHELITSTTRAL--TFGCCEALCLLSTAFPVCIWSLGWHCGVPPL-
Microbat_(Myotis_lucifugus)                                        VTMENNLSRVIAAVSHQLVTATTRAL--TFGCCEAL-LLSTAFPVCTWSLGWHCGVPPL-
Armadillo_(Dasypus_novemcinctus)                                   VAVENNLSRVIAAVSQELIPSTARAR--TFGCCEALCLLSTAFPVCVWSLGWHCGVPPL-
Chacoan_peccary_(Catagonus_wagneri)                                VTLENNLSRVVAAVSHELITSTTRAL--TFGCCEALCLLSTAFPVCVWSLGWHCGVPPL-
Pig_(Sus_scrofa)                                                   VTLENNLSRVTAAVSHELITSTTRAL--TFGCCEALCLLSTAFPVCVWSLGWHCGVPPL-
Hybrid_-_Bos_Taurus_(Bos_indicus_x_Bos_taurus)                     VTLENNLSRVIAAVSHELITSTTRAL--TFGCCEALCLLSTAFPVCIWSLGWHCGVPPL-
Siberian_musk_deer_(Moschus_moschiferus)                           VTLENNLSRVIAAVSHELITATTRAL--TFGCCEALCLLSTAFPVCIWSLGWHCGVPPL-
Yarkand_deer_(Cervus_hanglu_yarkandensis)                          VTLENNLSRVIAAVSHELITSTTRAL--TFGCCEALCLLSTAFPVCIWSLGWHCGVPPL-
Blue_whale_(Balaenoptera_musculus)                                 VTMENNLSRVIAAVSHELITSTTRAL--TFGCCEALCLLSTAFPVCIWSLGWHCGVPPL-
Sperm_whale_(Physeter_catodon)                                     VTMENNLSRVIAAVSHELITSTTRAL--TFGCCEALCLLSTAFPVCIWSLGWHCGVPPL-
Vaquita_(Phocoena_sinus)                                           VTMENNLSRVIAAVSHELITSTTRAL--TFGCCEALCLLSTAFPVCIWSLGWHCGVPPL-
Horse_(Equus_caballus)                                             VTMENNLSRVIAAVSHELITSTTRAL--TFGCCEALCLLSTAFPVCVWSLGWHCGVPPL-
Leopard_(Panthera_pardus)                                          VTVENNLSRVIAAVSHELVTSTTRAL--TFGCCEALCLLSTAFPVCVWSLGWHCGAPPL-
Lion_(Panthera_leo)                                                VTVENNLSRVIAAVSHELVTSTTRAL--TFGCCEALCLLSTAFPVCVWSLGWHCGAPPL-
Canada_lynx_(Lynx_canadensis)                                      VTVENNLSRVIAAVSHELVTSTTRAL--TFGCCEALCLLSTAFPVCVWSLGWHCGAPPL-
Cat_(Felis_catus)                                                  VTVENNLSRVIAAVSHELVTSTTRAL--TFGCCEALCLLSTAFPVCVWSLGWHCGAPPL-
California_sea_lion_(Zalophus_californianus)                       VTVENNLSRVIAAVSRELVMSTTRAL--TFGCCEALCLLSTTFPVCIWSLGWHCGVPPL-
Dog_-_Basenji_(Canis_lupus_familiaris)                             VTVENNLSRVIAAVSRELVTSTTRAL--TFGCCEALCLLSTAFPVCIWSLGWHCGVPPL-
Asiatic_black_bear_(Ursus_thibetanus_thibetanus)                   VTVENNLSRVIAAVSRELVTSTTRAL--TFGCCEALCLLSAAFPVCIWSLGWHCGVPPL-
Panda_(Ailuropoda_melanoleuca)                                     VTVENNLSRVIAAVSRELVTSTTRAL--TFGCCEALCLLSAAFPVCIWSLGWHCGVPPL-
Tropical_clawed_frog_(Xenopus_tropicalis)                          ISMENNISKVITAVSHALTTSTTRAL--TFGCCEALCLLSITYPVCTWSIGWHCGYVTST
Anole_lizard_(Anolis_carolinensis)                                 VTMENNLSRVISAVSHALTTSSTRSL--TFGCFEALCLLSTSFPVCTWNVGWHCGFYLL-
Platypus_(Ornithorhynchus_anatinus)                                VTVENNLSRVIAAVSHALTTSTTRAL--TFGCCEALCLLSAAFPVCTWSLGWHCGIPQPS
Budgerigar_(Melopsittacus_undulatus)                               VTMENNLSRVIAAISHALTISTTRAL--TFGCCEALCLLSTTFPVCTWSMGWHCGYPS--
New_Caledonian_crow_(Corvus_moneduloides)                          ITMENNLSRVIAAISHALTISTTRAL--TFGCCEALCLLSTTFPVCTWSVGWHCGVSQP-
Flycatcher_(Ficedula_albicollis)                                   VTMENNLSRVIAAISHALTISTTRAL--TFGCCEALCLLSTTFPVCTWSVGWHCGVSQP-
Common_canary_(Serinus_canaria)                                    VTMENNLSRVIAAISHALTVSTTRAL--TFGCCEALCLLSTTFPVCTWSVGWHCGVSQP-
Gouldian_finch_(Erythrura_gouldiae)                                VTMENNLSRVIAAISHALTISTTRAL--TFGCCEALCLLSTTFPVCTWSVGWHCGVSQP-
Swainson's_thrush_(Catharus_ustulatus)                             VTMENNLSRVIAAISHALTISTTRAL--TFGCCEALCLLSTTFPVCTWSVGWHCGVSQP-
Common_kestrel_(Falco_tinnunculus)                                 VTMENNLSRVVAAISHALTISTTRAL--TFLVL-------SFQFVCTWSVGWHCGVSQP-
Little_spotted_kiwi_(Apteryx_owenii)                               VTMENNLSRVIAAISHALTTSTTRAL--TFGCCEALCLLSTTFPVCTWSMGWHCGVSQP-
Great_spotted_kiwi_(Apteryx_haastii)                               VTMENNLSRVIAAISHALTTSTTRAL--TFGCCEALCLLSTTFPVCTWSMGWHCGVSQP-
Okarito_brown_kiwi_(Apteryx_rowi)                                  VTMENNLSRVIAAISHALTTSTTRAL--TFGCCEALCLLSTTFPVCTWSMGWHCGVSQP-
Golden_pheasant_(Chrysolophus_pictus)                              VTMENNLSRVVAAISHALTISTTRSL--TFGCCEALCLLSTTFPVCTWTVGWHCGVSQP-
Chicken_(Gallus_gallus)                                            VTMENNLSRVVAAISHALTISTTRSL--TFGCCEALCLLSTTFPVCTWTVGWHCGVSQP-
Japanese_quail_(Coturnix_japonica)                                 VTMENNLSRVVAAVSHALTISTTRSL--TFGCCEALCLLSTTFPVCTWTVGWHCGVSQP-
Ruff_(Calidris_pugnax)                                             VTMENNLSRVIAAICHALTISTTRAL--TFGCCEALCLLSTTFPVCTWSVGWHCGVSQP-
Kakapo_(Strigops_habroptila)                                       VTMENNLSRVIAAISHALTISTTRAL--TFGCCEALCLLSTTFPVCTWSVGWHCGY--P-
Spoon-billed_sandpiper_(Calidris_pygmaea)                          VTMENNLSRVIAAISHALTISTTRAL--TFGCCEALCLLSTTFPVCTWSVGWHCGVSQP-
Burrowing_owl_(Athene_cunicularia)                                 VTMENNLSRVIAAISHALTISTTRAL--TFGCCEALCLLSTTFPVCTWSMGWHCGVSQP-
Oriental_scops-owl_(Otus_sunia)                                    VTMENNLSRVIAAISHALTISTTRAL--TFGCCEALCLLSTTFPVCTWSMGWHCGVSQP-
Muscovy_Duck_(domestic_type)_(Cairina_moschata_domestica)          VTMENNLSRVVAAISHALTISTTRAL--TFGCCEALCLLSTTFPVCTWTVGWHCGYP---
Duck_(Anas_platyrhynchos_platyrhynchos)                            VTMENNLSRVVAAISHALTISTTRAL--TFGCCEALCLLSTTFPVCTWTVGWHCGVSQP-
Mallard_(Anas_platyrhynchos)                                       VTMENNLSRVVAAISHALTISTTRAL--TFGCCEALCLLSTTFPVCTWTVGWHCGVSQP-
Goodes_thornscrub_tortoise_(Gopherus_evgoodei)                     VTMENNLSRVISAVSQALTTSTTRAL--TFGCCEALCLLSTTFPVCTWTVGWHCGYVSSS
Three-toed_box_turtle_(Terrapene_carolina_triunguis)               VTMENNLSRVISAVSQALTTSTTRAL--TFGCCEALCLLSTTFPVCTWTVGWHCGYVSSS
Common_snapping_turtle_(Chelydra_serpentina)                       VTMENNLSRVISAVSQALTTSTTRSL--TFGCCEALCLLSTTFPVCTWSVGWHCGYVSSS
Painted_turtle_(Chrysemys_picta_bellii)                            VTMENNLSRVISAVSQALTTSTTRAL--TFGCCEALCLLSTTFPVCTWTVGWHCGYVSSS
Agassiz's_desert_tortoise_(Gopherus_agassizii)                     VTMENNLSRVISAVSQALTTSTTRAL--TFGCCEALCLLSTTFPVCTWTVGWHCGA----
Chinese_softshell_turtle_(Pelodiscus_sinensis)                     VTMENNISRVISAVSHALTTSTTRAL--TFGCCEALCLLSTTFPVCTWTVGWHCGV----
                                                                           :   .:        :                        *. ** **     

Northern_pike_(Esox_lucius)                                        FTHPSRSNLNPSRARSHSLSQPG---------SGPLEEGRRTLTVGMANMVMSLLSSAWF
Lyretail_cichlid_(Neolamprologus_brichardi)                        SNFSSRSSLNRSRAS--------------STNSSAPDAERRTLTVGIANTVLSLLSSAWF
Ballan_wrasse_(Labrus_bergylta)                                    ------------------------------------DTERRTLTVGMANMALSLLSSAWF
Yellowtail_amberjack_(Seriola_lalandi_dorsalis)                    --------------------------------SSAPDTERRTLTVGMANMVLSLLSSAWF
Tiger_tail_seahorse_(Hippocampus_comes)                            STLSSR----------------------------------GSLNLGMTNMVLSLLSSAWF
Live_sharksucker_(Echeneis_naucrates)                              ------------------------------------NTERRTLTVGMANMVLSLLSSAWF
Mangrove_rivulus_(Kryptolebias_marmoratus)                         SNFSSRSSLNRSRARTLST------------TSSAPDSERRTLIVGTANMVLSLLSSAWF
Siamese_fighting_fish_(Betta_splendens)                            SNFSSRSSLNRSRGRALSLSQSISASGSSTNSSSTPDAERRSLTVGMANMVLSLLSSAWF
Bicolor_damselfish_(Stegastes_partitus)                            -------------------------------------TERRTLTVGMANMVLSLLSSAWF
Barramundi_perch_(Lates_calcarifer)                                SSFSSRSS-------------------SSTTSSSAPDTERRTLTVGMANMVLSLLSSAWF
Clown_anemonefish_(Amphiprion_ocellaris)                           SHFSSRST-------------------SST-TSSAPDTERRTLTVGMANMVLSLLSSAWF
Orange_clownfish_(Amphiprion_percula)                              SHFSSRST-------------------SST-TSSAPDTERRTLTVGMANMVLSLLSSAWF
Leishan_spiny_toad_(Leptobrachium_leishanense)                     -VQSSRIYVYKNRGRSFSISQQSP-----------SEDGGKTCTAGMASMILSLLSSAWF
Coelacanth_(Latimeria_chalumnae)                                   -SQASRVHLYKNRGRSFSMSQSNP-----------TDESRKSCVVGMANMIQSLLSSAWF
Elephant_shark_(Callorhinchus_milii)                               -SQASRVHLYKNRGRSFSVSQNSP-----------TDDSRKGCTVGMVNMILSLLSSAWF
Tetraodon_(Tetraodon_nigroviridis)                                 ----------------------------------ALEPERRMLTIGMANMVLSLLSSAWF
Tongue_sole_(Cynoglossus_semilaevis)                               NSFSSRSTLNRSCT-----------------NSSSSDSERRTLTVGMTNMVLSLLSSAWF
Lumpfish_(Cyclopterus_lumpus)                                      SSFSSRSSLSRSRA-------------SSTTSSSAPDNERRTLTVGMANMVLSLLSSAWF
Channel_bull_blenny_(Cottoperca_gobio)                             SSFSSRSSLNRSRA-------------SSATSSSAPDTERRTLTVGMANMVLSLLSSAWF
Stickleback_(Gasterosteus_aculeatus)                               SSFSSRSSLSRSRGRALSVSQPSSSPASSTTSSSAPDNERRTLTVGMANMVLSLLSSAWF
Jewelled_blenny_(Salarias_fasciatus)                               SSFSSRSSLNRSRG--------------------RTLRSRKTLTVGMANMVLSLLSSAWF
Orbiculate_cardinalfish_(Sphaeramia_orbicularis)                   SSFASRLSQPSNTPA------------SSSNTTSAPDSERRTLTVGMANMVLSLLSSAWF
Gilthead_seabream_(Sparus_aurata)                                  SNFSSRSSLNR-SRA------------SSTTSSSAPETERRTLTVGMANMVLSLLSSAWF
Turbot_(Scophthalmus_maximus)                                      SSFSSRSSLNR-SRG------------SST-SSSAPDTERRTLTVGMANMVLSLLSSAWF
Monterrey_platyfish_(Xiphophorus_couchianus)                       SNFSSRSSLNRSRGRTLL-SQSSNAPASLASSSSALDSERKALTVGPANMVLSLLSSAWF
Mummichog_(Fundulus_heteroclitus)                                  A-----------------------------TSSSDPESERKTLTIGTANMVLSLLSSAWF
Western_mosquitofish_(Gambusia_affinis)                            SNFSSRSSLNRSRASS-------------ASSSSALDSERKTLTVGPANMVLSLLSSAWF
Nile_tilapia_(Oreochromis_niloticus)                               SNFSSRSSLNRSRGRTLSLSQPSSAPASSTT-SSAPDAERRTLTVGIANTVLSLLSSAWF
Fugu_(Takifugu_rubripes)                                           SSFSSR--VGRSRGRTLSVSQSGSTPASSTT-SSAVDPERRTLTVGTANMVLSLLSSAWF
Guppy_(Poecilia_reticulata)                                        SNFSSRSSLNRSRGRTLSLSQSGNAPTSSASSSSALDSERKTLTVGPANMVLSLLSSAWF
European_seabass_(Dicentrarchus_labrax)                            SSFSSRSSLNRSRARALSVSQPSSAPASSTTSSSAPDTERRTLTVGMANMVLSLLSSAWF
Large_yellow_croaker_(Larimichthys_crocea)                         SSFSSRSSLNRSRGRALSVSQPGNTPASSST-SSAPDTERRTLTVGMANMVLSLLSSAWF
Asian_bonytongue_(Scleropages_formosus)                            AGHLNRSSLYKNRSRSFSMS--QP---------GTGDDAKKTLTVGMANVMLSLLSSAWF
Paramormyrops_kingsleyae_(Paramormyrops_kingsleyae)                -----------------------------------GDDLKKTCTVGMANMVLSLLASAWF
Atlantic_herring_(Clupea_harengus)                                 ISHLSRSSQYRSRGRSHSLSQS-----------STAEEPRRCLTVGMANMVLSLLSSAWF
Denticle_herring_(Denticeps_clupeoides)                            -------------------------------------EGRRSLTVGMANMVLSLLSSAWF
Mexican_tetra_(Astyanax_mexicanus)                                 -------------------------------------ESRRTLTVGVTSMVLSLLSSAWF
Channel_catfish_(Ictalurus_punctatus)                              VFQFGRSSQSRSQARSYSLSQSQS---------GSSEDGRRSLIVGVASMVLSLLSSAWF
Zebrafish_(Danio_rerio)                                            VFHLNRSSQYRSRGRSFSLS--QS---------GSNEEVRRSLTVGVASMVLSLISSAWF
Goldfish_(Carassius_auratus)                                       VFHLNRSSQYRSRGRSFSLS--QP---------GASEDMRRSLTVGVASMVLSLISSAWF
Common_carp_german_mirror_(Cyprinus_carpio)                        VFHLNRSSQYRSHGRSFSLS--QP---------GGSEDVRRSLTVGVASMVLSLISSAWF
Golden-line_barbel_(Sinocyclocheilus_grahami)                      VFHLNRSSQYRSRGRSFSLS--QP---------GGSEEVRRSLTVGVASMVLSLISSAWF
Blind_barbel_(Sinocyclocheilus_anshuiensis)                        VFHLNRSSQYRSRGRSFSLS--QP---------GGSEEVRRSLTVGVASMVLSLISSAWF
Horned_golden-line_barbel_(Sinocyclocheilus_rhinocerous)           VFHLNRSSQYRSRGRSFSLS--QP---------GGSEEVRRSLTVGVASMVLSLISSAWF
Koala_(Phascolarctos_cinereus)                                     ----------------------SP-----------SDESRKSCTVGMATTILTLLSSAWF
Kangaroo_rat_(Dipodomys_ordii)                                     ----------------------SA-----------PDDSRKSCTVGMATMILTLLSSAWF
Upper_Galilee_mountains_blind_mole_rat_(Nannospalax_galili)        ----------------------SA-----------ADESRKSCTVGMASMILTLLSSAWF
Golden_Hamster_(Mesocricetus_auratus)                              ----------------------SA-----------SDESRKSCTVGMASMILTLLSSAWF
Rat_(Rattus_norvegicus)                                            ----------------------SA-----------SDESRKSCTVGMASMILTLLSSAWF
Shrew_mouse_(Mus_pahari)                                           ----------------------SA-----------SDESRKSCTVGMASMILTLLSSAWF
Ryukyu_mouse_(Mus_caroli)                                          ----------------------SA-----------SDESRKSCTVGMASMILTLLSSAWF
Mouse_(Mus_musculus)                                               ----------------------SA-----------SDESRKSCTVGMASMILTLLSSAWF
Algerian_mouse_(Mus_spretus)                                       ----------------------SA-----------SDESRKSCTVGMASMILTLLSSAWF
Steppe_mouse_(Mus_spicilegus)                                      ----------------------SA-----------SDESRKSCTVGMASMILTLLSSAWF
Mongolian_gerbil_(Meriones_unguiculatus)                           ----------------------SA-----------SDESRKSCTVGMASMILTLLSSAWF
Chinese_hamster_CHOK1GS_(Cricetulus_griseus)                       ----------------------SA-----------SDESRKSCTVGMASMILTLLSSAWF
Northern_American_deer_mouse_(Peromyscus_maniculatus_bairdii)      ----------------------SA-----------SDESRKSCTVGMASMILTLLSSAWF
Prairie_vole_(Microtus_ochrogaster)                                ----------------------SA-----------SDESRKSCTVGMASMILTLLSSAWF
Eurasian_red_squirrel_(Sciurus_vulgaris)                           ----------------------SA-----------SEDSRKSCTVGMATMILTLLSSAWF
Squirrel_(Ictidomys_tridecemlineatus)                              ----------------------SA-----------SEESRKSCTVGMATMMLTLLSSAWF
Degu_(Octodon_degus)                                               ----------------------SI-----------PTESRKSCTIGMATVILTLLSSAWF
Guinea_Pig_(Cavia_porcellus)                                       ----------------------NI-----------SDESRKSCTVGMATVILTLLSSAWF
Long-tailed_chinchilla_(Chinchilla_lanigera)                       ----------------------SI-----------SDESRKSCTVGMATVILTLLSSAWF
Naked_mole-rat_female_(Heterocephalus_glaber)                      ----------------------SA-----------SDESRKSCTVGMATVILTLLSSAWF
Elephant_(Loxodonta_africana)                                      ----------------------SA-----------SDESRKSCTVGMVTMILTLLSSAWF
Marmoset_(Callithrix_jacchus)                                      ----------------------SA-----------SDECRKSCTIGMATMILTLLSSAWF
Tarsier_(Carlito_syrichta)                                         ----------------------SA-----------SDESRKSCTVGMATMILTLLSSAWF
Coquerel's_sifaka_(Propithecus_coquereli)                          ----------------------SA-----------SDDSRKSCTVGMATMILTLLSSAWF
Mouse_Lemur_(Microcebus_murinus)                                   ----------------------SA-----------SDDSRKSCTVGMATMILTLLSSAWF
Ma's_night_monkey_(Aotus_nancymaae)                                ----------------------SA-----------SDECRKSCTIGMATMILTLLSSAWF
Sooty_mangabey_(Cercocebus_atys)                                   ----------------------SA-----------SDESRKSCTVGMATMILTLLSSAWF
Golden_snub-nosed_monkey_(Rhinopithecus_roxellana)                 ----------------------SA-----------SDESRKSCTVGMATMILTLLSSAWF
Olive_baboon_(Papio_anubis)                                        ----------------------SA-----------SDESRKSCTVGMATMILTLLSSAWF
Ugandan_red_Colobus_(Piliocolobus_tephrosceles)                    ----------------------SA-----------SDESRKSCTVGMATMILTLLSSAWF
Pig-tailed_macaque_(Macaca_nemestrina)                             ----------------------SA-----------SDESRKSCTVGMATMILTLLSSAWF
Gelada_(Theropithecus_gelada)                                      ----------------------SA-----------SDESRKSCTVGMATMILTLLSSAWF
Vervet-AGM_(Chlorocebus_sabaeus)                                   ----------------------SA-----------SDESRKSCTVGMATMILTLLSSAWF
Chimpanzee_(Pan_troglodytes)                                       ----------------------SA-----------SDESRKSCTVGMATMILTLLSSAWF
Human_(Homo_sapiens)                                               ----------------------SA-----------SDESRKSCTVGMATMILTLLSSAWF
Microbat_(Myotis_lucifugus)                                        ----------------------SA-----------LDESRKSCTVGMATVILTLLSSAWF
Armadillo_(Dasypus_novemcinctus)                                   ----------------------SA-----------SDEPGKSCTVGMATVILTLLSSAWF
Chacoan_peccary_(Catagonus_wagneri)                                ----------------------GA-----------ADESRKSCTVGVAAAVLTLLSSAWF
Pig_(Sus_scrofa)                                                   ----------------------GA-----------ADESRKSCTVGMATTVLTLLSSAWF
Hybrid_-_Bos_Taurus_(Bos_indicus_x_Bos_taurus)                     ----------------------SA-----------SDESRKSCTVGMVSMILTLLSSAWF
Siberian_musk_deer_(Moschus_moschiferus)                           ----------------------ST-----------SDESRKSCTVGMVTMILTLLSSAWF
Yarkand_deer_(Cervus_hanglu_yarkandensis)                          ----------------------SA-----------SDESRKSCTVGMVTMILTLLSSAWF
Blue_whale_(Balaenoptera_musculus)                                 ----------------------SA-----------SDESRKSCTVGMVTMILTLLSSAWF
Sperm_whale_(Physeter_catodon)                                     ----------------------SA-----------SDESRKSCTVGMVTMILTLLSSAWF
Vaquita_(Phocoena_sinus)                                           ----------------------SA-----------SDESRKSCTVGMATMILTLLSSAWF
Horse_(Equus_caballus)                                             ----------------------SA-----------SDEARKSCTVGMATMILTLLSSAWF
Leopard_(Panthera_pardus)                                          ----------------------SV-----------SGESRKSCTVGMATVILTLLSSAWF
Lion_(Panthera_leo)                                                ----------------------SV-----------SGESRKSCTVGMATVILTLLSSAWF
Canada_lynx_(Lynx_canadensis)                                      ----------------------SV-----------SGESRKSCTVGMATVILTLLSSAWF
Cat_(Felis_catus)                                                  ----------------------SV-----------SGESRKSCTVGMATVILTLLSSAWF
California_sea_lion_(Zalophus_californianus)                       ----------------------ST-----------SDESRKSCTVGMATMVLTLLSSAWF
Dog_-_Basenji_(Canis_lupus_familiaris)                             ----------------------ST-----------SDESRKSCTVGMATMILTLLSSAWF
Asiatic_black_bear_(Ursus_thibetanus_thibetanus)                   ----------------------SA-----------SDESRKSCTVGMATMILTLLSSAWF
Panda_(Ailuropoda_melanoleuca)                                     ----------------------SA-----------SDESRKSCTVGMATMILTLLSSAWF
Tropical_clawed_frog_(Xenopus_tropicalis)                          SAQTSRIQVYKNRGRSFSISQQSP-----------SEEPRKSCTAGMSSMILSLLSSAWF
Anole_lizard_(Anolis_carolinensis)                                 ----------------------GS-----------TEESQKNSTIGMAGLVLSLLSSAWL
Platypus_(Ornithorhynchus_anatinus)                                -----------------------P-----------PEETRKSCTVGMASTVLALLSSAWF
Budgerigar_(Melopsittacus_undulatus)                               -----------------------P-----------SDETQKGCTIGMAGMVLSLLSSAWF
New_Caledonian_crow_(Corvus_moneduloides)                          ----------------------SS-----------SDEAQKGCTIGMAGLVLSLLSSAWF
Flycatcher_(Ficedula_albicollis)                                   ----------------------SS-----------SDEAQKGCTIGMAGLVLSLLSSAWF
Common_canary_(Serinus_canaria)                                    ----------------------SS-----------SDEGQKGCTIGMAGLVLSLLSSAWF
Gouldian_finch_(Erythrura_gouldiae)                                ----------------------NS-----------SDEAQKGCTIGMAGLVLSLLSSAWF
Swainson's_thrush_(Catharus_ustulatus)                             ----------------------SS-----------SDEAQKGCTIGMAGLVLSLLSSAWF
Common_kestrel_(Falco_tinnunculus)                                 ----------------------SP-----------SDEAQKGCTIGMAGMVLSLLSSAWF
Little_spotted_kiwi_(Apteryx_owenii)                               ----------------------SA-----------SDEAQKGCTIGMAGMVLSLLSSAWF
Great_spotted_kiwi_(Apteryx_haastii)                               ----------------------SA-----------SDEAQKGCTIGMAGMVLSLLSSAWF
Okarito_brown_kiwi_(Apteryx_rowi)                                  ----------------------SA-----------SDEAQKGCTIGMAGMVLSLLSSAWF
Golden_pheasant_(Chrysolophus_pictus)                              ----------------------SP-----------SDDTQKGCTAGMAGMVLSLLSSTWF
Chicken_(Gallus_gallus)                                            ----------------------SP-----------SDDAQKGCTIGMAGMVLSLLSSTWF
Japanese_quail_(Coturnix_japonica)                                 ----------------------SP-----------SDDAQKGCTIGMAGMVLSLLSSTWF
Ruff_(Calidris_pugnax)                                             ----------------------SP-----------SDEAQKDCTIGMAGMVLSLLSSAWF
Kakapo_(Strigops_habroptila)                                       ----------------------SP-----------SDEAQKGCTIGMAGMVLSLLSSAWF
Spoon-billed_sandpiper_(Calidris_pygmaea)                          ----------------------SP-----------SDEAQKDCTIGMAGMVLSLLSSAWF
Burrowing_owl_(Athene_cunicularia)                                 ----------------------SP-----------SDEAQKGCTIGMAGMVLSLLSSAWF
Oriental_scops-owl_(Otus_sunia)                                    ----------------------SP-----------SDEAQKGCTIGMAGMVLSLLSSAWF
Muscovy_Duck_(domestic_type)_(Cairina_moschata_domestica)          ----------------------NP-----------SDETQKGCTIGMAGMVLSLLSSAWF
Duck_(Anas_platyrhynchos_platyrhynchos)                            ----------------------NS-----------SDEAQKGCTIGMAGMVLSLLSSAWF
Mallard_(Anas_platyrhynchos)                                       ----------------------NS-----------SDEAQKGCTIGMAGMVLSLLSSAWF
Goodes_thornscrub_tortoise_(Gopherus_evgoodei)                     SIQASRIHVYKNRGLSFSASQLSP-----------SEESRKSCTIGMAGMVLSLLSTVWF
Three-toed_box_turtle_(Terrapene_carolina_triunguis)               SIQASRIHVYKNRGHSFSASQLSP-----------SEESQKSCTIGMAGMVLSLLSTAWF
Common_snapping_turtle_(Chelydra_serpentina)                       SIQASRNHVYKNRGHSFSASQLSP-----------SEESRKSCTIGMAGMVLSLLSTAWF
Painted_turtle_(Chrysemys_picta_bellii)                            SIQASRIHVYKNRGHSFSTSQLSP-----------SEESRKSCTIGMAGMVLSLLSTAWF
Agassiz's_desert_tortoise_(Gopherus_agassizii)                     -------------------SQLSP-----------SEESRKSCTIGMAGMVLSLLSTVWF
Chinese_softshell_turtle_(Pelodiscus_sinensis)                     -------------------SQLNP-----------SEESQKSCTIGMAGMVLSLLSTAWF
                                                                                                                *      :*:::.*:

Northern_pike_(Esox_lucius)                                        PLDLSAHQDALLLAGNLLAAAAPKCMRSPWAGEEEGAP-------APTKAEEPWAALGER
Lyretail_cichlid_(Neolamprologus_brichardi)                        PLDLSAHQDALLLSGNLIAAVAPKCMRNPWVGEEEGSSGT--SSGGPSKLEEPWAALSER
Ballan_wrasse_(Labrus_bergylta)                                    PLDLSSHQDALVLSGNLLAAVAPKCMRNPWAGDEEGSSGSTNTSGGPNKMEEPWAGLSER
Yellowtail_amberjack_(Seriola_lalandi_dorsalis)                    PLDLSAHQDALLLSGNLLA----------------GSSGSSNTSAGPNKMEEPWAALSER
Tiger_tail_seahorse_(Hippocampus_comes)                            PLDLSAHRDALLLAGNLL------------------------------------------
Live_sharksucker_(Echeneis_naucrates)                              PLDLSAHQDALLLSGNLLAAVAPKCMRNPWIGEEEGSSGNPGASGGSNKMEEPWAALSER
Mangrove_rivulus_(Kryptolebias_marmoratus)                         PLDLSAHQDALLLSGNLLAAVAPKCLRNPWAGEEEGSSGN---TGGPNKMEEPWPALSER
Siamese_fighting_fish_(Betta_splendens)                            PLDLSAHQDALLLSSNLLAAVAPKCLRNPWAGEEDGSSGSTNTSGGPNKMEEPWAALSEH
Bicolor_damselfish_(Stegastes_partitus)                            PLDLSAHQDALLLSGNLLAAVAPKCMRNPWAGEEEGSSG--NTSGGPNKMEEPWAALSER
Barramundi_perch_(Lates_calcarifer)                                PLDLSAHQDALLLSGNLLAAVAPKCMRNPWAGEEEGSSGATNTSGGPNKMEEPWAGLSER
Clown_anemonefish_(Amphiprion_ocellaris)                           PLDLSAHQDALLLSGNLLAAVAPKCMRNPWAGEEEGSSG--NTSGGPNKMEEPWAALSER
Orange_clownfish_(Amphiprion_percula)                              PLDLSAHQDALLLSGNLLAAVAPKCMRNPWAGEEEGSSG--NTSGGPNKMEEPWAALSER
Leishan_spiny_toad_(Leptobrachium_leishanense)                     PLDLSAHQDALVLAGNLIAATAPKSLKNPWTAEDEANQ-------GTNKQEEPWPALGDR
Coelacanth_(Latimeria_chalumnae)                                   PLDLSSHQDALILAGNLLSAAAPKCLKNPWTAEDDVNT-------STNKPEEPWPALGDR
Elephant_shark_(Callorhinchus_milii)                               PLDLSSHQDALILSGNLLSAIAPKSLKNPWGTEDDTGV--------SNKQEEPWPALADR
Tetraodon_(Tetraodon_nigroviridis)                                 PLDLSAHQDALLLCGNLLAAVAPKCLRNPWAGEDESSSSSTNTSGGTHKVEEPWAALSDR
Tongue_sole_(Cynoglossus_semilaevis)                               PLDLSAHQDALLFSGNLLAAVAPKCMRNPWNGEEESSS-STNSSTGPNKVEEPWAALSER
Lumpfish_(Cyclopterus_lumpus)                                      PLDLSSHQDALMLSGNLLAAVAPKCMRNPWAGEEEGSSGSTN--PNPNKMDEPWAGLSER
Channel_bull_blenny_(Cottoperca_gobio)                             PLDLSSHQDALLLSGNLLAAVAPKCMRNPWAGEEEGSSGGTNTSGGPNKMEEPWAGLSER
Stickleback_(Gasterosteus_aculeatus)                               PLDLSSHQDALLLCGNLLAAVAPKCMRNPWAGEDEGSGGSAN--PNPNKMEEPWAGLSER
Jewelled_blenny_(Salarias_fasciatus)                               PLDLSSHQDALLLSGNLLAAVAPTCMRNPWAGEEETSSGNA--TTGQSKMEEPWAALAER
Orbiculate_cardinalfish_(Sphaeramia_orbicularis)                   PLDLSSHQDALLLSGNLLAAVAPKCMRNPWAGEEESSSGSTNASAGPSKLEEPWAALSER
Gilthead_seabream_(Sparus_aurata)                                  PLDLSAHQDALLLSGNLLSAVAPKCMRNPWAGEEEGSS-NANTSGSTNKMEEPWAGLSER
Turbot_(Scophthalmus_maximus)                                      PLDLSAHQDALLLSGNLLAAVAPKCMHNPWTGEEEGSSGSANTSGGTNKMEEPWAALSER
Monterrey_platyfish_(Xiphophorus_couchianus)                       PLDLAAHQDALVL-------VAPKCLRNPWAGEEEGSTG--NTGAGSNKTEEPWTALSER
Mummichog_(Fundulus_heteroclitus)                                  PLDLSAHQDALLLCGNLLAAVAPKCLRNPWAGEEEASTG--NTSAGPNKTEEPWAALSER
Western_mosquitofish_(Gambusia_affinis)                            PLDLAAHQDALLLCGNLLAAVAPKCLRNPWAGEEEGSTG--NTGAGPNKTEEPWTALSER
Nile_tilapia_(Oreochromis_niloticus)                               PLDLSAHQDALLLSGNLIAAVAPKCMRNPWVGEEEGSSG--TSSGGPSKLEEPWAALSER
Fugu_(Takifugu_rubripes)                                           PLDLSAHQDALLLCGNLLAAVAPKCLRNPWAGEDDSSSSSTNTSGGTHKMEEPWAALSDR
Guppy_(Poecilia_reticulata)                                        PLDLSAHQDALLLCGNLLAAVAPKCLRNPWAGEEEGSTG--NTGAGPNKTEEPWTALSER
European_seabass_(Dicentrarchus_labrax)                            PLDLSAHQDALMLSGNLLAAVAPKCMRNPWAGEEEGSSS-ANTSGSTNKIEEPWAGLSER
Large_yellow_croaker_(Larimichthys_crocea)                         PLDLSAHQDALLLSGNLLSAVAPKCMRNPWAGEEEGTSGSTNTGGGANKMEEPWAGLSER
Asian_bonytongue_(Scleropages_formosus)                            PLDLSAHQDALVLVGNLLAAVVPKCMKSPWTGEEESSS-------GNIKQEESWPALADR
Paramormyrops_kingsleyae_(Paramormyrops_kingsleyae)                PLDLSAHQDALLLMGNLLAAAAPKCMRSPWLGEEESAS-------GSGKQEEAWPALGDR
Atlantic_herring_(Clupea_harengus)                                 PLDLSAHQDALLLAGNLLAAASPKCMKSPWSGEEETNA-------AVAKPEEPWPALGDR
Denticle_herring_(Denticeps_clupeoides)                            PLDLSAHQDALLLTANLLAAAAPKSLKSPWGSEEETNT-------PPNKQEEPWPALGDR
Mexican_tetra_(Astyanax_mexicanus)                                 PLDLSAHQDALILSGNLLAAAAPKCMKSPWSGDEESSS-------APSKQEEPWPALSDR
Channel_catfish_(Ictalurus_punctatus)                              PLDLSAHQDALMLAGNLLAAAAPKCMKSPWAGEEESSS-------APSKQEEVWPALSDR
Zebrafish_(Danio_rerio)                                            PLDLSAHQAALLLAGNLLAAVAPKCMKSPWAGEEESSP-------ASSKVEEPWPALNDR
Goldfish_(Carassius_auratus)                                       PLDLSAHQAALLLAGNLLAATAPKCMKSPWAGEEESNP-------APPKVEEAWPALNDR
Common_carp_german_mirror_(Cyprinus_carpio)                        PLDLSAHQAALLLAGNLLAATAPKCMKSPWAGEEESNP-------APSKVEEAWPALNDR
Golden-line_barbel_(Sinocyclocheilus_grahami)                      PLDLSAHQAALLLAGNLIAAVAPKCMKSPWTGEEESNP-------APSKVEEAWPALNDR
Blind_barbel_(Sinocyclocheilus_anshuiensis)                        PLDLSAHQAALLLAGNLIAAVAPKCMKSPWAGEEESNP-------APSKVEEAWPALNDR
Horned_golden-line_barbel_(Sinocyclocheilus_rhinocerous)           PLDLSAHQAALLLAGNLLAAVAPKCMKSPWAGEEESNP-------APSKVEEAWPALNDR
Koala_(Phascolarctos_cinereus)                                     PLDLSAHQDAIILAGNLLAASAPKSLKSPWTTEDETNP-------GAMKQEEPWPALGDR
Kangaroo_rat_(Dipodomys_ordii)                                     PLDLSAHQDALVLAGNLLAASAPKSLRSSWTSEEEANP-------TATRQEEVWPALGDR
Upper_Galilee_mountains_blind_mole_rat_(Nannospalax_galili)        PLDLSAHQDALILAGNLLAASAPKSLRSSWASEEEANS-------AAPRQEEVWPALGDR
Golden_Hamster_(Mesocricetus_auratus)                              PLDLSAHQDALVLAGNLLAASAPKSLRSSWTSEEEANS-------AATRQEEVWPALGDR
Rat_(Rattus_norvegicus)                                            PLDLSAHQDALILAGNLLAASAPKSLRSSWASEEEGSS-------AATRQEEIWPALGDR
Shrew_mouse_(Mus_pahari)                                           PLDLSAHQDALILAGNLLAASAPKSLRSSWTSEEEANS-------AATRQEEIWPALGDR
Ryukyu_mouse_(Mus_caroli)                                          PLDLSAHQDALILAGNLLAASAPKSLRSSWTSEEEANS-------AATRQEETWPALGDR
Mouse_(Mus_musculus)                                               PLDLSAHQDALILAGNLLAASAPKSLRSSWTSEEEANS-------AATRQEEIWPALGDR
Algerian_mouse_(Mus_spretus)                                       PLDLSAHQDALILAGNLLAASAPKSLRSSWTSEEEANS-------AATRQEEIWPALGDR
Steppe_mouse_(Mus_spicilegus)                                      PLDLSAHQDALILAGNLLAASAPKSLRSSWTSEEEANS-------AATRQEEIWPALGDR
Mongolian_gerbil_(Meriones_unguiculatus)                           PLDLSAHQDALILAGNLLAASAPKSLRSSWTSEEEANS-------AATRQEEAWPALGDR
Chinese_hamster_CHOK1GS_(Cricetulus_griseus)                       PLDLSAHQDALILAGNLLAASAPKSLRSSWTSEEEANS-------AATRQEEVWPALGDR
Northern_American_deer_mouse_(Peromyscus_maniculatus_bairdii)      PLDLSAHQDALILAGNLLAASAPKSLRSSWTSEEEANS-------AATRQEEVWPALGDR
Prairie_vole_(Microtus_ochrogaster)                                PLDLSAHQDALILAGNLLAASAPRSLRSSWASEEEANS-------ASTRQEEVWPALGDR
Eurasian_red_squirrel_(Sciurus_vulgaris)                           PLDLSAHQDALVLAGNLLAASAPKSLRSSWTSEEEANP-------AATRQEEVWPALGDR
Squirrel_(Ictidomys_tridecemlineatus)                              PLDLSAHQDALVLAGNLLAASAPKSLRSSWTSEEEANP-------AATRQEEVWPALGDR
Degu_(Octodon_degus)                                               PLDISAHQDALILAGNLLAASAPKSLRSSWSSEEEANP-------VATRQEEVWPALGDR
Guinea_Pig_(Cavia_porcellus)                                       PLDISAHQDALILAGNLLAASAPKSLRSSWASEEEANP-------TATRQEEVWPALGDR
Long-tailed_chinchilla_(Chinchilla_lanigera)                       PLDISAHQDALILAGNLLAASAPKSLRSSWASEEEASP-------TTTRQEEVWPALGDR
Naked_mole-rat_female_(Heterocephalus_glaber)                      PMDISAHQDALILAGNLLAASAPKSLRSSWASEEEANP-------AATRQEEVWPALGDR
Elephant_(Loxodonta_africana)                                      PLDLSAHQDALTLAGNLLAASAPKSLRSSWTTEEEANP-------AATKQEEVWPALGDR
Marmoset_(Callithrix_jacchus)                                      PLDLSAHQDALILAGNLLAASAPKSLRSSWTSEEEANP-------AATKQEEVWPALGDR
Tarsier_(Carlito_syrichta)                                         PLDLSAHQDALILAGNLLAASAPKSLRSSWSSEEEVNP-------TAAKQEEVWPALGDR
Coquerel's_sifaka_(Propithecus_coquereli)                          PLDLSAHQDALILAGNLIAASAPKSLRSSWTSEEEANS-------AANKQEEVWPALGDR
Mouse_Lemur_(Microcebus_murinus)                                   PLDLSAHQDALILAGNLIAASAPKSLRSSWTSEEEANS-------AANKQEEVWPALGDR
Ma's_night_monkey_(Aotus_nancymaae)                                PLDLSAHQDALILAGNLLAASAPKSLRSSWTSEEEANP-------AATKQEEVWPALGDR
Sooty_mangabey_(Cercocebus_atys)                                   PLDLSAHQDALILAGNLLAASAPKSLRSSWASEEEANP-------AATKQEEVWPALGDR
Golden_snub-nosed_monkey_(Rhinopithecus_roxellana)                 PLDLSAHQDALILAGNLLAASAPKSLRSSWASEEEANP-------AATKQEEVWPALGDR
Olive_baboon_(Papio_anubis)                                        PLDLSAHQDALILAGNLLAASAPKSLRSSWASEEEANP-------AANKQEEVWPALGDR
Ugandan_red_Colobus_(Piliocolobus_tephrosceles)                    PLDLSAHQDALILAGNLLAASAPKSLRSSWASEEEANP-------AATKQEEVWPALGDR
Pig-tailed_macaque_(Macaca_nemestrina)                             PLDLSAHQDALILAGNLLAASAPKSLRSSWASEEEANP-------AATKQEEVWPALGDR
Gelada_(Theropithecus_gelada)                                      PLDLSAHQDALILAGNLLAASAPKSLRSSWASEEEANP-------AATKQEEVWPALGDR
Vervet-AGM_(Chlorocebus_sabaeus)                                   PLDLSAHQDALILAGNLLAASAPKSLRSSWASEEEANP-------AATKQEEVWPALGDR
Chimpanzee_(Pan_troglodytes)                                       PLDLSAHQDALILAGNLLAASAPKSLRSSWASEEEANP-------AATKQEEVWPALGDR
Human_(Homo_sapiens)                                               PLDLSAHQDALILAGNLLAASAPKSLRSSWASEEEANP-------AATKQEEVWPALGDR
Microbat_(Myotis_lucifugus)                                        PLDLAAHQDALILAGNLLAASAPRSLRSSWAAEEEAAP-------AAAKQEEAWPALGDR
Armadillo_(Dasypus_novemcinctus)                                   PLDLSAHQDALILAGNLLAASAPKSLRSSWTMEEEANP-------AATKQEEVWPALGDR
Chacoan_peccary_(Catagonus_wagneri)                                PLDLSAHQDALVLAGNLLAASAPESLRRA--CEEEAGP-------AGAKQEEVWPALGDR
Pig_(Sus_scrofa)                                                   PLDLSAHQDALILAGNLLAASAPRSLRSSWTLEEEASP-------AATRQEEVWPALGDR
Hybrid_-_Bos_Taurus_(Bos_indicus_x_Bos_taurus)                     PLDLSAHQDALILAGNLLAASAPRSLRSSWASEDEAST-------AATKQEEAWPALGDR
Siberian_musk_deer_(Moschus_moschiferus)                           PLDLSAHQDALILAGNLLAASAPRSLRSSWTSEDEAST-------AATKQEEVWPALGDR
Yarkand_deer_(Cervus_hanglu_yarkandensis)                          PLDLSAHQDALILAGNLLAASAPRSLRSSWTSEDEASA-------AATKQEEVWPALGDR
Blue_whale_(Balaenoptera_musculus)                                 PLDLSAHQDALILAGNLLAASAPRSLRSSWASEEEASP-------AATKQEEVWPALGDR
Sperm_whale_(Physeter_catodon)                                     PLDLSAHQDALILAGNLLAASAPRSLRSSWASEEEASP-------AATKQEEVWPALGDR
Vaquita_(Phocoena_sinus)                                           PLDLSAHQDALILAGNLLAASAPRSLRSSWASEEEASP-------AATKQEEVWPALGDR
Horse_(Equus_caballus)                                             PLDLSAHQDALILAGNLLAASAPKSLRSSWTSEEEANP-------AATKQEEIWPALGDR
Leopard_(Panthera_pardus)                                          PLDLAAHQDALVLAGNLLAASAPRSLRSSWTSEEEANP-------AAAKQEEVWPALGDR
Lion_(Panthera_leo)                                                PLDLAAHQDALVLAGNLLAASAPRSLRSSWTSEEEANP-------AAAKQEEVWPALGDR
Canada_lynx_(Lynx_canadensis)                                      PLDLAAHQDALVLAGNLLAASAPRSLRSSWTSEEEANP-------AAAKQEEVWPALGDR
Cat_(Felis_catus)                                                  PLDLAAHQDALVLAGNLLAASAPRSLRSSWTSEEEANP-------AAAKQEEVWPALGDR
California_sea_lion_(Zalophus_californianus)                       PLDLSAHQDALVLAGNLLAASAPKSLRSSWTSEEEANP-------AAAKQEEVWPALGDR
Dog_-_Basenji_(Canis_lupus_familiaris)                             PLDLSAHQDALVLAGNLLAASAPKSLRSSWTSEEEANP-------ATSKQEEVWPALGDR
Asiatic_black_bear_(Ursus_thibetanus_thibetanus)                   PLDLSAHQDALVLAGNLLAASAPKSLRSSWTSEEEANP-------AAAKQEEVWPALGDR
Panda_(Ailuropoda_melanoleuca)                                     PLDLSAHQDALVLAGNLLAASAPKSLRSSWTSEEEANP-------AAAKQEEVWPALGDR
Tropical_clawed_frog_(Xenopus_tropicalis)                          PLDLSAHQDALVLVGNLLAATAPKSLKNPWTSEEETSQ-------GANKQEEPWPALGDR
Anole_lizard_(Anolis_carolinensis)                                 PLDLSAHQDALILAGNLLAASASKSLKTPWTNEDDTNV-------GATKQEEPWPALADR
Platypus_(Ornithorhynchus_anatinus)                                PLDLSAHQDALILAGNLLAASAPRSLRSPWASEEEAGP-------GATKQEEPWPALGDR
Budgerigar_(Melopsittacus_undulatus)                               PLDLSAHQDALILTGNLLAASAPKCLKNPWSAEDDSNQ-------GTAKQEEPWPALADR
New_Caledonian_crow_(Corvus_moneduloides)                          PLDLSAHQDALILTGNLLAASAPKCLKNPWSAEEDSNQ-------GAAKQEEPWPALGDR
Flycatcher_(Ficedula_albicollis)                                   PLDLSAHQDALILTGNLLAASAPKCLKNPWSAEEDANQ-------GAAKQEEPWPALADR
Common_canary_(Serinus_canaria)                                    PLDLSAHQDALILTGNLLAASAPKCLKNPWSAEEDANQ-------GAAKQEEPWPALSDR
Gouldian_finch_(Erythrura_gouldiae)                                PLDLSAHQDALILTGNLLAASAPKCLKNPWSAEEDANQ-------GAAKQEEPWPALSDR
Swainson's_thrush_(Catharus_ustulatus)                             PLDLSAHQDALILTGNLLAASAPKCLKNPWSAEEDANQ-------GAAKQEEPWPALADR
Common_kestrel_(Falco_tinnunculus)                                 PLDLSAHQDALILTGNLLAASAPRCLKNPWSAEEDSNQ-------GATKQEEPWPALADR
Little_spotted_kiwi_(Apteryx_owenii)                               PLDLSAHQDALILTGNLLAASAPKCLKNPWSVEEDANQ-------GVAKQEEPWPALADR
Great_spotted_kiwi_(Apteryx_haastii)                               PLDLSAHQDALILTGNLLAASAPKCLKNPWSVEEDANQ-------GVAKQEEPWPALADR
Okarito_brown_kiwi_(Apteryx_rowi)                                  PLDLSAHQDALILTGNLLAASAPKCLKNPWSVEEDANQ-------GVAKQEEPWPALADR
Golden_pheasant_(Chrysolophus_pictus)                              PLDLSAHQDALILTGNLLAASAPKCLKNPWSAEEDSNQ-------GAAKQEEPWPALADR
Chicken_(Gallus_gallus)                                            PLDLSAHQDALILTGNLLAASAPKCLKNPWSAEEDSNQ-------VAAKQEEPWPALADR
Japanese_quail_(Coturnix_japonica)                                 PLDLSAHQDALILTGNLLAASAPKCLKNPWSAEEDSNQ-------GAAKQEEPWPALADR
Ruff_(Calidris_pugnax)                                             PLDLSAHQDALILTGNLLAASAPKCLKNPWSTEEESNQ-------GAAKQEEPWPALADR
Kakapo_(Strigops_habroptila)                                       PLDLSAHQDALILTGNLLAASAPKCLKNPWSAEEDSNQ-------GAAKQEEPWPALADR
Spoon-billed_sandpiper_(Calidris_pygmaea)                          PLDLSAHQDALILTGNLLAASAPKCLKNPWSAEEDSNQ-------GAAKQEEPWPALADR
Burrowing_owl_(Athene_cunicularia)                                 PLDLSAHQDALILTGNLLAASAPKCLKNPWSAEEESNQ-------GAAKQEEPWPALADR
Oriental_scops-owl_(Otus_sunia)                                    PLDLSAHQDALILTGNLLAASAPKCLKNPWSAEEDSSQ-------GAAKQEEPWPALADR
Muscovy_Duck_(domestic_type)_(Cairina_moschata_domestica)          PLDLSAHQDALILTGNLLAASAPKCLKNPWSAEEDSNQ-------GAAKQEEPWPALADR
Duck_(Anas_platyrhynchos_platyrhynchos)                            PLDLSAHQDALILTGNLLAASAPKCLKNPWSAEEDSNQ-------GAAKQEEPWPALADR
Mallard_(Anas_platyrhynchos)                                       PLDLSAHQDALILTGNLLAASAPKCLKNPWSAEEDSNQ-------GAAKQEEPWPALADR
Goodes_thornscrub_tortoise_(Gopherus_evgoodei)                     PLDLSAHQDALILAGNLLAASAPKSLKNPWTTEEDMNP-------GAAKQEEPWPALADR
Three-toed_box_turtle_(Terrapene_carolina_triunguis)               PLDLSAHQDALILAGNLLAASAPKSLKTPWTTEEDMNP-------GAAKQEEPWPALADR
Common_snapping_turtle_(Chelydra_serpentina)                       PLDLSAHQDALILAGNLLAASAPKSLKNPWPTEEDVNP-------AAAKQEEPWPALADR
Painted_turtle_(Chrysemys_picta_bellii)                            PLDLSAHQDALILAGNLLAASAPKSLKTPWTTEEDMNP-------GAAKQEEPWPALADR
Agassiz's_desert_tortoise_(Gopherus_agassizii)                     PLDLSAHQDALILAGNLLAASAPKSLKNPWTTEEDMNP-------GAAKQEEPWPALADR
Chinese_softshell_turtle_(Pelodiscus_sinensis)                     PLDLSAHQDALILIGNLLAASAPKSLKNPWTTEDDVNP-------GAAKQEEPWPALADR
                                                                   *:*:::*: *: :                                               

Northern_pike_(Esox_lucius)                                        PLVVLVEQLFSHLLKILNICAHVLEDTPPGPVVKATLP------SLANTPSLSPIR-RKG
Lyretail_cichlid_(Neolamprologus_brichardi)                        SLVVMVEQLFSHLLKVLNICAHVLDDTPPGPAMKATLP------SLSNTPSLSPIR-RKG
Ballan_wrasse_(Labrus_bergylta)                                    SLVAMVEQLFSHLLKVLNICTHVMDDTPPGPAVKATLP------SLSNTPSLSPIR-RKG
Yellowtail_amberjack_(Seriola_lalandi_dorsalis)                    SLVAMLEQLFSHLLKVLNICAHVLDDTPPGPAVKATLP------SLSNTPSLSPIR-RKG
Tiger_tail_seahorse_(Hippocampus_comes)                            ------------------------------------------------------------
Live_sharksucker_(Echeneis_naucrates)                              SLVAMVEQLFSHLLKILNICAHVLDDTPPGPAVKATLP------SLSNTPSLSPIR-RKG
Mangrove_rivulus_(Kryptolebias_marmoratus)                         SLVVMVEQLFSHLLKVLNICAHVLDDTAPGPALKAALP------SLSNTPSLSPIR-RKG
Siamese_fighting_fish_(Betta_splendens)                            ALVAMVEQLFSHLLKVLNICAHVLDDTPPGPAVKASLP------SLSNTPSLSPIR-RKG
Bicolor_damselfish_(Stegastes_partitus)                            SLVAMVEQLFSHLLKVLNICAHVLDDTPPGPAVKAALP------SLSNTPSLSPIR-RKG
Barramundi_perch_(Lates_calcarifer)                                SLVAMVEQLFSHLLKVLNICAHVLDDTPPGPAVKATLP------SLSNTPSLSPIR-RKG
Clown_anemonefish_(Amphiprion_ocellaris)                           SLVAMLEQLFSHLLKVLNICAHVLDDTPPGPAVKAALP------SLSNTPSLSPIR-RKG
Orange_clownfish_(Amphiprion_percula)                              SLVAMLEQLFSHLLKVLNICTHVLDDTPPGPAVKAALP------SLSNTPSLSPIR-RKG
Leishan_spiny_toad_(Leptobrachium_leishanense)                     ALVSMVEQLFIHLLKAINICSHVIDDITPGPVVKATLP------SLTNPPSLSPIR-RKG
Coelacanth_(Latimeria_chalumnae)                                   TLVSMVEQLFSHLLKVINICAHIIDDVAPGPTLKATLP------SLANPPSLSPIR-RKG
Elephant_shark_(Callorhinchus_milii)                               TLVGMVEQLFSHLMKVINICAHVIDDVAPGPALKATLP------SLANTPSLSPIR-RKG
Tetraodon_(Tetraodon_nigroviridis)                                 AFVAMVEQLFSHLLKVLNICAHVLDDTPPGPPVKATLP------SLTTTPSLSPIR-RKG
Tongue_sole_(Cynoglossus_semilaevis)                               SVVVLVEQLFSHLLKVLNICSHVLDDTPPGPAMKATLP------SLSNTPSLSPIR-RKG
Lumpfish_(Cyclopterus_lumpus)                                      SLVAMVEQLFSHLLKILNICAHVLDDTPPGPAVKVTVYRVFVLIVSNNTPSLSPIR-RKG
Channel_bull_blenny_(Cottoperca_gobio)                             SLVAMVEQLFSHLLKILNICAHVLDDTPPGTAVKATLP------SLSNTPSLSPIR-RKG
Stickleback_(Gasterosteus_aculeatus)                               SLVAIVEQLFSHLLKILNICAHVLDDIPPGPAVKATLP------SLSNTPSLSPIR-RKG
Jewelled_blenny_(Salarias_fasciatus)                               SLVGMVEQLFSHLLKVLNICAHVLDDTPPGPAVKAALP------SLSNTPSLSPIR-RKG
Orbiculate_cardinalfish_(Sphaeramia_orbicularis)                   SLVAMVEQLFSHLLKILNICAHVLDDTPPGPAVKATLP------SLSNTPSLSPIR-RKG
Gilthead_seabream_(Sparus_aurata)                                  TLVAMVEQLFSHLLKVLNICAHVLDDTPPGPAVKATLP------SLSNTPSLSPIR-RKG
Turbot_(Scophthalmus_maximus)                                      SLVAMVEQLFSHLLKVLNICAHVMDDTPPGPAVKATLP------SLSNTPSLSPIR-RKG
Monterrey_platyfish_(Xiphophorus_couchianus)                       SLVAMVEQLFSHLLKVLNICAHVLDDTPPGPAAKAALP------SLSNTPSLSPIR-RKG
Mummichog_(Fundulus_heteroclitus)                                  PLVAMVEQLFSHLLKVLNICAHVLDDTPPGPAVKAALP------SLSNTPSLSPIR-RKG
Western_mosquitofish_(Gambusia_affinis)                            SLVAMVEQLFSHLLKVLNICAHVLDDTPPGPAAKAALP------SLSNTPSLSPIR-RKG
Nile_tilapia_(Oreochromis_niloticus)                               SLVVMVEQLFSHLLKVLNICAHVLDDTPPGPAMKATLP------SLSNTPSLSPIR-RKG
Fugu_(Takifugu_rubripes)                                           AFVAMVEQLFSHLLKVLNICAHVLDDTPPGPPVKATLP------SLTNTPSLSPIR-RKG
Guppy_(Poecilia_reticulata)                                        SLVAMVEQLFSHLLKVLNICAHVLDDTPPGPAAKAALP------SLSNTPSLSPIR-RKG
European_seabass_(Dicentrarchus_labrax)                            TLVAMVEQLFSHLLKVLNICAHVLDDTPPGPAVKATLP------SLSNTPSLSPIR-RKG
Large_yellow_croaker_(Larimichthys_crocea)                         TLVAMVEQLFSHLLKVLNICAHVLDDTPPGPAVKATLP------SLSNTPSLSPIR-RKG
Asian_bonytongue_(Scleropages_formosus)                            TLVTMAEQLFSHLLKILNICAHVVDDVAPGPAIKATLP------SLATTPSLSPIR-RKS
Paramormyrops_kingsleyae_(Paramormyrops_kingsleyae)                AVAAMLEQLFSHLLKIINICAHVVDEVAPGPAVKATLP------SLSNTPSLSPIR-RKS
Atlantic_herring_(Clupea_harengus)                                 SLIGMVEQLFSHLLKVLNICAHVLDDTAPGPAVKASLP------SLANPPSLSPIR-RKG
Denticle_herring_(Denticeps_clupeoides)                            SLVVMVEQLFSHLLKILNICAHVLDDTPPGPAVKASLP------SLSNTPSLSPIR-RKG
Mexican_tetra_(Astyanax_mexicanus)                                 CLVAMVEQLFSHLLKILNICAHVLDDTSPGPAVKASLP------SLANTPSLSPIR-RKG
Channel_catfish_(Ictalurus_punctatus)                              SLVAMAEQLFSHLLKVLNICAHVLEDTSPGPVVKATLP------SLTNTPSLSPIR-RKG
Zebrafish_(Danio_rerio)                                            SLVVMVEQLFSHLLKILNICAHVLDDTPPGPAVKASLP------SLANTPSLSPIR-RKG
Goldfish_(Carassius_auratus)                                       SLVVMVEQLFSHLLKILNICAHVLDDTPPGPAVKATLP------SLGNTPSLSPIR-RKG
Common_carp_german_mirror_(Cyprinus_carpio)                        SLVVMVEQLFSHLLKILNICAHVLDDTSPGPAVKATLP------SLGNTPSLSPIR-RKG
Golden-line_barbel_(Sinocyclocheilus_grahami)                      SLVFMVEQLFSHLLKILNICAHVLDDTPPGPAVKATLP------SLGNTPSLSPIR-RKG
Blind_barbel_(Sinocyclocheilus_anshuiensis)                        SLVVMVEQLFSHLLKILNICAHVLDDTPPGPAVKATLP------SLGNTPSLSPIR-RKG
Horned_golden-line_barbel_(Sinocyclocheilus_rhinocerous)           SLVVMVEQLFSHLLKILNICAHVLDDTPPGPAVKATLP------SLGNTPSLSPIR-RKG
Koala_(Phascolarctos_cinereus)                                     MLVTMVEQLFCHLLKAINICAHVLDDVTPGPAIKAALP------SLTNPPSLSPIR-RKG
Kangaroo_rat_(Dipodomys_ordii)                                     TLVPMVEQLFSHLLKVINICAHVLDDVTPGPAIKAALP------SLANPPSLSPIR-RKG
Upper_Galilee_mountains_blind_mole_rat_(Nannospalax_galili)        TLVPMVEQLFSHLLKVINICAHVLDDVTPGPAIKAALP------SLTNPPSLSPIR-RKG
Golden_Hamster_(Mesocricetus_auratus)                              TLVPMVEQLFSHLLKVINICAHVLDDVTPGPAIKAALP------SLTNPPSLSPIR-RKG
Rat_(Rattus_norvegicus)                                            TLVPMVEQLFSHLLKVINICAHVLDDVTPGPAIKAALP------SLTNPPSLSPIR-RKG
Shrew_mouse_(Mus_pahari)                                           TLVPMVEQLFSHLLKVINICAHVLDDVTPGPAIKAALP------SLTNPPSLSPIR-RKG
Ryukyu_mouse_(Mus_caroli)                                          TLVPLVEQLFSHLLKVINICAHVLDDVTPGPAIKAALP------SLTNPPSLSPIR-RKG
Mouse_(Mus_musculus)                                               TLVPLVEQLFSHLLKVINICAHVLDDVTPGPAIKAALP------SLTNPPSLSPIR-RKG
Algerian_mouse_(Mus_spretus)                                       TLVPLVEQLFSHLLKVINICAHVLDDVTPGPAIKAALP------SLTNPPSLSPIR-RKG
Steppe_mouse_(Mus_spicilegus)                                      TLVPLVEQLFSHLLKVINICAHVLDDVTPGPAIKAALP------SLTNPPSLSPIR-RKG
Mongolian_gerbil_(Meriones_unguiculatus)                           TLVPMVEQLFSHLLKVVNICAHVLDDVTPGPAIKAALP------SLTNPPSLSPIR-RKG
Chinese_hamster_CHOK1GS_(Cricetulus_griseus)                       TLVPMVEQLFSHLLKVINICAHVLDDVTPGPAIKAALP------SLTNPPSLSPIR-RKG
Northern_American_deer_mouse_(Peromyscus_maniculatus_bairdii)      TLVPMVEQLFSHLLKVINICAHVLDDVTPGPAIKAALP------SLTNPPSLSPIR-RKG
Prairie_vole_(Microtus_ochrogaster)                                TLVPMVEQLFSHLLKVINICAHVLDDVTPGPAIKAALP------SLTNPPSLSPIR-RKG
Eurasian_red_squirrel_(Sciurus_vulgaris)                           TLVPMVEQLFSHLLKVINICAHVLDDVAPGPALKAALP------SLTNPPSLSPIR-RKG
Squirrel_(Ictidomys_tridecemlineatus)                              TLVPMVEHLFSHLLKVINICAHVLDDVAPGPAIKAALP------SLTNPPSLSPIR-RKG
Degu_(Octodon_degus)                                               TLVPMVEQLFSHLLKVINICAHVLDDVAPGPAIKAALP------SLTNPPSLSPIR-RKG
Guinea_Pig_(Cavia_porcellus)                                       TLVPMVEQLFSHLLKVINICAHVLDDVAPGPAIKAALP------SLTNPPSLSPIR-RKG
Long-tailed_chinchilla_(Chinchilla_lanigera)                       TLVPMVEQLFSHLLKVINICAHVLDDVAPGPAIKAALP------SLTNPPSLSPIR-RKG
Naked_mole-rat_female_(Heterocephalus_glaber)                      TLVPMVEQLFSHLLKVINICAHVLDDVAPGPAIKAALP------SLTNPPSLSPIR-RKG
Elephant_(Loxodonta_africana)                                      TLVPMVEQLFSHLLKVINICAHVLDDVAPGPAVKAALP------SLTNPTSLSPIR-RKG
Marmoset_(Callithrix_jacchus)                                      ALVPMVEQLFSHLLKVINICAHVLDDVAPGPAIKAALP------SLTNPPSLSPIR-RKG
Tarsier_(Carlito_syrichta)                                         VLVPMVEQLFSHLLKVINICAHVLDDVAPGPAIKAALP------SLTNPPSLSPIR-RKG
Coquerel's_sifaka_(Propithecus_coquereli)                          TLVPMVEQLFSHLLKVINICAHVLDDVAPGPAIKAALP------SLTNPPSLSPIR-RKG
Mouse_Lemur_(Microcebus_murinus)                                   TLVPMVEQLFSHLLKVINICAHVLDDVAPGPAIKAALP------SLTNPPSLSPIR-RKG
Ma's_night_monkey_(Aotus_nancymaae)                                ALVPMVEQLFSHLLKVINICAHVLDDVAPGPAIKAALP------SLTNPPSLSPIR-RKG
Sooty_mangabey_(Cercocebus_atys)                                   ALVPMVEQLFSHLLKVINICAHVLDDVAPGPAIKAALP------SLTNPPSLSPIR-RKG
Golden_snub-nosed_monkey_(Rhinopithecus_roxellana)                 ALVPMVEQLFSHLLKVINICAHVLDDVAPGPAIKAALP------SLTNPPSLSPIR-RKG
Olive_baboon_(Papio_anubis)                                        ALVPMVEQLFSHLLKVINICAHVLDDVAPGPAIKAALP------SLTNPPSLSPIR-RKG
Ugandan_red_Colobus_(Piliocolobus_tephrosceles)                    ALVPMVEQLFSHLLKVINICAHVLDDVAPGPAIKAALP------SLTNPPSLSPIR-RKG
Pig-tailed_macaque_(Macaca_nemestrina)                             ALVPMVEQLFSHLLKVINICAHVLDDVAPGPAIKAALP------SLTNPPSLSPIR-RKG
Gelada_(Theropithecus_gelada)                                      ALVPMVEQLFSHLLKVINICAHVLDDVAPGPAIKAALP------SLTNPPSLSPIR-RKG
Vervet-AGM_(Chlorocebus_sabaeus)                                   ALVPMVEQLFSHLLKVINICAHVLDDVAPGPAIKAALP------SLTNPPSLSPIR-RKG
Chimpanzee_(Pan_troglodytes)                                       ALVPMVEQLFSHLLKVINICAHVLDDVAPGPAIKAALP------SLTNPPSLSPIR-RKG
Human_(Homo_sapiens)                                               ALVPMVEQLFSHLLKVINICAHVLDDVAPGPAIKAALP------SLTNPPSLSPIR-RKG
Microbat_(Myotis_lucifugus)                                        SLVPMVEQLFSHLLKVINICAHVLDEVAPGPAGKAALP------SLTSAPALSPIR-RKG
Armadillo_(Dasypus_novemcinctus)                                   SLVPMVEQLFSHLLKVINICAHVLDDVAPGPAMKAALP------SLTNPPSLSPIR-RKG
Chacoan_peccary_(Catagonus_wagneri)                                TLVPMVEQLFSHLLKVINICAHVLDDVAPGPAVKAALP------SLTNPPSLSPIR-RKG
Pig_(Sus_scrofa)                                                   SLVPMVEQLFSHLLKVLNICAHVLDDVAPGPAVKAALP------SLANPPSLSPIR-RKG
Hybrid_-_Bos_Taurus_(Bos_indicus_x_Bos_taurus)                     TLVPMVEQLFSHLLKVINICAHVLDDVAPGPAVKAALP------SLTNPPSLSPIR-RKG
Siberian_musk_deer_(Moschus_moschiferus)                           TLVPMVEQLFSHLLKVINICAHVLDDVAPGPAVKAALP------SLTNPPSLSPIR-RKG
Yarkand_deer_(Cervus_hanglu_yarkandensis)                          TLVPMVEQLFSHLLKVINICAHVLDEVAPGPAVKAALP------SLTNPPSLSPIR-RKG
Blue_whale_(Balaenoptera_musculus)                                 TLVPMVEQLFSHLLKVVNICAHVLDDVAPGPAIKAALP------SLTNPPSLSPIR-RKG
Sperm_whale_(Physeter_catodon)                                     TLVPMVEQLFSHLLKVVNICAHVLDDVAPGPAIKAALP------SLTNPPSLSPIR-RKG
Vaquita_(Phocoena_sinus)                                           TLVPMVEQLFSHLLKVVNICAHVLDDVAPGPAIKAALP------SLTNPPSLSPIR-RKG
Horse_(Equus_caballus)                                             TLVPMVEQLFSHLLKVINICAHVLDDVAPGPAIKAALP------SLTNPPSLSPIR-RKG
Leopard_(Panthera_pardus)                                          TLVPMVEQLFSHLLKVINICAHVLDDVAPGPAIKAALP------SLTNPPSLSPIR-RKG
Lion_(Panthera_leo)                                                TLVPMVEQLFSHLLKVINICAHVLDDVAPGPAIKAALP------SLTNPPSLSPIR-RKG
Canada_lynx_(Lynx_canadensis)                                      TLVPMVEQLFSHLLKVINICAHVLDDVAPGPAIKAALP------SLTNPPSLSPIR-RKG
Cat_(Felis_catus)                                                  TLVPMVEQLFSHLLKVINICAHVLDDVAPGPAIKAALP------SLTNPPSLSPIR-RKG
California_sea_lion_(Zalophus_californianus)                       TLVPMVEQLFSHLLKVINICAHVLDDVAPGPAMKAALP------SLTNPPSLSPIR-RKG
Dog_-_Basenji_(Canis_lupus_familiaris)                             TLVPMVEQLFSHLLKVINICAHVLDDVAPGPAIKAALP------SLTNPPSLSPIR-RKG
Asiatic_black_bear_(Ursus_thibetanus_thibetanus)                   TLVPMVEQLFSHLLKVINICAHVLDDVAPGPAIKAALP------SLTNPPSLSPIR-RKG
Panda_(Ailuropoda_melanoleuca)                                     TLVPMVEQLFSHLLKVINICAHVLDDVAPGPAIKAALP------SLTNPPSLSPIR-RKG
Tropical_clawed_frog_(Xenopus_tropicalis)                          AVVGMVDQLFIHLLKAINICAHVIDDITPGPVVKATLP------SLTNPPSLSPIR-RKG
Anole_lizard_(Anolis_carolinensis)                                 TIIVLIEQMFSHLLKIINICAHVLDDVIPGPTIKATLP------SLTNPPSLSPLKGRKG
Platypus_(Ornithorhynchus_anatinus)                                SLVNMVEQLFSHLLKAVNICAHVLDDVAPGPALKAALP------SLTNPPSLSPIR-RKG
Budgerigar_(Melopsittacus_undulatus)                               SLVTLVEQLFSHLLKVINICAHVMDDVAPGPAVKAALP------SLTNPPSLSPIR-RKG
New_Caledonian_crow_(Corvus_moneduloides)                          ALVTLVEQLFSHLLKVINICAHVMDDVAPGPAVKAALP------SLTNPPSLSPIR-RKG
Flycatcher_(Ficedula_albicollis)                                   ALVTLVEQLFSHLLKVINICAHVMDDVAPGPAVKAALP------SLTNPPSLSPIR-RKG
Common_canary_(Serinus_canaria)                                    ALVSLVEQLFSHLLKVINICAHVMDDVAPGPAVKAALP------SLTNPPSLSPIR-RKG
Gouldian_finch_(Erythrura_gouldiae)                                ALVTLVEQLFSHLLKVINICAHVMDDVAPGPAVKAALP------SLTNPPSLSPIR-RKG
Swainson's_thrush_(Catharus_ustulatus)                             ALVTLVEQLFSHLLKVINICAHVMDDVAPGPAVKAALP------SLTNPPSLSPIR-RKG
Common_kestrel_(Falco_tinnunculus)                                 TLVTLVEQLFSHLLKVINICAHVMDDVAPGPAVKAALP------SLTNPPSLSPIR-RKG
Little_spotted_kiwi_(Apteryx_owenii)                               TLVTLVEQLFSHLLKVINICAHVMDDVAPGPAVKAALP------SLTNPPSLSPIR-RKG
Great_spotted_kiwi_(Apteryx_haastii)                               TLVTLVEQLFSHLLKVINICAHVMDDVAPGPAVKAALP------SLTNPPSLSPIR-RKG
Okarito_brown_kiwi_(Apteryx_rowi)                                  LLVTLVEQLFSHLLKVINICAHVMDDVAPGPAVKAALP------SLTNPPSLSPIR-RKG
Golden_pheasant_(Chrysolophus_pictus)                              TLVTLVEQLFSHLLKVINICAHVMDDVAPGPAVKTALP------SLTNPPSLSPIR-RKG
Chicken_(Gallus_gallus)                                            TLVTLVEQLFSHLLKVINICAHVMDDVAPGPAVKAALP------SLTNPPSLSPIR-RKG
Japanese_quail_(Coturnix_japonica)                                 TLVSLVEQLFSHLLKVINICAHVMDDVAPGPAVKATLP------SLTNPPSLSPIR-RKG
Ruff_(Calidris_pugnax)                                             TLVTLVEQLFSHLLKVINICAHVMDDVAPGPAVKAALP------SLTNPPSLSPIR-RKG
Kakapo_(Strigops_habroptila)                                       TLVTLVEQLFSHLLKVINICAHVMDDVAPGPAVKAALP------SLTNPPSLSPIR-RKG
Spoon-billed_sandpiper_(Calidris_pygmaea)                          TLVTLVEQLFSHLLKVINICAHVMDDVAPGPAVKAALP------SLTNPPSLSPIR-RKG
Burrowing_owl_(Athene_cunicularia)                                 TLVTLVEQLFSHLLKVINICAHVMDDVAPGPAVKAALP------SLTNPPSLSPIR-RKG
Oriental_scops-owl_(Otus_sunia)                                    TLVTLVEQLFSHLLKVINICAHVMDDVAPGPAVKAALP------SLTNPPSLSPIR-RKG
Muscovy_Duck_(domestic_type)_(Cairina_moschata_domestica)          TLVTLVEQLFSHLLKVINICAHVMDDVAPGPAVKAALP------SLTNPPSLSPIR-RKG
Duck_(Anas_platyrhynchos_platyrhynchos)                            TLVTLVEQLFSHLLKVINICAHVMDDVAPGPAVKAALP------SLTNPPSLSPIR-RKG
Mallard_(Anas_platyrhynchos)                                       TLVTLVEQLFSHLLKVINICAHVMDDVAPGPAVKAALP------SLTNPPSLSPIR-RKG
Goodes_thornscrub_tortoise_(Gopherus_evgoodei)                     TLVTLVEQLFSHLLKTINICAHVVDDVAPGPAIKATLP------SLSNPPSLSPIR-RKG
Three-toed_box_turtle_(Terrapene_carolina_triunguis)               TLVTLVEQLFSHLLKTINICAHVVDDVAPGPAIKATLP------SLSNPPSLSPIR-RKG
Common_snapping_turtle_(Chelydra_serpentina)                       TLVTLVEQLFSHLLKTINICAHVVDDVAPGPAIKATLP------SLSNPPSLSPIR-RKG
Painted_turtle_(Chrysemys_picta_bellii)                            TLVTLVEQLFSHLLKTINICAHVVDDVAPGPAIKATLP------SLSNPPSLSPIR-RKG
Agassiz's_desert_tortoise_(Gopherus_agassizii)                     TLVTLVEQLFSHLLKTINICAHVVDDVAPGPATKATLP------SLSNPPSLSPIR-RKG
Chinese_softshell_turtle_(Pelodiscus_sinensis)                     TLVTLVEQLFSHLLKTINICAHVVDDVAPGSAIKAALP------SLSNPPSLSPIR-RKG
                                                                                                                               

Northern_pike_(Esox_lucius)                                        KEKEPTEPGNAPISPKKGNETNT-AGRTAESAGSTPNVAKSTTLGSFYHLPTYLKLYDVL
Lyretail_cichlid_(Neolamprologus_brichardi)                        KEKEVAEPSATPMSPKKGSEANT-AGRPTDSTGST-TVNKSTTLGNFYHLPPYLKLYDVL
Ballan_wrasse_(Labrus_bergylta)                                    KDKDSAEPSAAPMSPKKSSEASR-QHRV------N-SCKQINHLGNFYHLPPYLKLYDVL
Yellowtail_amberjack_(Seriola_lalandi_dorsalis)                    KEKEAVEPSAAPMSPKKSNEVNT--GRPADSTGSA-ALNKSTTLGSFYHLPPYLKLYDVL
Tiger_tail_seahorse_(Hippocampus_comes)                            ------------------------------------------------------------
Live_sharksucker_(Echeneis_naucrates)                              KDKEAAEPSAAPMSPKKSNEVNT-A----DSTGSA-ALNKSTTLGSFYHLPPYLKLYDVL
Mangrove_rivulus_(Kryptolebias_marmoratus)                         KEKEAAEPNPSPMSPKKSNEVNT-AGRPADSTGSA-AVNKSTTLGNFYHLPPYLKLYDVL
Siamese_fighting_fish_(Betta_splendens)                            KDKDAAESSAAPMSPKKSNELNT-AGRPADGTSST-SINKSTTIGSFYHLPPYLKLYDVL
Bicolor_damselfish_(Stegastes_partitus)                            KEKEATEPSAAPMSPKKSNEVNT-AGRPADSTGST-AVNKSTTIGSFYHLPPYLKLYDVL
Barramundi_perch_(Lates_calcarifer)                                KEKEAAEPSAAPMSPKKSNEVNT-AGRPADSTGSA-AVNKSTTLGSFYHLPPYLKLYDVL
Clown_anemonefish_(Amphiprion_ocellaris)                           KEKEAAEPSAAPMSPKKSNEVNT-AGRPADSAGST-AVNKSTTLGSFYHLPPYLKLYDVL
Orange_clownfish_(Amphiprion_percula)                              KEKEAAEPSAAPMSPKKSNEVNT-AGRPADSAGST-AVNKSTTLGSFYHLPPYLKLYDVL
Leishan_spiny_toad_(Leptobrachium_leishanense)                     KERELAEQTAVPLSPKKVSEAAP-ASRQTDASGP---SQTSKSLGSFYHLPSYLKLYDVL
Coelacanth_(Latimeria_chalumnae)                                   KEREPVEQTAAPMSPKKNSETNP-VARPAESVGAA-PTSKSTSLGGFYHLPSYLKLYDVL
Elephant_shark_(Callorhinchus_milii)                               KERESVEQTTAPMSPKKITESNQ-AARPTDTVGAA-PTSKSTSVGSFYHLPPYLKLHDVL
Tetraodon_(Tetraodon_nigroviridis)                                 KEKDAVDSSAAPLSPKKSSEANTVLGRPTDSAGST-AINKSTTLGSFYHLPPYLKLYDVL
Tongue_sole_(Cynoglossus_semilaevis)                               KEKEAAEPSTAPMSPKKSNEVNT--GRPADSAASV-AVNKSSTFGSFYHLPPYLKLYDVL
Lumpfish_(Cyclopterus_lumpus)                                      KEKDAAEPSAAPMSPKKSNEINT-AGRPADGTGST-AINKSTTFGNFYHLPPYLKLYDVL
Channel_bull_blenny_(Cottoperca_gobio)                             KEKDAAEPSAAPMSPKKSIEINT--GRPADGTGST-AVNKSTTLGNFYHLPTYLKLYDVL
Stickleback_(Gasterosteus_aculeatus)                               KEKDAAEPSAAPMSPKKSNEVNT--GRPADGTGLT-AVNKSTTFGNFYHLPPYLKLYDVL
Jewelled_blenny_(Salarias_fasciatus)                               KDKDAAEPGAAPMSPKKSNELNT--GRPSDGTGSA-AVNKSTTLGSFYHLPPYLKLYDVL
Orbiculate_cardinalfish_(Sphaeramia_orbicularis)                   KEKEASEPSAVPMSPKKSNEINT--GRPADSSGST-AVNKSTTLGSFYHLPPYLKLYDVL
Gilthead_seabream_(Sparus_aurata)                                  KEKDAAEPSVAPMSPKKGNEVNT--GRPADSTGST-AINKSTTLGSFYHLPPYLKLYDVL
Turbot_(Scophthalmus_maximus)                                      KEKEAAEPSAAPMSPKKSNEINA--GRPADSTGSA-GINKSTTLGSFYHLPPYLKLYDVL
Monterrey_platyfish_(Xiphophorus_couchianus)                       KEKETTEATAAPMSPKKSNEINT--R-QADSTTSA-AVNKSITLGSFYHLPPYLKLYDVL
Mummichog_(Fundulus_heteroclitus)                                  KEKETSEANAAPMSPKKSNEVNT--GSS-----SH-PVNKSITLGSFYHLPPYLKLYDVL
Western_mosquitofish_(Gambusia_affinis)                            KEKETTEATAVPMSPKKSNEINT--GRQADSTTSA-AVNKSITLGSFYHLPPYLKLYDVL
Nile_tilapia_(Oreochromis_niloticus)                               KEKEGAEPSATPMSPKKGSEANT--GRPTDSTGST-TVNKSTTLGNFYHLPPYLKLYDVL
[truncated: 590,367 more chars]
