# Supplementary material for: Huntingtin structure is orchestrated by HAP40 and shows a polyglutamine expansion-specific interaction with exon 1
Source: Commun Biol. 2021 Dec 8;4:1374. doi: 10.1038/s42003-021-02895-4 (PMC8654980; doi:10.1038/s42003-021-02895-4)
Supplement: Supplementary file 6 — Supplementary Data 2 [file 42003_2021_2895_MOESM6_ESM.txt]

CLUSTAL O(1.2.4) multiple sequence alignment


Indian_cobra_(Naja_naja)                                           ---------------------M-GLSSGFGPGESFSGAGAGGDFLTRYRLVSSKLRKRFL
Blue-ringed_sea_krait_(Laticauda_laticaudata)                      --------ML-SVPG-T---GA-GLSSGFGPGESSSGAGAGGDFLTRYRLVSSKLRKRFL
Mainland_tiger_snake_(Notechis_scutatus)                           --------ML-SVPG-T---GA-GLSSGFGPGESSSGAGAGGDFLTRYRLVSSKLRKRFL
Eastern_brown_snake_(Pseudonaja_textilis)                          --------ML-SVPG-T---GA-GLSSGFGPGESSSGAGAGGDFLTRYRLVSSKLRKRFL
Common_wall_lizard_(Podarcis_muralis)                              --------ML-SVPG-T---GGGGLSPGFSGGESGSGSGGGGDFLTRYRLVSAKLRRRFL
Komodo_dragon_(Varanus_komodoensis)                                --------ML-SVPG-V---GG-GPSPGFGPGEGGSGAGSGGDFLTRYRLVSAKLRRRFL
Australian_saltwater_crocodile_(Crocodylus_porosus)                --------MLSAGGSGTGPAGAGAAAAAASG-----GPGWDGDFLARYRLVSAKLRKRFL
West_African_mud_turtle_(Pelusios_castaneus)                       ----------MAGVGGSGPTGAGGLAAAGGS-----GGGWDGDFLARYRLVSAKLRKRFL
Common_snapping_turtle_(Chelydra_serpentina)                       ----------MAAAGGSGPAGPGGLGAA-GP-----GGGWDGDFLARYRLVSAKLRKRFL
Three-toed_box_turtle_(Terrapene_carolina_triunguis)               ----------MAAAGSSGPAGPGVLGA----------AGWDGDFLARYRLVSAKLRKRFL
Painted_turtle_(Chrysemys_picta_bellii)                            ----------MATAGGSGPAGPGVLGAA--------GGGWDGDFLARYRLVSAKLRKRFL
Abingdon_island_giant_tortoise_(Chelonoidis_abingdonii)            ----------MAAAGGSGPAGPGVLGAA-G-------AGWDGDFLARYRLVSAKLRKRFL
Goodes_thornscrub_tortoise_(Gopherus_evgoodei)                     ----------MAAAGGSGPAGPGVLGAA-GA-----GGGWDGDFLARYRLVSAKLRKRFL
Eastern_spot-billed_duck_(Anas_zonorhyncha)                        --------MLAAAAGGSGPGGAGGSGPGPGPGG-GGGGSGDGDFLSRYRLVSAKLRRRFL
Pink-footed_goose_(Anser_brachyrhynchus)                           ---------MQIAMVGR---------GGGGRGC------GDGDFLSRYRLVSAKLRRRFL
Japanese_quail_(Coturnix_japonica)                                 ----------MLAAGGSGPGGSGGSGTGPGPGG------GDGDFLSRYRLVSAKLRRRFL
Helmeted_guineafowl_(Numida_meleagris)                             ---------MLAAAGGSGPGGAGGSGPGPGPGG------GDGDFLSRYRLVSAKLRRRFL
Ring-necked_pheasant_(Phasianus_colchicus)                         ---------MLAAAGGSGPGGAGGSGPGPGPGG------GDGDFLSRYRLVSAKLRRRFL
Indian_peafowl_(Pavo_cristatus)                                    ---------MLAAAGGSGPSGAGGSGPGPGPGG------GDGDFLSRYRLVSAKLRRRFL
Small_tree_finch_(Camarhynchus_parvulus)                           ---------MLSAGGGSGPGGAGGSGPGLG---------GDGDFLSRYRLVSAKLRRRFL
Rufous-capped_babbler_(Cyanoderma_ruficeps)                        ---------MLSAAGGSGPGGAGGSGPGLG---------GDGDFLSRYRLVSAKLRRRFL
Zebra_finch_(Taeniopygia_guttata)                                  ---------MLSAGGGSGPGGAGGSGPGLG---------GDGDFLSRYRLVSAKLRRRFL
New_Caledonian_crow_(Corvus_moneduloides)                          ---------MLSAGGGSGPAGAGGSGPGLG---------GDGDFLSRYRLVSAKLRRRFL
Dark-eyed_junco_(Junco_hyemalis)                                   ---------MLSAGGGSGPGGAGGSGPGLG---------GDGDFLSRYRLVSAKLRRRFL
Yellow-billed_parrot_(Amazona_collaria)                            ---------MLSAAGGSGPGGAGGSGPGLG---------SDGDFLSRYRLVSAKLRRRFL
Kakapo_(Strigops_habroptila)                                       ---------MLSVAGSSGPGGAGGSGPGLG---------SDGDFLSRYRLVSAKLRRRFL
Spiny_chromis_(Acanthochromis_polyacanthus)                        -------------------------------------MAAEGDFLARYRAVSNKLKKLFL
Mangrove_rivulus_(Kryptolebias_marmoratus)                         -------------------------------------MAAEGDFLARYRAVSNKLKKRFL
Japanese_medaka_HdrR_(Oryzias_latipes)                             -------------------------------------MAAESDFLARYRAVSNKLKKRFL
Javanese_ricefish_(Oryzias_javanicus)                              -------------------------------------MAAESDFLARYRAVSNKLKKRFL
Indian_medaka_(Oryzias_melastigma)                                 -------------------------------------MAAESDFLARYRAVSNKLKKRFL
Common_carp_huanghe_(Cyprinus_carpio)                              -------------------------------------MAAEGDFLIRYRAVSNKLKKRFL
Atlantic_herring_(Clupea_harengus)                                 -------------------------------------MAAEGDFLTRYRAVSNKLKKRFL
Common_wombat_(Vombatus_ursinus)                                   --------MAVAGVGSL--S--SV-VGGSGGAGGSGAGHDAGDFLARYRLVSNKLRKRFL
Ma's_night_monkey_(Aotus_nancymaae)                                MRR--------------------R-RRHWALRRRAPPGSEAGDFLARYRLVSNKLKKRFL
Mouse_(Mus_musculus)                                               ---------------------MAA-GSASSLGGGAWPGSEAGDFLARYRQVSNKLKKRFL
Algerian_mouse_(Mus_spretus)                                       ---------------------MAA-GSASSLGGGAWPGSEAGDFLARYRQVSNKLKKRFL
Mongolian_gerbil_(Meriones_unguiculatus)                           ---------------------MAA-GSVSSSGGGAWPGSETGDFLARYRQVSNKLKKRFL
Rat_(Rattus_norvegicus)                                            ---------------------MAA-GSASSLGGGSWPGSEAGDFLARYRQVSNKLKKRFL
Prairie_vole_(Microtus_ochrogaster)                                ---------------------MAA-GSASSLGGGAWPGSEAGDFLARYRQVSHKLKKRFL
Chinese_hamster_CHOK1GS_(Cricetulus_griseus)                       ---------------------MAA-GSASSLGGAAWPGSEAGDFLARYRQVSNKLKKRFL
Northern_American_deer_mouse_(Peromyscus_maniculatus_bairdii)      ---------------------MAA-GSASSLGGGAWPGSEAGDFLVRYRQVSNKLKKRFL
Goat_(Capra_hircus)                                                ---------------------MAA-SAASLGGGGAGAGPEPGDFLTRYRQVSNKLKKRFL
Cow_(Bos_taurus)                                                   MARRRSPPGRVSAPGSAGAAKMAA-SAAGLGGGGAGPGPEPGDFLARYRQVSNKLKKRFL
Domestic_yak_(Bos_grunniens)                                       MARRRSPPGRVSAPGSAGAAKMAA-SAAGLGGGGAGPGPEPGDFLARYRQVSNKLKKRFL
Hybrid_-_Bos_Indicus_(Bos_indicus_x_Bos_taurus)                    MARRRSPPGRVSAPGSAGAAKMAA-SAAGLGGGGAGPGPEPGDFLARYRQVSNKLKKRFL
Cat_(Felis_catus)                                                  ----------------------MA-ASAPGLGGAAGPGPEAGDFLARYRQVSSKLKKRFL
Dog_(Canis_lupus_familiaris)                                       MA-----AAAAGGPGGGGGGG-PG-GGGGGGGGGAGPGPEAGDFLARYRQVSSKLRKRFL
American_beaver_(Castor_canadensis)                                MA-----ASA--------SGL-GG-GGGAGGLGGGGPGPEAGDFLARYRLVSNKLKKRFL
Squirrel_(Ictidomys_tridecemlineatus)                              MA-----AST--------S----------GLGGGVVPGPEAGDFLARYRLVSNKLKKRFL
Eurasian_red_squirrel_(Sciurus_vulgaris)                           MA-----ASA--------SGL-G---GGGGGGGGVLSGPEAGDFLARYRLVSNKLKKRFL
Arctic_ground_squirrel_(Urocitellus_parryii)                       MA-----AST--------S----------GLGGGVVPGPEAGDFLARYRLVSNKLKKRFL
Armadillo_(Dasypus_novemcinctus)                                   -------------------MA-A---AGAGLGGSAGLGADAGDFLARYRLVSNKLKKRFL
Elephant_(Loxodonta_africana)                                      -------------------MA-A---AGAGLGGGAGPGPEAGDFLARYRLVSNKLKKRFL
Mouse_Lemur_(Microcebus_murinus)                                   -------------------MA-A---AAAGLGGGAGPSPEAGDFLARYRLVSNKLKKRFL
Coquerel's_sifaka_(Propithecus_coquereli)                          --------MA--------YMA-A---AAAGLGGGAGPGPEAGDFLARYRLVSNKLKKRFL
Greater_bamboo_lemur_(Prolemur_simus)                              ------------------MAA-A---AAAGLGGGAGLGLDAGDFLARYRLVSNKLKKRFL
Capuchin_(Cebus_capucinus_imitator)                                -------MAA--------AAA-G---LG-GGGGGAGPGPEAGDFLARYRLVSNKLKKRFL
Marmoset_(Callithrix_jacchus)                                      -M-----AAA--------AAA-G---LGGGGGAGAGPGPEAGDFLARYRLVSNKLKKRFL
Vervet-AGM_(Chlorocebus_sabaeus)                                   MA-----AAA--------AAA-G---L--GGGGGAGPGPEAGDFLARYRLVSNKLKKRFL
Olive_baboon_(Papio_anubis)                                        -------MAA--------AAA-G---L---G-GGAGPGPEAGDFLARYRLVSNKLKKRFL
Gelada_(Theropithecus_gelada)                                      -------MAA--------AAA-G---L---G-GGAGPGPEAGDFLARYRLVSNKLKKRFL
Ugandan_red_Colobus_(Piliocolobus_tephrosceles)                    -------MAA--------AAA-G---L---V-GGAGPGPEAGDFLARYRLVSNKLKKRFL
Gibbon_(Nomascus_leucogenys)                                       -------MAA--------AAA-G---L---G-GGAGPGPEAGDFLARYRLVSNKLKKRFL
Human_(Homo_Sapiens)                                               -------MAA--------AAA-G---L---GGGGAGPGPEAGDFLARYRLVSNKLKKRFL
Gorilla_(Gorilla_gorilla_gorilla)                                  -------MAA--------AAA-G---L---G-GGAGPGPEAGDFLARYRLVSNKLKKRFL
Beluga_whale_(Delphinapterus_leucas)                               -------------------MA-A---SAAGLGAGAGPGPEAGDFLARYRQVCNKLKKRFL
Vaquita_(Phocoena_sinus)                                           -------------------MA-A---SAAGLGGGAGPGPEAGDFLARYRQVCNKLKKRFL
Blue_whale_(Balaenoptera_musculus)                                 -------------------MA-A---SAAGLGGGSGPGPEAGDFLARYRQVCNKLKKRFL
Sperm_whale_(Physeter_catodon)                                     -------------------MA-A---SAAGMGGGAGPGPEAGDFLARYRQVCNKLKKRFL
Chacoan_peccary_(Catagonus_wagneri)                                -------------------MA-A---SAAGLGGGAGPGPEAGDFLARYRQVSNKLKKRFL
Pig_(Sus_scrofa)                                                   -------------------MA-A---SAAGLGGGAGPGPESGDFLARYRQVSSKLKKRFL
Greater_horseshoe_bat_(Rhinolophus_ferrumequinum)                  -------------------MA-A---SAGGLGGGAGPGPEAGDFLARYRQVSNKLKKRFL
Canada_lynx_(Lynx_canadensis)                                      -------------------MA-A---SAPGLGGAAGPGPEAGDFLARYRQVSSKLKKRFL
Lion_(Panthera_leo)                                                -------------------MA-A---SAPGLGGAAGPGPEAGDFLARYRQVSSKLKKRFL
Leopard_(Panthera_pardus)                                          -------------------MA-A---SAPGLGGAAGPGPEAGDFLARYRQVSSKLKKRFL
Donkey_(Equus_asinus_asinus)                                       -------------------MA-A---SAGGLGGGAGPGPEAGDFLARYRQVSNKLKKRFL
Horse_(Equus_caballus)                                             -------------------MA-A---SAGGLGGGAGPGPEAGDFLARYRQVSNKLKKRFL
American_mink_(Neovison_vison)                                     -------------------MA-A---SAAGLGGGAGPGPEAGDFLARYRQVSNKLKKRFL
Asiatic_black_bear_(Ursus_thibetanus_thibetanus)                   -------------------MA-A---SASGLGGGAGPGPEAGDFLARYRQVSNKLKKRFL
California_sea_lion_(Zalophus_californianus)                       -------------------MA-S---SAAGLGGGAGPGPEAGDFLARYRQVSSKLKKRFL
                                                                                                            .*** *** *. **:: **

Indian_cobra_(Naja_naja)                                           RKPNVS---EASEQFAALARELRAQESLPYAAWCQLAVARCAQSLGHPAGEAAALAEAAR
Blue-ringed_sea_krait_(Laticauda_laticaudata)                      RKPNVS---EASEQFAALARELRAQESLPYAAWCQLAVARCAHSLGHPAGEAAALAEAAR
Mainland_tiger_snake_(Notechis_scutatus)                           RKPNVS---EASEQFAALARELRAQESLPYAAWCQLAVARCAQSLGHPAGEAAALAEAAR
Eastern_brown_snake_(Pseudonaja_textilis)                          RKPNVS---EASEQFAALARELRAQESLPYAAWCQLAVARCAQSLGHPAGEAAALAEAAR
Common_wall_lizard_(Podarcis_muralis)                              RKPNVS---EAGEQFAALARELRAQESLPYAAWCQLAVARCAQSLGHAPGEAAALGEAAR
Komodo_dragon_(Varanus_komodoensis)                                RKPNVS---EAAEQFGALARELRAQESLPYAAWCQLAVARCAQSLGHASGEAAALGEAAR
Australian_saltwater_crocodile_(Crocodylus_porosus)                RKPNVS---EAAEQFAALARELRAQESLPYAAWCQLAVARCAQSLFHGPGEAQALTEAAR
West_African_mud_turtle_(Pelusios_castaneus)                       RKPNVA---EAAEQFGALARELRAQESLPYAAWCQLAVARCAQSLFHGPGEAQALTEAAR
Common_snapping_turtle_(Chelydra_serpentina)                       RKPNVS---EAAEQFGVLARELRAQESLPYAAWCQLAVARCAQSLFHGPGEAQALTEAAR
Three-toed_box_turtle_(Terrapene_carolina_triunguis)               RKPNVS---EAAEQFGVLARELRAQESLPYAAWCQLAVARCAQSLFHGPGEAQALTEAAR
Painted_turtle_(Chrysemys_picta_bellii)                            RKPNVS---EAAEQFGVLARELRSQESLPYAAWCQLAVARCAQSLFHGPGEAQALTEAAR
Abingdon_island_giant_tortoise_(Chelonoidis_abingdonii)            RKPNVS---EAAEQFGVLARELRAQESLPYAAWCQLAVARCAQSLFHGPGEAQALTEAAR
Goodes_thornscrub_tortoise_(Gopherus_evgoodei)                     RKPNVS---EAAEQFGLLARELRAQESLPYAAWCQLAVARCAQSLFHGPGEAQALTEAAR
Eastern_spot-billed_duck_(Anas_zonorhyncha)                        RKPNVA---EAAEQFAALARELRAQESLPYAAWCQLAVARCAQSLFHGPAEAAALGEAAR
Pink-footed_goose_(Anser_brachyrhynchus)                           RKPNVA---EAAEQFAALARELRAQESLPYAAWCQLAVARCAQSLFHGPAEAAALGEAAR
Japanese_quail_(Coturnix_japonica)                                 RKPNVA---EAAEQFAALARELRAQESLPYAAWCQLAVARCAQSLFHGPAEAAALCEAAR
Helmeted_guineafowl_(Numida_meleagris)                             RKPNVA---EAAEQFAALARELRAQESLPYAAWCQLAVARCAQSLFHGPAEAAALGEAAR
Ring-necked_pheasant_(Phasianus_colchicus)                         RKPNVA---EAAEQFAALARELRAQESLPYAAWCQLAVARCAQSLFHGPAEAAALGEAAR
Indian_peafowl_(Pavo_cristatus)                                    RKPNVA---EAAEQFAALARELRAQESLPYAAWCQLAVARCAQSLFHGPAEAAALGEAAR
Small_tree_finch_(Camarhynchus_parvulus)                           RKPNVA---EAAEQFAALARELRAQESLPYAAWCQLAVARCAQSLFHGPAEAAALAEAAR
Rufous-capped_babbler_(Cyanoderma_ruficeps)                        RKPNVA---EAAEQFAALARELRAQESLPYAAWCQLAVARCAQSLFHGPAEAAALTEAAR
Zebra_finch_(Taeniopygia_guttata)                                  RKPNVA---EAAEQFAALARELRAQESLPYAAWCQLAVARCAQSLFHGPAEAAALAEAAR
New_Caledonian_crow_(Corvus_moneduloides)                          RKPNVA---EAAEQFAALARELRAQESLPYAAWCQLAVARCAQSLFHGPAEAAALAEAAR
Dark-eyed_junco_(Junco_hyemalis)                                   RKPNVA---EAAEQFAALARELRAQESLPYAAWCQLAVARCAQSLFHGPAEAAALAEAAR
Yellow-billed_parrot_(Amazona_collaria)                            RKPNVA---EAAEQFAALARELRAQESLPYAAWCQLAVARCAQSLFHGPAEAAALAEAAR
Kakapo_(Strigops_habroptila)                                       RKPNVA---EAAEQFAALARELRAQESLPYAAWCQLAVARCAQSLFHGPAEAAALAEAAR
Spiny_chromis_(Acanthochromis_polyacanthus)                        HVYFTFISLCSLVLSGQLAKELKQQDCLQYAAFCNLAMARCEQTLFNAPGEALALTDAAR
Mangrove_rivulus_(Kryptolebias_marmoratus)                         RKPNVA---EASEQFGQLAKELKQQDCLQYAAFCNLAMARCEQTLFNAPGEALALTDAAR
Japanese_medaka_HdrR_(Oryzias_latipes)                             RKPNVA---EASEQFGQLAKELRQQDCLQYAAFCNLAMARCEQTLFNAPGEALALTEAAR
Javanese_ricefish_(Oryzias_javanicus)                              RKPNVA---EASEQFGQLAKELKQQDCLQYAAFCNLAMARCEQTLFNAPGEALALTEAAR
Indian_medaka_(Oryzias_melastigma)                                 RKPNVA---EASEQFGQLAKELKQQDCLQYAAFCNLAMARCEQTLFNAPGEALALTEAAR
Common_carp_huanghe_(Cyprinus_carpio)                              RKPNVA---EASEQFGQLAKELKQQDCPQYAAFCNLAMARCEQTLFNAAGEALALTDAAR
Atlantic_herring_(Clupea_harengus)                                 RKPNVA---EASEQFGQLAKELKQQDCLQYAAFCNLAMARCEQTLFNAPGEALALTDAAR
Common_wombat_(Vombatus_ursinus)                                   RKPNVS---EAGEQFGQLGKELRAQDCLPYAAWCQLAVARCHQTLFHGPGEALALTEAAR
Ma's_night_monkey_(Aotus_nancymaae)                                RKPNCC---A--------------RPRSPYAAWCQLAVARCQQALFHGPGEALALTE---
Mouse_(Mus_musculus)                                               RKPNVA---EAGEQFAQLARELRAQECLPYAAWCQLAVARCQQALFHGPGEALALTEAAR
Algerian_mouse_(Mus_spretus)                                       RKPNVA---EAGEQFAQLARELRTQECLPYAAWCQLAVARCQQALFHGPGEALALTEAAR
Mongolian_gerbil_(Meriones_unguiculatus)                           RKPNVA---EAGEQFAQLARELRAQECLPYAAWCQLAVARCHQALFHGPGEALALTEAAR
Rat_(Rattus_norvegicus)                                            RKPNVA---EAGEQFAQLARELRAQECLPYAAWCQLAVARCQQALFHGPGEALALTEAAR
Prairie_vole_(Microtus_ochrogaster)                                RKPNVA---EAGEQFAQLARELRAQECLPYAAWCQLAVARCHQALFHGPGETLALTEAAR
Chinese_hamster_CHOK1GS_(Cricetulus_griseus)                       RKPNVA---EAGEQFAQLARELRAQECLPYAAWCQLAVARCQQALFHGPGETLALTEAAR
Northern_American_deer_mouse_(Peromyscus_maniculatus_bairdii)      RKPNVA---EAGEQFAQLARELRAQECLPYAAWCQLAVARCQQALFHGPGETLALTEAAR
Goat_(Capra_hircus)                                                RKPNVA---EAGEQFAQLGHELRAQECLQYAAWCQLAVARCQQALFHRPGEALALTEAAR
Cow_(Bos_taurus)                                                   RKPNVA---EAGEQFAQLGRELRAQECLPYAAWCQLAVARCQQALFHGSGEALALTEAAR
Domestic_yak_(Bos_grunniens)                                       RKPNVA---EAGEQFAQLGRELRAQECLPYAAWCQLAVARCQQALFHGPGEALALTEAAR
Hybrid_-_Bos_Indicus_(Bos_indicus_x_Bos_taurus)                    RKPNVA---EAGEQFAQLGRELRAQECLPYAAWCQLAVARCQQALFHGPGEALALTEAAR
Cat_(Felis_catus)                                                  RKPNVA---EAGEQFGQLGRELRAQECLPYAAWCQLAVARCQQALFHGPGEALALTEAAR
Dog_(Canis_lupus_familiaris)                                       RKPNVA---EAGEQFAQLGRELRAQECLPYAAWCQLAVARCQQALFHGPGEALALTEAAR
American_beaver_(Castor_canadensis)                                RKPNVA---EAGEQFGQLGRELRAQECLPYAAWCQLAVARCQQALFHGPGEALALTEAAR
Squirrel_(Ictidomys_tridecemlineatus)                              RKPNVA---EAGEQFGQLGRELRAQECLPYAAWCQLAVARCQQALFHGPGEALALTEAAR
Eurasian_red_squirrel_(Sciurus_vulgaris)                           RKPNVA---EAGEQFGQLGRELRAQECLPYAAWCQLAVARCQQALFHGPGEALALTEAAR
Arctic_ground_squirrel_(Urocitellus_parryii)                       RKPNVA---EAGEQFGQLGRELRAQECLPYAAWCQLAVARCQQALFHGPGEALALTEAAR
Armadillo_(Dasypus_novemcinctus)                                   RKPNVA---EAGEQFGQLGRELRAQECLPYAAWCQLAVARCQQALFHAPGEALALTEAAR
Elephant_(Loxodonta_africana)                                      RKPNVA---EAGEQFGQLGRELRAQECLPYAAWCQLAVARCQQALFHGPGEALALTEAAR
Mouse_Lemur_(Microcebus_murinus)                                   RKPNVA---EAGEQFGQLGRELRAQECLPYAAWCQLAVARCQQALFHGPGEALALTEAAR
Coquerel's_sifaka_(Propithecus_coquereli)                          RKPNVA---EAGEQFGQLGRELRAQEYLPYAAWCQLAVARCQQALFHGPGEALALTEAAR
Greater_bamboo_lemur_(Prolemur_simus)                              RKPNVA---EAGEQFGQLGRELRAQECLPYAAWCQLAVARCQQALFHGPGEALALTEAAR
Capuchin_(Cebus_capucinus_imitator)                                RKPNVA---EAGEQFGQLGRELRSQECLPYAAWCQLAVARCQQALFHGPGEALALTEAAR
Marmoset_(Callithrix_jacchus)                                      RKPNVA---EAGEQFGQLGRELRAQECLPYAAWCQLAVARCQQALFHGPGEALALTEAAR
Vervet-AGM_(Chlorocebus_sabaeus)                                   RKPNVA---EAGEQFGQLGRELRAQECLPYAAWCQLAVARCQQALFHGPGEALALTEAAR
Olive_baboon_(Papio_anubis)                                        RKPNVA---EAGEQFGQLGRELRAQECLPYAAWCQLAVARCQQALFHGPGEALALTEAAR
Gelada_(Theropithecus_gelada)                                      RKPNVA---EAGEQFGQLGRELRAQECLPYAAWCQLAVARCQQALFHGPGEALALTEAAR
Ugandan_red_Colobus_(Piliocolobus_tephrosceles)                    RKPNVA---EAGEQFGQLGRELRAQECLPYAAWCQLAVARCQQALFHGPGEALALTEAAR
Gibbon_(Nomascus_leucogenys)                                       RKPNVA---EAGEQFGQLGRELRAQECLPYAAWCQLAVARCQQALFHGPGEALALTEAAR
Human_(Homo_Sapiens)                                               RKPNVA---EAGEQFGQLGRELRAQECLPYAAWCQLAVARCQQALFHGPGEALALTEAAR
Gorilla_(Gorilla_gorilla_gorilla)                                  RKPNVA---EAGEQFGQLGRELRAQECLPYAAWCQLAVARCQQALFHGPGEALALTEAAR
Beluga_whale_(Delphinapterus_leucas)                               RKPNVA---EAGEQFGQLGRELRAQECLPYAAWCQLAVARCHQALFHGPGEALALTEAAR
Vaquita_(Phocoena_sinus)                                           RKPNVA---EAGEQFGQLGRELRAQECLPYAAWCQLAVARCQQALFHGPGEALALTEAAR
Blue_whale_(Balaenoptera_musculus)                                 RKPNVA---EAGEQFSQLGRELRAQECLPYAAWCQLAVARCQQALFHGPGEALALTEAAR
Sperm_whale_(Physeter_catodon)                                     RKPNVA---EAGEQFGQLGRELRAQECLPYAAWCQLAVARCQQALFHGPGEALALTEAAR
Chacoan_peccary_(Catagonus_wagneri)                                RKPNVA---EAGEQFGQLGRELRAQECLPYAAWCQLAVARCQQALFHGPGEALALTEAAR
Pig_(Sus_scrofa)                                                   RKPNVA---EAGEQFGQLGRELRAQECLPYAAWCQLAVARCQQALFHGPGEALALTEAAR
Greater_horseshoe_bat_(Rhinolophus_ferrumequinum)                  RKPNVA---EAGEQFGQLGRELRVQECLPYAAWCQLAVARCQQALFHGPGEALALTEAAR
Canada_lynx_(Lynx_canadensis)                                      RKPNVA---EAGEQFGQLGRELRAQECLPYAAWCQLAVARCQQALFHGPGEALALTEAAR
Lion_(Panthera_leo)                                                RKPNVA---EAGEQFGQLGRELRAQECLPYAAWCQLAVARCQQALFHGPGEALALTEAAR
Leopard_(Panthera_pardus)                                          RKPNVA---EAGEQFGQLGRELRAQECLPYAAWCQLAVARCQQALFHGPGEALALTEAAR
Donkey_(Equus_asinus_asinus)                                       RKPNVA---EAGEQFAQLGRELRAQECLPYAAWCQLAVARCQQALFHGPGEALALTEAAR
Horse_(Equus_caballus)                                             RKPNVA---EAGEQFAQLGRELRAQECLPYAAWCQLAVARCQQALFHGPGEALALTEAAR
American_mink_(Neovison_vison)                                     RKPNVA---EAGEQFGQLGRELRAQECLPYAAWCQLAVARCQQALFHGPGEALALTEAAR
Asiatic_black_bear_(Ursus_thibetanus_thibetanus)                   RKPNVA---EAGEQFGQLGRELRAQECLPYAAWCQLAVARCQQALFHGPGEALALTEAAR
California_sea_lion_(Zalophus_californianus)                       RKPNVA---EAGEQFGQLGRELRAQECLPYAAWCQLAVARCQQALFHGPGEALALTEAAR
                                                                   :                       :    ***:*:**:*** ::* :  .*: ** :   

Indian_cobra_(Naja_naja)                                           LWLRHERELRLRQGPGLGLSEYLPAAHGCVAFAARLHVDLGQPA-LAAGLWLELGNELRS
Blue-ringed_sea_krait_(Laticauda_laticaudata)                      LWLRHERELRLRQGPGLGLSEYLPAAHGCVAFAARLHVDLGQPA-LAAGLWLELGNELRS
Mainland_tiger_snake_(Notechis_scutatus)                           LWLRHERELRLRQGPGLGLSEYLPAAHGCVAFAARLHVDLGQPA-LAAGLWLELGNELRS
Eastern_brown_snake_(Pseudonaja_textilis)                          LWLRHERELRLRQGPGLGLSEYLPAAHGCVAFAARLHVDLGQPA-LAAGLWLELGNELRS
Common_wall_lizard_(Podarcis_muralis)                              LWLKHERELRLRQGPGLGLSEHLPAAQNCVAFGSRLRLDLGQPA-LAAGLWLELGNELRS
Komodo_dragon_(Varanus_komodoensis)                                LWLRHDRELRLRQGPGLGLSEHLPAAQSCVAFGARLHFDLGQPA-LAAGLWLELGNELRA
Australian_saltwater_crocodile_(Crocodylus_porosus)                LFLRQERDVRQRLGLSGGFGEHLQAAQSCFAFAARLHLELGQPA-LAAGLCLELGSALRD
West_African_mud_turtle_(Pelusios_castaneus)                       LFLRQERDLRQRLGLSGGFNEHLQAAHSCFAFAARLHLELGQPA-LAAGLCLELGSALRD
Common_snapping_turtle_(Chelydra_serpentina)                       LFLRQERDLRQRLSLSGGFAEHLQASHSCFAFAARLHLELGQPA-LAAGLCLELGSALRD
Three-toed_box_turtle_(Terrapene_carolina_triunguis)               LFLRQERDLQQRLSLSGGFAEHLQASHSCFAFAARLHLELGQPA-LAAGLCLELGSALRD
Painted_turtle_(Chrysemys_picta_bellii)                            LFLRQERDLQQRLSLSGGFAEHLQASHSCFAFAARLHLELGQPA-LAAGLCLELGSALRD
Abingdon_island_giant_tortoise_(Chelonoidis_abingdonii)            LFLRQERDLQQRLSLSGGFGEHLQASHSCFAFAARLHLELGQPA-LAAGLCLELGSALRD
Goodes_thornscrub_tortoise_(Gopherus_evgoodei)                     LFLRQERDLQQRLSLSGGFGEHLQASHSCFAFAARLHLELGQPA-LAAGLCLELGSALRD
Eastern_spot-billed_duck_(Anas_zonorhyncha)                        LFLRQERDLRQRLALRGGFGEHLAAAQSCGAF----------------------------
Pink-footed_goose_(Anser_brachyrhynchus)                           LFLRQERDLRQRLALRGGFGEHLAAAQSCGAFAARLHLERGQPA-LAAGLCLELAAALRD
Japanese_quail_(Coturnix_japonica)                                 LFLRQERDLRQRLALRGGFGEHLAAAQSCGAFAARLHLERGQPA-LAAGLCLEMAAALRD
Helmeted_guineafowl_(Numida_meleagris)                             LFLRQERDLRQRLALRGGFGEHLAAAQSCGAFAARLHLERGQPA-LAAGLCLELAAALRD
Ring-necked_pheasant_(Phasianus_colchicus)                         LFLRQERDLRQRLALRGGFGEHLAAAQSCGAFAARLHLERGQPA-LAAGLCLELAAALRD
Indian_peafowl_(Pavo_cristatus)                                    LFLRQERDLRQRLALRGGFGEHLAAAQSCGAFAARLHLERGQPA-LAAGLCLELAAALRD
Small_tree_finch_(Camarhynchus_parvulus)                           LFLRQERDLRQRLGLRGGFGEHVAAAQSCGAFAARLHLERGQPA-LAAGPCLELAAALRD
Rufous-capped_babbler_(Cyanoderma_ruficeps)                        LFLRQERDLRQRLGLRGGFGEHVAAAQSCGAFAARLHLERGQPA-LAAGPCLELAAALRD
Zebra_finch_(Taeniopygia_guttata)                                  LFLRQERDLRQRLGLRGGFGEHVAAAQSCGAFAARLHLERGQPA-LAAGPCLELAAALRD
New_Caledonian_crow_(Corvus_moneduloides)                          LFLRQERDLRQRLGLRGGFGEHVAAAQSCGAFAARLHLERGQPA-LAAGPCLELAAALRD
Dark-eyed_junco_(Junco_hyemalis)                                   LFLRQERDLRQRLGLRGGFGEHVAAAQSCGAFAARLHLERGQPA-LAAGPCLELAAALRD
Yellow-billed_parrot_(Amazona_collaria)                            LFLRQERDLRQRLGLRGGFGEHVAAAQSCGAFAARLHLERGQPA-LAAGLCLELAAALRD
Kakapo_(Strigops_habroptila)                                       LFLRQERDLRQRLGLRGGFGEHVAAAQSCGAFAARLHLERGQPA-LAAGLCLELAAALRN
Spiny_chromis_(Acanthochromis_polyacanthus)                        LFLSSEKENRA--LQAPGFDEHLQAALNCYSFAIKVYIEMNQPV-MAASLCLELGNALKE
Mangrove_rivulus_(Kryptolebias_marmoratus)                         LFLSSEKEIRA--LQAPGFDEHLQAALNCYSFAVKVYIEMNQPV-MAASLCLELGNALKE
Japanese_medaka_HdrR_(Oryzias_latipes)                             LFLTSEKENRA--LQAPGFDEHLQAALNCYSFATKVYIEMNQPV-MAASLCQELGNALKE
Javanese_ricefish_(Oryzias_javanicus)                              LFLTSEKENRA--LQAPGFDEHLQAALNCYSFATKVYIEMNQPV-MAASLCLELGNALKE
Indian_medaka_(Oryzias_melastigma)                                 LFLTSEKENRA--LQAPGFDEHLQAALNCYSFATKVYIEMNQPV-MAASLCLELGNALKE
Common_carp_huanghe_(Cyprinus_carpio)                              LFLASEQETRA--LRAPGFDENMQAAMNCYSFAIKVCIEMNQPV-MAASLSLELGNALKE
Atlantic_herring_(Clupea_harengus)                                 LFLLSERENRA--LQAPGFDEHLQAALNCYSFAIKVYIEMNQPV-MAASLCLELGNALKE
Common_wombat_(Vombatus_ursinus)                                   LFLRQEREARLRLACAAAYGEPLQAAASCFAFAVRLHLELGQPA-AAASLCLELAGALRA
Ma's_night_monkey_(Aotus_nancymaae)                                -----ERDARQRLVCPAAYGEPLQAAAAPWGAA-------------------PLAAALRD
Mouse_(Mus_musculus)                                               LFLRQECDARQRLGCPAAYGEPLQAAASALGAAVRLHLELGQPA-AAAALCLELAAALRA
Algerian_mouse_(Mus_spretus)                                       LFLRQECDARQRLGCPAAYGEPLQAAASALGAAVRLHLELGQPA-AAAALCLELAAALRA
Mongolian_gerbil_(Meriones_unguiculatus)                           LFLRQECDARQRLGCPAAYGEPLQAAASALGAAVRLHLELGQPA-AAAALCLELAAALRA
Rat_(Rattus_norvegicus)                                            LFLRQECDARQRLGCPAAYGEPLQAAASALGAAVRLHLELGQPA-AAAALCLELAAALRA
Prairie_vole_(Microtus_ochrogaster)                                LFLRQECEARQRLGCPDACGEPLQAAASALGAAVRLHLELGQPPAAAAALCLELAAALRA
Chinese_hamster_CHOK1GS_(Cricetulus_griseus)                       LFLRQECDVRQRLGCPAAYGEPLQAAASALGAAVRLHLELGQPA-AAAALCLELAAALRA
Northern_American_deer_mouse_(Peromyscus_maniculatus_bairdii)      LFLRQECDARQRLGCPAAYGEPLQAAASALGAAVRLHLELGQPA-AAAALCLELAAALRA
Goat_(Capra_hircus)                                                LFLRQERDARQRLDCHAAAGEALQAAAAALGAAVRLHLELGQPA-AAAALCLELAAALRD
Cow_(Bos_taurus)                                                   LFLRQERDARQRLACPAAAGEALQAAAAALGAAVRLHLELGQPA-AAAALCLELAAALRD
Domestic_yak_(Bos_grunniens)                                       LFLRQERDARQRLACPAAAGEALQAAAAALGAAVRLHLELGQPA-AAAALCLELAAALRD
Hybrid_-_Bos_Indicus_(Bos_indicus_x_Bos_taurus)                    LFLRQERDARQRLACPAAAGEALQAAAAALGAAVRLHLELGQPA-AAAALCLELAAALRD
Cat_(Felis_catus)                                                  LFLRQERDARQRLACPAAYGEPLQAAANALGAAVRLHLELGQPA-AAAALCLELAAALRD
Dog_(Canis_lupus_familiaris)                                       LFLRQERDARQRLACPAAYGEPLQAAASALGAAVRLHLELGQPA-AAAGLCLELAAALRD
American_beaver_(Castor_canadensis)                                LFLRQECDTRQRLVCPAAYGEPLQAAASALSAAVRLHLELGQPA-AAAALCLELAAALRD
Squirrel_(Ictidomys_tridecemlineatus)                              LFLRQECDARQRLVCPAAYGEPLQAAASALGAAVRLHLELGQPA-AAAALCLELAAALRD
Eurasian_red_squirrel_(Sciurus_vulgaris)                           LFLRQECDARQRLVCPAAYGEPLQAAASALGAAVRLHLELGQPA-AAAALCLELAAALRD
Arctic_ground_squirrel_(Urocitellus_parryii)                       LFLRQECDARQRLVCPAAYGEPLQAAASALGAAVRLHLELGQPA-AAAALCLELAAALRD
Armadillo_(Dasypus_novemcinctus)                                   LFLLQERDARQRLACPAAYGEPLQAAASALGAAVRLHLELGQPA-AAAALCLELAAALRD
Elephant_(Loxodonta_africana)                                      LFLRQERDARQRLVCPAAYGEPLQAAASALGAAVRLHLELGQPA-AAAALCLELAAALRD
Mouse_Lemur_(Microcebus_murinus)                                   LFLRQERDARQRLVCPAAYGEPLQAAASALGAAVRLHLELGQPA-AAAALCLELAAALRD
Coquerel's_sifaka_(Propithecus_coquereli)                          LFLRQERDARQRLVCPAAYGEPLQAAASALGAAVRLHLELGQPA-AAAALCLELAAALRD
Greater_bamboo_lemur_(Prolemur_simus)                              LFLRQERDARQRLVCPAAYGEPLQAAASALGAAVRLHLELGQPA-AAAALCLKLAAALRD
Capuchin_(Cebus_capucinus_imitator)                                LFLRQERDARQRLVCPAAYGEPLQAAASALGAAVRLHLELGQPA-AAAALCLELAAALRD
Marmoset_(Callithrix_jacchus)                                      LFLRQERDARQRLVCPAAYGEPLQAAASALGAAVRLHLELGQPA-AAAALCLELAAALRD
Vervet-AGM_(Chlorocebus_sabaeus)                                   LFLRQERDARQRLVCPAAYGEPLQAAASALGAAVRLHLELGQP-----------------
Olive_baboon_(Papio_anubis)                                        LFLRQERDARQRLVCPAAYGEPLQAAASALGAAVRLHLELGQPA-AAAALCLELAAALRD
Gelada_(Theropithecus_gelada)                                      LFLRQERDARQRLVCPAAYGEPLQAAASALGAAVRLHLELGQPA-AAAALCLELAAALRD
Ugandan_red_Colobus_(Piliocolobus_tephrosceles)                    LFLRQERDARQRLVCPAAYGEPLQAAASALGAAVRLHLELGQPA-AAAALCLELAAALRD
Gibbon_(Nomascus_leucogenys)                                       LFLRQERDARQRLVCPAAYGEPLQAAASALGAAVRLHLELGQPA-AAAALCLELAAALRD
Human_(Homo_Sapiens)                                               LFLRQERDARQRLVCPAAYGEPLQAAASALGAAVRLHLELGQPA-AAAALCLELAAALRD
Gorilla_(Gorilla_gorilla_gorilla)                                  LFLRQERDARQRLVCPAAYGEPLQAAASALGAAVRLHLELGQPA-AAAALCLELAAALRD
Beluga_whale_(Delphinapterus_leucas)                               LFLRQERDARQRLACPAAYGEPLQAAAAALGAAVRLHLELGQPA-AAAALCLELAAALRD
Vaquita_(Phocoena_sinus)                                           LFLRQERDARQRLACPAAYGEPLQAAAAALGAAVRLHLELGQPA-AAAALCLELAAALRD
Blue_whale_(Balaenoptera_musculus)                                 LFLRQERDARQRLACPAAYGEPLQAAAAALGAAVRLHLELGQPA-AAAALCLELAAALRD
Sperm_whale_(Physeter_catodon)                                     LFLRQERDARQRLACPAAYGEPLQAAAAALGAAVRLHLELGQPA-AAAALCLELAAALRD
Chacoan_peccary_(Catagonus_wagneri)                                LFLRQERDARQRLACPAAYGEPLQAAASALGAAVRLHLELGQPT-AAAALCLELAAALRD
Pig_(Sus_scrofa)                                                   LFLRQERDARQRLACPAAYGEPLQAAASALGAAVRLHLELGQPA-AAAALCLELAAALRD
Greater_horseshoe_bat_(Rhinolophus_ferrumequinum)                  LFLRQERDARQRLVCPAAYGEPLQAAASALGAAVRLHLQLGQPA-AAAALCLELAAALRD
Canada_lynx_(Lynx_canadensis)                                      LFLRQERDARQRLACPAAYGEPLQAAANALGAAVRLHLELGQPA-AAAALCLELAAALRD
Lion_(Panthera_leo)                                                LFLRQERDARQRLACPAAYGEPLQAAANALGAAVRLHLELGQPA-AAAALCLELAAALRD
Leopard_(Panthera_pardus)                                          LFLRQERDARQRLACPAAYGEPLQAAANALGAAVRLHLELGQPA-AAAALCLELAAALRD
Donkey_(Equus_asinus_asinus)                                       LFLRQERDARQRLVCPAAYGEPLQAAGSALGAAVRLHLELGQPA-AAAALCLELAAALRD
Horse_(Equus_caballus)                                             LFLRQERDARQRLVCPAAYGEPLQAAASALGAAVRLHLELGQPA-AAAALCLELAAALRD
American_mink_(Neovison_vison)                                     LFLRQERDARQRLVCPAAYGEPLQAAASALGAAVRLHLELGQPA-AAAALCLELAAALRD
Asiatic_black_bear_(Ursus_thibetanus_thibetanus)                   LFLRQERDARQRLVCPAAYGEPLQAAASALGAAVRLHLELGQPA-AAAALCLELAAALRD
California_sea_lion_(Zalophus_californianus)                       LFLRQERDARQRLVCPAAYGEPLQAAASALGAAVRLHLELGQPA-AAAAVCLELAAALRD
                                                                        : : :       .  * : *:    .                             

Indian_cobra_(Naja_naja)                                           AGEPSQAVPAFLRAADLLAAGHLPLEALHGLRDVASCLLLGRDYDGALAVLTQAQQLAQG
Blue-ringed_sea_krait_(Laticauda_laticaudata)                      AGEPSQAVPAFLRAADLLAAGHLPLEALHGLRDVASCLLLGRDYDGALAVLTQAQQLAQG
Mainland_tiger_snake_(Notechis_scutatus)                           AGEPSQAVPAFLRAADLLAAGHLPLEALHGLRDVASCLLLGRDYDGALAVLTQAQQLAQG
Eastern_brown_snake_(Pseudonaja_textilis)                          AGEASQAVPAFLRAADLLAAGHLPLEALHGLRDVASCLLLGRDYDGALAVLTQAQQLAQG
Common_wall_lizard_(Podarcis_muralis)                              GGEPGQAVPALLRAADLLAVAQLPLEALRCLRDVASCLLLCRDHDGALAVLTQAQLMAQA
Komodo_dragon_(Varanus_komodoensis)                                AGEPGEAVPALMRAADLLATGHLPLEALRCLRDVASCLLLCRDHDGALTVLTQAQLLAQG
Australian_saltwater_crocodile_(Crocodylus_porosus)                MGQPGQAAPHFQRAVELLAAAQLPLEALRCLGELASCLLLGCDYDGALAVLTQAQLLAQT
West_African_mud_turtle_(Pelusios_castaneus)                       MEQPGQAAPHFQRAAELLAAAQLPLEALHCLGELASCLLLGRDYDGALAVLTQAQLLAQA
Common_snapping_turtle_(Chelydra_serpentina)                       MEQPGQAAPHFQRAAELLAAAELPLEALRCLGELSSCLLLTRDYDGALAVLTQAQLLAQA
Three-toed_box_turtle_(Terrapene_carolina_triunguis)               MEQPGPAAPHFQRAAELLAAAELPLEALRCLGELASCLLLTRDYEGALAVLTQAQLLAQA
Painted_turtle_(Chrysemys_picta_bellii)                            MEQPGQAAPQFQRAAELLAAAELPLEALRCLGELASCLLLTRDYDGALAVLTQAQLLAQA
Abingdon_island_giant_tortoise_(Chelonoidis_abingdonii)            MEQPGQAAPHFQRAAELLAAAELPLEALHCLGELASCLLLTRDYDGALAVLTQAQLLAQA
Goodes_thornscrub_tortoise_(Gopherus_evgoodei)                     MEQPGQAAPHFQRAAELLAAAELPLEALHCLGELASCLLLTRDYDGALAVLTQAQLLAQA
Eastern_spot-billed_duck_(Anas_zonorhyncha)                        ---------------------------------RASCLLLGRDYAGALAALTRAQALAGA
Pink-footed_goose_(Anser_brachyrhynchus)                           TGRPARAAAHFQRAAELLAAARLPLEALRCLAERASCLLLGRDYAGALAALTRAQALAGA
Japanese_quail_(Coturnix_japonica)                                 TGRPARAAAHLQRAAELLTAAKLPLEALRCLTERASCLLLGRDYAGALAALTRAQALAGA
Helmeted_guineafowl_(Numida_meleagris)                             TGRPARAAAHFQRAAELLAAAKLPLEALRCLTERASCLLLGRDYAGALAALTRAQALAG-
Ring-necked_pheasant_(Phasianus_colchicus)                         TGRPARAAAHFQRAAELLAAAKLPLEALRCLTERASCLLLGRDYAGALAALTRAQALAGT
Indian_peafowl_(Pavo_cristatus)                                    TGRPARAAAHFQRAAELLAAAKLPLEALRCLTERASCLLLGRDYAGALAALTRAQALAGA
Small_tree_finch_(Camarhynchus_parvulus)                           TGQPARAAAPLQRAAELLTAARLPLQALRCLAERASCLLRWPG-----------------
Rufous-capped_babbler_(Cyanoderma_ruficeps)                        TGQPARAAAPLQRAAELLTAARLPLQALRCLAERASCLLLARDYAGALATLTRAQALAGA
Zebra_finch_(Taeniopygia_guttata)                                  TGQPARAAAPLQRAAELLTAARLPLQALRCLAERASCLLLARDYAGALAALTRAQALAGA
New_Caledonian_crow_(Corvus_moneduloides)                          TGQPAHAAAPLQRAAELLTAGRLPLQALRCLAERASCLLLARDYAGALATLTRAQALAGA
Dark-eyed_junco_(Junco_hyemalis)                                   TGQPARAAAPLQRAAELLTAARLPLQALRCLAERASCLLLARDYAGALAALTRAQALAGA
Yellow-billed_parrot_(Amazona_collaria)                            TGRPASAAAPLQRAADLLAVARLPLESLRCLADRASCLLLGRDYAGALAALTRAQALAAA
Kakapo_(Strigops_habroptila)                                       TGRPASAAAPLQRAADLLAAARLPLEALRCLAERASCLLLGRDYAGALAALTRAQALAAA
Spiny_chromis_(Acanthochromis_polyacanthus)                        MNRPGEAIVHYQRAAELQ-T-QTPIEALLSMGEMATCKILTRDYDGALSVFTEMQLVCQE
Mangrove_rivulus_(Kryptolebias_marmoratus)                         MNRPGEAIVHYQRAAELQ-T-QTPIEALLSMGEMATCKILTRDYDGALSVFTEMQLTCQE
Japanese_medaka_HdrR_(Oryzias_latipes)                             MNRPGEAIVHYQRAAELQ-T-QTPIEALLSMGEMASCKILTRDYDGALSVFTEMQLLCQE
Javanese_ricefish_(Oryzias_javanicus)                              MNRPGEAIVYYQRAAELQ-T-QSPIEALLSMGEMASCKILTRDYDGALSVFTEMQLLCQE
Indian_medaka_(Oryzias_melastigma)                                 MNRPGEAIVYYQRAAELQ-T-QSPIEALLSMGEMASCKILTRDYDGALSVFTEMQLLCQE
Common_carp_huanghe_(Cyprinus_carpio)                              MNRPGEAIVHFQRAAELQ-I-QTPIEALLSLWEMASCKILTRDYDGALAVLSEMQHMCQE
Atlantic_herring_(Clupea_harengus)                                 MNRPGEAIVHFQRAAELQ-T-QMPIESLLSQWEMAACKILTRDYDGALAVLSEMQLTCQE
Common_wombat_(Vombatus_ursinus)                                   LQQPGPAAVHFERAAELQ-LPLLPLEALLALGDAASCKLLTRDYDGALELFTRMQLLARE
Ma's_night_monkey_(Aotus_nancymaae)                                LGQPAAAAGHFQRAAQLQ-LPQLPLAAMQALGEAASCQLLARDYTGALALFTRMQRLARE
Mouse_(Mus_musculus)                                               VGQPAAAAGHFQRAAQLH-LPLMPLAALQALGDAASCQLLARDYTGALALFTRMQRLARE
Algerian_mouse_(Mus_spretus)                                       VGQPAAAAGHFQRAAQLH-LPLMPLAALQALGDAASCQLLARDYTGALALFTRMQRLARE
Mongolian_gerbil_(Meriones_unguiculatus)                           LGQPAAAAGHFQRAAQLH-LPLMPLAALQALGDAASCQLLARDYTGALALFTRMQRLARE
Rat_(Rattus_norvegicus)                                            VGQPAAAAGHFQRAAQLH-LPLMPLAALQALGDAASCQLLARDYTGALAVFTRMQRLARE
Prairie_vole_(Microtus_ochrogaster)                                LGQPAAAAGHFQRAAQLH-LPLMPLAALQALGDAASCQLLARDYTGALALFTRMQRLARE
Chinese_hamster_CHOK1GS_(Cricetulus_griseus)                       LGQPAAAAGHFQRAAQLH-LPLMPLAALQAFGDAASCQLLARDYTGALALFTRMQRLARE
Northern_American_deer_mouse_(Peromyscus_maniculatus_bairdii)      LGQPAAAAGHFQRAAQLH-LPLMPLAALQALGDAASCQLLARDYTGALALFTRMQRLARE
Goat_(Capra_hircus)                                                LGQPAAAAGHFQRAAQLQ-LPQGPLAALQALGHAASCQLLARDYSGALALFTHMQRLAQE
Cow_(Bos_taurus)                                                   LGQPAAAAGHFQRAAQLQ-LPQLPLAALQALGHAASCQLLARDYSGALALFTHMQRLARE
Domestic_yak_(Bos_grunniens)                                       LGQPAAAAGHFQRAAQLQ-LPQLPLAALQALGHAASCQLLARDYSGALALFTHMQRLARE
Hybrid_-_Bos_Indicus_(Bos_indicus_x_Bos_taurus)                    LGQPAAAAGHFQRAAQLQ-LPQLPLAALQALGHAASCQLLARDYSGALALFTHMQRLARE
Cat_(Felis_catus)                                                  LGQPAAAAGHFQRAAHLQ-LPQLPLAALQALATPPPASCWRATTTAPWRSSRACSAWRGS
Dog_(Canis_lupus_familiaris)                                       LGQPAAAAGHFLRAAQLH-LPQLPLAALQALGDAASCQLLARDYSGALAVFTRMQRLARE
American_beaver_(Castor_canadensis)                                LGQPAAAAGHFQRAAQLH-LPLLPLAALQALGDAASCQLLARDYNGALAVFTRMQRWRAT
Squirrel_(Ictidomys_tridecemlineatus)                              LGQPAAAAGHFQRAAQLQ-LPLLPLAALQALGDAASCQLLARDYNGALAVFTRMQLLAQE
Eurasian_red_squirrel_(Sciurus_vulgaris)                           LGQPAAAAGHFQRAAQLQ-LPLLPLAALQALGDAASCQLLARDYSGALALFTRMQRLARE
Arctic_ground_squirrel_(Urocitellus_parryii)                       LGQPAAAAGHFQRAAQLQ-LPLLPLAALQALGDAASCQLLARDYNGALAVFTRMQLLAQE
Armadillo_(Dasypus_novemcinctus)                                   LGQPAAAAGHFQRAAQLQ-LPQLPLAALQALGEAASCQLLARDYNGALAVFTRMQSLARE
Elephant_(Loxodonta_africana)                                      LGQPAAAAGHFQRAAQLQ-LPQLPLAALQALGDAASCQLLARDYNAALAVFTRMQRLARE
Mouse_Lemur_(Microcebus_murinus)                                   LGQPAAAGGHFQRAAQLQ-LPQLPLAALQALGESASCLLLARDYNGALAVFTRMQRLARE
Coquerel's_sifaka_(Propithecus_coquereli)                          LGQPAAAAGHFQRAAQLQ-LPQLPLAALHALGESASCQLLARDYNSALAVFTRMQRLARD
Greater_bamboo_lemur_(Prolemur_simus)                              LGQPAAAAGHFQRAAQLQ-LPQLPLAALQALGEAASCQLLARDHDGALAVFTRMQRLARE
Capuchin_(Cebus_capucinus_imitator)                                LGQPAAAAGHFQRAAQLQ-LPQLPLAAMQALGEAASCQLLARDYTGALALFTRMQRLARE
Marmoset_(Callithrix_jacchus)                                      LGQPAAAAGHFQRAAQLQ-LPQLPLAAMQALGEAASCQLLARDYTGALALFTRMQRLARE
Vervet-AGM_(Chlorocebus_sabaeus)                                   ----AAAAGHFQRAAQLQ-LPQLPLAALQALGEAASCQLLARDYTGALAVFTRMQRLARE
Olive_baboon_(Papio_anubis)                                        LGQPAAAAGHFQRAAQLQ-LPQLPLAALQALGEAASCQLLARDYTGALAVFTRMQRLARE
Gelada_(Theropithecus_gelada)                                      LGQPAAAAGHFQRAAQLQ-LPQLPLAALQALGEAASCQLLARDYTGALAVFTRMQRLARE
Ugandan_red_Colobus_(Piliocolobus_tephrosceles)                    LGQPAAAAGHFQRAAQLQ-LPQLPLAALQALGEAASCQLLARDYTGALAAFTRMQRLARE
Gibbon_(Nomascus_leucogenys)                                       LGQPAAAAGHFQRAAQLQ-LPQLPLAALQALGEAASCQLLARDYTGALAVFTRMQRLARE
Human_(Homo_Sapiens)                                               LGQPAAAAGHFQRAAQLQ-LPQLPLAALQALGEAASCQLLARDYTGALAVFTRMQRLARE
Gorilla_(Gorilla_gorilla_gorilla)                                  LGQPAAAAGHFQRAAQLQ-LPQLPLAALQALGEAASCQLLARDYTGALAVFTRMQRLARE
Beluga_whale_(Delphinapterus_leucas)                               LGQPAAAAGHFQRAAQLQ-LPQLPLAALQALGDAASCQLLARDYSGALALFTRMQLLARE
Vaquita_(Phocoena_sinus)                                           LGQPAAAAGHFQRAAQLQ-LPQLPLAALQALGDAASCQLLARDYSGALALFTRMQLLARE
Blue_whale_(Balaenoptera_musculus)                                 LGQPAAAAGHFQRAAQLQ-LPQLPLAALQALGDAASCQLLARDYSGALALFTRMQRLALE
Sperm_whale_(Physeter_catodon)                                     LGQPAAAAGHFQRAAQLQ-LPQLPLAALQALGDAASCQLLARDYSGALALFTRMQRLARE
Chacoan_peccary_(Catagonus_wagneri)                                LGQPAAAAGHFQRAAQLL-LPQLPLAALQALGDAASCQLLARDYSSALAIFTRMQRLAWE
Pig_(Sus_scrofa)                                                   LGQPAAAAGHFQRAAQLL-LPQLPLAALQALGDAASCQLLARDYSGALAVFTRMQRLAWE
Greater_horseshoe_bat_(Rhinolophus_ferrumequinum)                  LGQPAAAAGHFQRAAQLQ-LPLLPLAALQALGDAASCQLLARDYTGALAVFTRMQRLARE
Canada_lynx_(Lynx_canadensis)                                      LGQPAAAAGHFQRAAHLQ-LPQLPLAALQALGDAASCQLLARDYNGALAVFTRMQRLARE
Lion_(Panthera_leo)                                                LGQPAAAAGHFQRAAHLQ-LPQLPLAALQALGDAASCQLLARDYNGALAVFTRMQRLARE
Leopard_(Panthera_pardus)                                          LGQPAAAAGHFQRAAHLQ-LPQLPLAALQALGDAASCQLLARDYNGALAVFTRMQRLARE
Donkey_(Equus_asinus_asinus)                                       LGQPAAAAGHFQRAAQLQ-LPQLPLAALQALGDAASCQLLARDYSGALAVFTRMQRLARE
Horse_(Equus_caballus)                                             LGQPAAAAGHFQRAAQLQ-LPQLPLAALQALGDAASCQLLARDYSGALAVFTRMQRLARE
American_mink_(Neovison_vison)                                     LGQPAAAAGHFQRAAQLQ-LPQLPLAALQALGDAASCQLLARDYNGALAVFTRMQRLARE
Asiatic_black_bear_(Ursus_thibetanus_thibetanus)                   LGQPAAAAGHFQRAAQLQ-LPLLPLAALQALGDAASCQLLARDYNGALAVFTRMQRLARE
California_sea_lion_(Zalophus_californianus)                       LGQPAAAAGHFQRAAQLQ-LPQLPLAALQSLGDAASCQLLARDYNGALAVFTRMQRLARE
                                                                                                       .                       

Indian_cobra_(Naja_naja)                                           GGSGPST------------------------------------------------NA---
Blue-ringed_sea_krait_(Laticauda_laticaudata)                      GGCGPST------------------------------------------------NA---
Mainland_tiger_snake_(Notechis_scutatus)                           GGCGPST------------------------------------------------NA---
Eastern_brown_snake_(Pseudonaja_textilis)                          GGCGPST------------------------------------------------NA---
Common_wall_lizard_(Podarcis_muralis)                              GTGPSAGGSSSS-----------------------------------------A------
Komodo_dragon_(Varanus_komodoensis)                                GPGTAASGAGAS-----------------------------------------SGAA---
Australian_saltwater_crocodile_(Crocodylus_porosus)                GP----------------------------------------------------------
West_African_mud_turtle_(Pelusios_castaneus)                       GP----------------------------------------------------------
Common_snapping_turtle_(Chelydra_serpentina)                       GP----------------------------------------------------------
Three-toed_box_turtle_(Terrapene_carolina_triunguis)               GP----------------------------------------------------------
Painted_turtle_(Chrysemys_picta_bellii)                            GP----------------------------------------------------------
Abingdon_island_giant_tortoise_(Chelonoidis_abingdonii)            GP----------------------------------------------------------
Goodes_thornscrub_tortoise_(Gopherus_evgoodei)                     GP----------------------------------------------------------
Eastern_spot-billed_duck_(Anas_zonorhyncha)                        GV------G---------------------------------------------------
Pink-footed_goose_(Anser_brachyrhynchus)                           GV------G---------------------------------------------------
Japanese_quail_(Coturnix_japonica)                                 GAGIGTGGG---------------------------------------------------
Helmeted_guineafowl_(Numida_meleagris)                             -AGIG---G---------------------------------------------------
Ring-necked_pheasant_(Phasianus_colchicus)                         GAGIG---G---------------------------------------------------
Indian_peafowl_(Pavo_cristatus)                                    GAGIG---G---------------------------------------------------
Small_tree_finch_(Camarhynchus_parvulus)                           ---PGWAVRP--------------------------------------------------
Rufous-capped_babbler_(Cyanoderma_ruficeps)                        GLGGAAG-----------------------------------------------------
Zebra_finch_(Taeniopygia_guttata)                                  GLGGAAGTGA--------------------------------------------------
New_Caledonian_crow_(Corvus_moneduloides)                          GLGGAAG-----------------------------------------------------
Dark-eyed_junco_(Junco_hyemalis)                                   GLGGAAG-----------------------------------------------------
Yellow-billed_parrot_(Amazona_collaria)                            GLGGGGG-----------------------------------------------------
Kakapo_(Strigops_habroptila)                                       GLGGVGG-----------------------------------------------------
Spiny_chromis_(Acanthochromis_polyacanthus)                        RGLQLP------------------------------------------------------
Mangrove_rivulus_(Kryptolebias_marmoratus)                         RGLQLP------------------------------------------------------
Japanese_medaka_HdrR_(Oryzias_latipes)                             KGLQLP------------------------------------------------------
Javanese_ricefish_(Oryzias_javanicus)                              KGLQLP------------------------------------------------------
Indian_medaka_(Oryzias_melastigma)                                 KGLQLP------------------------------------------------------
Common_carp_huanghe_(Cyprinus_carpio)                              RGLQLP------------------------------------------------------
Atlantic_herring_(Clupea_harengus)                                 RGLLLP------------------------------------------------------
Common_wombat_(Vombatus_ursinus)                                   RAAGGGGGAGPV------------------------------------GAG---------
Ma's_night_monkey_(Aotus_nancymaae)                                HAPPPPP-----PPPPR-----------------------------RPQSGPGTGATPAL
Mouse_(Mus_musculus)                                               HGGHPVQQLELLPQPP---SGPQP---------------------PLSGPQPRPVLGSTL
Algerian_mouse_(Mus_spretus)                                       HGGHPVQQLELLPQPP---SGPQP---------------------PLSGPQPRPVLGSTL
Mongolian_gerbil_(Meriones_unguiculatus)                           HGGHPVQQHPELMPP-----QPPQ---------------------PLLGPQPRTGSAPTL
Rat_(Rattus_norvegicus)                                            HGGHPVQQP-ELPQQLPS--VPQP---------------------SLPGPQPRPVLGSTL
Prairie_vole_(Microtus_ochrogaster)                                HGGHPVQHP-EPP-------GPQP---------------------PPSGPQPRPGSAPTL
Chinese_hamster_CHOK1GS_(Cricetulus_griseus)                       HGGHPVQHS-ELPLPSPPLPGLQP---------------------PPPGTQPRPGSAPTP
Northern_American_deer_mouse_(Peromyscus_maniculatus_bairdii)      HGSHPVQHP-ELPP---------P---------------------PPPGPQPRPGLAPTL
Goat_(Capra_hircus)                                                LCGLPPQPPLPQPAASGPPLPLLLP-----------------------------------
Cow_(Bos_taurus)                                                   LGGIPSQPPPPQPAAPGPPLP---P-----------------------------------
Domestic_yak_(Bos_grunniens)                                       LGGIPSQPPPPQPAAPGPPLP---P-----------------------------------
Hybrid_-_Bos_Indicus_(Bos_indicus_x_Bos_taurus)                    LGGIPSQPPPPQPAAPGPPLP---P-----------------------------------
Cat_(Felis_catus)                                                  TAATRCRRRPRRRRPRRR----------------------------RLRGHRSGRRGPAL
Dog_(Canis_lupus_familiaris)                                       HGSHPLRQPPPAPPPPAPPLPLAPPAAASTSSASASTSSASASSSSASAPLGPAAAAPAL
American_beaver_(Castor_canadensis)                                TAATQCRRSRPRPRRP-----------AAP----------------RPGPQHAPGAASTL
Squirrel_(Ictidomys_tridecemlineatus)                              HGSHPVQQLQPPPPQ------PAG--PQPQ----------------PPGPQPGPGATPLV
Eurasian_red_squirrel_(Sciurus_vulgaris)                           HGSHPVQPPLPPPPQ-QTPLAPAQ--SQPP----------------PPGPQPGAGATPAT
Arctic_ground_squirrel_(Urocitellus_parryii)                       HGSHPVQQLQPPP-P-QTLLAPAQ--SQPQ----------------PPGPQPGPGATPLV
Armadillo_(Dasypus_novemcinctus)                                   HGSHPVQPPPPPPPPPPP-----------P----------------GPQPGPGPASA---
Elephant_(Loxodonta_africana)                                      HGTHPVQPPPPPPSSQGP-----------Q----------------PPGPPPGPDTALVL
Mouse_Lemur_(Microcebus_murinus)                                   HGGHPVQLPP-------------------P----------------PPGPPPGPGATPAL
Coquerel's_sifaka_(Propithecus_coquereli)                          HGGHPVQ-PP-------------------P----------------PPGPQPGPGATPAL
Greater_bamboo_lemur_(Prolemur_simus)                              HGGHPVQPPPPPLPPPPP-----------P----------------PPGPQPGPGATPAL
Capuchin_(Cebus_capucinus_imitator)                                HGSHPVQPLPPP--PPAG-----------P----------------QSGLAPGPGAPPAL
Marmoset_(Callithrix_jacchus)                                      HGSHPVQPLPPP--PPPP-----------A----------------GP--QSGPGATPAL
Vervet-AGM_(Chlorocebus_sabaeus)                                   HGSHPVQSLPPP--PPPG-----------P----------------QP--GPGTGATPAL
Olive_baboon_(Papio_anubis)                                        HGSHPVQSLPPP--PPPG-----------P----------------QP--GPGTGATPAL
Gelada_(Theropithecus_gelada)                                      HGSHPVQSLPPP--PPPG-----------P----------------QP--GPGTGATPAL
Ugandan_red_Colobus_(Piliocolobus_tephrosceles)                    HGSHPVQSLPPP--PPPG-----------P----------------QP--GPGPGATPAL
Gibbon_(Nomascus_leucogenys)                                       HGSHPVQSLPPP--PPPG-----------P----------------LP--GP--GATPAL
Human_(Homo_Sapiens)                                               HGSHPVQSLPPP--PPPA-----------P----------------QP--GP--GATPAL
Gorilla_(Gorilla_gorilla_gorilla)                                  HGGHPVQSLPPP--PPPA-----------P----------------QP--GP--GATPAL
Beluga_whale_(Delphinapterus_leucas)                               HGGHPVPPPGPQPPP------QP----QPK----------------PPAPQPGAGAASAP
Vaquita_(Phocoena_sinus)                                           HGGHPVPPPGPQPPP------QL----QPK----------------PPAPQPGAGAASAP
Blue_whale_(Balaenoptera_musculus)                                 HGAHPLPPPGPQPPP------QPQ--PQPK----------------PPGPQPGAGAASAP
Sperm_whale_(Physeter_catodon)                                     HGGHPAPPPGP------------Q--PQPK----------------PPGPQPGAGAASAA
Chacoan_peccary_(Catagonus_wagneri)                                HGSHPVQVPPPAPP-------------QPK----------------PPGPQPGSRAAPAL
Pig_(Sus_scrofa)                                                   HGSHPVQVPPPPPPPPPAALSQPQ--HQPR----------------PPGLQPGSRAAAAL
Greater_horseshoe_bat_(Rhinolophus_ferrumequinum)                  HGSHPVQPLPPPL--PL------Q--PQPQ----------------PPGPQHGPGAGPAL
Canada_lynx_(Lynx_canadensis)                                      HGSHPVPPPPPP-----------P--PPPP----------------PPGPQVGPGAAPAL
Lion_(Panthera_leo)                                                HGSHPVPPPPPP--PPP------P--PPPP----------------PPGPQVGPGAAPAL
Leopard_(Panthera_pardus)                                          HGSHPVPPPPPP--P--------P--PPPP----------------PPGPQVGPGAAPAL
Donkey_(Equus_asinus_asinus)                                       HGSHPVQPP-------P------P--PPPP----------------PPGPQPGPGAAPAL
Horse_(Equus_caballus)                                             HGSHPVQPP-------P------P--PPPP----------------PPGPQPGPGAAPAL
American_mink_(Neovison_vison)                                     HGSHPVQQQPPP---PP------P--PPPP----------------PPGQQAGPGAAPAV
Asiatic_black_bear_(Ursus_thibetanus_thibetanus)                   HGSHPVQPPPPPPLPPP------P---PPP----------------PPGQQVGPGAAPAL
California_sea_lion_(Zalophus_californianus)                       YGSHPVQPPPPLPLPPP------P--PPPP----------------PPGQQVGPGAAPAL
                                                                                                                               

Indian_cobra_(Naja_naja)                                           -------PASSSSSSGGAPSLPGAFLDHLLHCEVTRVLLLLLL-QPPPSKLLPEHAQTLE
Blue-ringed_sea_krait_(Laticauda_laticaudata)                      -------PAAASS-SSHAPSLPGAFLDHLLHCEITRVLLLLLL-QPPPSKLLPEHAQTLE
Mainland_tiger_snake_(Notechis_scutatus)                           -------PASSSS-SSGAPSLPGAFLDHLLHCEVTRVLLLLLL-QPPPSKLLPEHAQTLE
Eastern_brown_snake_(Pseudonaja_textilis)                          -------PASSSS-SSGAPSLPGAFLDHLLHCEVTRVLLLLLL-QPPPSKLLPEHAQTLE
Common_wall_lizard_(Podarcis_muralis)                              --------AAAASSSVPVSPPPGAFLDELLHCEVARVLLLLLL-QPPPSKLMPEHAKTLE
Komodo_dragon_(Varanus_komodoensis)                                -------AAAATASSTVISQLPGAFLDELLHCEVTRVLLLLLL-QPPPSKLLPEHAQTLE
Australian_saltwater_crocodile_(Crocodylus_porosus)                ------------------SPPSGAFLEVLVHCEVSRVLLLLLL-QPPPPKLLPEHARTLE
West_African_mud_turtle_(Pelusios_castaneus)                       ------------------SPPSGAFLEVLVRCEVSRVLLLLLL-QPPPPKLLPEHAQTLE
Common_snapping_turtle_(Chelydra_serpentina)                       ------------------SPSSGAFLEVLVRCEVSRVLLLLLL-QPPPPKLLHEHAQTLE
Three-toed_box_turtle_(Terrapene_carolina_triunguis)               ------------------SPPSGAFLEVLVRCEVSRVLLLLLL-QPPLPKLLPEHAQTLE
Painted_turtle_(Chrysemys_picta_bellii)                            ------------------SPPSGAFLEVLVRCEVSRVLLLLLL-QPPLPKLLPEHAQTLE
Abingdon_island_giant_tortoise_(Chelonoidis_abingdonii)            ------------------SPPSGAFLEMLVRCEVSRVLLLLLL-QPPLPKLLPEHAQTLE
Goodes_thornscrub_tortoise_(Gopherus_evgoodei)                     ------------------SPPSGAFLEMLVRCEVSRVLLLLLL-QPPLPKLLPEHAQTLE
Eastern_spot-billed_duck_(Anas_zonorhyncha)                        ---------------PGGAAPGGAFLDALVRCEVSRVLLLLLL-QPPPGKLPPEHARTLE
Pink-footed_goose_(Anser_brachyrhynchus)                           ---------------PGGAAPGGAFLDALVRCEVSRVLLLLLL-QPPPGKLPPEHARTLE
Japanese_quail_(Coturnix_japonica)                                 ---------------GGGAAPGGAFLDALVSCEVSRVLLLLLL-QPPPGKLPPEHARTLE
Helmeted_guineafowl_(Numida_meleagris)                             ---------------SGGAAPGGAFLDALVHCEVSRVLLLLLL-QPPPGKLPPEHARTLE
Ring-necked_pheasant_(Phasianus_colchicus)                         ---------------SGGAAPGGAFLDALVSCEVSRVLLLLLL-QPPPGKLPPEHARTLE
Indian_peafowl_(Pavo_cristatus)                                    ---------------SGGAAPGGAFLDALVSCEVSRVLLLLLL-QPPPGKLPPEHARTLE
Small_tree_finch_(Camarhynchus_parvulus)                           ---------------GAGAAPGGAFLDVLARCEVSRVLLLLLL-QPPPAKLLPEHARTLE
Rufous-capped_babbler_(Cyanoderma_ruficeps)                        ----------------AGAAPGGAFLDVLARCEVSRVLLLLLL-QPPPAKLLPEHARTLE
Zebra_finch_(Taeniopygia_guttata)                                  ---------------GAGAAPGGAFLDVLARCEVSRVLLLLLL-QPPPAKLLPEHARTLE
New_Caledonian_crow_(Corvus_moneduloides)                          ----------------AGAAAGGAFLDVLARCEVSRVLLLLLL-QPPPAKLLPEHARTLE
Dark-eyed_junco_(Junco_hyemalis)                                   ----------------AGAAPGGAFLDVLARCEVSRVLLLLLL-QPPPAKLLPEHARTLE
Yellow-billed_parrot_(Amazona_collaria)                            ----------------GGGAPGGAFMDVLARCEVSRVLLLLLL-QPPPAKLLPEHARTLE
Kakapo_(Strigops_habroptila)                                       ----------------GGGAPGGAFMDVLARCEVSRVLLLLLL-QPPPAKLLPEHARTLE
Spiny_chromis_(Acanthochromis_polyacanthus)                        ----------------GTTTPVGAFLDIVAKCEISRVLLLMLLEQPPPQKLLPEHAQTLE
Mangrove_rivulus_(Kryptolebias_marmoratus)                         ----------------GSSTPVGAFLDIVAKCEISRVLLLMLLE-PPPQKLLPEHAQTLE
Japanese_medaka_HdrR_(Oryzias_latipes)                             ----------------GSSTPVGAFLDIVAKCEISRVLLLMLLE-PPPQKLLPEHAQTLE
Javanese_ricefish_(Oryzias_javanicus)                              ----------------GSSTPVGAFLDIVAKCEISRVLLLMLLE-PPPQKLLPEHAQTLE
Indian_medaka_(Oryzias_melastigma)                                 ----------------GSSTPVGAFLDIVAKCEISRVLLLMLLE-PPPQKLLPEHAQTLE
Common_carp_huanghe_(Cyprinus_carpio)                              ----------------GTNTPVGAFMDIIAKCEISRVLLLMLLE-PPPQKLLPEHAQTLE
Atlantic_herring_(Clupea_harengus)                                 ----------------GTNTPVGAFMDLMAKCEISRVLLLMLLE-PPPQKLLPEHAQTLE
Common_wombat_(Vombatus_ursinus)                                   ------GGGGAPAARSGGPGQPGAFLDVLVQCEVSRVLLLLLL-QPPPPKLLPEHAQTLE
Ma's_night_monkey_(Aotus_nancymaae)                                PAALLAPNAGSARP--------------LPPPWVSRVLLLLLL-QPPPAKLLPEHAQTLE
Mouse_(Mus_musculus)                                               PLPQP-PDH-APGSVAPSPGTLGAFADVLVRCEVSRVLLLLLL-QPPPAKLLPEHAQTLE
Algerian_mouse_(Mus_spretus)                                       PLPQP-PDH-APGSVAPSPGTLGAFADVLVRCEVSRVLLLLLL-QPPPAKLLPEHAQTLE
Mongolian_gerbil_(Meriones_unguiculatus)                           PLPLL-PDH-APGPAATSPGTLGAFADVLVRCEVSRVLLLLLL-QPPPAKLLPEHAQTLE
Rat_(Rattus_norvegicus)                                            PLPLP-PDH-APGSVAQSPGTLGAFADVLVRCEVSRVLLLLLL-QPPPAKLLPEHAQTLE
Prairie_vole_(Microtus_ochrogaster)                                PLPLL-PDQ-APGSAAPSPRTLGAFADILVRCEVSRVLLLLLL-QPPPAKLLPEHAQTLE
Chinese_hamster_CHOK1GS_(Cricetulus_griseus)                       PLPLL-ADH-APGSAAPSLGTLGAFADILVRCEVSRVLLLLLL-QPPPAKLLPEHAQTLE
Northern_American_deer_mouse_(Peromyscus_maniculatus_bairdii)      PLPLLLPDQ-APGSAAPSPGTLGAFADILVRCEVSRVLLLLLL-QPPPAKLLPEHAQTLE
Goat_(Capra_hircus)                                                ---------GAGPPAAATPATLGAFADVLVRCEVSRVLLLLLL-QPPPAKLLPEHAHTLE
Cow_(Bos_taurus)                                                   ---------GAGPPAAAAPAALGAFADVLVRCEVSRVLLLLLL-QPPPAKLLPEHAHTLE
Domestic_yak_(Bos_grunniens)                                       ---------GAGPPAAAAPAALGAFADVLVRCEVSRVLLLLLL-QPPPAKLLPEHAHTLE
Hybrid_-_Bos_Indicus_(Bos_indicus_x_Bos_taurus)                    ---------GAGPPAAAAPAALGAFADVLVRCEVSRVLLLLLL-QPPPAKLLPEHAHTLE
Cat_(Felis_catus)                                                  PAALLPANGG--PAPAPSPATLGAFSDVLVRCEVSRVLLLLLL-QPPPAKLLPEHAHTLE
Dog_(Canis_lupus_familiaris)                                       PAALLPAAPA--PTPTPAPATLGAFSDVLVRCEVSRVLLLLLL-QPPPAKLLPEHAHTLE
American_beaver_(Castor_canadensis)                                PAAPPAANT---GSAAPSPATLGAFSDVLARCEVSRVLLLLLL-QPPPAKLLPEHAQTLE
Squirrel_(Ictidomys_tridecemlineatus)                              SAAPLPPNPG---SALPSPVALGAFSEVLVRCEVSRVLLLLLL-QPPPAKLLPEHAQTLE
Eurasian_red_squirrel_(Sciurus_vulgaris)                           SASPLPANPG---SGAPSPVALGAFSEVLVRCEVSRVLLLLLL-QPPPAKLLPEHAQTLE
Arctic_ground_squirrel_(Urocitellus_parryii)                       PAAPLPPNPG---SALPSPVALGAFSEVLVRCEVSRVLLLLLL-QPPPAKLLPEHAQTLE
Armadillo_(Dasypus_novemcinctus)                                   ---PLSPNAV---SVAPVPTALGAFSDVLVRCEVSRVLLLLLL-QPPPAKLLPEHAQTLE
Elephant_(Loxodonta_africana)                                      PV-PLPASAG---SAAPSPAALGAFSDVLVRCEVSRVLLLLLL-QPPPAKLLPEHAQTLE
Mouse_Lemur_(Microcebus_murinus)                                   PAALLPPNAG---STAPSPATLGAFSDVLVRCEVSRVLLLLLL-QPPPAKLLPEHAQTLE
Coquerel's_sifaka_(Propithecus_coquereli)                          PAALLPPNDG---STAPSPAALGAFSDVLVRCEVSRVLLLLLL-QPPPAKLLPEHAQTLE
Greater_bamboo_lemur_(Prolemur_simus)                              PAALLPPNAG---STAPSPAALGAFSDVLVRCEVSRVLLLLLL-QPPPGKLLPEHAQTLE
Capuchin_(Cebus_capucinus_imitator)                                PAALLAPNAG---SVAPSPAALGAFSDLMVRCEVSRVLLLLLL-QPPPAKLLPEHAQTLE
Marmoset_(Callithrix_jacchus)                                      PAALLAPNAG---SAAPSPAALGAFSDLLVRCEVSRVLLLLLL-QPPPAKLLPEHAQTLE
Vervet-AGM_(Chlorocebus_sabaeus)                                   PAALLPPNSG---SAAPSPAALGAFSDVLVRCEVSRVLLLLLL-QPPPAKLLPEHAQTLE
Olive_baboon_(Papio_anubis)                                        PAALLPPNSG---SAAPSPAALGAFSDVLVRCEVSRVLLLLLL-QPPPAKLLPEHAQTLE
Gelada_(Theropithecus_gelada)                                      PAALLPPNSG---SAAPSPAALGAFSDVLVRCEVSRVLLLLLL-QPPPAKLLPEHAQTLE
Ugandan_red_Colobus_(Piliocolobus_tephrosceles)                    PAALLPPNSG---SAAPSPAALGAFSDVLVRCEVSRVLLLLLL-QPPPAKLLPEHAQTLE
Gibbon_(Nomascus_leucogenys)                                       PAALLPPNSG---SAAPSPAALGAFSDVLVRCEVSRVLLLLLL-QPPPAKLLPEHAQTLE
Human_(Homo_Sapiens)                                               PAALLPPNSG---SAAPSPAALGAFSDVLVRCEVSRVLLLLLL-QPPPAKLLPEHAQTLE
Gorilla_(Gorilla_gorilla_gorilla)                                  PAALLPPNSG---SAAPSPAALGAFSDVLVRCEVSRVLLLLLL-QPPPAKLLPEHAQTLE
Beluga_whale_(Delphinapterus_leucas)                               PLALLLPGAGSTAAAAPSPAALGAFADVLVRCEVSRVLLLLLL-QPPPAKLLPEHAHTLE
Vaquita_(Phocoena_sinus)                                           PLALLPLGAGSTAAAAPSPAALGAFADVLVRCEVSRVLLLLLL-QPPPAKLLPEHAHTLE
Blue_whale_(Balaenoptera_musculus)                                 PLALLPPGAGSA--AAPSPAALGAFADVLVRCEVSRVLLLLLL-QPPPAKLLPEHAHTLE
Sperm_whale_(Physeter_catodon)                                     PLALLPPGAGPA--AAPSAAALGAFADVLVRCEVSRVLLLLLL-QPPPAKLLPEHAHTLE
Chacoan_peccary_(Catagonus_wagneri)                                PLALPPAG-AG-SAAAPSPAALGAFSDVLVRCEVSRVLLLLLL-QPPPAKLLPEHAHTLE
Pig_(Sus_scrofa)                                                   PLALPPAS-AG-SAAAPSPAALGAFSDVLVRCEVSRVLLLLLL-QPPPAKLLPEHAHTLE
Greater_horseshoe_bat_(Rhinolophus_ferrumequinum)                  PAAPLPPNAPA---TAPSPAALGAFSDVLVRCEVSRVLLLLLL-QPPPAKLLPEHAHTLE
Canada_lynx_(Lynx_canadensis)                                      PAALLPANGGP-AP-APSPATLGAFSDVLVRCEVSRVLLLLLL-QPPPAKLLPEHAHTLE
Lion_(Panthera_leo)                                                PAALLPANGGP-AP-APSPATLGAFSDVLVRCEVSRVLLLLLL-QPPPAKLLPEHAHTLE
Leopard_(Panthera_pardus)                                          PAALLPANGGP-AP-APSPATLGAFSDVLVRCEVSRVLLLLLL-QPPPAKLLPEHAHTLE
Donkey_(Equus_asinus_asinus)                                       PAALLLPNAGS-A---AAPAALGAFSDVLVRCEVSRVLLLLLL-QPPPAKLLPEHAHTLE
Horse_(Equus_caballus)                                             PAALLLPNAGS-A---AAPAALGAFSDVLVRCEVSRVLLLLLL-QPPPAKLLPEHAHTLE
American_mink_(Neovison_vison)                                     PAALLPPSAAS-APGASSPATLGAFADVLVRCEVSRVLLLLLL-QPPPAKLLPEHAHTLE
Asiatic_black_bear_(Ursus_thibetanus_thibetanus)                   PAALLPPSAGS-APGAPAPAALGAFSDVLVRCEVSRVLLLLLL-QPPPAKLLPEHAHTLE
California_sea_lion_(Zalophus_californianus)                       PAALLPPSAGS-APGAPSPAALGAFSDVLVRCEVSRVLLLLLL-QPPPAKLLPEHAHTLE
                                                                                               :    ::*****:**  **  **  ***:***

Indian_cobra_(Naja_naja)                                           KYSWEALDASS------------------GYVPPELFLMLQSAVMACQEKDLESLKVLQK
Blue-ringed_sea_krait_(Laticauda_laticaudata)                      KYSWEALDASS------------------GYVPPELFLLLQSTVMACQEKDLESLKVLQK
Mainland_tiger_snake_(Notechis_scutatus)                           KYSWEALDASS------------------GYLPPELFLLLQSTVMACQEKDLESLKVLQK
Eastern_brown_snake_(Pseudonaja_textilis)                          KYSWEALDASS------------------GYVPPELFLLLQSTVMACQEKDLESLKVLQK
Common_wall_lizard_(Podarcis_muralis)                              KYSWEALDASP------------------GYVPSELFLLLQSAVMACQEKDLEALKVLQK
Komodo_dragon_(Varanus_komodoensis)                                KYSWEALDASP------------------GYVPSELFLLLQSAVMACQEKDLEALKVLQK
Australian_saltwater_crocodile_(Crocodylus_porosus)                KYCWEAFESGAGAG--------AGQLPQAAYLPPSLFLLLQSAVMACQEKDLEALKVLQA
West_African_mud_turtle_(Pelusios_castaneus)                       KYCWEAFESGA--G--------AGQLPQAGYLPPGLFLLLQSAVMACQEKDLEALKVLQT
Common_snapping_turtle_(Chelydra_serpentina)                       KYCWEAFESGA--G--------AGQLSQTGYLPPGLFLLLQSTVMACQEKDLEALKVLQA
Three-toed_box_turtle_(Terrapene_carolina_triunguis)               KYCWEAFESGA--G--------AGQLPQAGYLPPGLFLLLQSTVMACQEKDLEALKVLQA
Painted_turtle_(Chrysemys_picta_bellii)                            KYCWEAFESGA--G--------AGQLPQAGYLPPGLFLLLQSTVMACQEKDLEALKVLQA
Abingdon_island_giant_tortoise_(Chelonoidis_abingdonii)            KYCWEAFESGL--G--------AGQLPQAGYLPPGLFLLLQSTVMACQEKDLEALKVLQA
Goodes_thornscrub_tortoise_(Gopherus_evgoodei)                     KYCWEAFESGL--G--------AGQLPQAGYLPPGLFLLLQSTVMACQEKDLEALKVLQA
Eastern_spot-billed_duck_(Anas_zonorhyncha)                        QYCWEAPEGGA---------AGGGLPAAASYLPAELFLLLQSAVLACQEKDAAALQALQA
Pink-footed_goose_(Anser_brachyrhynchus)                           QYCWEAPEGGA---------AGGGPPAAASYLPAELFLLLQSAVLACQEKDAAALQALQA
Japanese_quail_(Coturnix_japonica)                                 QYCWEPPEGGA---------AGGGLPAAAGYLPARLFLLLQSAVLACQEKDAAALRALQA
Helmeted_guineafowl_(Numida_meleagris)                             QYCWEAPEGGA---------AGGGLPAAASYLPAELFLLLQSAVLACQEKDAAALRALQA
Ring-necked_pheasant_(Phasianus_colchicus)                         QYCWEAPEGGT---------AGGGLPAAASYLPAELFLLLQSAVLACQEKDAAALRALQA
Indian_peafowl_(Pavo_cristatus)                                    QYCWEAPEGGA---------AGGGLPAAASYLPAELFLLLQSAVLACQEKDAAALRALQA
Small_tree_finch_(Camarhynchus_parvulus)                           QYCWE------------------------AYLPAELFLLLQSAVLACQEKDAEALKALQA
Rufous-capped_babbler_(Cyanoderma_ruficeps)                        QYCWEAPDAGP--GTGSGTGTGGGLPPAASYLPAELFLLLQSAVLACQEKDVEALKALQA
Zebra_finch_(Taeniopygia_guttata)                                  QYCWEAPDGGA--GTASGSGTGGGLPPAASYLPAELFLLLQSAVLACQEKDAEALKALQA
New_Caledonian_crow_(Corvus_moneduloides)                          QYCWEAYL------------------------PAELFLLLQSAVLACQEKDAEALKALQA
Dark-eyed_junco_(Junco_hyemalis)                                   QYCWEAPDGGA--GTGSGS-------------GSELFLLLQSAVLACQEKDAEALKALQA
Yellow-billed_parrot_(Amazona_collaria)                            QYCWEAPESGAGPGTSG-----------ASYLPSELFLLLQSAVLACQEKDAEALKALQA
Kakapo_(Strigops_habroptila)                                       QYCWEAPESGAGPGTGGGAGAGGGLPPAASYLPSELFLLLQSAVLACQEKDAEALKALQA
Spiny_chromis_(Acanthochromis_polyacanthus)                        RYAWESFDPHS-------------QV---TFLPENVFLLLQSVVMACQEKDTESLKSLQT
Mangrove_rivulus_(Kryptolebias_marmoratus)                         KYAWESFDPHS-------------QV---TFLPENVFLLLQSVVMACQEKDTESLKSLQT
Japanese_medaka_HdrR_(Oryzias_latipes)                             RYAWESFDPHS-------------QV---TFLPENVFLLLQSVVMACQEKDTESLKSLQT
Javanese_ricefish_(Oryzias_javanicus)                              RYAWESFDPHS-------------QV---TFLPENVFLLLQSVVMACQEKDTESLKSLQT
Indian_medaka_(Oryzias_melastigma)                                 RYAWESFDPHS-------------QV---SFLPENVFLLLQSVVMACQEKDTESLKSLQT
Common_carp_huanghe_(Cyprinus_carpio)                              RYAWESFDSHS-------------QV---NFLPENVFLLLQSVVMACQEKDTESLKALQT
Atlantic_herring_(Clupea_harengus)                                 RYAWESFDSHS-------------QV---TFLAENIFLLLQSVVMACQEKDTESLKSLQI
Common_wombat_(Vombatus_ursinus)                                   KYCWEAFDGHC-------------QDSS-CPLPEELFLLLQSLVMAAHEKDLDAMKVLQG
Ma's_night_monkey_(Aotus_nancymaae)                                KYSWEAFDGHG-------------QESS-GRLPEELFLLLQSLVMATHEKDTEAIKSLQV
Mouse_(Mus_musculus)                                               KYSWEAFDGHG-------------QDTS-GQLPEELFLLLQSLVMAAQEKDTEGIKKLQV
Algerian_mouse_(Mus_spretus)                                       KYSWEAFDGHG-------------QDTS-GQLPEELFLLLQSLVMAAQEKDTEGIKKLQV
Mongolian_gerbil_(Meriones_unguiculatus)                           KYSWEAFDGHG-------------QDSS-GQLPEELFLLLQSLVMAAHEKDTEGIRKLQV
Rat_(Rattus_norvegicus)                                            KYSWEAFDGHG-------------QDSS-GQLPEELFLLLQSLVMAAHEKDTEGIKKLQV
Prairie_vole_(Microtus_ochrogaster)                                KYSWEAFDSHG-------------QDSS-GHLPEELFLLLQSLVMAAHEKDIEGIKKLQV
Chinese_hamster_CHOK1GS_(Cricetulus_griseus)                       KYSWEAFDAHG-------------QDTS-GQLPEELFLLLQSLVMAAHEKDTEGIKKLQV
Northern_American_deer_mouse_(Peromyscus_maniculatus_bairdii)      KYSWEAFDGHG-------------QDSS-GQLPEELFLLLQSLVMAAHEKDTEGIKKLQV
Goat_(Capra_hircus)                                                KYAWEAFDGHG-------------QDSS-GPLPEELFLLLQSLVMAAHERDTEAVKSLQV
Cow_(Bos_taurus)                                                   KYAWEAFDGHG-------------QDSS-GPLPEELFLLLQSLVMATHEKDTEAVKLLQV
Domestic_yak_(Bos_grunniens)                                       KYAWEAFDGHG-------------QDSS-GPLPEELFLLLQSLVMATHEKDTEAVKSLQV
Hybrid_-_Bos_Indicus_(Bos_indicus_x_Bos_taurus)                    KYAWEAFDGHG-------------QDSS-GPLPEELFLLLQSLVMATHEKDTEAVKLLQV
Cat_(Felis_catus)                                                  KYSWEAFDGHG-------------QESG-GQLPDELFLLLQSLVMATHEKDTEAVKSLQV
Dog_(Canis_lupus_familiaris)                                       KYSWEAFDGHG-------------PDGA-GQLPDELFLLLQSLVMATHEKDTEAVKSLQV
American_beaver_(Castor_canadensis)                                RYSWEAFDGHG-------------QEGS-GQLPEELFLLLQSLVMATHEKDTEAVKSLQV
Squirrel_(Ictidomys_tridecemlineatus)                              KYSWEAFDSHG-------------QESS-GQLPEELFLLLQSLVMATHEKDIEAVKSLQV
Eurasian_red_squirrel_(Sciurus_vulgaris)                           KYSWEAFDSHG-------------QESS-GQLPEELFLLLQSLVMATHEKDIEAVKSLQV
Arctic_ground_squirrel_(Urocitellus_parryii)                       KYSWEAFDSHG-------------QESS-GQLPEELFLLLQSLVMATHEKDIEAVKSLQV
Armadillo_(Dasypus_novemcinctus)                                   KYSWEAFDNHG-------------QEGS-GQLPEELFLLLQSLVMATHEKDTEAVKSLQV
Elephant_(Loxodonta_africana)                                      KYSWEAFDSHG-------------QESS-GQLPEELFLLLQSLVMATHEKDTEAIKSLQV
Mouse_Lemur_(Microcebus_murinus)                                   KYSWEAFDSHG-------------QESS-GQLPEELFLLLQSLVMATHEKDTEAIKSLQV
Coquerel's_sifaka_(Propithecus_coquereli)                          KYSWEAFDSHG-------------QESS-GQLPEELFLLLQSLVMATHEKDTEAIKSLQV
Greater_bamboo_lemur_(Prolemur_simus)                              KYSWEAFDSHG-------------QESG-GQLPEELFLLLQSLVMATHEKDTEAIKSLQV
Capuchin_(Cebus_capucinus_imitator)                                KYSWEAFDSHG-------------QESS-GQLPEELFLLLQSLVMATHEKDTEAIKSLQV
Marmoset_(Callithrix_jacchus)                                      KYSWEAFDSHG-------------QESS-GQLPEELFLLLQSLVMATHEKDTEAIKSLQV
Vervet-AGM_(Chlorocebus_sabaeus)                                   KYSWEAFDSHG-------------QESS-GQLPEELFLLLQSLVMAAHEKDTEAIKSLQV
Olive_baboon_(Papio_anubis)                                        KYSWEAFDSHG-------------QESS-GQLPEELFLLLQSLVMAAHEKDTEAIKSLQV
Gelada_(Theropithecus_gelada)                                      KYSWEAFDSHG-------------QESS-GQLPEELFLLLQSLVMAAHEKDTEAIKSLQV
Ugandan_red_Colobus_(Piliocolobus_tephrosceles)                    KYSWEAFDSHG-------------QESS-GQLPEELFLLLQSLVMATHEKDTEAIKSLQV
Gibbon_(Nomascus_leucogenys)                                       KYSWEAFDSHG-------------QESS-GQLPEELFLLLQSLVMASHEKDTDAIKSLQV
Human_(Homo_Sapiens)                                               KYSWEAFDSHG-------------QESS-GQLPEELFLLLQSLVMATHEKDTEAIKSLQV
Gorilla_(Gorilla_gorilla_gorilla)                                  KYSWEAFDSHG-------------QESS-GQLPEELFLLLQSLVMATHEKDTEAIKSLQV
Beluga_whale_(Delphinapterus_leucas)                               KYSWEAFDGHG-------------QDSS-GPLPEELFLLLQSLVMATHEKDTEAVKSLQV
Vaquita_(Phocoena_sinus)                                           KYSWEAFDGHG-------------QDSS-GPLPEELFLLLQSLVMATHEKDTEAVKSLQV
Blue_whale_(Balaenoptera_musculus)                                 KYSWEAFDGHG-------------QDGSG-PLPEELFLLLQSLVMATHEKDTEAVKSLQV
Sperm_whale_(Physeter_catodon)                                     KYSWEAFGGHG-------------QDGGGGLLPEELFLLLQSLVMATHEKDTEAVKSLQV
Chacoan_peccary_(Catagonus_wagneri)                                KYSWEAFDSHG-------------QEGS-GQLPEELFLLLQSLVMATHEKDTEAVKSLQV
Pig_(Sus_scrofa)                                                   KYSWEAFDSHG-------------QESS-GQLPEELFLLLQSLVMATHEKDTEAVKSLQV
Greater_horseshoe_bat_(Rhinolophus_ferrumequinum)                  KYSWEAFDSHG-------------QESS-GQLPEELFLLLQSLVMATHEKDTEAVKSLQV
Canada_lynx_(Lynx_canadensis)                                      KYSWEAFDGHG-------------QESG-GQLPDELFLLLQSLVMATHEKDTEAVKSLQV
Lion_(Panthera_leo)                                                KYSWEAFDGHG-------------QESG-GQLPDELFLLLQSLVMATHEKDTEAVKSLQV
Leopard_(Panthera_pardus)                                          KYSWEAFDGHG-------------QESG-GQLPDELFLLLQSLVMATHEKDTEAVKSLQV
Donkey_(Equus_asinus_asinus)                                       KYCWEAFDSHG-------------QESS-GQLPEELFLLLQSLVMATHEKDTEAVKSLQV
Horse_(Equus_caballus)                                             KYCWEAFDSHG-------------QESS-GQLPEELFLLLQSLVMATHEKDTEAVKSLQV
American_mink_(Neovison_vison)                                     KYSWEAFDSHG-------------QESG-GQLPEELFLLLQSLVMATHEKDTEAVKSLQV
Asiatic_black_bear_(Ursus_thibetanus_thibetanus)                   KYSWEAFDSHG-------------QESS-GQLPEELFLLLQSLVMATHEKDTEAVKSLQV
California_sea_lion_(Zalophus_californianus)                       KYSWEAFDSHG-------------QESS-GQLPEELFLLLQSLVMATHEKDTEAVKSLQV
                                                                   :*.**                              :**:*** *:* :*:*  .:: ** 

Indian_cobra_(Naja_naja)                                           ELWPLLTAEQNNLLHLVVQEMMAPSGQGF-------------------------------
Blue-ringed_sea_krait_(Laticauda_laticaudata)                      ELWPLLTAEQNNLLHLVVQEMMAPSGQGF-------------------------------
Mainland_tiger_snake_(Notechis_scutatus)                           ELWPLLTAEQNNLLHLVVQEMMAPSGQGF-------------------------------
Eastern_brown_snake_(Pseudonaja_textilis)                          ELWPLLTAEQNNLLHLVVQEMMAPSGQGF-------------------------------
Common_wall_lizard_(Podarcis_muralis)                              ELWPLLTPEQNHLLHLVVQEMISPSGSGMKAPAGTSSECQVSGRYRRRCSSAKLSSVKFC
Komodo_dragon_(Varanus_komodoensis)                                ELWPLLTPEQNHILHLVVQEMISPSGQGV-------------------------------
Australian_saltwater_crocodile_(Crocodylus_porosus)                ELWPLLSPEQNHLLHLVLQEMISPSGQGV-------------------------------
West_African_mud_turtle_(Pelusios_castaneus)                       ELWPLLSPEQNYLLHLVLQEMISPSGQGA-------------------------------
Common_snapping_turtle_(Chelydra_serpentina)                       ELWPLLSPEQNHLLHLVLQEMISPSGQGA-------------------------------
Three-toed_box_turtle_(Terrapene_carolina_triunguis)               ELWPLLSPEQNHLLHLVLQEMISPSGQGA-------------------------------
Painted_turtle_(Chrysemys_picta_bellii)                            ELWPLLNPEQNHLLHLVLQEMISPSG----------------------------------
Abingdon_island_giant_tortoise_(Chelonoidis_abingdonii)            ELWPLLSPEQNHLLHLVLQEMISPSGQGA-------------------------------
Goodes_thornscrub_tortoise_(Gopherus_evgoodei)                     ELWPLLSPEQNHLLHLVLQEMISPSGQGA-------------------------------
Eastern_spot-billed_duck_(Anas_zonorhyncha)                        ELWPLLSAEQNHLLHLVLHDMLSPAGQGL-------------------------------
Pink-footed_goose_(Anser_brachyrhynchus)                           ELWPLLSAEQNHLLHLVLHDMLSPAGQGL-------------------------------
Japanese_quail_(Coturnix_japonica)                                 ELWPLLSAEQNHLLHLVLHDLLSPAGNGL-------------------------------
Helmeted_guineafowl_(Numida_meleagris)                             ELWPLLSAEQNHLLHLVLQDMLSPAGHGL-------------------------------
Ring-necked_pheasant_(Phasianus_colchicus)                         ELWPLLSAEQNHLLHLVLQDMLSPAGHGL-------------------------------
Indian_peafowl_(Pavo_cristatus)                                    ELWPLLSAEQNHLLHLVLQDMLSPAGHGL-------------------------------
Small_tree_finch_(Camarhynchus_parvulus)                           ELWPLLSAEQNHLLHLVLQEMLITGMWAICLILLNCYPSALG----HLCL----------
Rufous-capped_babbler_(Cyanoderma_ruficeps)                        ELWPLLSAEQNHLLHLVLQEMLSPAGQGL-------------------------------
Zebra_finch_(Taeniopygia_guttata)                                  ELWPLLSAEQNHLLHLVLQEMLSPAGQGL-------------------------------
New_Caledonian_crow_(Corvus_moneduloides)                          ELWPLLSAEQNHLLHLVLSYPSALGHF--CLLLSAS------------------------
Dark-eyed_junco_(Junco_hyemalis)                                   ELWPLLSAEQNHLLHLVLCYPSCSRALRSCFLLLGTFR----------------------
Yellow-billed_parrot_(Amazona_collaria)                            ELWPLLSAEQNHLLHLVLQEMLSPLPLMSSLLLLSFMLWFLM----LSLI----------
Kakapo_(Strigops_habroptila)                                       ELWPLLTAEQNHLLHLVLQEMLSPAGQGL-------------------------------
Spiny_chromis_(Acanthochromis_polyacanthus)                        ELWPFLTAEQNHLLHLVVQERITPSGQGI-------------------------------
Mangrove_rivulus_(Kryptolebias_marmoratus)                         ELWPFLSAEQNHLLHLVVLERIAPSGQGI-------------------------------
Japanese_medaka_HdrR_(Oryzias_latipes)                             ELWPFLTAEQNHLLHLVVQERITPSGQGI-------------------------------
Javanese_ricefish_(Oryzias_javanicus)                              ELWPFLTAEQNHLLHLVVQERITPSGQGI-------------------------------
Indian_medaka_(Oryzias_melastigma)                                 ELWPFLTAEQNHLLHLVVQERITPSGQGI-------------------------------
Common_carp_huanghe_(Cyprinus_carpio)                              ELWPLLSAEQNHLLHLVVQERITPSGQGI-------------------------------
Atlantic_herring_(Clupea_harengus)                                 ELWPLLSAEENHLLHLVVQERITPSGQGI-------------------------------
Common_wombat_(Vombatus_ursinus)                                   ELWPLLSADQNHLLHLILQEMIAPSGQGI-------------------------------
Ma's_night_monkey_(Aotus_nancymaae)                                EMWPLLTAEQNHLLHLVLQETVSPSGQGI-------------------------------
Mouse_(Mus_musculus)                                               EMWPLLTAEQNHLLHLVLQETISPSGQGV-------------------------------
Algerian_mouse_(Mus_spretus)                                       EMWPLLTAEQNHLLHLVLQETISPSGQGV-------------------------------
Mongolian_gerbil_(Meriones_unguiculatus)                           DMWPLLTAEQNHLLHLVLQETVSPSGQGV-------------------------------
Rat_(Rattus_norvegicus)                                            EMWPLLTAEQNHLLHLVLQETISPSGQGV-------------------------------
Prairie_vole_(Microtus_ochrogaster)                                EMWPLLTAEQNHLLHLVLQEAVSPSGQGV-------------------------------
Chinese_hamster_CHOK1GS_(Cricetulus_griseus)                       EMWPLLTAEQNHLLHLVLQEAVSPSGQGV-------------------------------
Northern_American_deer_mouse_(Peromyscus_maniculatus_bairdii)      EMWPLLTAEQNHLLHLVLQEAVSPSGQGV-------------------------------
Goat_(Capra_hircus)                                                EMWPLLSAEQNHLLHLVLQETVSPSGQGI-------------------------------
Cow_(Bos_taurus)                                                   EMWPLLSAEQNHLLHLVLQETVSPSGQGI-------------------------------
Domestic_yak_(Bos_grunniens)                                       EMWPLLSAEQNHLLHLVLQETVSPSGQGI-------------------------------
Hybrid_-_Bos_Indicus_(Bos_indicus_x_Bos_taurus)                    EMWPLLSAEQNHLLHLVLQETVSPSGQGI-------------------------------
Cat_(Felis_catus)                                                  EMWPLLSAEQNHLLHLVLQETVSPSGQGI-------------------------------
Dog_(Canis_lupus_familiaris)                                       DMWPLLSAEQNHLLHLVLQEAVSPSGQGV-------------------------------
American_beaver_(Castor_canadensis)                                EMWPLLTAEQNHLLHLVLQETISPSGYGV-------------------------------
Squirrel_(Ictidomys_tridecemlineatus)                              EMWPLLTAEQNHLLHLVLQETIFPSGQGV-------------------------------
Eurasian_red_squirrel_(Sciurus_vulgaris)                           EMWPLLTAEQNHLLHLVLQETIFPSGQGI-------------------------------
Arctic_ground_squirrel_(Urocitellus_parryii)                       EMWPLLTAEQNHLLHLVLQETIFPSGQGV-------------------------------
Armadillo_(Dasypus_novemcinctus)                                   EMWPLLSAEQNHLLHLVLQETISPSGQGI-------------------------------
Elephant_(Loxodonta_africana)                                      EMWPLLSAEQNHLLHLVLQETISPSGQGI-------------------------------
Mouse_Lemur_(Microcebus_murinus)                                   DLWPLLTAEQNHLLHLVLQEAISPSGQGI-------------------------------
Coquerel's_sifaka_(Propithecus_coquereli)                          DMWPLLTAEQNHLLHLVLQEAISPSGQGI-------------------------------
Greater_bamboo_lemur_(Prolemur_simus)                              DMWPLLTAEQNHLLHLVLQEAISPSGQGI-------------------------------
Capuchin_(Cebus_capucinus_imitator)                                EMWPLLTAEQNHLLHLVLQETISPSGQGI-------------------------------
Marmoset_(Callithrix_jacchus)                                      EMWPLLTAEQNHLLHLVLQETIFPSGQGI-------------------------------
Vervet-AGM_(Chlorocebus_sabaeus)                                   EMWPLLTAEQNHLLHLVLQETISPSGQGV-------------------------------
Olive_baboon_(Papio_anubis)                                        EMWPLLTAEQNHLLHLVLQETISPSGQGV-------------------------------
Gelada_(Theropithecus_gelada)                                      EMWPLLTAEQNHLLHLVLQETISPSGQGV-------------------------------
Ugandan_red_Colobus_(Piliocolobus_tephrosceles)                    EMWPLLTAEQNHLLHLVLQETISPSGQGV-------------------------------
Gibbon_(Nomascus_leucogenys)                                       EMWPLLTAEQNHLLHLVLQETISPSGQGV-------------------------------
Human_(Homo_Sapiens)                                               EMWPLLTAEQNHLLHLVLQETISPSGQGV-------------------------------
Gorilla_(Gorilla_gorilla_gorilla)                                  EMWPLLTAEQNHLLHLVLQETISPSGQGV-------------------------------
Beluga_whale_(Delphinapterus_leucas)                               ELWPLLSAEQNHLLHLVLQETISPSGQGI-------------------------------
Vaquita_(Phocoena_sinus)                                           ELWPLLSAEQNHLLHLVLGNSLSTWQEAASRSR---------------------------
Blue_whale_(Balaenoptera_musculus)                                 EMWPLLSAEQNHLLHLVLQETISPSGQGI-------------------------------
Sperm_whale_(Physeter_catodon)                                     EMWPLLSAEQNHLLHLVLQETISPSGQGI-------------------------------
Chacoan_peccary_(Catagonus_wagneri)                                ELWPLLSAEQNHLLHLVLQETIWPSGQGI-------------------------------
Pig_(Sus_scrofa)                                                   EMWPLLSAEQNHLLHLVLQETIWPSGQGI-------------------------------
Greater_horseshoe_bat_(Rhinolophus_ferrumequinum)                  EMWPLLSAEQNHLLHLVLQETISPSGEGI-------------------------------
Canada_lynx_(Lynx_canadensis)                                      EMWPLLSAEQNHLLHLVLQETVSPSGQGI-------------------------------
Lion_(Panthera_leo)                                                EMWPLLSAEQNHLLHLVLQETVSPSGQGI-------------------------------
Leopard_(Panthera_pardus)                                          EMWPLLSAEQNHLLHLVLQETVSPSGQGI-------------------------------
Donkey_(Equus_asinus_asinus)                                       EMWPLLSAEQNHLLHLVLQETVSPSGQGI-------------------------------
Horse_(Equus_caballus)                                             EMWPLLSAEQNHLLHLVLQETVSPSGQGI-------------------------------
American_mink_(Neovison_vison)                                     EMWPLLTAEQNHLLHLVLQEAVSPSGQGI-------------------------------
Asiatic_black_bear_(Ursus_thibetanus_thibetanus)                   EMWPLLSAEQNHLLHLVLQESVSPSGQGI-------------------------------
California_sea_lion_(Zalophus_californianus)                       EMWPLLSAEQNHLLHLVLQETVSPSGQGI-------------------------------
                                                                   ::**:*. ::* :***::                                          

Indian_cobra_(Naja_naja)                                           ---------------------------------
Blue-ringed_sea_krait_(Laticauda_laticaudata)                      ---------------------------------
Mainland_tiger_snake_(Notechis_scutatus)                           ---------------------------------
Eastern_brown_snake_(Pseudonaja_textilis)                          ---------------------------------
Common_wall_lizard_(Podarcis_muralis)                              RGVSRGFWSSEIRSMKMWLSNFSSRILLSDCRR
Komodo_dragon_(Varanus_komodoensis)                                ---------------------------------
Australian_saltwater_crocodile_(Crocodylus_porosus)                ---------------------------------
West_African_mud_turtle_(Pelusios_castaneus)                       ---------------------------------
Common_snapping_turtle_(Chelydra_serpentina)                       ---------------------------------
Three-toed_box_turtle_(Terrapene_carolina_triunguis)               ---------------------------------
Painted_turtle_(Chrysemys_picta_bellii)                            ---------------------------------
Abingdon_island_giant_tortoise_(Chelonoidis_abingdonii)            ---------------------------------
Goodes_thornscrub_tortoise_(Gopherus_evgoodei)                     ---------------------------------
Eastern_spot-billed_duck_(Anas_zonorhyncha)                        ---------------------------------
Pink-footed_goose_(Anser_brachyrhynchus)                           ---------------------------------
Japanese_quail_(Coturnix_japonica)                                 ---------------------------------
Helmeted_guineafowl_(Numida_meleagris)                             ---------------------------------
Ring-necked_pheasant_(Phasianus_colchicus)                         ---------------------------------
Indian_peafowl_(Pavo_cristatus)                                    ---------------------------------
Small_tree_finch_(Camarhynchus_parvulus)                           --LLSASWDLQVQAAGL----------------
Rufous-capped_babbler_(Cyanoderma_ruficeps)                        ---------------------------------
Zebra_finch_(Taeniopygia_guttata)                                  ---------------------------------
New_Caledonian_crow_(Corvus_moneduloides)                          ---------------------------------
Dark-eyed_junco_(Junco_hyemalis)                                   ---------------------------------
Yellow-billed_parrot_(Amazona_collaria)                            --LLQCSQ-------------------------
Kakapo_(Strigops_habroptila)                                       ---------------------------------
Spiny_chromis_(Acanthochromis_polyacanthus)                        ---------------------------------
Mangrove_rivulus_(Kryptolebias_marmoratus)                         ---------------------------------
Japanese_medaka_HdrR_(Oryzias_latipes)                             ---------------------------------
Javanese_ricefish_(Oryzias_javanicus)                              ---------------------------------
Indian_medaka_(Oryzias_melastigma)                                 ---------------------------------
Common_carp_huanghe_(Cyprinus_carpio)                              ---------------------------------
Atlantic_herring_(Clupea_harengus)                                 ---------------------------------
Common_wombat_(Vombatus_ursinus)                                   ---------------------------------
Ma's_night_monkey_(Aotus_nancymaae)                                ---------------------------------
Mouse_(Mus_musculus)                                               ---------------------------------
Algerian_mouse_(Mus_spretus)                                       ---------------------------------
Mongolian_gerbil_(Meriones_unguiculatus)                           ---------------------------------
Rat_(Rattus_norvegicus)                                            ---------------------------------
Prairie_vole_(Microtus_ochrogaster)                                ---------------------------------
Chinese_hamster_CHOK1GS_(Cricetulus_griseus)                       ---------------------------------
Northern_American_deer_mouse_(Peromyscus_maniculatus_bairdii)      ---------------------------------
Goat_(Capra_hircus)                                                ---------------------------------
Cow_(Bos_taurus)                                                   ---------------------------------
Domestic_yak_(Bos_grunniens)                                       ---------------------------------
Hybrid_-_Bos_Indicus_(Bos_indicus_x_Bos_taurus)                    ---------------------------------
Cat_(Felis_catus)                                                  ---------------------------------
Dog_(Canis_lupus_familiaris)                                       ---------------------------------
American_beaver_(Castor_canadensis)                                ---------------------------------
Squirrel_(Ictidomys_tridecemlineatus)                              ---------------------------------
Eurasian_red_squirrel_(Sciurus_vulgaris)                           ---------------------------------
Arctic_ground_squirrel_(Urocitellus_parryii)                       ---------------------------------
Armadillo_(Dasypus_novemcinctus)                                   ---------------------------------
Elephant_(Loxodonta_africana)                                      ---------------------------------
Mouse_Lemur_(Microcebus_murinus)                                   ---------------------------------
Coquerel's_sifaka_(Propithecus_coquereli)                          ---------------------------------
Greater_bamboo_lemur_(Prolemur_simus)                              ---------------------------------
Capuchin_(Cebus_capucinus_imitator)                                ---------------------------------
Marmoset_(Callithrix_jacchus)                                      ---------------------------------
Vervet-AGM_(Chlorocebus_sabaeus)                                   ---------------------------------
Olive_baboon_(Papio_anubis)                                        ---------------------------------
Gelada_(Theropithecus_gelada)                                      ---------------------------------
Ugandan_red_Colobus_(Piliocolobus_tephrosceles)                    ---------------------------------
Gibbon_(Nomascus_leucogenys)                                       ---------------------------------
Human_(Homo_Sapiens)                                               ---------------------------------
Gorilla_(Gorilla_gorilla_gorilla)                                  ---------------------------------
Beluga_whale_(Delphinapterus_leucas)                               ---------------------------------
Vaquita_(Phocoena_sinus)                                           ---------------------------------
Blue_whale_(Balaenoptera_musculus)                                 ---------------------------------
Sperm_whale_(Physeter_catodon)                                     ---------------------------------
Chacoan_peccary_(Catagonus_wagneri)                                ---------------------------------
Pig_(Sus_scrofa)                                                   ---------------------------------
Greater_horseshoe_bat_(Rhinolophus_ferrumequinum)                  ---------------------------------
Canada_lynx_(Lynx_canadensis)                                      ---------------------------------
Lion_(Panthera_leo)                                                ---------------------------------
Leopard_(Panthera_pardus)                                          ---------------------------------
Donkey_(Equus_asinus_asinus)                                       ---------------------------------
Horse_(Equus_caballus)                                             ---------------------------------
American_mink_(Neovison_vison)                                     ---------------------------------
Asiatic_black_bear_(Ursus_thibetanus_thibetanus)                   ---------------------------------
California_sea_lion_(Zalophus_californianus)                       ---------------------------------
                                                                                                    P
