# Supplementary material for: Huntingtin structure is orchestrated by HAP40 and shows a polyglutamine expansion-specific interaction with exon 1
Source: Commun Biol. 2021 Dec 8;4:1374. doi: 10.1038/s42003-021-02895-4 (PMC8654980; doi:10.1038/s42003-021-02895-4)
Supplement: Supplementary file 8 — Supplementary Data 4 [file 42003_2021_2895_MOESM8_ESM.txt]

   q      I(q)           sigma
 0.000  0.1985360000  0.1992000000       
 0.006  0.1906770836  0.2237360537  
 0.008  0.1848227040  0.0639321052  
 0.010  0.1775508744  0.0238698692  
 0.012  0.1690593859  0.0134728145  
 0.014  0.1595789769  0.0087905088  
 0.016  0.1493274980  0.0054295025  
 0.018  0.1385443993  0.0039376885  
 0.020  0.1274684192  0.0031102105  
 0.022  0.1163209280  0.0024471041  
 0.024  0.1053042260  0.0020712116  
 0.026  0.0946039906  0.0016743210  
 0.028  0.0843736424  0.0014596176  
 0.030  0.0747280893  0.0012917279  
 0.032  0.0657568797  0.0011322696  
 0.034  0.0575087293  0.0009985627  
 0.036  0.0500379409  0.0008757866  
 0.038  0.0433478270  0.0007808178  
 0.040  0.0373584747  0.0007023186  
 0.042  0.0321395436  0.0006262984  
 0.044  0.0275431815  0.0005645370  
 0.046  0.0235387133  0.0005038768  
 0.048  0.0201216964  0.0004667838  
 0.050  0.0171638919  0.0004274816  
 0.052  0.0146168971  0.0003937415  
 0.054  0.0124332165  0.0003697847  
 0.056  0.0105675086  0.0003437486  
 0.058  0.0089784549  0.0003257466  
 0.060  0.0076295022  0.0003059360  
 0.062  0.0064887176  0.0002929991  
 0.064  0.0055288864  0.0002781065  
 0.066  0.0047264697  0.0002689140  
 0.068  0.0040609380  0.0002590501  
 0.070  0.0035138528  0.0002496321  
 0.072  0.0030685266  0.0002413476  
 0.074  0.0027099463  0.0002331185  
 0.076  0.0024354090  0.0002252348  
 0.078  0.0022280551  0.0002204157  
 0.080  0.0020628255  0.0002142397  
 0.082  0.0019305842  0.0002075836  
 0.084  0.0018286916  0.0002051347  
 0.086  0.0017424703  0.0001997058  
 0.088  0.0016624945  0.0001940223  
 0.090  0.0015865570  0.0001894318  
 0.092  0.0015086883  0.0001846166  
 0.094  0.0014291538  0.0001802041  
 0.096  0.0013462570  0.0001769798  
 0.098  0.0012625043  0.0001822978  
 0.100  0.0011783200  0.0001919230  
 0.102  0.0010977800  0.0002190580  
 0.104  0.0010232100  0.0002158100  
 0.106  0.0009569060  0.0002150230  
 0.108  0.0009004970  0.0002127880  
 0.110  0.0008547480  0.0002089420  
 0.112  0.0008195110  0.0002087320  
 0.114  0.0007937850  0.0002086270  
 0.116  0.0007758390  0.0002130690  
 0.118  0.0007634800  0.0002200320  
 0.120  0.0007542600  0.0002221140  
 0.122  0.0007458240  0.0002233480  
 0.124  0.0007359530  0.0002265900  
 0.126  0.0007231300  0.0002187040  
 0.128  0.0007062660  0.0002119890  
 0.130  0.0006850260  0.0002059530  
 0.132  0.0006596770  0.0002052040  
 0.134  0.0006310100  0.0002015610  
 0.136  0.0006002420  0.0001980250  
 0.138  0.0005687990  0.0001968470  
 0.140  0.0005381210  0.0001951700  
 0.142  0.0005095190  0.0001921290  
 0.144  0.0004840180  0.0001910210  
 0.146  0.0004622500  0.0001947170  
 0.148  0.0004444310  0.0001967090  
 0.150  0.0004303360  0.0001949100  
 0.152  0.0004194670  0.0001954390  
 0.154  0.0004108150  0.0001977400  
 0.156  0.0004035730  0.0001923700  
 0.158  0.0003966890  0.0001851250  
 0.160  0.0003892770  0.0001850730  
 0.162  0.0003806550  0.0001822080  
 0.164  0.0003704120  0.0001793390  
 0.166  0.0003584420  0.0001796230  
 0.168  0.0003449290  0.0001775670  
 0.170  0.0003302880  0.0001753850  
 0.172  0.0003151920  0.0001746570  
 0.174  0.0003002830  0.0001736100  
 0.176  0.0002862950  0.0001715680  
 0.178  0.0002737930  0.0001705880  
 0.180  0.0002632980  0.0001696890  
 0.182  0.0002549600  0.0001685590  
 0.184  0.0002488000  0.0001667010  
 0.186  0.0002445960  0.0001653760  
 0.188  0.0002419350  0.0001646920  
 0.190  0.0002402750  0.0001623050  
 0.192  0.0002390190  0.0001610430  
 0.194  0.0002375780  0.0001616710  
 0.196  0.0002354650  0.0001595090  
 0.198  0.0002322530  0.0001594800  
 0.200  0.0002278020  0.0001593890  
 0.202  0.0002220870  0.0001584880  
 0.204  0.0002152510  0.0001563690  
 0.206  0.0002076450  0.0001563890  
 0.208  0.0001996370  0.0001565170  
 0.210  0.0001917020  0.0001538700  
 0.212  0.0001842800  0.0001532130  
 0.214  0.0001777500  0.0001533550  
 0.216  0.0001723810  0.0001521580  
 0.218  0.0001683080  0.0001503680  
 0.220  0.0001655220  0.0001509610  
 0.222  0.0001638790  0.0001497690  
 0.224  0.0001631020  0.0001475880  
 0.226  0.0001628840  0.0001487390  
 0.228  0.0001628310  0.0001468520  
 0.230  0.0001626060  0.0001462740  
 0.232  0.0001619160  0.0001461510  
 0.234  0.0001605480  0.0001445310  
 0.236  0.0001584060  0.0001443410  
 0.238  0.0001555080  0.0001427870  
 0.240  0.0001519790  0.0001429730  
 0.242  0.0001480360  0.0001423070  
 0.244  0.0001439440  0.0001443760  
 0.246  0.0001399650  0.0001477280  
 0.248  0.0001364150  0.0001500880  
 0.250  0.0001334970  0.0001510590  
 0.252  0.0001313510  0.0001515430  
 0.254  0.0001300390  0.0001509370  
 0.256  0.0001295200  0.0001468690  
 0.258  0.0001296700  0.0001436310  
 0.260  0.0001302960  0.0001429330  
 0.262  0.0001311540  0.0001419950  
 0.264  0.0001320000  0.0001399550  
 0.266  0.0001325960  0.0001392610  
 0.268  0.0001327540  0.0001388380  
 0.270  0.0001323450  0.0001369210  
 0.272  0.0001313180  0.0001364970  
 0.274  0.0001296940  0.0001364040  
 0.276  0.0001275830  0.0001353770  
 0.278  0.0001251160  0.0001335870  
 0.280  0.0001224780  0.0001340990  
 0.282  0.0001198730  0.0001331130  
 0.284  0.0001174670  0.0001314600  
 0.286  0.0001154050  0.0001315240  
 0.288  0.0001137680  0.0001301070  
 0.290  0.0001125850  0.0001293350  
 0.292  0.0001118060  0.0001287500  
 0.294  0.0001113800  0.0001285370  
 0.296  0.0001111430  0.0001285730  
 0.298  0.0001109460  0.0001269350  
 0.300  0.0001106440  0.0001276080 
