# Supplementary material for: Huntingtin structure is orchestrated by HAP40 and shows a polyglutamine expansion-specific interaction with exon 1
Source: Commun Biol. 2021 Dec 8;4:1374. doi: 10.1038/s42003-021-02895-4 (PMC8654980; doi:10.1038/s42003-021-02895-4)
Supplement: Supplementary file 9 — Supplementary Data 5 [file 42003_2021_2895_MOESM9_ESM.txt]

  q      I(q)           sigma
0.0080  0.1177208466  0.0376645221  
0.0100  0.1132590793  0.0160968029  
0.0120  0.1080409230  0.0092310568  
0.0140  0.1022031535  0.0057717833  
0.0160  0.0958763786  0.0041868580  
0.0180  0.0892038167  0.0028375922  
0.0200  0.0823294318  0.0020872845  
0.0220  0.0753866241  0.0015953101  
0.0240  0.0684981631  0.0012558249  
0.0260  0.0617785869  0.0010255446  
0.0280  0.0553227873  0.0008448663  
0.0300  0.0492040028  0.0007128527  
0.0320  0.0434804510  0.0006321778  
0.0340  0.0381863259  0.0005508654  
0.0360  0.0333593197  0.0004827268  
0.0380  0.0290070504  0.0004256933  
0.0400  0.0250855166  0.0003706289  
0.0420  0.0216433620  0.0003302554  
0.0440  0.0185932844  0.0002945990  
0.0460  0.0159207072  0.0002609773  
0.0480  0.0136281107  0.0002380925  
0.0500  0.0116367821  0.0002159338  
0.0520  0.0099184512  0.0001974744  
0.0540  0.0084446878  0.0001820200  
0.0560  0.0071872558  0.0001690472  
0.0580  0.0061196448  0.0001599721  
0.0600  0.0052174812  0.0001482941  
0.0620  0.0044586785  0.0001412999  
0.0640  0.0038237336  0.0001344279  
0.0660  0.0032953358  0.0001287001  
0.0680  0.0028581825  0.0001235027  
0.0700  0.0024986330  0.0001190151  
0.0720  0.0022046063  0.0001148403  
0.0740  0.0019655176  0.0001105546  
0.0760  0.0017786703  0.0001076216  
0.0780  0.0016329271  0.0001043720  
0.0800  0.0015127945  0.0001015635  
0.0820  0.0014127639  0.0000990853  
0.0840  0.0013315117  0.0000963245  
0.0860  0.0012607729  0.0000937378  
0.0880  0.0011948799  0.0000913393  
0.0900  0.0011330049  0.0000892228  
0.0920  0.0010725873  0.0000873541  
0.0940  0.0010126770  0.0000854312  
0.0960  0.0009533188  0.0000832304  
0.0980  0.0008955965  0.0000857903  
0.1000  0.0008386990  0.0000907506  
0.1020  0.0007859190  0.0001022340  
0.1040  0.0007376300  0.0001022330  
0.1060  0.0006947230  0.0001009720  
0.1080  0.0006577170  0.0001052140  
0.1100  0.0006267160  0.0001066550  
0.1120  0.0006013720  0.0001089980  
0.1140  0.0005810140  0.0001093850  
0.1160  0.0005644810  0.0001096060  
0.1180  0.0005507400  0.0001054110  
0.1200  0.0005385170  0.0001016670  
0.1220  0.0005266790  0.0001006830  
0.1240  0.0005142940  0.0000978167  
0.1260  0.0005006880  0.0000978328  
0.1280  0.0004855240  0.0000958471  
0.1300  0.0004687670  0.0000953640  
0.1320  0.0004506640  0.0000939583  
0.1340  0.0004316790  0.0000931131  
0.1360  0.0004123950  0.0000922564  
0.1380  0.0003935190  0.0000924538  
0.1400  0.0003755930  0.0000955226  
0.1420  0.0003591160  0.0000943210  
0.1440  0.0003444110  0.0000921323  
0.1460  0.0003315910  0.0000929859  
0.1480  0.0003205700  0.0000940755  
0.1500  0.0003110900  0.0000909001  
0.1520  0.0003027570  0.0000888264  
0.1540  0.0002951080  0.0000880427  
0.1560  0.0002876670  0.0000867705  
0.1580  0.0002800050  0.0000863234  
0.1600  0.0002718130  0.0000852063  
0.1620  0.0002628820  0.0000852291  
0.1640  0.0002532040  0.0000838941  
0.1660  0.0002428610  0.0000837435  
0.1680  0.0002321200  0.0000827897  
0.1700  0.0002212900  0.0000821883  
0.1720  0.0002107520  0.0000816031  
0.1740  0.0002008750  0.0000810491  
0.1760  0.0001919810  0.0000803710  
0.1780  0.0001843000  0.0000793417  
0.1800  0.0001779540  0.0000792253  
0.1820  0.0001729400  0.0000780343  
0.1840  0.0001691330  0.0000779908  
0.1860  0.0001663150  0.0000772837  
0.1880  0.0001642180  0.0000775247  
0.1900  0.0001624400  0.0000768497  
0.1920  0.0001607350  0.0000764278  
0.1940  0.0001587960  0.0000763093  
0.1960  0.0001564060  0.0000756202  
0.1980  0.0001534450  0.0000754795  
0.2000  0.0001498850  0.0000744370  
0.2020  0.0001457860  0.0000748499  
0.2040  0.0001412920  0.0000737485  
0.2060  0.0001365920  0.0000737636  
0.2080  0.0001319230  0.0000732641  
0.2100  0.0001274980  0.0000729412  
0.2120  0.0001234920  0.0000727375  
0.2140  0.0001200610  0.0000719949  
0.2160  0.0001172730  0.0000722965  
0.2180  0.0001151300  0.0000711248  
0.2200  0.0001135690  0.0000714144  
0.2220  0.0001124710  0.0000705481  
0.2240  0.0001116810  0.0000708532  
0.2260  0.0001110310  0.0000699496  
0.2280  0.0001103610  0.0000699915  
0.2300  0.0001095120  0.0000708216  
0.2320  0.0001084130  0.0000726549  
0.2340  0.0001070140  0.0000736352  
0.2360  0.0001053120  0.0000742036  
0.2380  0.0001034000  0.0000752391  
0.2400  0.0001013340  0.0000736077  
0.2420  0.0000992485  0.0000722680  
0.2440  0.0000972659  0.0000710161  
0.2460  0.0000954947  0.0000705308  
0.2480  0.0000940280  0.0000697102  
0.2500  0.0000929278  0.0000693519  
0.2520  0.0000921548  0.0000688432  
0.2540  0.0000917298  0.0000682004  
0.2560  0.0000915628  0.0000682122  
0.2580  0.0000915568  0.0000674183  
0.2600  0.0000916016  0.0000676128  
0.2620  0.0000915894  0.0000667247  
0.2640  0.0000914257  0.0000666260  
0.2660  0.0000910447  0.0000661403  
0.2680  0.0000904048  0.0000658713  
0.2700  0.0000895066  0.0000653913  
0.2720  0.0000883704  0.0000649216  
0.2740  0.0000870951  0.0000648210  
0.2760  0.0000857206  0.0000640970  
0.2780  0.0000843467  0.0000645085  
0.2800  0.0000830613  0.0000637760  
0.2820  0.0000819183  0.0000638806  
0.2840  0.0000809707  0.0000633161  
0.2860  0.0000802370  0.0000634172  
0.2880  0.0000796957  0.0000629497  
0.2900  0.0000793036  0.0000626797  
0.2920  0.0000790010  0.0000624453  
0.2940  0.0000787104  0.0000622504  
0.2960  0.0000783577  0.0000621025  
0.2980  0.0000778700  0.0000614375 
0.3000  0.0000771971  0.0000615574 
