# Supplementary material for: Huntingtin structure is orchestrated by HAP40 and shows a polyglutamine expansion-specific interaction with exon 1
Source: Commun Biol. 2021 Dec 8;4:1374. doi: 10.1038/s42003-021-02895-4 (PMC8654980; doi:10.1038/s42003-021-02895-4)
Supplement: Supplementary file 10 — Supplementary Data 6 [file 42003_2021_2895_MOESM10_ESM.txt]

  q      I(q)           sigma
0.0080  0.0768175755  0.0084370612  
0.0100  0.0741721285  0.0074218736  
0.0120  0.0710602059  0.0072469329  
0.0140  0.0675558645  0.0069225377  
0.0160  0.0637275142  0.0063467016  
0.0180  0.0596538003  0.0059123025  
0.0200  0.0554146773  0.0054380247  
0.0220  0.0510861293  0.0049489854  
0.0240  0.0467401866  0.0045882573  
0.0260  0.0424456133  0.0041509409  
0.0280  0.0382629126  0.0037038154  
0.0300  0.0342422953  0.0033651367  
0.0320  0.0304262802  0.0030197308  
0.0340  0.0268443635  0.0026301513  
0.0360  0.0235289249  0.0023041576  
0.0380  0.0204956636  0.0020071203  
0.0400  0.0177272610  0.0017725547  
0.0420  0.0152647966  0.0015314455  
0.0440  0.0130612211  0.0013012709  
0.0460  0.0111145778  0.0011247270  
0.0480  0.0094350881  0.0009507578  
0.0500  0.0079737347  0.0008159892  
0.0520  0.0067150296  0.0006747165  
0.0540  0.0056413713  0.0005715659  
0.0560  0.0047341298  0.0004903930  
0.0580  0.0039742496  0.0004105080  
0.0600  0.0033428969  0.0003373305  
0.0620  0.0028221901  0.0002977502  
0.0640  0.0023954286  0.0002606419  
0.0660  0.0020475707  0.0002267112  
0.0680  0.0017652964  0.0002095720  
0.0700  0.0015370771  0.0002030978  
0.0720  0.0013530907  0.0001957729  
0.0740  0.0012051150  0.0001804713  
0.0760  0.0010903376  0.0001576813  
0.0780  0.0010009500  0.0001436449  
0.0800  0.0009272473  0.0001388989  
0.0820  0.0008658401  0.0001408109  
0.0840  0.0008159695  0.0001436476  
0.0860  0.0007728684  0.0001378675  
0.0880  0.0007330320  0.0001297201  
0.0900  0.0006960739  0.0001214747  
0.0920  0.0006604348  0.0001226291  
0.0940  0.0006251995  0.0001238083  
0.0960  0.0005903182  0.0001199519  
0.0980  0.0005559926  0.0001184587  
0.1000  0.0005219470  0.0001181560  
0.1020  0.0004895140  0.0001379930  
0.1040  0.0004589680  0.0001381090  
0.1060  0.0004309970  0.0001523300  
0.1080  0.0004060820  0.0001329460  
0.1100  0.0003845730  0.0001349070  
0.1120  0.0003666300  0.0001294790  
0.1140  0.0003522050  0.0001337040  
0.1160  0.0003410470  0.0001475920  
0.1180  0.0003327340  0.0001436060  
0.1200  0.0003267060  0.0001409070  
0.1220  0.0003223280  0.0001411470  
0.1240  0.0003189280  0.0001305840  
0.1260  0.0003158640  0.0001231320  
0.1280  0.0003125660  0.0001335460  
0.1300  0.0003085740  0.0001249840  
0.1320  0.0003035610  0.0001299340  
0.1340  0.0002973420  0.0001183670  
0.1360  0.0002898950  0.0001236660  
0.1380  0.0002812330  0.0001226600  
0.1400  0.0002716000  0.0001232340  
0.1420  0.0002612190  0.0001330380  
0.1440  0.0002503740  0.0001295960  
0.1460  0.0002393450  0.0001242980  
0.1480  0.0002284070  0.0001208600  
0.1500  0.0002177680  0.0001236090  
0.1520  0.0002075970  0.0001096660  
0.1540  0.0001980010  0.0001097610  
0.1560  0.0001890170  0.0001038250  
0.1580  0.0001806990  0.0001014960  
0.1600  0.0001729630  0.0001088240  
0.1620  0.0001657990  0.0001097680  
0.1640  0.0001591580  0.0001011040  
0.1660  0.0001530080  0.0001075690  
0.1680  0.0001473330  0.0001053940  
0.1700  0.0001421690  0.0001030990  
0.1720  0.0001374820  0.0001076130  
0.1740  0.0001333730  0.0001000540  
0.1760  0.0001298670  0.0001034370  
0.1780  0.0001270010  0.0000996207  
0.1800  0.0001247840  0.0001133170  
0.1820  0.0001232170  0.0001158980  
0.1840  0.0001222290  0.0001080370  
0.1860  0.0001217290  0.0001016100  
0.1880  0.0001215810  0.0000957288  
0.1900  0.0001216310  0.0000970605  
0.1920  0.0001216430  0.0000955202  
0.1940  0.0001214600  0.0000914998  
0.1960  0.0001208800  0.0000899732  
0.1980  0.0001197350  0.0000993132  
0.2000  0.0001179000  0.0000966200  
0.2020  0.0001152990  0.0000875576  
0.2040  0.0001119320  0.0000958656  
0.2060  0.0001077930  0.0000835239  
0.2080  0.0001030330  0.0000936478  
0.2100  0.0000977889  0.0000907388  
0.2120  0.0000922516  0.0000895273  
0.2140  0.0000866345  0.0000878420  
0.2160  0.0000811653  0.0001015590  
0.2180  0.0000760521  0.0000962073  
0.2200  0.0000714854  0.0000822363  
0.2220  0.0000676169  0.0000866344  
0.2240  0.0000645481  0.0000865868  
0.2260  0.0000623420  0.0000910702  
0.2280  0.0000609989  0.0000873861  
0.2300  0.0000604683  0.0000835534  
0.2320  0.0000606676  0.0000853437  
0.2340  0.0000614722  0.0000864629  
0.2360  0.0000627591  0.0000878378  
0.2380  0.0000643803  0.0000950627  
0.2400  0.0000661504  0.0000909012  
0.2420  0.0000679776  0.0000967149  
0.2440  0.0000697301  0.0000928083  
0.2460  0.0000713114  0.0000936915  
0.2480  0.0000726519  0.0000887868  
0.2500  0.0000737091  0.0000921080  
0.2520  0.0000744558  0.0000917490  
0.2540  0.0000748888  0.0000868793  
0.2560  0.0000750177  0.0000899607  
0.2580  0.0000748609  0.0000896485  
0.2600  0.0000744489  0.0000828571  
0.2620  0.0000738065  0.0000871120  
0.2640  0.0000729644  0.0000838710  
0.2660  0.0000719521  0.0000895778  
0.2680  0.0000708133  0.0000877015  
0.2700  0.0000695361  0.0000846502  
0.2720  0.0000682079  0.0000839839  
0.2740  0.0000668089  0.0000858376  
0.2760  0.0000654164  0.0000817659  
0.2780  0.0000640571  0.0000805527  
0.2800  0.0000627722  0.0000775485  
0.2820  0.0000616094  0.0000819863  
0.2840  0.0000606071  0.0000812378  
0.2860  0.0000597994  0.0000812793  
0.2880  0.0000592143  0.0000788224  
0.2900  0.0000588684  0.0000806876  
0.2920  0.0000587633  0.0000817427  
0.2940  0.0000588892  0.0000744837  
0.2960  0.0000592169  0.0000820595  
0.2980  0.0000597056  0.0000729002  
0.3000  0.0000603034  0.0000852317


0.3040  0.615817E-04   8.02595e-05
