# Supplementary material for: Huntingtin structure is orchestrated by HAP40 and shows a polyglutamine expansion-specific interaction with exon 1
Source: Commun Biol. 2021 Dec 8;4:1374. doi: 10.1038/s42003-021-02895-4 (PMC8654980; doi:10.1038/s42003-021-02895-4)
Supplement: Supplementary file 11 — Supplementary Data 7 [file 42003_2021_2895_MOESM11_ESM.xlsx]

## Sheet: XLMS HTTQ23HAP40
Checked	Crosslink Sequence	Crosslinker	Crosslink Type	Sequence A	Modifications A	Accession A	Position A	Sequence B	Modifications B	Accession B	Position B	Is Decoy	Protein Description A	Protein Description B	Gene_name_A	Gene_name_B	grp1	grp2	grp3	CSMs	`Max. XlinkX Score`	PosA_6X9O	PosB_6X9O
FALSE	ATLEKLMK_x000D_ |_x000D_ KELSATKK	PhoX	Intra	ATLE[K]LMK	1xAcetyl [A1]; 1xOxidation [M7]; 1xPhoX [K5]	P42858	6	[K]ELSATKK	1xPhoX [K1]	P42858	92	FALSE	HD_HUMAN	HD_HUMAN	HD	HD	P42858_6	P42858_92	P42858_92_P42858_6	26	72.05	6	92
FALSE	ATLEKLMK_x000D_ |_x000D_ LVSNKLK	PhoX	Inter	ATLE[K]LMK	1xAcetyl [A1]; 1xOxidation [M7]; 1xPhoX [K5]	P42858	6	LVSN[K]LK	1xPhoX [K5]	P23610	32	FALSE	HD_HUMAN	HAP40_HUMAN	HD	HAP40	P42858_6	P23610_32	P42858_6_P23610_32	4	70.49	6	32
FALSE	LMKAFESLK_x000D_ |_x000D_ KELSATK	PhoX	Intra	LM[K]AFESLK	1xOxidation [M2]; 1xPhoX [K3]	P42858	9	[K]ELSATK	1xPhoX [K1]	P42858	92	FALSE	HD_HUMAN	HD_HUMAN	HD	HD	P42858_9	P42858_92	P42858_92_P42858_9	27	104.64	9	92
FALSE	LVSNKLK_x000D_ |_x000D_ KLSIIR	PhoX	Inter	LVSN[K]LK	1xPhoX [K5]	P23610	32	[K]LSIIR	1xPhoX [K1]	P42858	2548	FALSE	HAP40_HUMAN	HD_HUMAN	HAP40	HD	P23610_32	P42858_2548	P42858_2548_P23610_32	1	56.47	32	2548
FALSE	KPNVAEAGEQFGQLGR_x000D_ |_x000D_ KGSEASAASR	PhoX	Inter	[K]PNVAEAGEQFGQLGR	1xPhoX [K1]	P23610	40	[K]GSEASAASR	1xPhoX [K1]	P42858	1204	FALSE	HAP40_HUMAN	HD_HUMAN	HAP40	HD	P23610_40	P42858_1204	P42858_1204_P23610_40	14	118.03	40	1204
FALSE	KPNVAEAGEQFGQLGR_x000D_ |_x000D_ LVSNKLKK	PhoX	Intra	[K]PNVAEAGEQFGQLGR	1xPhoX [K1]	P23610	40	LVSN[K]LKK	1xPhoX [K5]	P23610	32	FALSE	HAP40_HUMAN	HAP40_HUMAN	HAP40	HAP40	P23610_40	P23610_32	P23610_40_P23610_32	11	67.68	40	32
FALSE	KPNVAEAGEQFGQLGR_x000D_ |_x000D_ LHDVLKATHANYK	PhoX	Inter	[K]PNVAEAGEQFGQLGR	1xPhoX [K1]	P23610	40	LHDVL[K]ATHANYK	1xPhoX [K6]	P42858	1246	FALSE	HAP40_HUMAN	HD_HUMAN	HAP40	HD	P23610_40	P42858_1246	P42858_1246_P23610_40	1	51.66	40	1246
FALSE	KPNVAEAGEQFGQLGR_x000D_ |_x000D_ EPGEQASVPLSPKK	PhoX	Inter	[K]PNVAEAGEQFGQLGR	1xPhoX [K1]	P23610	40	EPGEQASVPLSP[K]K	1xPhoX [K13]	P42858	1203	FALSE	HAP40_HUMAN	HD_HUMAN	HAP40	HD	P23610_40	P42858_1203	P42858_1203_P23610_40	2	80.07	40	1203
FALSE	ELSATKK_x000D_ |_x000D_ KNGAPR	PhoX	Intra	ELSAT[K]K	1xPhoX [K6]	P42858	98	[K]NGAPR	1xPhoX [K1]	P42858	178	FALSE	HD_HUMAN	HD_HUMAN	HD	HD	P42858_98	P42858_178	P42858_98_P42858_178	2	41.94	98	178
FALSE	KDRVNHCLTICENIVAQSVR_x000D_ |_x000D_ KGSEASAASR	PhoX	Intra	[K]DRVNHCLTICENIVAQSVR	2xCarbamidomethyl [C7; C11]; 1xPhoX [K1]	P42858	99	[K]GSEASAASR	1xPhoX [K1]	P42858	1204	FALSE	HD_HUMAN	HD_HUMAN	HD	HD	P42858_99	P42858_1204	P42858_99_P42858_1204	1	67.03	99	1204
FALSE	KDRVNHCLTICENIVAQSVR_x000D_ |_x000D_ KELSATK	PhoX	Intra	[K]DRVNHCLTICENIVAQSVR	2xCarbamidomethyl [C7; C11]; 1xPhoX [K1]	P42858	99	[K]ELSATK	1xPhoX [K1]	P42858	92	FALSE	HD_HUMAN	HD_HUMAN	HD	HD	P42858_99	P42858_92	P42858_99_P42858_92	19	142.27	99	92
FALSE	KDRVNHCLTICENIVAQSVR_x000D_ |_x000D_ LMKAFESLK	PhoX	Intra	[K]DRVNHCLTICENIVAQSVR	2xCarbamidomethyl [C7; C11]; 1xPhoX [K1]	P42858	99	LM[K]AFESLK	1xOxidation [M2]; 1xPhoX [K3]	P42858	9	FALSE	HD_HUMAN	HD_HUMAN	HD	HD	P42858_99	P42858_9	P42858_99_P42858_9	7	72.02	99	9
FALSE	KDRVNHCLTICENIVAQSVR_x000D_ |_x000D_ ATLEKLMK	PhoX	Intra	[K]DRVNHCLTICENIVAQSVR	2xCarbamidomethyl [C7; C11]; 1xPhoX [K1]	P42858	99	ATLE[K]LMK	1xAcetyl [A1]; 1xOxidation [M7]; 1xPhoX [K5]	P42858	6	FALSE	HD_HUMAN	HD_HUMAN	HD	HD	P42858_99	P42858_6	P42858_99_P42858_6	3	67.76	99	6
FALSE	TSKRPEESVQETLAAAVPK_x000D_ |_x000D_ AFIANLKSSSPTIRR	PhoX	Intra	TS[K]RPEESVQETLAAAVPK	1xPhoX [K3]	P42858	220	AFIANL[K]SSSPTIRR	1xPhoX [K7]	P42858	262	FALSE	HD_HUMAN	HD_HUMAN	HD	HD	P42858_220	P42858_262	P42858_262_P42858_220	29	131.5	220	262
FALSE	TSKRPEESVQETLAAAVPK_x000D_ |_x000D_ GKVLLGEEEALEDDSESR	PhoX	Intra	TS[K]RPEESVQETLAAAVPK	1xPhoX [K3]	P42858	220	G[K]VLLGEEEALEDDSESR	1xPhoX [K2]	P42858	444	FALSE	HD_HUMAN	HD_HUMAN	HD	HD	P42858_220	P42858_444	P42858_444_P42858_220	5	103.7	220	444
FALSE	GKVLLGEEEALEDDSESR_x000D_ |_x000D_ AFIANLKSSSPTIR	PhoX	Intra	G[K]VLLGEEEALEDDSESR	1xPhoX [K2]	P42858	444	AFIANL[K]SSSPTIR	1xPhoX [K7]	P42858	262	FALSE	HD_HUMAN	HD_HUMAN	HD	HD	P42858_444	P42858_262	P42858_444_P42858_262	6	129.53	444	262
FALSE	NSSMALQQAHLLKNMSHCR_x000D_ |_x000D_ GKVLLGEEEALEDDSESR	PhoX	Intra	NSSMALQQAHLL[K]NMSHCR	1xCarbamidomethyl [C18]; 2xOxidation [M4; M15]; 1xPhoX [K13]	P42858	633	G[K]VLLGEEEALEDDSESR	1xPhoX [K2]	P42858	444	FALSE	HD_HUMAN	HD_HUMAN	HD	HD	P42858_633	P42858_444	P42858_633_P42858_444	1	48.03	633	444
FALSE	QPSDSSVDKFVLRDEATEPGDQENKPCR_x000D_ |_x000D_ TSKRPEESVQETLAAAVPK	PhoX	Intra	QPSDSSVD[K]FVLRDEATEPGDQENKPCR	1xCarbamidomethyl [C27]; 1xPhoX [K9]	P42858	648	TS[K]RPEESVQETLAAAVPK	1xPhoX [K3]	P42858	220	FALSE	HD_HUMAN	HD_HUMAN	HD	HD	P42858_648	P42858_220	P42858_648_P42858_220	2	85.38	648	220
FALSE	FVLRDEATEPGDQENKPCR_x000D_ |_x000D_ NSSMALQQAHLLKNMSHCR	PhoX	Intra	FVLRDEATEPGDQEN[K]PCR	1xCarbamidomethyl [C18]; 1xPhoX [K16]	P42858	664	NSSMALQQAHLL[K]NMSHCR	1xCarbamidomethyl [C18]; 2xOxidation [M4; M15]; 1xPhoX [K13]	P42858	633	FALSE	HD_HUMAN	HD_HUMAN	HD	HD	P42858_664	P42858_633	P42858_664_P42858_633	2	48.28	664	633
FALSE	IKGDIGQSTDDDSAPLVHCVR_x000D_ |_x000D_ FVLRDEATEPGDQENKPCR	PhoX	Intra	I[K]GDIGQSTDDDSAPLVHCVR	1xCarbamidomethyl [C19]; 1xPhoX [K2]	P42858	669	FVLRDEATEPGDQEN[K]PCR	1xCarbamidomethyl [C18]; 1xPhoX [K16]	P42858	664	FALSE	HD_HUMAN	HD_HUMAN	HD	HD	P42858_669	P42858_664	P42858_669_P42858_664	24	191.85	669	664
FALSE	DESSVTCKLACTAVR_x000D_ |_x000D_ DTSLKGSFGVTR	PhoX	Intra	DESSVTC[K]LACTAVR	2xCarbamidomethyl [C7; C11]; 1xPhoX [K8]	P42858	826	DTSL[K]GSFGVTR	1xPhoX [K5]	P42858	337	FALSE	HD_HUMAN	HD_HUMAN	HD	HD	P42858_826	P42858_337	P42858_826_P42858_337	3	65.04	826	337
FALSE	LFYKCDQGQADPVVAVAR_x000D_ |_x000D_ CENLSTPTMLKK	PhoX	Intra	LFY[K]CDQGQADPVVAVAR	1xCarbamidomethyl [C5]; 1xPhoX [K4]	P42858	943	CENLSTPTML[K]K	1xCarbamidomethyl [C1]; 1xOxidation [M9]; 1xPhoX [K11]	P42858	1973	FALSE	HD_HUMAN	HD_HUMAN	HD	HD	P42858_943	P42858_1973	P42858_943_P42858_1973	4	71.3	943	1973
FALSE	LFYKCDQGQADPVVAVAR_x000D_ |_x000D_ GAHHYTGLLKLQER	PhoX	Intra	LFY[K]CDQGQADPVVAVAR	1xCarbamidomethyl [C5]; 1xPhoX [K4]	P42858	943	GAHHYTGLL[K]LQER	1xPhoX [K10]	P42858	904	FALSE	HD_HUMAN	HD_HUMAN	HD	HD	P42858_943	P42858_904	P42858_943_P42858_904	7	109.86	943	904
FALSE	SSWASEEEANPAATKQEEVWPALGDR_x000D_ |_x000D_ KGSEASAASR	PhoX	Intra	SSWASEEEANPAAT[K]QEEVWPALGDR	1xPhoX [K15]	P42858	1123	[K]GSEASAASR	1xPhoX [K1]	P42858	1204	FALSE	HD_HUMAN	HD_HUMAN	HD	HD	P42858_1123	P42858_1204	P42858_1204_P42858_1123	7	116.35	1123	1204
FALSE	SSWASEEEANPAATKQEEVWPALGDR_x000D_ |_x000D_ TNLTSVTKNR	PhoX	Intra	SSWASEEEANPAAT[K]QEEVWPALGDR	1xPhoX [K15]	P42858	1123	TNLTSVT[K]NR	1xPhoX [K8]	P42858	1412	FALSE	HD_HUMAN	HD_HUMAN	HD	HD	P42858_1123	P42858_1412	P42858_1412_P42858_1123	5	50.97	1123	1412
FALSE	EKEPGEQASVPLSPK_x000D_ |_x000D_ NRADKNAIHNHIR	PhoX	Intra	E[K]EPGEQASVPLSPK	1xPhoX [K2]	P42858	1190	NRAD[K]NAIHNHIR	1xPhoX [K5]	P42858	1417	FALSE	HD_HUMAN	HD_HUMAN	HD	HD	P42858_1190	P42858_1417	P42858_1417_P42858_1190	10	81.63	1190	1417
FALSE	EKEPGEQASVPLSPK_x000D_ |_x000D_ KGSEASAASR	PhoX	Intra	E[K]EPGEQASVPLSPK	1xPhoX [K2]	P42858	1190	[K]GSEASAASR	1xPhoX [K1]	P42858	1204	FALSE	HD_HUMAN	HD_HUMAN	HD	HD	P42858_1190	P42858_1204	P42858_1204_P42858_1190	15	100.82	1190	1204
FALSE	EKEPGEQASVPLSPK_x000D_ |_x000D_ ATLEKLMK	PhoX	Intra	E[K]EPGEQASVPLSPK	1xPhoX [K2]	P42858	1190	ATLE[K]LMK	1xAcetyl [A1]; 1xOxidation [M7]; 1xPhoX [K5]	P42858	6	FALSE	HD_HUMAN	HD_HUMAN	HD	HD	P42858_1190	P42858_6	P42858_6_P42858_1190	4	58.66	1190	6
FALSE	KGSEASAASR_x000D_ |_x000D_ ELSATKK	PhoX	Intra	[K]GSEASAASR	1xPhoX [K1]	P42858	1204	ELSAT[K]K	1xPhoX [K6]	P42858	98	FALSE	HD_HUMAN	HD_HUMAN	HD	HD	P42858_1204	P42858_98	P42858_98_P42858_1204	4	70.49	1204	98
FALSE	KGSEASAASR_x000D_ |_x000D_ KELSATK	PhoX	Intra	[K]GSEASAASR	1xPhoX [K1]	P42858	1204	[K]ELSATK	1xPhoX [K1]	P42858	92	FALSE	HD_HUMAN	HD_HUMAN	HD	HD	P42858_1204	P42858_92	P42858_92_P42858_1204	4	72.05	1204	92
FALSE	KGSEASAASR_x000D_ |_x000D_ LVSNKLK	PhoX	Inter	[K]GSEASAASR	1xPhoX [K1]	P42858	1204	LVSN[K]LK	1xPhoX [K5]	P23610	32	FALSE	HD_HUMAN	HAP40_HUMAN	HD	HAP40	P42858_1204	P23610_32	P42858_1204_P23610_32	4	93.6	1204	32
FALSE	KGSEASAASR_x000D_ |_x000D_ ATLEKLMK	PhoX	Intra	[K]GSEASAASR	1xPhoX [K1]	P42858	1204	ATLE[K]LMK	1xAcetyl [A1]; 1xOxidation [M7]; 1xPhoX [K5]	P42858	6	FALSE	HD_HUMAN	HD_HUMAN	HD	HD	P42858_1204	P42858_6	P42858_6_P42858_1204	10	109.46	1204	6
FALSE	QSDTSGPVTTSKSSSLGSFYHLPSYLK_x000D_ |_x000D_ ADKNAIHNHIR	PhoX	Intra	QSDTSGPVTTS[K]SSSLGSFYHLPSYLK	1xPhoX [K12]	P42858	1225	AD[K]NAIHNHIR	1xPhoX [K3]	P42858	1417	FALSE	HD_HUMAN	HD_HUMAN	HD	HD	P42858_1225	P42858_1417	P42858_1417_P42858_1225	6	47.85	1225	1417
FALSE	QSDTSGPVTTSKSSSLGSFYHLPSYLK_x000D_ |_x000D_ KGSEASAASR	PhoX	Intra	QSDTSGPVTTS[K]SSSLGSFYHLPSYLK	1xPhoX [K12]	P42858	1225	[K]GSEASAASR	1xPhoX [K1]	P42858	1204	FALSE	HD_HUMAN	HD_HUMAN	HD	HD	P42858_1225	P42858_1204	P42858_1225_P42858_1204	15	118.03	1225	1204
FALSE	QSDTSGPVTTSKSSSLGSFYHLPSYLK_x000D_ |_x000D_ KPNVAEAGEQFGQLGR	PhoX	Inter	QSDTSGPVTTS[K]SSSLGSFYHLPSYLK	1xPhoX [K12]	P42858	1225	[K]PNVAEAGEQFGQLGR	1xPhoX [K1]	P23610	40	FALSE	HD_HUMAN	HAP40_HUMAN	HD	HAP40	P42858_1225	P23610_40	P42858_1225_P23610_40	7	137	1225	40
FALSE	LHDVLKATHANYK_x000D_ |_x000D_ MVADECLNKVIK	PhoX	Intra	LHDVL[K]ATHANYK	1xPhoX [K6]	P42858	1246	MVADECLN[K]VIK	1xCarbamidomethyl [C6]; 1xOxidation [M1]; 1xPhoX [K9]	P42858	155	FALSE	HD_HUMAN	HD_HUMAN	HD	HD	P42858_1246	P42858_155	P42858_155_P42858_1246	8	94.26	1246	155
FALSE	TLFGTNLASQFDGLSSNPSKSQGR_x000D_ |_x000D_ ADKNAIHNHIR	PhoX	Intra	TLFGTNLASQFDGLSSNPS[K]SQGR	1xPhoX [K20]	P42858	1339	AD[K]NAIHNHIR	1xPhoX [K3]	P42858	1417	FALSE	HD_HUMAN	HD_HUMAN	HD	HD	P42858_1339	P42858_1417	P42858_1417_P42858_1339	8	68.42	1339	1417
FALSE	TLFGTNLASQFDGLSSNPSKSQGR_x000D_ |_x000D_ VSTQLKTNLTSVTK	PhoX	Intra	TLFGTNLASQFDGLSSNPS[K]SQGR	1xPhoX [K20]	P42858	1339	VSTQL[K]TNLTSVTK	1xPhoX [K6]	P42858	1404	FALSE	HD_HUMAN	HD_HUMAN	HD	HD	P42858_1339	P42858_1404	P42858_1404_P42858_1339	3	48.28	1339	1404
FALSE	VSTQLKTNLTSVTK_x000D_ |_x000D_ GTNKADAGK	PhoX	Intra	VSTQL[K]TNLTSVTK	1xPhoX [K6]	P42858	1404	GTN[K]ADAGK	1xPhoX [K4]	P42858	1559	FALSE	HD_HUMAN	HD_HUMAN	HD	HD	P42858_1404	P42858_1559	P42858_1559_P42858_1404	16	66.99	1404	1559
FALSE	VSTQLKTNLTSVTK_x000D_ |_x000D_ KGSEASAASR	PhoX	Intra	VSTQL[K]TNLTSVTK	1xPhoX [K6]	P42858	1404	[K]GSEASAASR	1xPhoX [K1]	P42858	1204	FALSE	HD_HUMAN	HD_HUMAN	HD	HD	P42858_1404	P42858_1204	P42858_1404_P42858_1204	8	79.45	1404	1204
FALSE	VSTQLKTNLTSVTK_x000D_ |_x000D_ ADAGKELETQK	PhoX	Intra	VSTQL[K]TNLTSVTK	1xPhoX [K6]	P42858	1404	ADAG[K]ELETQK	1xPhoX [K5]	P42858	1564	FALSE	HD_HUMAN	HD_HUMAN	HD	HD	P42858_1404	P42858_1564	P42858_1564_P42858_1404	8	104.11	1404	1564
FALSE	TNLTSVTKNRADK_x000D_ |_x000D_ KGSEASAASR	PhoX	Intra	TNLTSVT[K]NRADK	1xPhoX [K8]	P42858	1412	[K]GSEASAASR	1xPhoX [K1]	P42858	1204	FALSE	HD_HUMAN	HD_HUMAN	HD	HD	P42858_1412	P42858_1204	P42858_1412_P42858_1204	15	101.52	1412	1204
FALSE	TNLTSVTKNRADK_x000D_ |_x000D_ GTNKADAGK	PhoX	Intra	TNLTSVT[K]NRADK	1xPhoX [K8]	P42858	1412	GTN[K]ADAGK	1xPhoX [K4]	P42858	1559	FALSE	HD_HUMAN	HD_HUMAN	HD	HD	P42858_1412	P42858_1559	P42858_1559_P42858_1412	13	66.99	1412	1559
FALSE	NRADKNAIHNHIR_x000D_ |_x000D_ KGSEASAASR	PhoX	Intra	NRAD[K]NAIHNHIR	1xPhoX [K5]	P42858	1417	[K]GSEASAASR	1xPhoX [K1]	P42858	1204	FALSE	HD_HUMAN	HD_HUMAN	HD	HD	P42858_1417	P42858_1204	P42858_1417_P42858_1204	30	149.94	1417	1204
FALSE	NRADKNAIHNHIR_x000D_ |_x000D_ GTNKADAGK	PhoX	Intra	NRAD[K]NAIHNHIR	1xPhoX [K5]	P42858	1417	GTN[K]ADAGK	1xPhoX [K4]	P42858	1559	FALSE	HD_HUMAN	HD_HUMAN	HD	HD	P42858_1417	P42858_1559	P42858_1559_P42858_1417	33	120.9	1417	1559
FALSE	ADKNAIHNHIR_x000D_ |_x000D_ KELSATK	PhoX	Intra	AD[K]NAIHNHIR	1xPhoX [K3]	P42858	1417	[K]ELSATK	1xPhoX [K1]	P42858	92	FALSE	HD_HUMAN	HD_HUMAN	HD	HD	P42858_1417	P42858_92	P42858_92_P42858_1417	3	78	1417	92
FALSE	ADKNAIHNHIR_x000D_ |_x000D_ TNLTSVTKNR	PhoX	Intra	AD[K]NAIHNHIR	1xPhoX [K3]	P42858	1417	TNLTSVT[K]NR	1xPhoX [K8]	P42858	1412	FALSE	HD_HUMAN	HD_HUMAN	HD	HD	P42858_1417	P42858_1412	P42858_1417_P42858_1412	95	137.5	1417	1412
FALSE	ADKNAIHNHIR_x000D_ |_x000D_ ADAGKELETQK	PhoX	Intra	AD[K]NAIHNHIR	1xPhoX [K3]	P42858	1417	ADAG[K]ELETQK	1xPhoX [K5]	P42858	1564	FALSE	HD_HUMAN	HD_HUMAN	HD	HD	P42858_1417	P42858_1564	P42858_1564_P42858_1417	12	132.72	1417	1564
FALSE	ADKNAIHNHIR_x000D_ |_x000D_ KGFPCEAR	PhoX	Intra	AD[K]NAIHNHIR	1xPhoX [K3]	P42858	1417	[K]GFPCEAR	1xCarbamidomethyl [C5]; 1xPhoX [K1]	P42858	2969	FALSE	HD_HUMAN	HD_HUMAN	HD	HD	P42858_1417	P42858_2969	P42858_2969_P42858_1417	1	48.35	1417	2969
FALSE	NRADKNAIHNHIR_x000D_ |_x000D_ EPGEQASVPLSPKK	PhoX	Intra	NRAD[K]NAIHNHIR	1xPhoX [K5]	P42858	1417	EPGEQASVPLSP[K]K	1xPhoX [K13]	P42858	1203	FALSE	HD_HUMAN	HD_HUMAN	HD	HD	P42858_1417	P42858_1203	P42858_1417_P42858_1203	15	86.01	1417	1203
FALSE	NRADKNAIHNHIR_x000D_ |_x000D_ VSTQLKTNLTSVTK	PhoX	Intra	NRAD[K]NAIHNHIR	1xPhoX [K5]	P42858	1417	VSTQL[K]TNLTSVTK	1xPhoX [K6]	P42858	1404	FALSE	HD_HUMAN	HD_HUMAN	HD	HD	P42858_1417	P42858_1404	P42858_1417_P42858_1404	43	130.77	1417	1404
FALSE	ADKNAIHNHIR_x000D_ |_x000D_ LFEPLVIKALK	PhoX	Intra	AD[K]NAIHNHIR	1xPhoX [K3]	P42858	1417	LFEPLVI[K]ALK	1xPhoX [K8]	P42858	1433	FALSE	HD_HUMAN	HD_HUMAN	HD	HD	P42858_1417	P42858_1433	P42858_1433_P42858_1417	9	88.25	1417	1433
FALSE	LFEPLVIKALK_x000D_ |_x000D_ KGSEASAASR	PhoX	Intra	LFEPLVI[K]ALK	1xPhoX [K8]	P42858	1433	[K]GSEASAASR	1xPhoX [K1]	P42858	1204	FALSE	HD_HUMAN	HD_HUMAN	HD	HD	P42858_1433	P42858_1204	P42858_1433_P42858_1204	6	88.73	1433	1204
FALSE	LFEPLVIKALK_x000D_ |_x000D_ ADAGKELETQK	PhoX	Intra	LFEPLVI[K]ALK	1xPhoX [K8]	P42858	1433	ADAG[K]ELETQK	1xPhoX [K5]	P42858	1564	FALSE	HD_HUMAN	HD_HUMAN	HD	HD	P42858_1433	P42858_1564	P42858_1564_P42858_1433	3	47.85	1433	1564
FALSE	LFEPLVIKALK_x000D_ |_x000D_ TNLTSVTKNR	PhoX	Intra	LFEPLVI[K]ALK	1xPhoX [K8]	P42858	1433	TNLTSVT[K]NR	1xPhoX [K8]	P42858	1412	FALSE	HD_HUMAN	HD_HUMAN	HD	HD	P42858_1433	P42858_1412	P42858_1433_P42858_1412	4	97.6	1433	1412
FALSE	ALKQYTTTTCVQLQK_x000D_ |_x000D_ ADKNAIHNHIR	PhoX	Intra	AL[K]QYTTTTCVQLQK	1xCarbamidomethyl [C10]; 1xPhoX [K3]	P42858	1436	AD[K]NAIHNHIR	1xPhoX [K3]	P42858	1417	FALSE	HD_HUMAN	HD_HUMAN	HD	HD	P42858_1436	P42858_1417	P42858_1436_P42858_1417	6	68.42	1436	1417
FALSE	ALKQYTTTTCVQLQK_x000D_ |_x000D_ KGSEASAASR	PhoX	Intra	AL[K]QYTTTTCVQLQK	1xCarbamidomethyl [C10]; 1xPhoX [K3]	P42858	1436	[K]GSEASAASR	1xPhoX [K1]	P42858	1204	FALSE	HD_HUMAN	HD_HUMAN	HD	HD	P42858_1436	P42858_1204	P42858_1436_P42858_1204	8	128.18	1436	1204
FALSE	YHSKQIIGIPK_x000D_ |_x000D_ ADAGKELETQK	PhoX	Intra	YHS[K]QIIGIPK	1xPhoX [K4]	P42858	1514	ADAG[K]ELETQK	1xPhoX [K5]	P42858	1564	FALSE	HD_HUMAN	HD_HUMAN	HD	HD	P42858_1514	P42858_1564	P42858_1564_P42858_1514	8	99.17	1514	1564
FALSE	ADAGKELETQK_x000D_ |_x000D_ ENEDKWKR	PhoX	Intra	ADAG[K]ELETQK	1xPhoX [K5]	P42858	1564	ENED[K]WKR	1xPhoX [K5]	P42858	1604	FALSE	HD_HUMAN	HD_HUMAN	HD	HD	P42858_1564	P42858_1604	P42858_1604_P42858_1564	21	78.08	1564	1604
FALSE	ELETQKEVVVSMLLR_x000D_ |_x000D_ GTNKADAGK	PhoX	Intra	ELETQ[K]EVVVSMLLR	1xOxidation [M12]; 1xPhoX [K6]	P42858	1570	GTN[K]ADAGK	1xPhoX [K4]	P42858	1559	FALSE	HD_HUMAN	HD_HUMAN	HD	HD	P42858_1570	P42858_1559	P42858_1570_P42858_1559	9	50.04	1570	1559
FALSE	ENEDKWKR_x000D_ |_x000D_ GTNKADAGK	PhoX	Intra	ENED[K]WKR	1xPhoX [K5]	P42858	1604	GTN[K]ADAGK	1xPhoX [K4]	P42858	1559	FALSE	HD_HUMAN	HD_HUMAN	HD	HD	P42858_1604	P42858_1559	P42858_1604_P42858_1559	12	78.17	1604	1559
FALSE	HSLSSTKLLSPQMSGEEEDSDLAAK_x000D_ |_x000D_ WWAEVQQTPKR	PhoX	Intra	HSLSST[K]LLSPQMSGEEEDSDLAAK	1xOxidation [M13]; 1xPhoX [K7]	P42858	1869	WWAEVQQTP[K]R	1xPhoX [K10]	P42858	1861	FALSE	HD_HUMAN	HD_HUMAN	HD	HD	P42858_1869	P42858_1861	P42858_1869_P42858_1861	6	146.58	1869	1861
FALSE	RTNTPKAISEEEEEVDPNTQNPK_x000D_ |_x000D_ TLKDESSVTCK	PhoX	Intra	RTNTP[K]AISEEEEEVDPNTQNPK	1xPhoX [K6]	P42858	2339	TL[K]DESSVTCK	1xCarbamidomethyl [C10]; 1xPhoX [K3]	P42858	818	FALSE	HD_HUMAN	HD_HUMAN	HD	HD	P42858_2339	P42858_818	P42858_818_P42858_2339	20	112.75	2339	818
FALSE	TNTPKAISEEEEEVDPNTQNPK_x000D_ |_x000D_ DESSVTCKLACTAVR	PhoX	Intra	TNTP[K]AISEEEEEVDPNTQNPK	1xPhoX [K5]	P42858	2339	DESSVTC[K]LACTAVR	2xCarbamidomethyl [C7; C11]; 1xPhoX [K8]	P42858	826	FALSE	HD_HUMAN	HD_HUMAN	HD	HD	P42858_2339	P42858_826	P42858_826_P42858_2339	5	84.74	2339	826
FALSE	EVFKEFIYR_x000D_ |_x000D_ NKPLKALDTR	PhoX	Intra	EVF[K]EFIYR	1xPhoX [K4]	P42858	2449	N[K]PLKALDTR	1xPhoX [K2]	P42858	2536	FALSE	HD_HUMAN	HD_HUMAN	HD	HD	P42858_2449	P42858_2536	P42858_2536_P42858_2449	2	40.1	2449	2536
FALSE	NKPLKALDTR_x000D_ |_x000D_ KLSIIR	PhoX	Intra	N[K]PLKALDTR	1xPhoX [K2]	P42858	2536	[K]LSIIR	1xPhoX [K1]	P42858	2548	FALSE	HD_HUMAN	HD_HUMAN	HD	HD	P42858_2536	P42858_2548	P42858_2548_P42858_2536	10	72.73	2536	2548
FALSE	NKPLKALDTR_x000D_ |_x000D_ EKVSPGR	PhoX	Intra	NKPL[K]ALDTR	1xPhoX [K5]	P42858	2539	E[K]VSPGR	1xPhoX [K2]	P42858	2934	FALSE	HD_HUMAN	HD_HUMAN	HD	HD	P42858_2539	P42858_2934	P42858_2934_P42858_2539	10	55.52	2539	2934
FALSE	NKPLKALDTR_x000D_ |_x000D_ KLSIIR	PhoX	Intra	NKPL[K]ALDTR	1xPhoX [K5]	P42858	2539	[K]LSIIR	1xPhoX [K1]	P42858	2548	FALSE	HD_HUMAN	HD_HUMAN	HD	HD	P42858_2539	P42858_2548	P42858_2548_P42858_2539	4	95.35	2539	2548
FALSE	LDAESLVKLSVDR_x000D_ |_x000D_ EKVSPGR	PhoX	Intra	LDAESLV[K]LSVDR	1xPhoX [K8]	P42858	2903	E[K]VSPGR	1xPhoX [K2]	P42858	2934	FALSE	HD_HUMAN	HD_HUMAN	HD	HD	P42858_2903	P42858_2934	P42858_2934_P42858_2903	10	52.59	2903	2934
FALSE	EKVSPGR_x000D_ |_x000D_ KLSIIR	PhoX	Intra	E[K]VSPGR	1xPhoX [K2]	P42858	2934	[K]LSIIR	1xPhoX [K1]	P42858	2548	FALSE	HD_HUMAN	HD_HUMAN	HD	HD	P42858_2934	P42858_2548	P42858_2934_P42858_2548	21	52.59	2934	2548
FALSE	NVHKVTTCGGSGDYK_x000D_ |_x000D_ DDDDK	PhoX	Intra	NVH[K]VTTCGGSGDYK	1xCarbamidomethyl [C8]; 1xPhoX [K4]	P42858	3140	DDDD[K]	1xPhoX [K5]	P42858	3156	FALSE	HD_HUMAN	HD_HUMAN	HD	HD	P42858_3140	P42858_3156	P42858_3156_P42858_3140	4	79.02	3140	3156
FALSE	VTTCGGSGDYKDDDDK_x000D_ |_x000D_ KGSEASAASR	PhoX	Intra	VTTCGGSGDY[K]DDDDK	1xCarbamidomethyl [C4]; 1xPhoX [K11]	P42858	3151	[K]GSEASAASR	1xPhoX [K1]	P42858	1204	FALSE	HD_HUMAN	HD_HUMAN	HD	HD	P42858_3151	P42858_1204	P42858_3151_P42858_1204	1	65.31	3151	1204
FALSE	ADKNAIHNHIR_x000D_ |_x000D_ DTSLKGSFGVTR	PhoX	Intra	AD[K]NAIHNHIR	1xPhoX [K3]	P42858	1417	DTSL[K]GSFGVTR	1xPhoX [K5]	P42858	337	FALSE	HD_HUMAN	HD_HUMAN	HD	HD	P42858_1417	P42858_337	P42858_337_P42858_1417	2	58.92	1417	337
FALSE	DESSVTCKLACTAVR_x000D_ |_x000D_ ADKNAIHNHIR	PhoX	Intra	DESSVTC[K]LACTAVR	2xCarbamidomethyl [C7; C11]; 1xPhoX [K8]	P42858	826	AD[K]NAIHNHIR	1xPhoX [K3]	P42858	1417	FALSE	HD_HUMAN	HD_HUMAN	HD	HD	P42858_826	P42858_1417	P42858_826_P42858_1417	3	74.42	826	1417
FALSE	KELSATK_x000D_ |_x000D_ KNGAPR	PhoX	Intra	[K]ELSATK	1xPhoX [K1]	P42858	92	[K]NGAPR	1xPhoX [K1]	P42858	178	FALSE	HD_HUMAN	HD_HUMAN	HD	HD	P42858_92	P42858_178	P42858_92_P42858_178	2	47.92	92	178
FALSE	ADAGKELETQK_x000D_ |_x000D_ KGSEASAASR	PhoX	Intra	ADAG[K]ELETQK	1xPhoX [K5]	P42858	1564	[K]GSEASAASR	1xPhoX [K1]	P42858	1204	FALSE	HD_HUMAN	HD_HUMAN	HD	HD	P42858_1564	P42858_1204	P42858_1564_P42858_1204	2	55.44	1564	1204
FALSE	LHDVLKATHANYK_x000D_ |_x000D_ KGSEASAASR	PhoX	Intra	LHDVL[K]ATHANYK	1xPhoX [K6]	P42858	1246	[K]GSEASAASR	1xPhoX [K1]	P42858	1204	FALSE	HD_HUMAN	HD_HUMAN	HD	HD	P42858_1246	P42858_1204	P42858_1246_P42858_1204	3	128.57	1246	1204
FALSE	ADKNAIHNHIR_x000D_ |_x000D_ LVSNKLK	PhoX	Inter	AD[K]NAIHNHIR	1xPhoX [K3]	P42858	1417	LVSN[K]LK	1xPhoX [K5]	P23610	32	FALSE	HD_HUMAN	HAP40_HUMAN	HD	HAP40	P42858_1417	P23610_32	P42858_1417_P23610_32	4	58.98	1417	32
FALSE	ADAGKELETQK_x000D_ |_x000D_ TNLTSVTKNR	PhoX	Intra	ADAG[K]ELETQK	1xPhoX [K5]	P42858	1564	TNLTSVT[K]NR	1xPhoX [K8]	P42858	1412	FALSE	HD_HUMAN	HD_HUMAN	HD	HD	P42858_1564	P42858_1412	P42858_1564_P42858_1412	2	45.95	1564	1412
FALSE	LMKAFESLK_x000D_ |_x000D_ KELSATKK	PhoX	Intra	LM[K]AFESLK	1xOxidation [M2]; 1xPhoX [K3]	P42858	9	KELSAT[K]K	1xPhoX [K7]	P42858	98	FALSE	HD_HUMAN	HD_HUMAN	HD	HD	P42858_9	P42858_98	P42858_98_P42858_9	1	52.23	9	98
FALSE	ADKNAIHNHIR_x000D_ |_x000D_ ATLEKLMK	PhoX	Intra	AD[K]NAIHNHIR	1xPhoX [K3]	P42858	1417	ATLE[K]LMK	1xAcetyl [A1]; 1xOxidation [M7]; 1xPhoX [K5]	P42858	6	FALSE	HD_HUMAN	HD_HUMAN	HD	HD	P42858_1417	P42858_6	P42858_6_P42858_1417	1	52.23	1417	6
FALSE	KPNVAEAGEQFGQLGR_x000D_ |_x000D_ LVSNKLKK	PhoX	Intra	[K]PNVAEAGEQFGQLGR	1xPhoX [K1]	P23610	40	LVSNKL[K]K	1xPhoX [K7]	P23610	34	FALSE	HAP40_HUMAN	HAP40_HUMAN	HAP40	HAP40	P23610_40	P23610_34	P23610_40_P23610_34	1	52.23	40	34
FALSE	ALKQYTTTTCVQLQK_x000D_ |_x000D_ TNLTSVTKNR	PhoX	Intra	AL[K]QYTTTTCVQLQK	1xCarbamidomethyl [C10]; 1xPhoX [K3]	P42858	1436	TNLTSVT[K]NR	1xPhoX [K8]	P42858	1412	FALSE	HD_HUMAN	HD_HUMAN	HD	HD	P42858_1436	P42858_1412	P42858_1436_P42858_1412	1	66.14	1436	1412
FALSE	ATLEKLMK_x000D_ |_x000D_ ELSATKK	PhoX	Intra	ATLE[K]LMK	1xAcetyl [A1]; 1xOxidation [M7]; 1xPhoX [K5]	P42858	6	ELSAT[K]K	1xPhoX [K6]	P42858	98	FALSE	HD_HUMAN	HD_HUMAN	HD	HD	P42858_6	P42858_98	P42858_98_P42858_6	4	51.81	6	98
FALSE	KPNVAEAGEQFGQLGR_x000D_ |_x000D_ EKEPGEQASVPLSPK	PhoX	Inter	[K]PNVAEAGEQFGQLGR	1xPhoX [K1]	P23610	40	E[K]EPGEQASVPLSPK	1xPhoX [K2]	P42858	1190	FALSE	HAP40_HUMAN	HD_HUMAN	HAP40	HD	P23610_40	P42858_1190	P42858_1190_P23610_40	1	82.28	40	1190
FALSE	QPSDSSVDKFVLRDEATEPGDQENKPCR_x000D_ |_x000D_ DESSVTCKLACTAVR	PhoX	Intra	QPSDSSVD[K]FVLRDEATEPGDQENKPCR	1xCarbamidomethyl [C27]; 1xPhoX [K9]	P42858	648	DESSVTC[K]LACTAVR	2xCarbamidomethyl [C7; C11]; 1xPhoX [K8]	P42858	826	FALSE	HD_HUMAN	HD_HUMAN	HD	HD	P42858_648	P42858_826	P42858_826_P42858_648	3	74.3	648	826
FALSE	EPGEQASVPLSPKK_x000D_ |_x000D_ ATLEKLMK	PhoX	Intra	EPGEQASVPLSP[K]K	1xPhoX [K13]	P42858	1203	ATLE[K]LMK	1xAcetyl [A1]; 1xOxidation [M7]; 1xPhoX [K5]	P42858	6	FALSE	HD_HUMAN	HD_HUMAN	HD	HD	P42858_1203	P42858_6	P42858_6_P42858_1203	2	42.72	1203	6
FALSE	KPNVAEAGEQFGQLGR_x000D_ |_x000D_ ATLEKLMK	PhoX	Inter	[K]PNVAEAGEQFGQLGR	1xPhoX [K1]	P23610	40	ATLE[K]LMK	1xAcetyl [A1]; 1xOxidation [M7]; 1xPhoX [K5]	P42858	6	FALSE	HAP40_HUMAN	HD_HUMAN	HAP40	HD	P23610_40	P42858_6	P42858_6_P23610_40	2	67.06	40	6
FALSE	QSDTSGPVTTSKSSSLGSFYHLPSYLK_x000D_ |_x000D_ EKEPGEQASVPLSPK	PhoX	Intra	QSDTSGPVTTS[K]SSSLGSFYHLPSYLK	1xPhoX [K12]	P42858	1225	E[K]EPGEQASVPLSPK	1xPhoX [K2]	P42858	1190	FALSE	HD_HUMAN	HD_HUMAN	HD	HD	P42858_1225	P42858_1190	P42858_1225_P42858_1190	2	69.6	1225	1190
FALSE	TLFGTNLASQFDGLSSNPSKSQGR_x000D_ |_x000D_ TNLTSVTKNR	PhoX	Intra	TLFGTNLASQFDGLSSNPS[K]SQGR	1xPhoX [K20]	P42858	1339	TNLTSVT[K]NR	1xPhoX [K8]	P42858	1412	FALSE	HD_HUMAN	HD_HUMAN	HD	HD	P42858_1339	P42858_1412	P42858_1412_P42858_1339	3	62.71	1339	1412
FALSE	KPNVAEAGEQFGQLGR_x000D_ |_x000D_ DESSVTCKLACTAVR	PhoX	Inter	[K]PNVAEAGEQFGQLGR	1xPhoX [K1]	P23610	40	DESSVTC[K]LACTAVR	2xCarbamidomethyl [C7; C11]; 1xPhoX [K8]	P42858	826	FALSE	HAP40_HUMAN	HD_HUMAN	HAP40	HD	P23610_40	P42858_826	P42858_826_P23610_40	1	132.08	40	826
FALSE	ADKNAIHNHIR_x000D_ |_x000D_ YHSKQIIGIPK	PhoX	Intra	AD[K]NAIHNHIR	1xPhoX [K3]	P42858	1417	YHS[K]QIIGIPK	1xPhoX [K4]	P42858	1514	FALSE	HD_HUMAN	HD_HUMAN	HD	HD	P42858_1417	P42858_1514	P42858_1514_P42858_1417	3	81.96	1417	1514
FALSE	ADAGKELETQK_x000D_ |_x000D_ GTNKADAGK	PhoX	Intra	ADAG[K]ELETQK	1xPhoX [K5]	P42858	1564	GTN[K]ADAGK	1xPhoX [K4]	P42858	1559	FALSE	HD_HUMAN	HD_HUMAN	HD	HD	P42858_1564	P42858_1559	P42858_1564_P42858_1559	2	74.74	1564	1559
FALSE	QPSDSSVDKFVLRDEATEPGDQENKPCR_x000D_ |_x000D_ NSSMALQQAHLLKNMSHCR	PhoX	Intra	QPSDSSVD[K]FVLRDEATEPGDQENKPCR	1xCarbamidomethyl [C27]; 1xPhoX [K9]	P42858	648	NSSMALQQAHLL[K]NMSHCR	1xCarbamidomethyl [C18]; 2xOxidation [M4; M15]; 1xPhoX [K13]	P42858	633	FALSE	HD_HUMAN	HD_HUMAN	HD	HD	P42858_648	P42858_633	P42858_648_P42858_633	3	99.82	648	633
FALSE	EKEPGEQASVPLSPK_x000D_ |_x000D_ TNLTSVTKNR	PhoX	Intra	E[K]EPGEQASVPLSPK	1xPhoX [K2]	P42858	1190	TNLTSVT[K]NR	1xPhoX [K8]	P42858	1412	FALSE	HD_HUMAN	HD_HUMAN	HD	HD	P42858_1190	P42858_1412	P42858_1412_P42858_1190	2	72.23	1190	1412
FALSE	RHSLSSTKLLSPQMSGEEEDSDLAAK_x000D_ |_x000D_ RTNTPKAISEEEEEVDPNTQNPK	PhoX	Intra	RHSLSST[K]LLSPQMSGEEEDSDLAAK	1xOxidation [M14]; 1xPhoX [K8]	P42858	1869	RTNTP[K]AISEEEEEVDPNTQNPK	1xPhoX [K6]	P42858	2339	FALSE	HD_HUMAN	HD_HUMAN	HD	HD	P42858_1869	P42858_2339	P42858_2339_P42858_1869	1	52.58	1869	2339
FALSE	LQLELYKEIK_x000D_ |_x000D_ KNGAPR	PhoX	Intra	LQLELY[K]EIK	1xPhoX [K7]	P42858	174	[K]NGAPR	1xPhoX [K1]	P42858	178	FALSE	HD_HUMAN	HD_HUMAN	HD	HD	P42858_174	P42858_178	P42858_178_P42858_174	2	47.92	174	178
FALSE	SSWASEEEANPAATKQEEVWPALGDR_x000D_ |_x000D_ VSTQLKTNLTSVTK	PhoX	Intra	SSWASEEEANPAAT[K]QEEVWPALGDR	1xPhoX [K15]	P42858	1123	VSTQL[K]TNLTSVTK	1xPhoX [K6]	P42858	1404	FALSE	HD_HUMAN	HD_HUMAN	HD	HD	P42858_1123	P42858_1404	P42858_1404_P42858_1123	1	47.82	1123	1404
FALSE	GTNKADAGK_x000D_ |_x000D_ NKPLK	PhoX	Intra	GTN[K]ADAGK	1xPhoX [K4]	P42858	1559	N[K]PLK	1xPhoX [K2]	P42858	2536	FALSE	HD_HUMAN	HD_HUMAN	HD	HD	P42858_1559	P42858_2536	P42858_2536_P42858_1559	1	45.16	1559	2536
FALSE	KGFPCEAR_x000D_ |_x000D_ LVSNKLK	PhoX	Inter	[K]GFPCEAR	1xCarbamidomethyl [C5]; 1xPhoX [K1]	P42858	2969	LVSN[K]LK	1xPhoX [K5]	P23610	32	FALSE	HD_HUMAN	HAP40_HUMAN	HD	HAP40	P42858_2969	P23610_32	P42858_2969_P23610_32	1	44.8	2969	32
FALSE	TLFGTNLASQFDGLSSNPSKSQGR_x000D_ |_x000D_ GTNKADAGK	PhoX	Intra	TLFGTNLASQFDGLSSNPS[K]SQGR	1xPhoX [K20]	P42858	1339	GTN[K]ADAGK	1xPhoX [K4]	P42858	1559	FALSE	HD_HUMAN	HD_HUMAN	HD	HD	P42858_1339	P42858_1559	P42858_1559_P42858_1339	1	40.85	1339	1559
FALSE	EKEPGEQASVPLSPK_x000D_ |_x000D_ KELSATK	PhoX	Intra	E[K]EPGEQASVPLSPK	1xPhoX [K2]	P42858	1190	[K]ELSATK	1xPhoX [K1]	P42858	92	FALSE	HD_HUMAN	HD_HUMAN	HD	HD	P42858_1190	P42858_92	P42858_92_P42858_1190	1	40.36	1190	92
FALSE	EVFKEFIYR_x000D_ |_x000D_ LVSNKLK	PhoX	Inter	EVF[K]EFIYR	1xPhoX [K4]	P42858	2449	LVSN[K]LK	1xPhoX [K5]	P23610	32	FALSE	HD_HUMAN	HAP40_HUMAN	HD	HAP40	P42858_2449	P23610_32	P42858_2449_P23610_32	1	40.36	2449	32
FALSE	DEATEPGDQENKPCR_x000D_ |_x000D_ QPSDSSVDKFVLR	PhoX	Intra	DEATEPGDQEN[K]PCR	1xCarbamidomethyl [C14]; 1xPhoX [K12]	P42858	664	QPSDSSVD[K]FVLR	1xPhoX [K9]	P42858	648	FALSE	HD_HUMAN	HD_HUMAN	HD	HD	P42858_664	P42858_648	P42858_664_P42858_648	1	40	664	648
FALSE	LMKAFESLK_x000D_ |_x000D_ KGSEASAASR	PhoX	Intra	LM[K]AFESLK	1xOxidation [M2]; 1xPhoX [K3]	P42858	9	[K]GSEASAASR	1xPhoX [K1]	P42858	1204	FALSE	HD_HUMAN	HD_HUMAN	HD	HD	P42858_9	P42858_1204	P42858_9_P42858_1204	1	75.31	9	1204
FALSE	ADKNAIHNHIR_x000D_ |_x000D_ KGKEK	PhoX	Intra	AD[K]NAIHNHIR	1xPhoX [K3]	P42858	1417	KG[K]EK	1xPhoX [K3]	P42858	1188	FALSE	HD_HUMAN	HD_HUMAN	HD	HD	P42858_1417	P42858_1188	P42858_1417_P42858_1188	1	52.68	1417	1188
FALSE	SSWASEEEANPAATKQEEVWPALGDR_x000D_ |_x000D_ ADKNAIHNHIR	PhoX	Intra	SSWASEEEANPAAT[K]QEEVWPALGDR	1xPhoX [K15]	P42858	1123	AD[K]NAIHNHIR	1xPhoX [K3]	P42858	1417	FALSE	HD_HUMAN	HD_HUMAN	HD	HD	P42858_1123	P42858_1417	P42858_1417_P42858_1123	1	51.79	1123	1417
FALSE	EPGEQASVPLSPKK_x000D_ |_x000D_ LFEPLVIKALK	PhoX	Intra	EPGEQASVPLSP[K]K	1xPhoX [K13]	P42858	1203	LFEPLVI[K]ALK	1xPhoX [K8]	P42858	1433	FALSE	HD_HUMAN	HD_HUMAN	HD	HD	P42858_1203	P42858_1433	P42858_1433_P42858_1203	1	50.9	1203	1433
FALSE	QSDTSGPVTTSKSSSLGSFYHLPSYLK_x000D_ |_x000D_ TNLTSVTKNR	PhoX	Intra	QSDTSGPVTTS[K]SSSLGSFYHLPSYLK	1xPhoX [K12]	P42858	1225	TNLTSVT[K]NR	1xPhoX [K8]	P42858	1412	FALSE	HD_HUMAN	HD_HUMAN	HD	HD	P42858_1225	P42858_1412	P42858_1412_P42858_1225	1	44.69	1225	1412

## Sheet: XLMS HTTQ54HAP40
Checked	Crosslink Sequence	Crosslinker	Crosslink Type	Sequence A	Modifications A	Accession A	Position A	Sequence B	Modifications B	Accession B	Position B	Is Decoy	Protein Description A	Protein Description B	Gene_name_A	Gene_name_B	grp1	grp2	grp3	CSMs	`Max. XlinkX Score`	PosA_6X9O	PosB_6X9O
FALSE	IKGDIGQSTDDDSAPLVHCVR_x000D_ |_x000D_ FVLRDEATEPGDQENKPCR	PhoX	Intra	I[K]GDIGQSTDDDSAPLVHCVR	1xCarbamidomethyl [C19]; 1xPhoX [K2]	P42858	700	FVLRDEATEPGDQEN[K]PCR	1xCarbamidomethyl [C18]; 1xPhoX [K16]	P42858	695	FALSE	HDQ54_HUMAN	HDQ54_HUMAN	HDQ54	HDQ54	P42858_700	P42858_695	P42858_700_P42858_695	8	262.83	669	664
FALSE	KPNVAEAGEQFGQLGR_x000D_ |_x000D_ DESSVTCKLACTAVR	PhoX	Inter	[K]PNVAEAGEQFGQLGR	1xPhoX [K1]	P23610	40	DESSVTC[K]LACTAVR	2xCarbamidomethyl [C7; C11]; 1xPhoX [K8]	P42858	857	FALSE	HAP40woTag_HUMAN	HDQ54_HUMAN	HAP40	HDQ54	P23610_40	P42858_857	P42858_857_P23610_40	7	274.79	40	826
FALSE	VTLDLQNSTEKFGGFLR_x000D_ |_x000D_ KPNVAEAGEQFGQLGR	PhoX	Inter	VTLDLQNSTE[K]FGGFLR	1xPhoX [K11]	P42858	1295	[K]PNVAEAGEQFGQLGR	1xPhoX [K1]	P23610	40	FALSE	HDQ54_HUMAN	HAP40woTag_HUMAN	HDQ54	HAP40	P42858_1295	P23610_40	P42858_1295_P23610_40	1	217.02	1264	40
FALSE	HSLSSTKLLSPQMSGEEEDSDLAAK_x000D_ |_x000D_ WWAEVQQTPKR	PhoX	Intra	HSLSST[K]LLSPQMSGEEEDSDLAAK	1xPhoX [K7]	P42858	1900	WWAEVQQTP[K]R	1xPhoX [K10]	P42858	1892	FALSE	HDQ54_HUMAN	HDQ54_HUMAN	HDQ54	HDQ54	P42858_1900	P42858_1892	P42858_1900_P42858_1892	6	215.31	1869	1861
FALSE	TSKRPEESVQETLAAAVPK_x000D_ |_x000D_ VLLKAFIANLK	PhoX	Intra	TS[K]RPEESVQETLAAAVPK	1xPhoX [K3]	P42858	251	VLL[K]AFIANLK	1xPhoX [K4]	P42858	286	FALSE	HDQ54_HUMAN	HDQ54_HUMAN	HDQ54	HDQ54	P42858_251	P42858_286	P42858_286_P42858_251	26	194.28	220	255
FALSE	VSTQLKTNLTSVTK_x000D_ |_x000D_ ADAGKELETQK	PhoX	Intra	VSTQL[K]TNLTSVTK	1xPhoX [K6]	P42858	1435	ADAG[K]ELETQK	1xPhoX [K5]	P42858	1595	FALSE	HDQ54_HUMAN	HDQ54_HUMAN	HDQ54	HDQ54	P42858_1435	P42858_1595	P42858_1595_P42858_1435	7	188.45	1404	1564
FALSE	TSKRPEESVQETLAAAVPK_x000D_ |_x000D_ AFIANLKSSSPTIR	PhoX	Intra	TS[K]RPEESVQETLAAAVPK	1xPhoX [K3]	P42858	251	AFIANL[K]SSSPTIR	1xPhoX [K7]	P42858	293	FALSE	HDQ54_HUMAN	HDQ54_HUMAN	HDQ54	HDQ54	P42858_251	P42858_293	P42858_293_P42858_251	8	200.54	220	262
FALSE	LFYKCDQGQADPVVAVAR_x000D_ |_x000D_ LVSFLEAKAENLHR	PhoX	Intra	LFY[K]CDQGQADPVVAVAR	1xCarbamidomethyl [C5]; 1xPhoX [K4]	P42858	974	LVSFLEA[K]AENLHR	1xPhoX [K8]	P42858	919	FALSE	HDQ54_HUMAN	HDQ54_HUMAN	HDQ54	HDQ54	P42858_974	P42858_919	P42858_974_P42858_919	8	198.64	943	888
FALSE	KPNVAEAGEQFGQLGR_x000D_ |_x000D_ AAAVLGMDKAVAEPVSR	PhoX	Inter	[K]PNVAEAGEQFGQLGR	1xPhoX [K1]	P23610	40	AAAVLGMD[K]AVAEPVSR	1xPhoX [K9]	P42858	2790	FALSE	HAP40woTag_HUMAN	HDQ54_HUMAN	HAP40	HDQ54	P23610_40	P42858_2790	P42858_2790_P23610_40	3	179.89	40	2759
FALSE	ALKQYTTTTCVQLQK_x000D_ |_x000D_ TNLTSVTKNR	PhoX	Intra	AL[K]QYTTTTCVQLQK	1xCarbamidomethyl [C10]; 1xPhoX [K3]	P42858	1467	TNLTSVT[K]NR	1xPhoX [K8]	P42858	1443	FALSE	HDQ54_HUMAN	HDQ54_HUMAN	HDQ54	HDQ54	P42858_1467	P42858_1443	P42858_1467_P42858_1443	6	177.91	1436	1412
FALSE	ADKNAIHNHIR_x000D_ |_x000D_ TNLTSVTKNR	PhoX	Intra	AD[K]NAIHNHIR	1xPhoX [K3]	P42858	1448	TNLTSVT[K]NR	1xPhoX [K8]	P42858	1443	FALSE	HDQ54_HUMAN	HDQ54_HUMAN	HDQ54	HDQ54	P42858_1448	P42858_1443	P42858_1448_P42858_1443	75	177.91	1417	1412
FALSE	KPNVAEAGEQFGQLGR_x000D_ |_x000D_ EKEPGEQASVPLSPK	PhoX	Inter	[K]PNVAEAGEQFGQLGR	1xPhoX [K1]	P23610	40	E[K]EPGEQASVPLSPK	1xPhoX [K2]	P42858	1221	FALSE	HAP40woTag_HUMAN	HDQ54_HUMAN	HAP40	HDQ54	P23610_40	P42858_1221	P42858_1221_P23610_40	2	174.17	40	1190
FALSE	TSKRPEESVQETLAAAVPK_x000D_ |_x000D_ GKVLLGEEEALEDDSESR	PhoX	Intra	TS[K]RPEESVQETLAAAVPK	1xPhoX [K3]	P42858	251	G[K]VLLGEEEALEDDSESR	1xPhoX [K2]	P42858	475	FALSE	HDQ54_HUMAN	HDQ54_HUMAN	HDQ54	HDQ54	P42858_251	P42858_475	P42858_475_P42858_251	14	206.78	220	444
FALSE	EKEPGEQASVPLSPK_x000D_ |_x000D_ KGSEASAASR	PhoX	Intra	E[K]EPGEQASVPLSPK	1xPhoX [K2]	P42858	1221	[K]GSEASAASR	1xPhoX [K1]	P42858	1235	FALSE	HDQ54_HUMAN	HDQ54_HUMAN	HDQ54	HDQ54	P42858_1221	P42858_1235	P42858_1235_P42858_1221	15	149.94	1190	1204
FALSE	NRADKNAIHNHIR_x000D_ |_x000D_ KGSEASAASR	PhoX	Intra	NRAD[K]NAIHNHIR	1xPhoX [K5]	P42858	1448	[K]GSEASAASR	1xPhoX [K1]	P42858	1235	FALSE	HDQ54_HUMAN	HDQ54_HUMAN	HDQ54	HDQ54	P42858_1448	P42858_1235	P42858_1448_P42858_1235	24	168.62	1417	1204
FALSE	LMKAFESLK_x000D_ |_x000D_ ATLEKLMK	PhoX	Intra	LM[K]AFESLK	1xPhoX [K3]	P42858	9	ATLE[K]LMK	1xAcetyl [A1]; 1xPhoX [K5]	P42858	6	FALSE	HDQ54_HUMAN	HDQ54_HUMAN	HDQ54	HDQ54	P42858_9	P42858_6	P42858_9_P42858_6	5	142.42	9	6
FALSE	LMKAFESLK_x000D_ |_x000D_ KELSATKK	PhoX	Intra	LM[K]AFESLK	1xOxidation [M2]; 1xPhoX [K3]	P42858	9	[K]ELSATKK	1xPhoX [K1]	P42858	123	FALSE	HDQ54_HUMAN	HDQ54_HUMAN	HDQ54	HDQ54	P42858_9	P42858_123	P42858_9_P42858_123	56	142.27	9	92
FALSE	KPNVAEAGEQFGQLGR_x000D_ |_x000D_ KGSEASAASR	PhoX	Inter	[K]PNVAEAGEQFGQLGR	1xPhoX [K1]	P23610	40	[K]GSEASAASR	1xPhoX [K1]	P42858	1235	FALSE	HAP40woTag_HUMAN	HDQ54_HUMAN	HAP40	HDQ54	P23610_40	P42858_1235	P42858_1235_P23610_40	15	159.65	40	1204
FALSE	ALKQYTTTTCVQLQK_x000D_ |_x000D_ VSTQLKTNLTSVTK	PhoX	Intra	AL[K]QYTTTTCVQLQK	1xCarbamidomethyl [C10]; 1xPhoX [K3]	P42858	1467	VSTQL[K]TNLTSVTK	1xPhoX [K6]	P42858	1435	FALSE	HDQ54_HUMAN	HDQ54_HUMAN	HDQ54	HDQ54	P42858_1467	P42858_1435	P42858_1467_P42858_1435	3	130.34	1436	1404
FALSE	KGSEASAASR_x000D_ |_x000D_ ATLEKLMK	PhoX	Intra	[K]GSEASAASR	1xPhoX [K1]	P42858	1235	ATLE[K]LMK	1xAcetyl [A1]; 1xPhoX [K5]	P42858	6	FALSE	HDQ54_HUMAN	HDQ54_HUMAN	HDQ54	HDQ54	P42858_1235	P42858_6	P42858_6_P42858_1235	6	137.5	1204	6
FALSE	NRADKNAIHNHIR_x000D_ |_x000D_ GTNKADAGK	PhoX	Intra	NRAD[K]NAIHNHIR	1xPhoX [K5]	P42858	1448	GTN[K]ADAGK	1xPhoX [K4]	P42858	1590	FALSE	HDQ54_HUMAN	HDQ54_HUMAN	HDQ54	HDQ54	P42858_1448	P42858_1590	P42858_1590_P42858_1448	29	136.44	1417	1559
FALSE	VSTQLKTNLTSVTK_x000D_ |_x000D_ LFEPLVIKALK	PhoX	Intra	VSTQL[K]TNLTSVTK	1xPhoX [K6]	P42858	1435	LFEPLVI[K]ALK	1xPhoX [K8]	P42858	1464	FALSE	HDQ54_HUMAN	HDQ54_HUMAN	HDQ54	HDQ54	P42858_1435	P42858_1464	P42858_1464_P42858_1435	9	166.17	1404	1433
FALSE	LFEPLVIKALK_x000D_ |_x000D_ KGSEASAASR	PhoX	Intra	LFEPLVI[K]ALK	1xPhoX [K8]	P42858	1464	[K]GSEASAASR	1xPhoX [K1]	P42858	1235	FALSE	HDQ54_HUMAN	HDQ54_HUMAN	HDQ54	HDQ54	P42858_1464	P42858_1235	P42858_1464_P42858_1235	4	154.29	1433	1204
FALSE	ADAGKELETQK_x000D_ |_x000D_ TNLTSVTKNR	PhoX	Intra	ADAG[K]ELETQK	1xPhoX [K5]	P42858	1595	TNLTSVT[K]NR	1xPhoX [K8]	P42858	1443	FALSE	HDQ54_HUMAN	HDQ54_HUMAN	HDQ54	HDQ54	P42858_1595	P42858_1443	P42858_1595_P42858_1443	6	118.01	1564	1412
FALSE	NKPLKALDTR_x000D_ |_x000D_ KLSIIR	PhoX	Intra	N[K]PLKALDTR	1xPhoX [K2]	P42858	2567	[K]LSIIR	1xPhoX [K1]	P42858	2579	FALSE	HDQ54_HUMAN	HDQ54_HUMAN	HDQ54	HDQ54	P42858_2567	P42858_2579	P42858_2579_P42858_2567	9	109.28	2536	2548
FALSE	NKPLKALDTR_x000D_ |_x000D_ KLSIIR	PhoX	Intra	NKPL[K]ALDTR	1xPhoX [K5]	P42858	2570	[K]LSIIR	1xPhoX [K1]	P42858	2579	FALSE	HDQ54_HUMAN	HDQ54_HUMAN	HDQ54	HDQ54	P42858_2570	P42858_2579	P42858_2579_P42858_2570	10	109.28	2539	2548
FALSE	KDRVNHCLTICENIVAQSVR_x000D_ |_x000D_ KELSATK	PhoX	Intra	[K]DRVNHCLTICENIVAQSVR	2xCarbamidomethyl [C7; C11]; 1xPhoX [K1]	P42858	130	[K]ELSATK	1xPhoX [K1]	P42858	123	FALSE	HDQ54_HUMAN	HDQ54_HUMAN	HDQ54	HDQ54	P42858_130	P42858_123	P42858_130_P42858_123	13	170.44	99	92
FALSE	NRADKNAIHNHIR_x000D_ |_x000D_ VSTQLKTNLTSVTK	PhoX	Intra	NRAD[K]NAIHNHIR	1xPhoX [K5]	P42858	1448	VSTQL[K]TNLTSVTK	1xPhoX [K6]	P42858	1435	FALSE	HDQ54_HUMAN	HDQ54_HUMAN	HDQ54	HDQ54	P42858_1448	P42858_1435	P42858_1448_P42858_1435	27	129.39	1417	1404
FALSE	SSWASEEEANPAATKQEEVWPALGDR_x000D_ |_x000D_ KGSEASAASR	PhoX	Intra	SSWASEEEANPAAT[K]QEEVWPALGDR	1xPhoX [K15]	P42858	1154	[K]GSEASAASR	1xPhoX [K1]	P42858	1235	FALSE	HDQ54_HUMAN	HDQ54_HUMAN	HDQ54	HDQ54	P42858_1154	P42858_1235	P42858_1235_P42858_1154	10	102.98	1123	1204
FALSE	KPNVAEAGEQFGQLGR_x000D_ |_x000D_ ATLEKLMK	PhoX	Inter	[K]PNVAEAGEQFGQLGR	1xPhoX [K1]	P23610	40	ATLE[K]LMK	1xAcetyl [A1]; 1xPhoX [K5]	P42858	6	FALSE	HAP40woTag_HUMAN	HDQ54_HUMAN	HAP40	HDQ54	P23610_40	P42858_6	P42858_6_P23610_40	6	101.72	40	6
FALSE	AFIANLKSSSPTIR_x000D_ |_x000D_ ATLEKLMK	PhoX	Intra	AFIANL[K]SSSPTIR	1xPhoX [K7]	P42858	293	ATLE[K]LMK	1xAcetyl [A1]; 1xPhoX [K5]	P42858	6	FALSE	HDQ54_HUMAN	HDQ54_HUMAN	HDQ54	HDQ54	P42858_293	P42858_6	P42858_6_P42858_293	4	101.72	262	6
FALSE	ADAGKELETQK_x000D_ |_x000D_ ENEDKWKR	PhoX	Intra	ADAG[K]ELETQK	1xPhoX [K5]	P42858	1595	ENED[K]WKR	1xPhoX [K5]	P42858	1635	FALSE	HDQ54_HUMAN	HDQ54_HUMAN	HDQ54	HDQ54	P42858_1595	P42858_1635	P42858_1635_P42858_1595	16	104.38	1564	1604
FALSE	VSTQLKTNLTSVTK_x000D_ |_x000D_ GTNKADAGK	PhoX	Intra	VSTQL[K]TNLTSVTK	1xPhoX [K6]	P42858	1435	GTN[K]ADAGK	1xPhoX [K4]	P42858	1590	FALSE	HDQ54_HUMAN	HDQ54_HUMAN	HDQ54	HDQ54	P42858_1435	P42858_1590	P42858_1590_P42858_1435	20	99.51	1404	1559
FALSE	LFYKCDQGQADPVVAVAR_x000D_ |_x000D_ GAHHYTGLLKLQER	PhoX	Intra	LFY[K]CDQGQADPVVAVAR	1xCarbamidomethyl [C5]; 1xPhoX [K4]	P42858	974	GAHHYTGLL[K]LQER	1xPhoX [K10]	P42858	935	FALSE	HDQ54_HUMAN	HDQ54_HUMAN	HDQ54	HDQ54	P42858_974	P42858_935	P42858_974_P42858_935	8	222.08	943	904
FALSE	SSWASEEEANPAATKQEEVWPALGDR_x000D_ |_x000D_ ADKNAIHNHIR	PhoX	Intra	SSWASEEEANPAAT[K]QEEVWPALGDR	1xPhoX [K15]	P42858	1154	AD[K]NAIHNHIR	1xPhoX [K3]	P42858	1448	FALSE	HDQ54_HUMAN	HDQ54_HUMAN	HDQ54	HDQ54	P42858_1154	P42858_1448	P42858_1448_P42858_1154	5	95.62	1123	1417
FALSE	KDRVNHCLTICENIVAQSVR_x000D_ |_x000D_ ATLEKLMK	PhoX	Intra	[K]DRVNHCLTICENIVAQSVR	2xCarbamidomethyl [C7; C11]; 1xPhoX [K1]	P42858	130	ATLE[K]LMK	1xAcetyl [A1]; 1xPhoX [K5]	P42858	6	FALSE	HDQ54_HUMAN	HDQ54_HUMAN	HDQ54	HDQ54	P42858_130	P42858_6	P42858_6_P42858_130	1	92.28	99	6
FALSE	VSTQLKTNLTSVTK_x000D_ |_x000D_ ATLEKLMK	PhoX	Intra	VSTQL[K]TNLTSVTK	1xPhoX [K6]	P42858	1435	ATLE[K]LMK	1xAcetyl [A1]; 1xPhoX [K5]	P42858	6	FALSE	HDQ54_HUMAN	HDQ54_HUMAN	HDQ54	HDQ54	P42858_1435	P42858_6	P42858_6_P42858_1435	5	141.48	1404	6
FALSE	DTSLKGSFGVTR_x000D_ |_x000D_ ATLEKLMK	PhoX	Intra	DTSL[K]GSFGVTR	1xPhoX [K5]	P42858	368	ATLE[K]LMK	1xAcetyl [A1]; 1xPhoX [K5]	P42858	6	FALSE	HDQ54_HUMAN	HDQ54_HUMAN	HDQ54	HDQ54	P42858_368	P42858_6	P42858_6_P42858_368	3	92.08	337	6
FALSE	LFEPLVIKALK_x000D_ |_x000D_ GTNKADAGK	PhoX	Intra	LFEPLVI[K]ALK	1xPhoX [K8]	P42858	1464	GTN[K]ADAGK	1xPhoX [K4]	P42858	1590	FALSE	HDQ54_HUMAN	HDQ54_HUMAN	HDQ54	HDQ54	P42858_1464	P42858_1590	P42858_1590_P42858_1464	3	91.09	1433	1559
FALSE	SSWASEEEANPAATKQEEVWPALGDR_x000D_ |_x000D_ TNLTSVTKNR	PhoX	Intra	SSWASEEEANPAAT[K]QEEVWPALGDR	1xPhoX [K15]	P42858	1154	TNLTSVT[K]NR	1xPhoX [K8]	P42858	1443	FALSE	HDQ54_HUMAN	HDQ54_HUMAN	HDQ54	HDQ54	P42858_1154	P42858_1443	P42858_1443_P42858_1154	4	89.7	1123	1412
FALSE	TNLTSVTKNR_x000D_ |_x000D_ GTNKADAGK	PhoX	Intra	TNLTSVT[K]NR	1xPhoX [K8]	P42858	1443	GTN[K]ADAGK	1xPhoX [K4]	P42858	1590	FALSE	HDQ54_HUMAN	HDQ54_HUMAN	HDQ54	HDQ54	P42858_1443	P42858_1590	P42858_1590_P42858_1443	29	88.73	1412	1559
FALSE	QPSDSSVDKFVLRDEATEPGDQENKPCR_x000D_ |_x000D_ NSSMALQQAHLLKNMSHCR	PhoX	Intra	QPSDSSVD[K]FVLRDEATEPGDQENKPCR	1xCarbamidomethyl [C27]; 1xPhoX [K9]	P42858	679	NSSMALQQAHLL[K]NMSHCR	1xCarbamidomethyl [C18]; 1xPhoX [K13]	P42858	664	FALSE	HDQ54_HUMAN	HDQ54_HUMAN	HDQ54	HDQ54	P42858_679	P42858_664	P42858_679_P42858_664	1	88.5	648	633
FALSE	TLFGTNLASQFDGLSSNPSKSQGR_x000D_ |_x000D_ VSTQLKTNLTSVTK	PhoX	Intra	TLFGTNLASQFDGLSSNPS[K]SQGR	1xPhoX [K20]	P42858	1370	VSTQL[K]TNLTSVTK	1xPhoX [K6]	P42858	1435	FALSE	HDQ54_HUMAN	HDQ54_HUMAN	HDQ54	HDQ54	P42858_1370	P42858_1435	P42858_1435_P42858_1370	7	86.83	1339	1404
FALSE	QSDTSGPVTTSKSSSLGSFYHLPSYLK_x000D_ |_x000D_ KGSEASAASR	PhoX	Intra	QSDTSGPVTTS[K]SSSLGSFYHLPSYLK	1xPhoX [K12]	P42858	1256	[K]GSEASAASR	1xPhoX [K1]	P42858	1235	FALSE	HDQ54_HUMAN	HDQ54_HUMAN	HDQ54	HDQ54	P42858_1256	P42858_1235	P42858_1256_P42858_1235	3	101.52	1225	1204
FALSE	KPNVAEAGEQFGQLGR_x000D_ |_x000D_ LVSNKLK	PhoX	Intra	[K]PNVAEAGEQFGQLGR	1xPhoX [K1]	P23610	40	LVSN[K]LK	1xPhoX [K5]	P23610	32	FALSE	HAP40woTag_HUMAN	HAP40woTag_HUMAN	HAP40	HAP40	P23610_40	P23610_32	P23610_40_P23610_32	9	93.15	40	32
FALSE	KPNVAEAGEQFGQLGR_x000D_ |_x000D_ KGFPCEAR	PhoX	Inter	[K]PNVAEAGEQFGQLGR	1xPhoX [K1]	P23610	40	[K]GFPCEAR	1xCarbamidomethyl [C5]; 1xPhoX [K1]	P42858	3000	FALSE	HAP40woTag_HUMAN	HDQ54_HUMAN	HAP40	HDQ54	P23610_40	P42858_3000	P42858_3000_P23610_40	2	84.61	40	2969
FALSE	ENEDKWKR_x000D_ |_x000D_ GTNKADAGK	PhoX	Intra	ENED[K]WKR	1xPhoX [K5]	P42858	1635	GTN[K]ADAGK	1xPhoX [K4]	P42858	1590	FALSE	HDQ54_HUMAN	HDQ54_HUMAN	HDQ54	HDQ54	P42858_1635	P42858_1590	P42858_1635_P42858_1590	18	81	1604	1559
FALSE	TLFGTNLASQFDGLSSNPSKSQGR_x000D_ |_x000D_ KGSEASAASR	PhoX	Intra	TLFGTNLASQFDGLSSNPS[K]SQGR	1xPhoX [K20]	P42858	1370	[K]GSEASAASR	1xPhoX [K1]	P42858	1235	FALSE	HDQ54_HUMAN	HDQ54_HUMAN	HDQ54	HDQ54	P42858_1370	P42858_1235	P42858_1370_P42858_1235	3	79.45	1339	1204
FALSE	GKVLLGEEEALEDDSESR_x000D_ |_x000D_ DTSLKGSFGVTR	PhoX	Intra	G[K]VLLGEEEALEDDSESR	1xPhoX [K2]	P42858	475	DTSL[K]GSFGVTR	1xPhoX [K5]	P42858	368	FALSE	HDQ54_HUMAN	HDQ54_HUMAN	HDQ54	HDQ54	P42858_475	P42858_368	P42858_475_P42858_368	1	78.5	444	337
FALSE	TNTPKAISEEEEEVDPNTQNPK_x000D_ |_x000D_ DESSVTCKLACTAVR	PhoX	Intra	TNTP[K]AISEEEEEVDPNTQNPK	1xPhoX [K5]	P42858	2370	DESSVTC[K]LACTAVR	2xCarbamidomethyl [C7; C11]; 1xPhoX [K8]	P42858	857	FALSE	HDQ54_HUMAN	HDQ54_HUMAN	HDQ54	HDQ54	P42858_2370	P42858_857	P42858_857_P42858_2370	4	95.74	2339	826
FALSE	ATHANYKVTLDLQNSTEK_x000D_ |_x000D_ MVADECLNKVIK	PhoX	Intra	ATHANY[K]VTLDLQNSTEK	1xPhoX [K7]	P42858	1284	MVADECLN[K]VIK	1xCarbamidomethyl [C6]; 1xPhoX [K9]	P42858	186	FALSE	HDQ54_HUMAN	HDQ54_HUMAN	HDQ54	HDQ54	P42858_1284	P42858_186	P42858_186_P42858_1284	1	76.13	1253	155
FALSE	TNTPKAISEEEEEVDPNTQNPK_x000D_ |_x000D_ TLKDESSVTCK	PhoX	Intra	TNTP[K]AISEEEEEVDPNTQNPK	1xPhoX [K5]	P42858	2370	TL[K]DESSVTCK	1xCarbamidomethyl [C10]; 1xPhoX [K3]	P42858	849	FALSE	HDQ54_HUMAN	HDQ54_HUMAN	HDQ54	HDQ54	P42858_2370	P42858_849	P42858_849_P42858_2370	16	159.14	2339	818
FALSE	GKVLLGEEEALEDDSESR_x000D_ |_x000D_ KELSATK	PhoX	Intra	G[K]VLLGEEEALEDDSESR	1xPhoX [K2]	P42858	475	[K]ELSATK	1xPhoX [K1]	P42858	123	FALSE	HDQ54_HUMAN	HDQ54_HUMAN	HDQ54	HDQ54	P42858_475	P42858_123	P42858_475_P42858_123	1	72.05	444	92
FALSE	LDAESLVKLSVDRVNVHSPHR_x000D_ |_x000D_ EKVSPGR	PhoX	Intra	LDAESLV[K]LSVDRVNVHSPHR	1xPhoX [K8]	P42858	2934	E[K]VSPGR	1xPhoX [K2]	P42858	2965	FALSE	HDQ54_HUMAN	HDQ54_HUMAN	HDQ54	HDQ54	P42858_2934	P42858_2965	P42858_2965_P42858_2934	18	72.05	2903	2934
FALSE	LDAESLVKLSVDR_x000D_ |_x000D_ LVSNKLK	PhoX	Inter	LDAESLV[K]LSVDR	1xPhoX [K8]	P42858	2934	LVSN[K]LK	1xPhoX [K5]	P23610	32	FALSE	HDQ54_HUMAN	HAP40woTag_HUMAN	HDQ54	HAP40	P42858_2934	P23610_32	P42858_2934_P23610_32	2	72.05	2903	32
FALSE	ATLEKLMK_x000D_ |_x000D_ ELSATKK	PhoX	Intra	ATLE[K]LMK	1xAcetyl [A1]; 1xPhoX [K5]	P42858	6	ELSAT[K]K	1xPhoX [K6]	P42858	129	FALSE	HDQ54_HUMAN	HDQ54_HUMAN	HDQ54	HDQ54	P42858_6	P42858_129	P42858_6_P42858_129	3	85.64	6	98
FALSE	NVHKVTTCGGSGDYK_x000D_ |_x000D_ DDDDK	PhoX	Intra	NVH[K]VTTCGGSGDYK	1xCarbamidomethyl [C8]; 1xPhoX [K4]	P42858	3171	DDDD[K]	1xPhoX [K5]	P42858	3187	FALSE	HDQ54_HUMAN	HDQ54_HUMAN	HDQ54	HDQ54	P42858_3171	P42858_3187	P42858_3187_P42858_3171	4	93.43	3140	3156
FALSE	KGSEASAASR_x000D_ |_x000D_ KELSATK	PhoX	Intra	[K]GSEASAASR	1xPhoX [K1]	P42858	1235	[K]ELSATK	1xPhoX [K1]	P42858	123	FALSE	HDQ54_HUMAN	HDQ54_HUMAN	HDQ54	HDQ54	P42858_1235	P42858_123	P42858_1235_P42858_123	2	67.76	1204	92
FALSE	KGFPCEAR_x000D_ |_x000D_ LVSNKLK	PhoX	Inter	[K]GFPCEAR	1xCarbamidomethyl [C5]; 1xPhoX [K1]	P42858	3000	LVSN[K]LK	1xPhoX [K5]	P23610	32	FALSE	HDQ54_HUMAN	HAP40woTag_HUMAN	HDQ54	HAP40	P42858_3000	P23610_32	P42858_3000_P23610_32	1	67.76	2969	32
FALSE	LFEPLVIKALK_x000D_ |_x000D_ ADAGKELETQK	PhoX	Intra	LFEPLVI[K]ALK	1xPhoX [K8]	P42858	1464	ADAG[K]ELETQK	1xPhoX [K5]	P42858	1595	FALSE	HDQ54_HUMAN	HDQ54_HUMAN	HDQ54	HDQ54	P42858_1464	P42858_1595	P42858_1595_P42858_1464	3	68.42	1433	1564
FALSE	MVADECLNKVIK_x000D_ |_x000D_ KELSATK	PhoX	Intra	MVADECLN[K]VIK	1xCarbamidomethyl [C6]; 1xPhoX [K9]	P42858	186	[K]ELSATK	1xPhoX [K1]	P42858	123	FALSE	HDQ54_HUMAN	HDQ54_HUMAN	HDQ54	HDQ54	P42858_186	P42858_123	P42858_186_P42858_123	8	67.33	155	92
FALSE	EPGEQASVPLSPKK_x000D_ |_x000D_ ADKNAIHNHIR	PhoX	Intra	EPGEQASVPLSP[K]K	1xPhoX [K13]	P42858	1234	AD[K]NAIHNHIR	1xPhoX [K3]	P42858	1448	FALSE	HDQ54_HUMAN	HDQ54_HUMAN	HDQ54	HDQ54	P42858_1234	P42858_1448	P42858_1448_P42858_1234	1	66.99	1203	1417
FALSE	GIVEQEIQAMVSKR_x000D_ |_x000D_ KGFPCEAR	PhoX	Intra	GIVEQEIQAMVS[K]R	1xPhoX [K13]	P42858	2597	[K]GFPCEAR	1xCarbamidomethyl [C5]; 1xPhoX [K1]	P42858	3000	FALSE	HDQ54_HUMAN	HDQ54_HUMAN	HDQ54	HDQ54	P42858_2597	P42858_3000	P42858_3000_P42858_2597	2	64.56	2566	2969
FALSE	VIKALMDSNLPR_x000D_ |_x000D_ ATLEKLMK	PhoX	Intra	VI[K]ALMDSNLPR	1xPhoX [K3]	P42858	189	ATLE[K]LMK	1xAcetyl [A1]; 1xPhoX [K5]	P42858	6	FALSE	HDQ54_HUMAN	HDQ54_HUMAN	HDQ54	HDQ54	P42858_189	P42858_6	P42858_6_P42858_189	4	92.28	158	6
FALSE	GTNKADAGK_x000D_ |_x000D_ EKVSPGR	PhoX	Intra	GTN[K]ADAGK	1xPhoX [K4]	P42858	1590	E[K]VSPGR	1xPhoX [K2]	P42858	2965	FALSE	HDQ54_HUMAN	HDQ54_HUMAN	HDQ54	HDQ54	P42858_1590	P42858_2965	P42858_2965_P42858_1590	4	77.94	1559	2934
FALSE	NKPLKALDTR_x000D_ |_x000D_ EKVSPGR	PhoX	Intra	NKPL[K]ALDTR	1xPhoX [K5]	P42858	2570	E[K]VSPGR	1xPhoX [K2]	P42858	2965	FALSE	HDQ54_HUMAN	HDQ54_HUMAN	HDQ54	HDQ54	P42858_2570	P42858_2965	P42858_2965_P42858_2570	9	72.34	2539	2934
FALSE	ATLEKLMK_x000D_ |_x000D_ KELSATKK	PhoX	Intra	ATLE[K]LMK	1xAcetyl [A1]; 1xOxidation [M7]; 1xPhoX [K5]	P42858	6	[K]ELSATKK	1xPhoX [K1]	P42858	123	FALSE	HDQ54_HUMAN	HDQ54_HUMAN	HDQ54	HDQ54	P42858_6	P42858_123	P42858_6_P42858_123	21	97.31	6	92
FALSE	EKVSPGR_x000D_ |_x000D_ KLSIIR	PhoX	Intra	E[K]VSPGR	1xPhoX [K2]	P42858	2965	[K]LSIIR	1xPhoX [K1]	P42858	2579	FALSE	HDQ54_HUMAN	HDQ54_HUMAN	HDQ54	HDQ54	P42858_2965	P42858_2579	P42858_2965_P42858_2579	54	67.76	2934	2548
FALSE	VTLDLQNSTEKFGGFLR_x000D_ |_x000D_ KGSEASAASR	PhoX	Intra	VTLDLQNSTE[K]FGGFLR	1xPhoX [K11]	P42858	1295	[K]GSEASAASR	1xPhoX [K1]	P42858	1235	FALSE	HDQ54_HUMAN	HDQ54_HUMAN	HDQ54	HDQ54	P42858_1295	P42858_1235	P42858_1295_P42858_1235	1	60.36	1264	1204
FALSE	TLFGTNLASQFDGLSSNPSKSQGR_x000D_ |_x000D_ TNLTSVTKNR	PhoX	Intra	TLFGTNLASQFDGLSSNPS[K]SQGR	1xPhoX [K20]	P42858	1370	TNLTSVT[K]NR	1xPhoX [K8]	P42858	1443	FALSE	HDQ54_HUMAN	HDQ54_HUMAN	HDQ54	HDQ54	P42858_1370	P42858_1443	P42858_1443_P42858_1370	5	79.45	1339	1412
FALSE	ADKNAIHNHIR_x000D_ |_x000D_ ATLEKLMK	PhoX	Intra	AD[K]NAIHNHIR	1xPhoX [K3]	P42858	1448	ATLE[K]LMK	1xAcetyl [A1]; 1xPhoX [K5]	P42858	6	FALSE	HDQ54_HUMAN	HDQ54_HUMAN	HDQ54	HDQ54	P42858_1448	P42858_6	P42858_6_P42858_1448	4	71.87	1417	6
FALSE	ATLEKLMK_x000D_ |_x000D_ KLSIIR	PhoX	Intra	ATLE[K]LMK	1xAcetyl [A1]; 1xPhoX [K5]	P42858	6	[K]LSIIR	1xPhoX [K1]	P42858	2579	FALSE	HDQ54_HUMAN	HDQ54_HUMAN	HDQ54	HDQ54	P42858_6	P42858_2579	P42858_6_P42858_2579	4	66.56	6	2548
FALSE	LVSNKLK_x000D_ |_x000D_ ELSATKK	PhoX	Inter	LVSN[K]LK	1xPhoX [K5]	P23610	32	ELSAT[K]K	1xPhoX [K6]	P42858	129	FALSE	HAP40woTag_HUMAN	HDQ54_HUMAN	HAP40	HDQ54	P23610_32	P42858_129	P42858_129_P23610_32	2	57.07	32	98
FALSE	NMVQAEQENDTSGWFDVLQKVSTQLK_x000D_ |_x000D_ ADKNAIHNHIR	PhoX	Intra	NMVQAEQENDTSGWFDVLQ[K]VSTQLK	1xPhoX [K20]	P42858	1429	AD[K]NAIHNHIR	1xPhoX [K3]	P42858	1448	FALSE	HDQ54_HUMAN	HDQ54_HUMAN	HDQ54	HDQ54	P42858_1429	P42858_1448	P42858_1448_P42858_1429	1	56.01	1398	1417
FALSE	GTNKADAGK_x000D_ |_x000D_ ELSATKK	PhoX	Intra	GTN[K]ADAGK	1xPhoX [K4]	P42858	1590	ELSAT[K]K	1xPhoX [K6]	P42858	129	FALSE	HDQ54_HUMAN	HDQ54_HUMAN	HDQ54	HDQ54	P42858_1590	P42858_129	P42858_1590_P42858_129	4	78.16	1559	98
FALSE	LQLELYKEIK_x000D_ |_x000D_ KNGAPR	PhoX	Intra	LQLELY[K]EIK	1xPhoX [K7]	P42858	205	[K]NGAPR	1xPhoX [K1]	P42858	209	FALSE	HDQ54_HUMAN	HDQ54_HUMAN	HDQ54	HDQ54	P42858_205	P42858_209	P42858_209_P42858_205	5	62.09	174	178
FALSE	NKPLKALDTR_x000D_ |_x000D_ EKVSPGR	PhoX	Intra	N[K]PLKALDTR	1xPhoX [K2]	P42858	2567	E[K]VSPGR	1xPhoX [K2]	P42858	2965	FALSE	HDQ54_HUMAN	HDQ54_HUMAN	HDQ54	HDQ54	P42858_2567	P42858_2965	P42858_2965_P42858_2567	11	57.5	2536	2934
FALSE	EPGEQASVPLSPKK_x000D_ |_x000D_ ATLEKLMK	PhoX	Intra	EPGEQASVPLSP[K]K	1xPhoX [K13]	P42858	1234	ATLE[K]LMK	1xAcetyl [A1]; 1xPhoX [K5]	P42858	6	FALSE	HDQ54_HUMAN	HDQ54_HUMAN	HDQ54	HDQ54	P42858_1234	P42858_6	P42858_6_P42858_1234	2	53.52	1203	6
FALSE	KGFPCEAR_x000D_ |_x000D_ EKVSPGR	PhoX	Intra	[K]GFPCEAR	1xCarbamidomethyl [C5]; 1xPhoX [K1]	P42858	3000	E[K]VSPGR	1xPhoX [K2]	P42858	2965	FALSE	HDQ54_HUMAN	HDQ54_HUMAN	HDQ54	HDQ54	P42858_3000	P42858_2965	P42858_3000_P42858_2965	2	72.05	2969	2934
FALSE	LFEPLVIKALK_x000D_ |_x000D_ TNLTSVTKNR	PhoX	Intra	LFEPLVI[K]ALK	1xPhoX [K8]	P42858	1464	TNLTSVT[K]NR	1xPhoX [K8]	P42858	1443	FALSE	HDQ54_HUMAN	HDQ54_HUMAN	HDQ54	HDQ54	P42858_1464	P42858_1443	P42858_1464_P42858_1443	4	96.05	1433	1412
FALSE	EKEPGEQASVPLSPK_x000D_ |_x000D_ ATLEKLMK	PhoX	Intra	E[K]EPGEQASVPLSPK	1xPhoX [K2]	P42858	1221	ATLE[K]LMK	1xAcetyl [A1]; 1xPhoX [K5]	P42858	6	FALSE	HDQ54_HUMAN	HDQ54_HUMAN	HDQ54	HDQ54	P42858_1221	P42858_6	P42858_6_P42858_1221	1	49.21	1190	6
FALSE	EVFKEFIYR_x000D_ |_x000D_ LVSNKLK	PhoX	Inter	EVF[K]EFIYR	1xPhoX [K4]	P42858	2480	LVSN[K]LK	1xPhoX [K5]	P23610	32	FALSE	HDQ54_HUMAN	HAP40woTag_HUMAN	HDQ54	HAP40	P42858_2480	P23610_32	P42858_2480_P23610_32	2	47.4	2449	32
FALSE	DESSVTCKLACTAVR_x000D_ |_x000D_ ADKNAIHNHIR	PhoX	Intra	DESSVTC[K]LACTAVR	2xCarbamidomethyl [C7; C11]; 1xPhoX [K8]	P42858	857	AD[K]NAIHNHIR	1xPhoX [K3]	P42858	1448	FALSE	HDQ54_HUMAN	HDQ54_HUMAN	HDQ54	HDQ54	P42858_857	P42858_1448	P42858_857_P42858_1448	2	46.84	826	1417
FALSE	TLFGTNLASQFDGLSSNPSKSQGR_x000D_ |_x000D_ GTNKADAGK	PhoX	Intra	TLFGTNLASQFDGLSSNPS[K]SQGR	1xPhoX [K20]	P42858	1370	GTN[K]ADAGK	1xPhoX [K4]	P42858	1590	FALSE	HDQ54_HUMAN	HDQ54_HUMAN	HDQ54	HDQ54	P42858_1370	P42858_1590	P42858_1590_P42858_1370	3	53.1	1339	1559
FALSE	EVFKEFIYR_x000D_ |_x000D_ KLSIIR	PhoX	Intra	EVF[K]EFIYR	1xPhoX [K4]	P42858	2480	[K]LSIIR	1xPhoX [K1]	P42858	2579	FALSE	HDQ54_HUMAN	HDQ54_HUMAN	HDQ54	HDQ54	P42858_2480	P42858_2579	P42858_2579_P42858_2480	1	45.63	2449	2548
FALSE	AAAVLGMDKAVAEPVSR_x000D_ |_x000D_ KLSIIR	PhoX	Intra	AAAVLGMD[K]AVAEPVSR	1xPhoX [K9]	P42858	2790	[K]LSIIR	1xPhoX [K1]	P42858	2579	FALSE	HDQ54_HUMAN	HDQ54_HUMAN	HDQ54	HDQ54	P42858_2790	P42858_2579	P42858_2790_P42858_2579	5	63.05	2759	2548
FALSE	SSWASEEEANPAATKQEEVWPALGDR_x000D_ |_x000D_ EPGEQASVPLSPKK	PhoX	Intra	SSWASEEEANPAAT[K]QEEVWPALGDR	1xPhoX [K15]	P42858	1154	EPGEQASVPLSP[K]K	1xPhoX [K13]	P42858	1234	FALSE	HDQ54_HUMAN	HDQ54_HUMAN	HDQ54	HDQ54	P42858_1154	P42858_1234	P42858_1234_P42858_1154	1	43.08	1123	1203
FALSE	ENEDKWKR_x000D_ |_x000D_ GTNKADAGK	PhoX	Intra	ENEDKW[K]R	1xPhoX [K7]	P42858	1637	GTN[K]ADAGK	1xPhoX [K4]	P42858	1590	FALSE	HDQ54_HUMAN	HDQ54_HUMAN	HDQ54	HDQ54	P42858_1637	P42858_1590	P42858_1637_P42858_1590	1	42.72	1606	1559
FALSE	TLFGTNLASQFDGLSSNPSKSQGR_x000D_ |_x000D_ ADKNAIHNHIR	PhoX	Intra	TLFGTNLASQFDGLSSNPS[K]SQGR	1xPhoX [K20]	P42858	1370	AD[K]NAIHNHIR	1xPhoX [K3]	P42858	1448	FALSE	HDQ54_HUMAN	HDQ54_HUMAN	HDQ54	HDQ54	P42858_1370	P42858_1448	P42858_1448_P42858_1370	2	41.96	1339	1417
FALSE	QIIGIPKIIQLCDGIMASGRK_x000D_ |_x000D_ ADAGKELETQK	PhoX	Intra	QIIGIP[K]IIQLCDGIMASGRK	1xCarbamidomethyl [C12]; 1xPhoX [K7]	P42858	1552	ADAG[K]ELETQK	1xPhoX [K5]	P42858	1595	FALSE	HDQ54_HUMAN	HDQ54_HUMAN	HDQ54	HDQ54	P42858_1552	P42858_1595	P42858_1595_P42858_1552	2	41.98	1521	1564
FALSE	AAAVLGMDKAVAEPVSR_x000D_ |_x000D_ ATLEKLMK	PhoX	Intra	AAAVLGMD[K]AVAEPVSR	1xPhoX [K9]	P42858	2790	ATLE[K]LMK	1xAcetyl [A1]; 1xPhoX [K5]	P42858	6	FALSE	HDQ54_HUMAN	HDQ54_HUMAN	HDQ54	HDQ54	P42858_2790	P42858_6	P42858_6_P42858_2790	3	49.21	2759	6
FALSE	LVSNKLK_x000D_ |_x000D_ NKPLK	PhoX	Inter	LVSN[K]LK	1xPhoX [K5]	P23610	32	N[K]PLK	1xPhoX [K2]	P42858	2567	FALSE	HAP40woTag_HUMAN	HDQ54_HUMAN	HAP40	HDQ54	P23610_32	P42858_2567	P42858_2567_P23610_32	2	41.96	32	2536
FALSE	NSSMALQQAHLLKNMSHCR_x000D_ |_x000D_ TSKRPEESVQETLAAAVPK	PhoX	Intra	NSSMALQQAHLL[K]NMSHCR	1xCarbamidomethyl [C18]; 1xPhoX [K13]	P42858	664	TS[K]RPEESVQETLAAAVPK	1xPhoX [K3]	P42858	251	FALSE	HDQ54_HUMAN	HDQ54_HUMAN	HDQ54	HDQ54	P42858_664	P42858_251	P42858_664_P42858_251	2	58.7	633	220
FALSE	SSWASEEEANPAATKQEEVWPALGDR_x000D_ |_x000D_ VSTQLKTNLTSVTK	PhoX	Intra	SSWASEEEANPAAT[K]QEEVWPALGDR	1xPhoX [K15]	P42858	1154	VSTQL[K]TNLTSVTK	1xPhoX [K6]	P42858	1435	FALSE	HDQ54_HUMAN	HDQ54_HUMAN	HDQ54	HDQ54	P42858_1154	P42858_1435	P42858_1435_P42858_1154	2	43.73	1123	1404
FALSE	TSKRPEESVQETLAAAVPK_x000D_ |_x000D_ ATLEKLMK	PhoX	Intra	TS[K]RPEESVQETLAAAVPK	1xPhoX [K3]	P42858	251	ATLE[K]LMK	1xAcetyl [A1]; 1xPhoX [K5]	P42858	6	FALSE	HDQ54_HUMAN	HDQ54_HUMAN	HDQ54	HDQ54	P42858_251	P42858_6	P42858_6_P42858_251	1	40.73	220	6
FALSE	GKVLLGEEEALEDDSESR_x000D_ |_x000D_ AFIANLKSSSPTIR	PhoX	Intra	G[K]VLLGEEEALEDDSESR	1xPhoX [K2]	P42858	475	AFIANL[K]SSSPTIR	1xPhoX [K7]	P42858	293	FALSE	HDQ54_HUMAN	HDQ54_HUMAN	HDQ54	HDQ54	P42858_475	P42858_293	P42858_475_P42858_293	1	186.94	444	262
FALSE	ALKQYTTTTCVQLQK_x000D_ |_x000D_ KGSEASAASR	PhoX	Intra	AL[K]QYTTTTCVQLQK	1xCarbamidomethyl [C10]; 1xPhoX [K3]	P42858	1467	[K]GSEASAASR	1xPhoX [K1]	P42858	1235	FALSE	HDQ54_HUMAN	HDQ54_HUMAN	HDQ54	HDQ54	P42858_1467	P42858_1235	P42858_1467_P42858_1235	8	133.99	1436	1204
FALSE	ATHANYKVTLDLQNSTEK_x000D_ |_x000D_ KGSEASAASR	PhoX	Intra	ATHANY[K]VTLDLQNSTEK	1xPhoX [K7]	P42858	1284	[K]GSEASAASR	1xPhoX [K1]	P42858	1235	FALSE	HDQ54_HUMAN	HDQ54_HUMAN	HDQ54	HDQ54	P42858_1284	P42858_1235	P42858_1284_P42858_1235	1	88.73	1253	1204
FALSE	KDRVNHCLTICENIVAQSVR_x000D_ |_x000D_ KGSEASAASR	PhoX	Intra	[K]DRVNHCLTICENIVAQSVR	2xCarbamidomethyl [C7; C11]; 1xPhoX [K1]	P42858	130	[K]GSEASAASR	1xPhoX [K1]	P42858	1235	FALSE	HDQ54_HUMAN	HDQ54_HUMAN	HDQ54	HDQ54	P42858_130	P42858_1235	P42858_130_P42858_1235	1	86.11	99	1204
FALSE	ALKQYTTTTCVQLQK_x000D_ |_x000D_ ATLEKLMK	PhoX	Intra	AL[K]QYTTTTCVQLQK	1xCarbamidomethyl [C10]; 1xPhoX [K3]	P42858	1467	ATLE[K]LMK	1xAcetyl [A1]; 1xPhoX [K5]	P42858	6	FALSE	HDQ54_HUMAN	HDQ54_HUMAN	HDQ54	HDQ54	P42858_1467	P42858_6	P42858_6_P42858_1467	3	119.21	1436	6
FALSE	ATLEKLMK_x000D_ |_x000D_ GTNKADAGK	PhoX	Intra	ATLE[K]LMK	1xAcetyl [A1]; 1xPhoX [K5]	P42858	6	GTN[K]ADAGK	1xPhoX [K4]	P42858	1590	FALSE	HDQ54_HUMAN	HDQ54_HUMAN	HDQ54	HDQ54	P42858_6	P42858_1590	P42858_6_P42858_1590	1	77.72	6	1559
FALSE	DTSLKGSFGVTR_x000D_ |_x000D_ KELSATK	PhoX	Intra	DTSL[K]GSFGVTR	1xPhoX [K5]	P42858	368	[K]ELSATK	1xPhoX [K1]	P42858	123	FALSE	HDQ54_HUMAN	HDQ54_HUMAN	HDQ54	HDQ54	P42858_368	P42858_123	P42858_368_P42858_123	2	72.34	337	92
FALSE	VSTQLKTNLTSVTK_x000D_ |_x000D_ KGSEASAASR	PhoX	Intra	VSTQL[K]TNLTSVTK	1xPhoX [K6]	P42858	1435	[K]GSEASAASR	1xPhoX [K1]	P42858	1235	FALSE	HDQ54_HUMAN	HDQ54_HUMAN	HDQ54	HDQ54	P42858_1435	P42858_1235	P42858_1435_P42858_1235	1	71.95	1404	1204
FALSE	ADKNAIHNHIR_x000D_ |_x000D_ LFEPLVIKALK	PhoX	Intra	AD[K]NAIHNHIR	1xPhoX [K3]	P42858	1448	LFEPLVI[K]ALK	1xPhoX [K8]	P42858	1464	FALSE	HDQ54_HUMAN	HDQ54_HUMAN	HDQ54	HDQ54	P42858_1448	P42858_1464	P42858_1464_P42858_1448	2	71.87	1417	1433
FALSE	DESSVTCKLACTAVR_x000D_ |_x000D_ LVSNKLK	PhoX	Inter	DESSVTC[K]LACTAVR	2xCarbamidomethyl [C7; C11]; 1xPhoX [K8]	P42858	857	LVSN[K]LK	1xPhoX [K5]	P23610	32	FALSE	HDQ54_HUMAN	HAP40woTag_HUMAN	HDQ54	HAP40	P42858_857	P23610_32	P42858_857_P23610_32	3	64.08	826	32
FALSE	ALKQYTTTTCVQLQK_x000D_ |_x000D_ GTNKADAGK	PhoX	Intra	AL[K]QYTTTTCVQLQK	1xCarbamidomethyl [C10]; 1xPhoX [K3]	P42858	1467	GTN[K]ADAGK	1xPhoX [K4]	P42858	1590	FALSE	HDQ54_HUMAN	HDQ54_HUMAN	HDQ54	HDQ54	P42858_1467	P42858_1590	P42858_1590_P42858_1467	1	62.84	1436	1559
FALSE	TLFGTNLASQFDGLSSNPSKSQGR_x000D_ |_x000D_ ADAGKELETQK	PhoX	Intra	TLFGTNLASQFDGLSSNPS[K]SQGR	1xPhoX [K20]	P42858	1370	ADAG[K]ELETQK	1xPhoX [K5]	P42858	1595	FALSE	HDQ54_HUMAN	HDQ54_HUMAN	HDQ54	HDQ54	P42858_1370	P42858_1595	P42858_1595_P42858_1370	1	56.41	1339	1564
FALSE	LMKAFESLK_x000D_ |_x000D_ LVSNKLK	PhoX	Inter	LM[K]AFESLK	1xPhoX [K3]	P42858	9	LVSN[K]LK	1xPhoX [K5]	P23610	32	FALSE	HDQ54_HUMAN	HAP40woTag_HUMAN	HDQ54	HAP40	P42858_9	P23610_32	P42858_9_P23610_32	3	93.6	9	32
FALSE	KGFPCEAR_x000D_ |_x000D_ NKPLK	PhoX	Intra	[K]GFPCEAR	1xCarbamidomethyl [C5]; 1xPhoX [K1]	P42858	3000	N[K]PLK	1xPhoX [K2]	P42858	2567	FALSE	HDQ54_HUMAN	HDQ54_HUMAN	HDQ54	HDQ54	P42858_3000	P42858_2567	P42858_3000_P42858_2567	2	46.62	2969	2536
FALSE	GIVEQEIQAMVSKR_x000D_ |_x000D_ NKPLK	PhoX	Intra	GIVEQEIQAMVS[K]R	1xPhoX [K13]	P42858	2597	N[K]PLK	1xPhoX [K2]	P42858	2567	FALSE	HDQ54_HUMAN	HDQ54_HUMAN	HDQ54	HDQ54	P42858_2597	P42858_2567	P42858_2597_P42858_2567	1	41.96	2566	2536
FALSE	LMKAFESLK_x000D_ |_x000D_ KGSEASAASR	PhoX	Intra	LM[K]AFESLK	1xPhoX [K3]	P42858	9	[K]GSEASAASR	1xPhoX [K1]	P42858	1235	FALSE	HDQ54_HUMAN	HDQ54_HUMAN	HDQ54	HDQ54	P42858_9	P42858_1235	P42858_9_P42858_1235	2	149.94	9	1204
FALSE	ATLEKLMK_x000D_ |_x000D_ LVSNKLK	PhoX	Inter	ATLE[K]LMK	1xAcetyl [A1]; 1xPhoX [K5]	P42858	6	LVSN[K]LK	1xPhoX [K5]	P23610	32	FALSE	HDQ54_HUMAN	HAP40woTag_HUMAN	HDQ54	HAP40	P42858_6	P23610_32	P42858_6_P23610_32	2	119.58	6	32
FALSE	AAAVLGMDKAVAEPVSR_x000D_ |_x000D_ KGSEASAASR	PhoX	Intra	AAAVLGMD[K]AVAEPVSR	1xPhoX [K9]	P42858	2790	[K]GSEASAASR	1xPhoX [K1]	P42858	1235	FALSE	HDQ54_HUMAN	HDQ54_HUMAN	HDQ54	HDQ54	P42858_2790	P42858_1235	P42858_2790_P42858_1235	2	88.73	2759	1204
FALSE	EKEPGEQASVPLSPK_x000D_ |_x000D_ TNLTSVTKNR	PhoX	Intra	E[K]EPGEQASVPLSPK	1xPhoX [K2]	P42858	1221	TNLTSVT[K]NR	1xPhoX [K8]	P42858	1443	FALSE	HDQ54_HUMAN	HDQ54_HUMAN	HDQ54	HDQ54	P42858_1221	P42858_1443	P42858_1443_P42858_1221	1	62.71	1190	1412
FALSE	GKVLLGEEEALEDDSESR_x000D_ |_x000D_ ATLEKLMK	PhoX	Intra	G[K]VLLGEEEALEDDSESR	1xPhoX [K2]	P42858	475	ATLE[K]LMK	1xAcetyl [A1]; 1xPhoX [K5]	P42858	6	FALSE	HDQ54_HUMAN	HDQ54_HUMAN	HDQ54	HDQ54	P42858_475	P42858_6	P42858_6_P42858_475	1	58.66	444	6
FALSE	KPNVAEAGEQFGQLGR_x000D_ |_x000D_ ELSATKK	PhoX	Inter	[K]PNVAEAGEQFGQLGR	1xPhoX [K1]	P23610	40	ELSAT[K]K	1xPhoX [K6]	P42858	129	FALSE	HAP40woTag_HUMAN	HDQ54_HUMAN	HAP40	HDQ54	P23610_40	P42858_129	P42858_129_P23610_40	1	57.5	40	98
FALSE	LHDVLKATHANYK_x000D_ |_x000D_ MVADECLNKVIK	PhoX	Intra	LHDVL[K]ATHANYK	1xPhoX [K6]	P42858	1277	MVADECLN[K]VIK	1xCarbamidomethyl [C6]; 1xPhoX [K9]	P42858	186	FALSE	HDQ54_HUMAN	HDQ54_HUMAN	HDQ54	HDQ54	P42858_1277	P42858_186	P42858_186_P42858_1277	2	60.9	1246	155
FALSE	ALKQYTTTTCVQLQK_x000D_ |_x000D_ ADKNAIHNHIR	PhoX	Intra	AL[K]QYTTTTCVQLQK	1xCarbamidomethyl [C10]; 1xPhoX [K3]	P42858	1467	AD[K]NAIHNHIR	1xPhoX [K3]	P42858	1448	FALSE	HDQ54_HUMAN	HDQ54_HUMAN	HDQ54	HDQ54	P42858_1467	P42858_1448	P42858_1467_P42858_1448	2	51.79	1436	1417
FALSE	QPSDSSVDKFVLRDEATEPGDQENKPCR_x000D_ |_x000D_ IKGDIGQSTDDDSAPLVHCVR	PhoX	Intra	QPSDSSVD[K]FVLRDEATEPGDQENKPCR	1xCarbamidomethyl [C27]; 1xPhoX [K9]	P42858	679	I[K]GDIGQSTDDDSAPLVHCVR	1xCarbamidomethyl [C19]; 1xPhoX [K2]	P42858	700	FALSE	HDQ54_HUMAN	HDQ54_HUMAN	HDQ54	HDQ54	P42858_679	P42858_700	P42858_700_P42858_679	1	43.81	648	669
FALSE	SSWASEEEANPAATKQEEVWPALGDR_x000D_ |_x000D_ GTNKADAGK	PhoX	Intra	SSWASEEEANPAAT[K]QEEVWPALGDR	1xPhoX [K15]	P42858	1154	GTN[K]ADAGK	1xPhoX [K4]	P42858	1590	FALSE	HDQ54_HUMAN	HDQ54_HUMAN	HDQ54	HDQ54	P42858_1154	P42858_1590	P42858_1590_P42858_1154	1	43	1123	1559
FALSE	AAAVLGMDKAVAEPVSR_x000D_ |_x000D_ NKPLK	PhoX	Intra	AAAVLGMD[K]AVAEPVSR	1xPhoX [K9]	P42858	2790	N[K]PLK	1xPhoX [K2]	P42858	2567	FALSE	HDQ54_HUMAN	HDQ54_HUMAN	HDQ54	HDQ54	P42858_2790	P42858_2567	P42858_2790_P42858_2567	2	41.96	2759	2536
FALSE	ADAGKELETQK_x000D_ |_x000D_ KGSEASAASR	PhoX	Intra	ADAG[K]ELETQK	1xPhoX [K5]	P42858	1595	[K]GSEASAASR	1xPhoX [K1]	P42858	1235	FALSE	HDQ54_HUMAN	HDQ54_HUMAN	HDQ54	HDQ54	P42858_1595	P42858_1235	P42858_1595_P42858_1235	2	102.98	1564	1204
FALSE	LDAESLVKLSVDRVNVHSPHR_x000D_ |_x000D_ KGFPCEAR	PhoX	Intra	LDAESLV[K]LSVDRVNVHSPHR	1xPhoX [K8]	P42858	2934	[K]GFPCEAR	1xCarbamidomethyl [C5]; 1xPhoX [K1]	P42858	3000	FALSE	HDQ54_HUMAN	HDQ54_HUMAN	HDQ54	HDQ54	P42858_2934	P42858_3000	P42858_3000_P42858_2934	1	54.47	2903	2969
FALSE	ADAGKELETQK_x000D_ |_x000D_ ATLEKLMK	PhoX	Intra	ADAG[K]ELETQK	1xPhoX [K5]	P42858	1595	ATLE[K]LMK	1xAcetyl [A1]; 1xPhoX [K5]	P42858	6	FALSE	HDQ54_HUMAN	HDQ54_HUMAN	HDQ54	HDQ54	P42858_1595	P42858_6	P42858_6_P42858_1595	1	47.85	1564	6
FALSE	ATLEKLMK_x000D_ |_x000D_ NKPLK	PhoX	Intra	ATLE[K]LMK	1xAcetyl [A1]; 1xPhoX [K5]	P42858	6	N[K]PLK	1xPhoX [K2]	P42858	2567	FALSE	HDQ54_HUMAN	HDQ54_HUMAN	HDQ54	HDQ54	P42858_6	P42858_2567	P42858_6_P42858_2567	1	47.14	6	2536
FALSE	LMKAFESLK_x000D_ |_x000D_ KELSATKK	PhoX	Intra	LM[K]AFESLK	1xPhoX [K3]	P42858	9	KELSAT[K]K	1xPhoX [K7]	P42858	129	FALSE	HDQ54_HUMAN	HDQ54_HUMAN	HDQ54	HDQ54	P42858_9	P42858_129	P42858_9_P42858_129	1	40.92	9	98

## Sheet: XLMS HTTdExon1HAP40
Checked	Crosslink Sequence	Crosslinker	Crosslink Type	Sequence A	Modifications A	Accession A	Position A	Sequence B	Modifications B	Accession B	Position B	Is Decoy	Protein Description A	Protein Description B	Gene_name_A	Gene_name_B	grp1	grp2	grp3	CSMs	`Max. XlinkX Score`	PosA_6X9O	PosB_6X9O
FALSE	KPNVAEAGEQFGQLGR_x000D_ |_x000D_ DESSVTCKLACTAVR	PhoX	Inter	[K]PNVAEAGEQFGQLGR	1xPhoX [K1]	P23610	40	DESSVTC[K]LACTAVR	2xCarbamidomethyl [C7; C11]; 1xPhoX [K8]	P42858	748	FALSE	HAP40woTag_HUMAN	HDdEx1_HUMAN	HAP40	HDdEx1	P23610_40	P42858_748	P42858_748_P23610_40	7	259.63	40	826
FALSE	TSKRPEESVQETLAAAVPK_x000D_ |_x000D_ +PAVAEEPLHRPK	PhoX	Intra	TS[K]RPEESVQETLAAAVPK	1xPhoX [K3]	P42858	142	PAVAEEPLHRPK	1xPhoX [P1]	P42858	1	FALSE	HDdEx1_HUMAN	HDdEx1_HUMAN	HDdEx1	HDdEx1	P42858_142	P42858_1	P42858_142_P42858_1	11	205.13	220	79
FALSE	DESSVTCKLACTAVR_x000D_ |_x000D_ +PAVAEEPLHRPK	PhoX	Intra	DESSVTC[K]LACTAVR	2xCarbamidomethyl [C7; C11]; 1xPhoX [K8]	P42858	748	PAVAEEPLHRPK	1xPhoX [P1]	P42858	1	FALSE	HDdEx1_HUMAN	HDdEx1_HUMAN	HDdEx1	HDdEx1	P42858_748	P42858_1	P42858_748_P42858_1	8	187.14	826	79
FALSE	TSKRPEESVQETLAAAVPK_x000D_ |_x000D_ AFIANLKSSSPTIRR	PhoX	Intra	TS[K]RPEESVQETLAAAVPK	1xPhoX [K3]	P42858	142	AFIANL[K]SSSPTIRR	1xPhoX [K7]	P42858	184	FALSE	HDdEx1_HUMAN	HDdEx1_HUMAN	HDdEx1	HDdEx1	P42858_142	P42858_184	P42858_184_P42858_142	9	186.16	220	262
FALSE	VSTQLKTNLTSVTK_x000D_ |_x000D_ ADAGKELETQK	PhoX	Intra	VSTQL[K]TNLTSVTK	1xPhoX [K6]	P42858	1326	ADAG[K]ELETQK	1xPhoX [K5]	P42858	1486	FALSE	HDdEx1_HUMAN	HDdEx1_HUMAN	HDdEx1	HDdEx1	P42858_1326	P42858_1486	P42858_1486_P42858_1326	11	204.19	1404	1564
FALSE	HSLSSTKLLSPQMSGEEEDSDLAAK_x000D_ |_x000D_ WWAEVQQTPKR	PhoX	Intra	HSLSST[K]LLSPQMSGEEEDSDLAAK	1xPhoX [K7]	P42858	1791	WWAEVQQTP[K]R	1xPhoX [K10]	P42858	1783	FALSE	HDdEx1_HUMAN	HDdEx1_HUMAN	HDdEx1	HDdEx1	P42858_1791	P42858_1783	P42858_1791_P42858_1783	4	178.02	1869	1861
FALSE	KDRVNHCLTICENIVAQSVR_x000D_ |_x000D_ KELSATK	PhoX	Intra	[K]DRVNHCLTICENIVAQSVR	2xCarbamidomethyl [C7; C11]; 1xPhoX [K1]	P42858	21	[K]ELSATK	1xPhoX [K1]	P42858	14	FALSE	HDdEx1_HUMAN	HDdEx1_HUMAN	HDdEx1	HDdEx1	P42858_21	P42858_14	P42858_21_P42858_14	15	170.44	99	92
FALSE	ADKNAIHNHIR_x000D_ |_x000D_ TNLTSVTKNR	PhoX	Intra	AD[K]NAIHNHIR	1xPhoX [K3]	P42858	1339	TNLTSVT[K]NR	1xPhoX [K8]	P42858	1334	FALSE	HDdEx1_HUMAN	HDdEx1_HUMAN	HDdEx1	HDdEx1	P42858_1339	P42858_1334	P42858_1339_P42858_1334	64	194.28	1417	1412
FALSE	KPNVAEAGEQFGQLGR_x000D_ |_x000D_ KGSEASAASR	PhoX	Inter	[K]PNVAEAGEQFGQLGR	1xPhoX [K1]	P23610	40	[K]GSEASAASR	1xPhoX [K1]	P42858	1126	FALSE	HAP40woTag_HUMAN	HDdEx1_HUMAN	HAP40	HDdEx1	P23610_40	P42858_1126	P42858_1126_P23610_40	8	168.06	40	1204
FALSE	LFYKCDQGQADPVVAVAR_x000D_ |_x000D_ LVSFLEAKAENLHR	PhoX	Intra	LFY[K]CDQGQADPVVAVAR	1xCarbamidomethyl [C5]; 1xPhoX [K4]	P42858	865	LVSFLEA[K]AENLHR	1xPhoX [K8]	P42858	810	FALSE	HDdEx1_HUMAN	HDdEx1_HUMAN	HDdEx1	HDdEx1	P42858_865	P42858_810	P42858_865_P42858_810	2	196.98	943	888
FALSE	+PAVAEEPLHRPK_x000D_ |_x000D_ KELSATKK	PhoX	Intra	PAVAEEPLHRPK	1xPhoX [P1]	P42858	1	[K]ELSATKK	1xPhoX [K1]	P42858	14	FALSE	HDdEx1_HUMAN	HDdEx1_HUMAN	HDdEx1	HDdEx1	P42858_1	P42858_14	P42858_14_P42858_1	25	184.45	79	92
FALSE	TSKRPEESVQETLAAAVPK_x000D_ |_x000D_ VLLKAFIANLK	PhoX	Intra	TS[K]RPEESVQETLAAAVPK	1xPhoX [K3]	P42858	142	VLL[K]AFIANLK	1xPhoX [K4]	P42858	177	FALSE	HDdEx1_HUMAN	HDdEx1_HUMAN	HDdEx1	HDdEx1	P42858_142	P42858_177	P42858_177_P42858_142	6	194.28	220	255
FALSE	+PAVAEEPLHRPK_x000D_ |_x000D_ LQLELYKEIK	PhoX	Intra	PAVAEEPLHRPK	1xPhoX [P1]	P42858	1	LQLELY[K]EIK	1xPhoX [K7]	P42858	96	FALSE	HDdEx1_HUMAN	HDdEx1_HUMAN	HDdEx1	HDdEx1	P42858_1	P42858_96	P42858_96_P42858_1	3	151.51	79	174
FALSE	NRADKNAIHNHIR_x000D_ |_x000D_ KGSEASAASR	PhoX	Intra	NRAD[K]NAIHNHIR	1xPhoX [K5]	P42858	1339	[K]GSEASAASR	1xPhoX [K1]	P42858	1126	FALSE	HDdEx1_HUMAN	HDdEx1_HUMAN	HDdEx1	HDdEx1	P42858_1339	P42858_1126	P42858_1339_P42858_1126	25	172.15	1417	1204
FALSE	KGSEASAASR_x000D_ |_x000D_ GTNKADAGK	PhoX	Intra	[K]GSEASAASR	1xPhoX [K1]	P42858	1126	GTN[K]ADAGK	1xPhoX [K4]	P42858	1481	FALSE	HDdEx1_HUMAN	HDdEx1_HUMAN	HDdEx1	HDdEx1	P42858_1126	P42858_1481	P42858_1481_P42858_1126	4	150.82	1204	1559
FALSE	LFEPLVIKALK_x000D_ |_x000D_ KGSEASAASR	PhoX	Intra	LFEPLVI[K]ALK	1xPhoX [K8]	P42858	1355	[K]GSEASAASR	1xPhoX [K1]	P42858	1126	FALSE	HDdEx1_HUMAN	HDdEx1_HUMAN	HDdEx1	HDdEx1	P42858_1355	P42858_1126	P42858_1355_P42858_1126	6	137.5	1433	1204
FALSE	NRADKNAIHNHIR_x000D_ |_x000D_ GTNKADAGK	PhoX	Intra	NRAD[K]NAIHNHIR	1xPhoX [K5]	P42858	1339	GTN[K]ADAGK	1xPhoX [K4]	P42858	1481	FALSE	HDdEx1_HUMAN	HDdEx1_HUMAN	HDdEx1	HDdEx1	P42858_1339	P42858_1481	P42858_1481_P42858_1339	28	145	1417	1559
FALSE	ALKQYTTTTCVQLQK_x000D_ |_x000D_ TNLTSVTKNR	PhoX	Intra	AL[K]QYTTTTCVQLQK	1xCarbamidomethyl [C10]; 1xPhoX [K3]	P42858	1358	TNLTSVT[K]NR	1xPhoX [K8]	P42858	1334	FALSE	HDdEx1_HUMAN	HDdEx1_HUMAN	HDdEx1	HDdEx1	P42858_1358	P42858_1334	P42858_1358_P42858_1334	7	172.15	1436	1412
FALSE	NRADKNAIHNHIR_x000D_ |_x000D_ VSTQLKTNLTSVTK	PhoX	Intra	NRAD[K]NAIHNHIR	1xPhoX [K5]	P42858	1339	VSTQL[K]TNLTSVTK	1xPhoX [K6]	P42858	1326	FALSE	HDdEx1_HUMAN	HDdEx1_HUMAN	HDdEx1	HDdEx1	P42858_1339	P42858_1326	P42858_1339_P42858_1326	21	143.23	1417	1404
FALSE	+PAVAEEPLHRPK_x000D_ |_x000D_ VLLKAFIANLK	PhoX	Intra	PAVAEEPLHRPK	1xPhoX [P1]	P42858	1	VLL[K]AFIANLK	1xPhoX [K4]	P42858	177	FALSE	HDdEx1_HUMAN	HDdEx1_HUMAN	HDdEx1	HDdEx1	P42858_1	P42858_177	P42858_177_P42858_1	7	119.57	79	255
FALSE	SSWASEEEANPAATKQEEVWPALGDR_x000D_ |_x000D_ KGSEASAASR	PhoX	Intra	SSWASEEEANPAAT[K]QEEVWPALGDR	1xPhoX [K15]	P42858	1045	[K]GSEASAASR	1xPhoX [K1]	P42858	1126	FALSE	HDdEx1_HUMAN	HDdEx1_HUMAN	HDdEx1	HDdEx1	P42858_1045	P42858_1126	P42858_1126_P42858_1045	7	106.76	1123	1204
FALSE	TLFGTNLASQFDGLSSNPSKSQGR_x000D_ |_x000D_ VSTQLKTNLTSVTK	PhoX	Intra	TLFGTNLASQFDGLSSNPS[K]SQGR	1xPhoX [K20]	P42858	1261	VSTQL[K]TNLTSVTK	1xPhoX [K6]	P42858	1326	FALSE	HDdEx1_HUMAN	HDdEx1_HUMAN	HDdEx1	HDdEx1	P42858_1261	P42858_1326	P42858_1326_P42858_1261	5	101.41	1339	1404
FALSE	NKPLKALDTR_x000D_ |_x000D_ KLSIIR	PhoX	Intra	NKPL[K]ALDTR	1xPhoX [K5]	P42858	2461	[K]LSIIR	1xPhoX [K1]	P42858	2470	FALSE	HDdEx1_HUMAN	HDdEx1_HUMAN	HDdEx1	HDdEx1	P42858_2461	P42858_2470	P42858_2470_P42858_2461	9	109.28	2539	2548
FALSE	VSTQLKTNLTSVTK_x000D_ |_x000D_ LFEPLVIKALK	PhoX	Intra	VSTQL[K]TNLTSVTK	1xPhoX [K6]	P42858	1326	LFEPLVI[K]ALK	1xPhoX [K8]	P42858	1355	FALSE	HDdEx1_HUMAN	HDdEx1_HUMAN	HDdEx1	HDdEx1	P42858_1326	P42858_1355	P42858_1355_P42858_1326	8	96.49	1404	1433
FALSE	ADAGKELETQK_x000D_ |_x000D_ TNLTSVTKNR	PhoX	Intra	ADAG[K]ELETQK	1xPhoX [K5]	P42858	1486	TNLTSVT[K]NR	1xPhoX [K8]	P42858	1334	FALSE	HDdEx1_HUMAN	HDdEx1_HUMAN	HDdEx1	HDdEx1	P42858_1486	P42858_1334	P42858_1486_P42858_1334	4	94.4	1564	1412
FALSE	EPGEQASVPLSPKK_x000D_ |_x000D_ +PAVAEEPLHRPK	PhoX	Intra	EPGEQASVPLSP[K]K	1xPhoX [K13]	P42858	1125	PAVAEEPLHRPK	1xPhoX [P1]	P42858	1	FALSE	HDdEx1_HUMAN	HDdEx1_HUMAN	HDdEx1	HDdEx1	P42858_1125	P42858_1	P42858_1125_P42858_1	2	94.26	1203	79
FALSE	AFIANLKSSSPTIR_x000D_ |_x000D_ +PAVAEEPLHRPK	PhoX	Intra	AFIANL[K]SSSPTIR	1xPhoX [K7]	P42858	184	PAVAEEPLHRPK	1xPhoX [P1]	P42858	1	FALSE	HDdEx1_HUMAN	HDdEx1_HUMAN	HDdEx1	HDdEx1	P42858_184	P42858_1	P42858_184_P42858_1	3	107.43	262	79
FALSE	KGSEASAASR_x000D_ |_x000D_ LVSNKLK	PhoX	Inter	[K]GSEASAASR	1xPhoX [K1]	P42858	1126	LVSN[K]LK	1xPhoX [K5]	P23610	32	FALSE	HDdEx1_HUMAN	HAP40woTag_HUMAN	HDdEx1	HAP40	P42858_1126	P23610_32	P42858_1126_P23610_32	3	93.6	1204	32
FALSE	+PAVAEEPLHRPK_x000D_ |_x000D_ LVSNKLK	PhoX	Inter	PAVAEEPLHRPK	1xPhoX [P1]	P42858	1	LVSN[K]LK	1xPhoX [K5]	P23610	32	FALSE	HDdEx1_HUMAN	HAP40woTag_HUMAN	HDdEx1	HAP40	P42858_1	P23610_32	P42858_1_P23610_32	9	110.43	79	32
FALSE	MVADECLNKVIK_x000D_ |_x000D_ KELSATK	PhoX	Intra	MVADECLN[K]VIK	1xCarbamidomethyl [C6]; 1xPhoX [K9]	P42858	77	[K]ELSATK	1xPhoX [K1]	P42858	14	FALSE	HDdEx1_HUMAN	HDdEx1_HUMAN	HDdEx1	HDdEx1	P42858_77	P42858_14	P42858_77_P42858_14	9	93.6	155	92
FALSE	EKEPGEQASVPLSPK_x000D_ |_x000D_ KGSEASAASR	PhoX	Intra	E[K]EPGEQASVPLSPK	1xPhoX [K2]	P42858	1112	[K]GSEASAASR	1xPhoX [K1]	P42858	1126	FALSE	HDdEx1_HUMAN	HDdEx1_HUMAN	HDdEx1	HDdEx1	P42858_1112	P42858_1126	P42858_1126_P42858_1112	19	118.06	1190	1204
FALSE	KDRVNHCLTICENIVAQSVR_x000D_ |_x000D_ KGSEASAASR	PhoX	Intra	[K]DRVNHCLTICENIVAQSVR	2xCarbamidomethyl [C7; C11]; 1xPhoX [K1]	P42858	21	[K]GSEASAASR	1xPhoX [K1]	P42858	1126	FALSE	HDdEx1_HUMAN	HDdEx1_HUMAN	HDdEx1	HDdEx1	P42858_21	P42858_1126	P42858_21_P42858_1126	4	92.69	99	1204
FALSE	ALKQYTTTTCVQLQK_x000D_ |_x000D_ KGSEASAASR	PhoX	Intra	AL[K]QYTTTTCVQLQK	1xCarbamidomethyl [C10]; 1xPhoX [K3]	P42858	1358	[K]GSEASAASR	1xPhoX [K1]	P42858	1126	FALSE	HDdEx1_HUMAN	HDdEx1_HUMAN	HDdEx1	HDdEx1	P42858_1358	P42858_1126	P42858_1358_P42858_1126	6	159.65	1436	1204
FALSE	VSTQLKTNLTSVTK_x000D_ |_x000D_ GTNKADAGK	PhoX	Intra	VSTQL[K]TNLTSVTK	1xPhoX [K6]	P42858	1326	GTN[K]ADAGK	1xPhoX [K4]	P42858	1481	FALSE	HDdEx1_HUMAN	HDdEx1_HUMAN	HDdEx1	HDdEx1	P42858_1326	P42858_1481	P42858_1481_P42858_1326	20	105.42	1404	1559
FALSE	KDRVNHCLTICENIVAQSVR_x000D_ |_x000D_ +PAVAEEPLHRPK	PhoX	Intra	[K]DRVNHCLTICENIVAQSVR	2xCarbamidomethyl [C7; C11]; 1xPhoX [K1]	P42858	21	PAVAEEPLHRPK	1xPhoX [P1]	P42858	1	FALSE	HDdEx1_HUMAN	HDdEx1_HUMAN	HDdEx1	HDdEx1	P42858_21	P42858_1	P42858_21_P42858_1	5	244.91	99	79
FALSE	GKVLLGEEEALEDDSESR_x000D_ |_x000D_ AFIANLKSSSPTIR	PhoX	Intra	G[K]VLLGEEEALEDDSESR	1xPhoX [K2]	P42858	366	AFIANL[K]SSSPTIR	1xPhoX [K7]	P42858	184	FALSE	HDdEx1_HUMAN	HDdEx1_HUMAN	HDdEx1	HDdEx1	P42858_366	P42858_184	P42858_366_P42858_184	2	100.15	444	262
FALSE	ADAGKELETQK_x000D_ |_x000D_ ENEDKWKR	PhoX	Intra	ADAG[K]ELETQK	1xPhoX [K5]	P42858	1486	ENED[K]WKR	1xPhoX [K5]	P42858	1526	FALSE	HDdEx1_HUMAN	HDdEx1_HUMAN	HDdEx1	HDdEx1	P42858_1486	P42858_1526	P42858_1526_P42858_1486	21	89.38	1564	1604
FALSE	NKPLKALDTR_x000D_ |_x000D_ KLSIIR	PhoX	Intra	N[K]PLKALDTR	1xPhoX [K2]	P42858	2458	[K]LSIIR	1xPhoX [K1]	P42858	2470	FALSE	HDdEx1_HUMAN	HDdEx1_HUMAN	HDdEx1	HDdEx1	P42858_2458	P42858_2470	P42858_2470_P42858_2458	9	95.35	2536	2548
FALSE	QSDTSGPVTTSKSSSLGSFYHLPSYLK_x000D_ |_x000D_ KGSEASAASR	PhoX	Intra	QSDTSGPVTTS[K]SSSLGSFYHLPSYLK	1xPhoX [K12]	P42858	1147	[K]GSEASAASR	1xPhoX [K1]	P42858	1126	FALSE	HDdEx1_HUMAN	HDdEx1_HUMAN	HDdEx1	HDdEx1	P42858_1147	P42858_1126	P42858_1147_P42858_1126	8	106.76	1225	1204
FALSE	LFEPLVIKALK_x000D_ |_x000D_ TNLTSVTKNR	PhoX	Intra	LFEPLVI[K]ALK	1xPhoX [K8]	P42858	1355	TNLTSVT[K]NR	1xPhoX [K8]	P42858	1334	FALSE	HDdEx1_HUMAN	HDdEx1_HUMAN	HDdEx1	HDdEx1	P42858_1355	P42858_1334	P42858_1355_P42858_1334	8	110.23	1433	1412
FALSE	PAVAEEPLHRPKK_x000D_ |_x000D_ ELSATKK	PhoX	Intra	PAVAEEPLHRP[K]K	1xPhoX [K12]	P42858	13	ELSAT[K]K	1xPhoX [K6]	P42858	20	FALSE	HDdEx1_HUMAN	HDdEx1_HUMAN	HDdEx1	HDdEx1	P42858_13	P42858_20	P42858_20_P42858_13	9	85.64	91	98
FALSE	ENEDKWKR_x000D_ |_x000D_ GTNKADAGK	PhoX	Intra	ENED[K]WKR	1xPhoX [K5]	P42858	1526	GTN[K]ADAGK	1xPhoX [K4]	P42858	1481	FALSE	HDdEx1_HUMAN	HDdEx1_HUMAN	HDdEx1	HDdEx1	P42858_1526	P42858_1481	P42858_1526_P42858_1481	14	85.31	1604	1559
FALSE	KPNVAEAGEQFGQLGR_x000D_ |_x000D_ KGFPCEAR	PhoX	Inter	[K]PNVAEAGEQFGQLGR	1xPhoX [K1]	P23610	40	[K]GFPCEAR	1xCarbamidomethyl [C5]; 1xPhoX [K1]	P42858	2891	FALSE	HAP40woTag_HUMAN	HDdEx1_HUMAN	HAP40	HDdEx1	P23610_40	P42858_2891	P42858_2891_P23610_40	5	113.97	40	2969
FALSE	ALKQYTTTTCVQLQK_x000D_ |_x000D_ VSTQLKTNLTSVTK	PhoX	Intra	AL[K]QYTTTTCVQLQK	1xCarbamidomethyl [C10]; 1xPhoX [K3]	P42858	1358	VSTQL[K]TNLTSVTK	1xPhoX [K6]	P42858	1326	FALSE	HDdEx1_HUMAN	HDdEx1_HUMAN	HDdEx1	HDdEx1	P42858_1358	P42858_1326	P42858_1358_P42858_1326	3	84.57	1436	1404
FALSE	LFYKCDQGQADPVVAVAR_x000D_ |_x000D_ GAHHYTGLLKLQER	PhoX	Intra	LFY[K]CDQGQADPVVAVAR	1xCarbamidomethyl [C5]; 1xPhoX [K4]	P42858	865	GAHHYTGLL[K]LQER	1xPhoX [K10]	P42858	826	FALSE	HDdEx1_HUMAN	HDdEx1_HUMAN	HDdEx1	HDdEx1	P42858_865	P42858_826	P42858_865_P42858_826	2	84.57	943	904
FALSE	KPNVAEAGEQFGQLGR_x000D_ |_x000D_ KELSATK	PhoX	Inter	[K]PNVAEAGEQFGQLGR	1xPhoX [K1]	P23610	40	[K]ELSATK	1xPhoX [K1]	P42858	14	FALSE	HAP40woTag_HUMAN	HDdEx1_HUMAN	HAP40	HDdEx1	P23610_40	P42858_14	P42858_14_P23610_40	9	84.11	40	92
FALSE	RTNTPKAISEEEEEVDPNTQNPK_x000D_ |_x000D_ TLKDESSVTCK	PhoX	Intra	RTNTP[K]AISEEEEEVDPNTQNPK	1xPhoX [K6]	P42858	2261	TL[K]DESSVTCK	1xCarbamidomethyl [C10]; 1xPhoX [K3]	P42858	740	FALSE	HDdEx1_HUMAN	HDdEx1_HUMAN	HDdEx1	HDdEx1	P42858_2261	P42858_740	P42858_740_P42858_2261	15	158.53	2339	818
FALSE	+PAVAEEPLHRPK_x000D_ |_x000D_ KLSIIR	PhoX	Intra	PAVAEEPLHRPK	1xPhoX [P1]	P42858	1	[K]LSIIR	1xPhoX [K1]	P42858	2470	FALSE	HDdEx1_HUMAN	HDdEx1_HUMAN	HDdEx1	HDdEx1	P42858_1	P42858_2470	P42858_2470_P42858_1	5	85.26	79	2548
FALSE	VTLDLQNSTEKFGGFLR_x000D_ |_x000D_ +PAVAEEPLHRPK	PhoX	Intra	VTLDLQNSTE[K]FGGFLR	1xPhoX [K11]	P42858	1186	PAVAEEPLHRPK	1xPhoX [P1]	P42858	1	FALSE	HDdEx1_HUMAN	HDdEx1_HUMAN	HDdEx1	HDdEx1	P42858_1186	P42858_1	P42858_1186_P42858_1	2	78.5	1264	79
FALSE	KPNVAEAGEQFGQLGR_x000D_ |_x000D_ +PAVAEEPLHRPK	PhoX	Inter	[K]PNVAEAGEQFGQLGR	1xPhoX [K1]	P23610	40	PAVAEEPLHRPK	1xPhoX [P1]	P42858	1	FALSE	HAP40woTag_HUMAN	HDdEx1_HUMAN	HAP40	HDdEx1	P23610_40	P42858_1	P42858_1_P23610_40	3	77.74	40	79
FALSE	TLFGTNLASQFDGLSSNPSKSQGR_x000D_ |_x000D_ KGSEASAASR	PhoX	Intra	TLFGTNLASQFDGLSSNPS[K]SQGR	1xPhoX [K20]	P42858	1261	[K]GSEASAASR	1xPhoX [K1]	P42858	1126	FALSE	HDdEx1_HUMAN	HDdEx1_HUMAN	HDdEx1	HDdEx1	P42858_1261	P42858_1126	P42858_1261_P42858_1126	3	77.37	1339	1204
FALSE	QPSDSSVDKFVLRDEATEPGDQENKPCR_x000D_ |_x000D_ DESSVTCKLACTAVR	PhoX	Intra	QPSDSSVD[K]FVLRDEATEPGDQENKPCR	1xCarbamidomethyl [C27]; 1xPhoX [K9]	P42858	570	DESSVTC[K]LACTAVR	2xCarbamidomethyl [C7; C11]; 1xPhoX [K8]	P42858	748	FALSE	HDdEx1_HUMAN	HDdEx1_HUMAN	HDdEx1	HDdEx1	P42858_570	P42858_748	P42858_748_P42858_570	3	93.43	648	826
FALSE	KDRVNHCLTICENIVAQSVR_x000D_ |_x000D_ PAVAEEPLHRPKK	PhoX	Intra	[K]DRVNHCLTICENIVAQSVR	2xCarbamidomethyl [C7; C11]; 1xPhoX [K1]	P42858	21	PAVAEEPLHRP[K]K	1xPhoX [K12]	P42858	13	FALSE	HDdEx1_HUMAN	HDdEx1_HUMAN	HDdEx1	HDdEx1	P42858_21	P42858_13	P42858_21_P42858_13	3	89.3	99	91
FALSE	TNLTSVTKNRADK_x000D_ |_x000D_ GTNKADAGK	PhoX	Intra	TNLTSVT[K]NRADK	1xPhoX [K8]	P42858	1334	GTN[K]ADAGK	1xPhoX [K4]	P42858	1481	FALSE	HDdEx1_HUMAN	HDdEx1_HUMAN	HDdEx1	HDdEx1	P42858_1334	P42858_1481	P42858_1481_P42858_1334	30	77.72	1412	1559
FALSE	LDAESLVKLSVDRVNVHSPHR_x000D_ |_x000D_ EKVSPGR	PhoX	Intra	LDAESLV[K]LSVDRVNVHSPHR	1xPhoX [K8]	P42858	2825	E[K]VSPGR	1xPhoX [K2]	P42858	2856	FALSE	HDdEx1_HUMAN	HDdEx1_HUMAN	HDdEx1	HDdEx1	P42858_2825	P42858_2856	P42858_2856_P42858_2825	13	72.05	2903	2934
FALSE	KGSEASAASR_x000D_ |_x000D_ KELSATK	PhoX	Intra	[K]GSEASAASR	1xPhoX [K1]	P42858	1126	[K]ELSATK	1xPhoX [K1]	P42858	14	FALSE	HDdEx1_HUMAN	HDdEx1_HUMAN	HDdEx1	HDdEx1	P42858_1126	P42858_14	P42858_14_P42858_1126	5	70.49	1204	92
FALSE	SSWASEEEANPAATKQEEVWPALGDR_x000D_ |_x000D_ EKEPGEQASVPLSPK	PhoX	Intra	SSWASEEEANPAAT[K]QEEVWPALGDR	1xPhoX [K15]	P42858	1045	E[K]EPGEQASVPLSPK	1xPhoX [K2]	P42858	1112	FALSE	HDdEx1_HUMAN	HDdEx1_HUMAN	HDdEx1	HDdEx1	P42858_1045	P42858_1112	P42858_1112_P42858_1045	1	69.95	1123	1190
FALSE	TSKRPEESVQETLAAAVPK_x000D_ |_x000D_ GKVLLGEEEALEDDSESR	PhoX	Intra	TS[K]RPEESVQETLAAAVPK	1xPhoX [K3]	P42858	142	G[K]VLLGEEEALEDDSESR	1xPhoX [K2]	P42858	366	FALSE	HDdEx1_HUMAN	HDdEx1_HUMAN	HDdEx1	HDdEx1	P42858_142	P42858_366	P42858_366_P42858_142	5	163.32	220	444
FALSE	ADKNAIHNHIR_x000D_ |_x000D_ LFEPLVIKALK	PhoX	Intra	AD[K]NAIHNHIR	1xPhoX [K3]	P42858	1339	LFEPLVI[K]ALK	1xPhoX [K8]	P42858	1355	FALSE	HDdEx1_HUMAN	HDdEx1_HUMAN	HDdEx1	HDdEx1	P42858_1339	P42858_1355	P42858_1355_P42858_1339	2	68.42	1417	1433
FALSE	EKVSPGR_x000D_ |_x000D_ KLSIIR	PhoX	Intra	E[K]VSPGR	1xPhoX [K2]	P42858	2856	[K]LSIIR	1xPhoX [K1]	P42858	2470	FALSE	HDdEx1_HUMAN	HDdEx1_HUMAN	HDdEx1	HDdEx1	P42858_2856	P42858_2470	P42858_2856_P42858_2470	46	67.76	2934	2548
FALSE	DTSLKGSFGVTR_x000D_ |_x000D_ KELSATK	PhoX	Intra	DTSL[K]GSFGVTR	1xPhoX [K5]	P42858	259	[K]ELSATK	1xPhoX [K1]	P42858	14	FALSE	HDdEx1_HUMAN	HDdEx1_HUMAN	HDdEx1	HDdEx1	P42858_259	P42858_14	P42858_259_P42858_14	4	67.33	337	92
FALSE	GTNKADAGK_x000D_ |_x000D_ EKVSPGR	PhoX	Intra	GTN[K]ADAGK	1xPhoX [K4]	P42858	1481	E[K]VSPGR	1xPhoX [K2]	P42858	2856	FALSE	HDdEx1_HUMAN	HDdEx1_HUMAN	HDdEx1	HDdEx1	P42858_1481	P42858_2856	P42858_2856_P42858_1481	5	70.49	1559	2934
FALSE	DTSLKGSFGVTR_x000D_ |_x000D_ ADAGKELETQK	PhoX	Intra	DTSL[K]GSFGVTR	1xPhoX [K5]	P42858	259	ADAG[K]ELETQK	1xPhoX [K5]	P42858	1486	FALSE	HDdEx1_HUMAN	HDdEx1_HUMAN	HDdEx1	HDdEx1	P42858_259	P42858_1486	P42858_259_P42858_1486	1	65.52	337	1564
FALSE	NKPLKALDTR_x000D_ |_x000D_ EKVSPGR	PhoX	Intra	NKPL[K]ALDTR	1xPhoX [K5]	P42858	2461	E[K]VSPGR	1xPhoX [K2]	P42858	2856	FALSE	HDdEx1_HUMAN	HDdEx1_HUMAN	HDdEx1	HDdEx1	P42858_2461	P42858_2856	P42858_2856_P42858_2461	15	79.45	2539	2934
FALSE	VIKALMDSNLPR_x000D_ |_x000D_ KELSATK	PhoX	Intra	VI[K]ALMDSNLPR	1xPhoX [K3]	P42858	80	[K]ELSATK	1xPhoX [K1]	P42858	14	FALSE	HDdEx1_HUMAN	HDdEx1_HUMAN	HDdEx1	HDdEx1	P42858_80	P42858_14	P42858_80_P42858_14	1	64.4	158	92
FALSE	KPNVAEAGEQFGQLGR_x000D_ |_x000D_ LVSNKLK	PhoX	Intra	[K]PNVAEAGEQFGQLGR	1xPhoX [K1]	P23610	40	LVSN[K]LK	1xPhoX [K5]	P23610	32	FALSE	HAP40woTag_HUMAN	HAP40woTag_HUMAN	HAP40	HAP40	P23610_40	P23610_32	P23610_40_P23610_32	5	102.29	40	32
FALSE	PAVAEEPLHRPKK_x000D_ |_x000D_ MVADECLNKVIK	PhoX	Intra	PAVAEEPLHRP[K]K	1xPhoX [K12]	P42858	13	MVADECLN[K]VIK	1xCarbamidomethyl [C6]; 1xPhoX [K9]	P42858	77	FALSE	HDdEx1_HUMAN	HDdEx1_HUMAN	HDdEx1	HDdEx1	P42858_13	P42858_77	P42858_77_P42858_13	7	89.14	91	155
FALSE	LFEPLVIKALK_x000D_ |_x000D_ GTNKADAGK	PhoX	Intra	LFEPLVI[K]ALK	1xPhoX [K8]	P42858	1355	GTN[K]ADAGK	1xPhoX [K4]	P42858	1481	FALSE	HDdEx1_HUMAN	HDdEx1_HUMAN	HDdEx1	HDdEx1	P42858_1355	P42858_1481	P42858_1481_P42858_1355	4	90.94	1433	1559
FALSE	IKGDIGQSTDDDSAPLVHCVR_x000D_ |_x000D_ FVLRDEATEPGDQENKPCR	PhoX	Intra	I[K]GDIGQSTDDDSAPLVHCVR	1xCarbamidomethyl [C19]; 1xPhoX [K2]	P42858	591	FVLRDEATEPGDQEN[K]PCR	1xCarbamidomethyl [C18]; 1xPhoX [K16]	P42858	586	FALSE	HDdEx1_HUMAN	HDdEx1_HUMAN	HDdEx1	HDdEx1	P42858_591	P42858_586	P42858_591_P42858_586	15	191.36	669	664
FALSE	TLFGTNLASQFDGLSSNPSKSQGR_x000D_ |_x000D_ GTNKADAGK	PhoX	Intra	TLFGTNLASQFDGLSSNPS[K]SQGR	1xPhoX [K20]	P42858	1261	GTN[K]ADAGK	1xPhoX [K4]	P42858	1481	FALSE	HDdEx1_HUMAN	HDdEx1_HUMAN	HDdEx1	HDdEx1	P42858_1261	P42858_1481	P42858_1481_P42858_1261	1	61.12	1339	1559
FALSE	+PAVAEEPLHRPK_x000D_ |_x000D_ GTNKADAGK	PhoX	Intra	PAVAEEPLHRPK	1xPhoX [P1]	P42858	1	GTN[K]ADAGK	1xPhoX [K4]	P42858	1481	FALSE	HDdEx1_HUMAN	HDdEx1_HUMAN	HDdEx1	HDdEx1	P42858_1	P42858_1481	P42858_1481_P42858_1	2	60.97	79	1559
FALSE	DTSLKGSFGVTR_x000D_ |_x000D_ TNLTSVTKNR	PhoX	Intra	DTSL[K]GSFGVTR	1xPhoX [K5]	P42858	259	TNLTSVT[K]NR	1xPhoX [K8]	P42858	1334	FALSE	HDdEx1_HUMAN	HDdEx1_HUMAN	HDdEx1	HDdEx1	P42858_259	P42858_1334	P42858_259_P42858_1334	4	94.26	337	1412
FALSE	DESSVTCKLACTAVR_x000D_ |_x000D_ LVSNKLK	PhoX	Inter	DESSVTC[K]LACTAVR	2xCarbamidomethyl [C7; C11]; 1xPhoX [K8]	P42858	748	LVSN[K]LK	1xPhoX [K5]	P23610	32	FALSE	HDdEx1_HUMAN	HAP40woTag_HUMAN	HDdEx1	HAP40	P42858_748	P23610_32	P42858_748_P23610_32	2	57.07	826	32
FALSE	EVFKEFIYR_x000D_ |_x000D_ LVSNKLK	PhoX	Inter	EVF[K]EFIYR	1xPhoX [K4]	P42858	2371	LVSN[K]LK	1xPhoX [K5]	P23610	32	FALSE	HDdEx1_HUMAN	HAP40woTag_HUMAN	HDdEx1	HAP40	P42858_2371	P23610_32	P42858_2371_P23610_32	6	86.63	2449	32
FALSE	NSSMALQQAHLLKNMSHCR_x000D_ |_x000D_ +PAVAEEPLHRPK	PhoX	Intra	NSSMALQQAHLL[K]NMSHCR	1xCarbamidomethyl [C18]; 1xPhoX [K13]	P42858	555	PAVAEEPLHRPK	1xPhoX [P1]	P42858	1	FALSE	HDdEx1_HUMAN	HDdEx1_HUMAN	HDdEx1	HDdEx1	P42858_555	P42858_1	P42858_555_P42858_1	1	55.68	633	79
FALSE	AAAVLGMDKAVAEPVSR_x000D_ |_x000D_ KLSIIR	PhoX	Intra	AAAVLGMD[K]AVAEPVSR	1xPhoX [K9]	P42858	2681	[K]LSIIR	1xPhoX [K1]	P42858	2470	FALSE	HDdEx1_HUMAN	HDdEx1_HUMAN	HDdEx1	HDdEx1	P42858_2681	P42858_2470	P42858_2681_P42858_2470	9	69.64	2759	2548
FALSE	+PAVAEEPLHRPK_x000D_ |_x000D_ KGSEASAASR	PhoX	Intra	PAVAEEPLHRPK	1xPhoX [P1]	P42858	1	[K]GSEASAASR	1xPhoX [K1]	P42858	1126	FALSE	HDdEx1_HUMAN	HDdEx1_HUMAN	HDdEx1	HDdEx1	P42858_1	P42858_1126	P42858_1126_P42858_1	4	79.12	79	1204
FALSE	LQLELYKEIK_x000D_ |_x000D_ KNGAPR	PhoX	Intra	LQLELY[K]EIK	1xPhoX [K7]	P42858	96	[K]NGAPR	1xPhoX [K1]	P42858	100	FALSE	HDdEx1_HUMAN	HDdEx1_HUMAN	HDdEx1	HDdEx1	P42858_96	P42858_100	P42858_96_P42858_100	7	66.56	174	178
FALSE	NKPLKALDTR_x000D_ |_x000D_ EKVSPGR	PhoX	Intra	N[K]PLKALDTR	1xPhoX [K2]	P42858	2458	E[K]VSPGR	1xPhoX [K2]	P42858	2856	FALSE	HDdEx1_HUMAN	HDdEx1_HUMAN	HDdEx1	HDdEx1	P42858_2458	P42858_2856	P42858_2856_P42858_2458	3	52.33	2536	2934
FALSE	DESSVTCKLACTAVR_x000D_ |_x000D_ NRADKNAIHNHIR	PhoX	Intra	DESSVTC[K]LACTAVR	2xCarbamidomethyl [C7; C11]; 1xPhoX [K8]	P42858	748	NRAD[K]NAIHNHIR	1xPhoX [K5]	P42858	1339	FALSE	HDdEx1_HUMAN	HDdEx1_HUMAN	HDdEx1	HDdEx1	P42858_748	P42858_1339	P42858_748_P42858_1339	4	65.8	826	1417
FALSE	KPNVAEAGEQFGQLGR_x000D_ |_x000D_ NKPLK	PhoX	Inter	[K]PNVAEAGEQFGQLGR	1xPhoX [K1]	P23610	40	N[K]PLK	1xPhoX [K2]	P42858	2458	FALSE	HAP40woTag_HUMAN	HDdEx1_HUMAN	HAP40	HDdEx1	P23610_40	P42858_2458	P42858_2458_P23610_40	3	45.16	40	2536
FALSE	TSKRPEESVQETLAAAVPK_x000D_ |_x000D_ KELSATK	PhoX	Intra	TS[K]RPEESVQETLAAAVPK	1xPhoX [K3]	P42858	142	[K]ELSATK	1xPhoX [K1]	P42858	14	FALSE	HDdEx1_HUMAN	HDdEx1_HUMAN	HDdEx1	HDdEx1	P42858_142	P42858_14	P42858_142_P42858_14	2	44.8	220	92
FALSE	NKPLKALDTR_x000D_ |_x000D_ LVSNKLK	PhoX	Inter	NKPL[K]ALDTR	1xPhoX [K5]	P42858	2461	LVSN[K]LK	1xPhoX [K5]	P23610	32	FALSE	HDdEx1_HUMAN	HAP40woTag_HUMAN	HDdEx1	HAP40	P42858_2461	P23610_32	P42858_2461_P23610_32	2	43.63	2539	32
FALSE	TNTPKAISEEEEEVDPNTQNPK_x000D_ |_x000D_ DESSVTCKLACTAVR	PhoX	Intra	TNTP[K]AISEEEEEVDPNTQNPK	1xPhoX [K5]	P42858	2261	DESSVTC[K]LACTAVR	2xCarbamidomethyl [C7; C11]; 1xPhoX [K8]	P42858	748	FALSE	HDdEx1_HUMAN	HDdEx1_HUMAN	HDdEx1	HDdEx1	P42858_2261	P42858_748	P42858_748_P42858_2261	6	79.91	2339	826
FALSE	TNTPKAISEEEEEVDPNTQNPK_x000D_ |_x000D_ EVFKEFIYR	PhoX	Intra	TNTP[K]AISEEEEEVDPNTQNPK	1xPhoX [K5]	P42858	2261	EVF[K]EFIYR	1xPhoX [K4]	P42858	2371	FALSE	HDdEx1_HUMAN	HDdEx1_HUMAN	HDdEx1	HDdEx1	P42858_2261	P42858_2371	P42858_2371_P42858_2261	1	43	2339	2449
FALSE	TLFGTNLASQFDGLSSNPSKSQGR_x000D_ |_x000D_ ADAGKELETQK	PhoX	Intra	TLFGTNLASQFDGLSSNPS[K]SQGR	1xPhoX [K20]	P42858	1261	ADAG[K]ELETQK	1xPhoX [K5]	P42858	1486	FALSE	HDdEx1_HUMAN	HDdEx1_HUMAN	HDdEx1	HDdEx1	P42858_1261	P42858_1486	P42858_1486_P42858_1261	2	56.41	1339	1564
FALSE	KPNVAEAGEQFGQLGR_x000D_ |_x000D_ EKEPGEQASVPLSPK	PhoX	Inter	[K]PNVAEAGEQFGQLGR	1xPhoX [K1]	P23610	40	E[K]EPGEQASVPLSPK	1xPhoX [K2]	P42858	1112	FALSE	HAP40woTag_HUMAN	HDdEx1_HUMAN	HAP40	HDdEx1	P23610_40	P42858_1112	P42858_1112_P23610_40	2	148.38	40	1190
FALSE	ALKQYTTTTCVQLQK_x000D_ |_x000D_ GTNKADAGK	PhoX	Intra	AL[K]QYTTTTCVQLQK	1xCarbamidomethyl [C10]; 1xPhoX [K3]	P42858	1358	GTN[K]ADAGK	1xPhoX [K4]	P42858	1481	FALSE	HDdEx1_HUMAN	HDdEx1_HUMAN	HDdEx1	HDdEx1	P42858_1358	P42858_1481	P42858_1481_P42858_1358	2	106.84	1436	1559
FALSE	AAAVLGMDKAVAEPVSR_x000D_ |_x000D_ KGSEASAASR	PhoX	Intra	AAAVLGMD[K]AVAEPVSR	1xPhoX [K9]	P42858	2681	[K]GSEASAASR	1xPhoX [K1]	P42858	1126	FALSE	HDdEx1_HUMAN	HDdEx1_HUMAN	HDdEx1	HDdEx1	P42858_2681	P42858_1126	P42858_2681_P42858_1126	3	100.82	2759	1204
FALSE	KGSEASAASR_x000D_ |_x000D_ EKVSPGR	PhoX	Intra	[K]GSEASAASR	1xPhoX [K1]	P42858	1126	E[K]VSPGR	1xPhoX [K2]	P42858	2856	FALSE	HDdEx1_HUMAN	HDdEx1_HUMAN	HDdEx1	HDdEx1	P42858_1126	P42858_2856	P42858_2856_P42858_1126	1	86.11	1204	2934
FALSE	LVSNKLK_x000D_ |_x000D_ KLSIIR	PhoX	Inter	LVSN[K]LK	1xPhoX [K5]	P23610	32	[K]LSIIR	1xPhoX [K1]	P42858	2470	FALSE	HAP40woTag_HUMAN	HDdEx1_HUMAN	HAP40	HDdEx1	P23610_32	P42858_2470	P42858_2470_P23610_32	1	77.93	32	2548
FALSE	TLFGTNLASQFDGLSSNPSKSQGR_x000D_ |_x000D_ TNLTSVTKNR	PhoX	Intra	TLFGTNLASQFDGLSSNPS[K]SQGR	1xPhoX [K20]	P42858	1261	TNLTSVT[K]NR	1xPhoX [K8]	P42858	1334	FALSE	HDdEx1_HUMAN	HDdEx1_HUMAN	HDdEx1	HDdEx1	P42858_1261	P42858_1334	P42858_1334_P42858_1261	4	79.45	1339	1412
FALSE	GTNKADAGK_x000D_ |_x000D_ KELSATK	PhoX	Intra	GTN[K]ADAGK	1xPhoX [K4]	P42858	1481	[K]ELSATK	1xPhoX [K1]	P42858	14	FALSE	HDdEx1_HUMAN	HDdEx1_HUMAN	HDdEx1	HDdEx1	P42858_1481	P42858_14	P42858_1481_P42858_14	2	77.2	1559	92
FALSE	SSWASEEEANPAATKQEEVWPALGDR_x000D_ |_x000D_ TNLTSVTKNR	PhoX	Intra	SSWASEEEANPAAT[K]QEEVWPALGDR	1xPhoX [K15]	P42858	1045	TNLTSVT[K]NR	1xPhoX [K8]	P42858	1334	FALSE	HDdEx1_HUMAN	HDdEx1_HUMAN	HDdEx1	HDdEx1	P42858_1045	P42858_1334	P42858_1334_P42858_1045	4	102.98	1123	1412
FALSE	KGFPCEAR_x000D_ |_x000D_ EKVSPGR	PhoX	Intra	[K]GFPCEAR	1xCarbamidomethyl [C5]; 1xPhoX [K1]	P42858	2891	E[K]VSPGR	1xPhoX [K2]	P42858	2856	FALSE	HDdEx1_HUMAN	HDdEx1_HUMAN	HDdEx1	HDdEx1	P42858_2891	P42858_2856	P42858_2891_P42858_2856	1	72.05	2969	2934
FALSE	LVSNKLK_x000D_ |_x000D_ NKPLK	PhoX	Inter	LVSN[K]LK	1xPhoX [K5]	P23610	32	N[K]PLK	1xPhoX [K2]	P42858	2458	FALSE	HAP40woTag_HUMAN	HDdEx1_HUMAN	HAP40	HDdEx1	P23610_32	P42858_2458	P42858_2458_P23610_32	1	70.86	32	2536
FALSE	LVSNKLK_x000D_ |_x000D_ ELSATKK	PhoX	Inter	LVSN[K]LK	1xPhoX [K5]	P23610	32	ELSAT[K]K	1xPhoX [K6]	P42858	20	FALSE	HAP40woTag_HUMAN	HDdEx1_HUMAN	HAP40	HDdEx1	P23610_32	P42858_20	P42858_20_P23610_32	2	64.4	32	98
FALSE	KGFPCEAR_x000D_ |_x000D_ LVSNKLK	PhoX	Inter	[K]GFPCEAR	1xCarbamidomethyl [C5]; 1xPhoX [K1]	P42858	2891	LVSN[K]LK	1xPhoX [K5]	P23610	32	FALSE	HDdEx1_HUMAN	HAP40woTag_HUMAN	HDdEx1	HAP40	P42858_2891	P23610_32	P42858_2891_P23610_32	1	59.29	2969	32
FALSE	TLKDESSVTCK_x000D_ |_x000D_ LVSNKLK	PhoX	Inter	TL[K]DESSVTCK	1xCarbamidomethyl [C10]; 1xPhoX [K3]	P42858	740	LVSN[K]LK	1xPhoX [K5]	P23610	32	FALSE	HDdEx1_HUMAN	HAP40woTag_HUMAN	HDdEx1	HAP40	P42858_740	P23610_32	P42858_740_P23610_32	2	57.5	818	32
FALSE	ALKQYTTTTCVQLQK_x000D_ |_x000D_ +PAVAEEPLHRPK	PhoX	Intra	AL[K]QYTTTTCVQLQK	1xCarbamidomethyl [C10]; 1xPhoX [K3]	P42858	1358	PAVAEEPLHRPK	1xPhoX [P1]	P42858	1	FALSE	HDdEx1_HUMAN	HDdEx1_HUMAN	HDdEx1	HDdEx1	P42858_1358	P42858_1	P42858_1358_P42858_1	2	52.4	1436	79
FALSE	VIKALMDSNLPR_x000D_ |_x000D_ GTNKADAGK	PhoX	Intra	VI[K]ALMDSNLPR	1xPhoX [K3]	P42858	80	GTN[K]ADAGK	1xPhoX [K4]	P42858	1481	FALSE	HDdEx1_HUMAN	HDdEx1_HUMAN	HDdEx1	HDdEx1	P42858_80	P42858_1481	P42858_80_P42858_1481	1	48.17	158	1559
FALSE	KGFPCEAR_x000D_ |_x000D_ NKPLK	PhoX	Intra	[K]GFPCEAR	1xCarbamidomethyl [C5]; 1xPhoX [K1]	P42858	2891	N[K]PLK	1xPhoX [K2]	P42858	2458	FALSE	HDdEx1_HUMAN	HDdEx1_HUMAN	HDdEx1	HDdEx1	P42858_2891	P42858_2458	P42858_2891_P42858_2458	1	45.16	2969	2536
FALSE	NSSMALQQAHLLKNMSHCR_x000D_ |_x000D_ KELSATK	PhoX	Intra	NSSMALQQAHLL[K]NMSHCR	1xCarbamidomethyl [C18]; 1xPhoX [K13]	P42858	555	[K]ELSATK	1xPhoX [K1]	P42858	14	FALSE	HDdEx1_HUMAN	HDdEx1_HUMAN	HDdEx1	HDdEx1	P42858_555	P42858_14	P42858_555_P42858_14	2	44.8	633	92
FALSE	EPGEQASVPLSPKK_x000D_ |_x000D_ ADKNAIHNHIR	PhoX	Intra	EPGEQASVPLSP[K]K	1xPhoX [K13]	P42858	1125	AD[K]NAIHNHIR	1xPhoX [K3]	P42858	1339	FALSE	HDdEx1_HUMAN	HDdEx1_HUMAN	HDdEx1	HDdEx1	P42858_1125	P42858_1339	P42858_1339_P42858_1125	1	41.65	1203	1417
FALSE	TSKRPEESVQETLAAAVPK_x000D_ |_x000D_ DESSVTCKLACTAVR	PhoX	Intra	TS[K]RPEESVQETLAAAVPK	1xPhoX [K3]	P42858	142	DESSVTC[K]LACTAVR	2xCarbamidomethyl [C7; C11]; 1xPhoX [K8]	P42858	748	FALSE	HDdEx1_HUMAN	HDdEx1_HUMAN	HDdEx1	HDdEx1	P42858_142	P42858_748	P42858_748_P42858_142	1	88.5	220	826
FALSE	KPNVAEAGEQFGQLGR_x000D_ |_x000D_ EPGEQASVPLSPKK	PhoX	Inter	[K]PNVAEAGEQFGQLGR	1xPhoX [K1]	P23610	40	EPGEQASVPLSP[K]K	1xPhoX [K13]	P42858	1125	FALSE	HAP40woTag_HUMAN	HDdEx1_HUMAN	HAP40	HDdEx1	P23610_40	P42858_1125	P42858_1125_P23610_40	1	78.6	40	1203
FALSE	LFEPLVIKALK_x000D_ |_x000D_ ADAGKELETQK	PhoX	Intra	LFEPLVI[K]ALK	1xPhoX [K8]	P42858	1355	ADAG[K]ELETQK	1xPhoX [K5]	P42858	1486	FALSE	HDdEx1_HUMAN	HDdEx1_HUMAN	HDdEx1	HDdEx1	P42858_1355	P42858_1486	P42858_1486_P42858_1355	4	68.42	1433	1564
FALSE	PAVAEEPLHRPKK_x000D_ |_x000D_ LVSNKLK	PhoX	Inter	PAVAEEPLHRP[K]K	1xPhoX [K12]	P42858	13	LVSN[K]LK	1xPhoX [K5]	P23610	32	FALSE	HDdEx1_HUMAN	HAP40woTag_HUMAN	HDdEx1	HAP40	P42858_13	P23610_32	P42858_13_P23610_32	1	63.58	91	32
FALSE	VSTQLKTNLTSVTK_x000D_ |_x000D_ KGSEASAASR	PhoX	Intra	VSTQL[K]TNLTSVTK	1xPhoX [K6]	P42858	1326	[K]GSEASAASR	1xPhoX [K1]	P42858	1126	FALSE	HDdEx1_HUMAN	HDdEx1_HUMAN	HDdEx1	HDdEx1	P42858_1326	P42858_1126	P42858_1326_P42858_1126	1	50.97	1404	1204
FALSE	DESSVTCKLACTAVR_x000D_ |_x000D_ KELSATK	PhoX	Intra	DESSVTC[K]LACTAVR	2xCarbamidomethyl [C7; C11]; 1xPhoX [K8]	P42858	748	[K]ELSATK	1xPhoX [K1]	P42858	14	FALSE	HDdEx1_HUMAN	HDdEx1_HUMAN	HDdEx1	HDdEx1	P42858_748	P42858_14	P42858_748_P42858_14	2	41.82	826	92
FALSE	ADAGKELETQK_x000D_ |_x000D_ KGSEASAASR	PhoX	Intra	ADAG[K]ELETQK	1xPhoX [K5]	P42858	1486	[K]GSEASAASR	1xPhoX [K1]	P42858	1126	FALSE	HDdEx1_HUMAN	HDdEx1_HUMAN	HDdEx1	HDdEx1	P42858_1486	P42858_1126	P42858_1486_P42858_1126	2	91.6	1564	1204
FALSE	KGSEASAASR_x000D_ |_x000D_ ELSATKK	PhoX	Intra	[K]GSEASAASR	1xPhoX [K1]	P42858	1126	ELSAT[K]K	1xPhoX [K6]	P42858	20	FALSE	HDdEx1_HUMAN	HDdEx1_HUMAN	HDdEx1	HDdEx1	P42858_1126	P42858_20	P42858_20_P42858_1126	1	93.6	1204	98
FALSE	GTNKADAGK_x000D_ |_x000D_ ELSATKK	PhoX	Intra	GTN[K]ADAGK	1xPhoX [K4]	P42858	1481	ELSAT[K]K	1xPhoX [K6]	P42858	20	FALSE	HDdEx1_HUMAN	HDdEx1_HUMAN	HDdEx1	HDdEx1	P42858_1481	P42858_20	P42858_20_P42858_1481	1	70.49	1559	98
FALSE	DESSVTCKLACTAVR_x000D_ |_x000D_ DTSLKGSFGVTR	PhoX	Intra	DESSVTC[K]LACTAVR	2xCarbamidomethyl [C7; C11]; 1xPhoX [K8]	P42858	748	DTSL[K]GSFGVTR	1xPhoX [K5]	P42858	259	FALSE	HDdEx1_HUMAN	HDdEx1_HUMAN	HDdEx1	HDdEx1	P42858_748	P42858_259	P42858_748_P42858_259	1	45.32	826	337
FALSE	PAVAEEPLHRPKK_x000D_ |_x000D_ LQLELYKEIK	PhoX	Intra	PAVAEEPLHRP[K]K	1xPhoX [K12]	P42858	13	LQLELY[K]EIK	1xPhoX [K7]	P42858	96	FALSE	HDdEx1_HUMAN	HDdEx1_HUMAN	HDdEx1	HDdEx1	P42858_13	P42858_96	P42858_96_P42858_13	1	43.77	91	174

## Sheet: Mapped_distances_PhoX
PDB_A	Chain_A	Position_A in 6X9O	PDB_B	Chain_B	Position_B in 6X9O	Link_type	ID	Sample	Mapped_Distance
6X9O	A	6	6X9O	A	92	Intra	1	HTTQ23HAP40	not mapped
6X9O	A	6	6X9O	B	32	Inter	2	HTTQ23HAP40	not mapped
6X9O	A	9	6X9O	A	92	Intra	3	HTTQ23HAP40	not mapped
6X9O	B	32	6X9O	A	2548	Inter	4	HTTQ23HAP40	not mapped
6X9O	B	40	6X9O	A	1204	Inter	5	HTTQ23HAP40	not mapped
6X9O	B	40	6X9O	B	32	Intra	6	HTTQ23HAP40	not mapped
6X9O	B	40	6X9O	A	1246	Inter	7	HTTQ23HAP40	not mapped
6X9O	B	40	6X9O	A	1203	Inter	8	HTTQ23HAP40	not mapped
6X9O	A	98	6X9O	A	178	Intra	9	HTTQ23HAP40	25.6171
6X9O	A	99	6X9O	A	1204	Intra	10	HTTQ23HAP40	not mapped
6X9O	A	99	6X9O	A	92	Intra	11	HTTQ23HAP40	not mapped
6X9O	A	99	6X9O	A	9	Intra	12	HTTQ23HAP40	not mapped
6X9O	A	99	6X9O	A	6	Intra	13	HTTQ23HAP40	not mapped
6X9O	A	220	6X9O	A	262	Intra	14	HTTQ23HAP40	12.6082
6X9O	A	220	6X9O	A	444	Intra	15	HTTQ23HAP40	not mapped
6X9O	A	444	6X9O	A	262	Intra	16	HTTQ23HAP40	not mapped
6X9O	A	633	6X9O	A	444	Intra	17	HTTQ23HAP40	not mapped
6X9O	A	648	6X9O	A	220	Intra	18	HTTQ23HAP40	not mapped
6X9O	A	664	6X9O	A	633	Intra	19	HTTQ23HAP40	not mapped
6X9O	A	669	6X9O	A	664	Intra	20	HTTQ23HAP40	not mapped
6X9O	A	826	6X9O	A	337	Intra	21	HTTQ23HAP40	not mapped
6X9O	A	943	6X9O	A	1973	Intra	22	HTTQ23HAP40	18.9488
6X9O	A	943	6X9O	A	904	Intra	23	HTTQ23HAP40	12.1593
6X9O	A	1123	6X9O	A	1204	Intra	24	HTTQ23HAP40	not mapped
6X9O	A	1123	6X9O	A	1412	Intra	25	HTTQ23HAP40	not mapped
6X9O	A	1190	6X9O	A	1417	Intra	26	HTTQ23HAP40	not mapped
6X9O	A	1190	6X9O	A	1204	Intra	27	HTTQ23HAP40	not mapped
6X9O	A	1190	6X9O	A	6	Intra	28	HTTQ23HAP40	not mapped
6X9O	A	1204	6X9O	A	98	Intra	29	HTTQ23HAP40	not mapped
6X9O	A	1204	6X9O	A	92	Intra	30	HTTQ23HAP40	not mapped
6X9O	A	1204	6X9O	B	32	Inter	31	HTTQ23HAP40	not mapped
6X9O	A	1204	6X9O	A	6	Intra	32	HTTQ23HAP40	not mapped
6X9O	A	1225	6X9O	A	1417	Intra	33	HTTQ23HAP40	not mapped
6X9O	A	1225	6X9O	A	1204	Intra	34	HTTQ23HAP40	not mapped
6X9O	A	1225	6X9O	B	40	Inter	35	HTTQ23HAP40	not mapped
6X9O	A	1246	6X9O	A	155	Intra	36	HTTQ23HAP40	15.1451
6X9O	A	1339	6X9O	A	1417	Intra	37	HTTQ23HAP40	not mapped
6X9O	A	1339	6X9O	A	1404	Intra	38	HTTQ23HAP40	not mapped
6X9O	A	1404	6X9O	A	1559	Intra	39	HTTQ23HAP40	not mapped
6X9O	A	1404	6X9O	A	1204	Intra	40	HTTQ23HAP40	not mapped
6X9O	A	1404	6X9O	A	1564	Intra	41	HTTQ23HAP40	not mapped
6X9O	A	1412	6X9O	A	1204	Intra	42	HTTQ23HAP40	not mapped
6X9O	A	1412	6X9O	A	1559	Intra	43	HTTQ23HAP40	not mapped
6X9O	A	1417	6X9O	A	1204	Intra	44	HTTQ23HAP40	not mapped
6X9O	A	1417	6X9O	A	1559	Intra	45	HTTQ23HAP40	not mapped
6X9O	A	1417	6X9O	A	92	Intra	46	HTTQ23HAP40	not mapped
6X9O	A	1417	6X9O	A	1412	Intra	47	HTTQ23HAP40	not mapped
6X9O	A	1417	6X9O	A	1564	Intra	48	HTTQ23HAP40	not mapped
6X9O	A	1417	6X9O	A	2969	Intra	49	HTTQ23HAP40	not mapped
6X9O	A	1417	6X9O	A	1203	Intra	50	HTTQ23HAP40	not mapped
6X9O	A	1417	6X9O	A	1404	Intra	51	HTTQ23HAP40	not mapped
6X9O	A	1417	6X9O	A	1433	Intra	52	HTTQ23HAP40	not mapped
6X9O	A	1433	6X9O	A	1204	Intra	53	HTTQ23HAP40	not mapped
6X9O	A	1433	6X9O	A	1564	Intra	54	HTTQ23HAP40	40.7056
6X9O	A	1433	6X9O	A	1412	Intra	55	HTTQ23HAP40	not mapped
6X9O	A	1436	6X9O	A	1417	Intra	56	HTTQ23HAP40	not mapped
6X9O	A	1436	6X9O	A	1204	Intra	57	HTTQ23HAP40	not mapped
6X9O	A	1514	6X9O	A	1564	Intra	58	HTTQ23HAP40	18.741
6X9O	A	1564	6X9O	A	1604	Intra	59	HTTQ23HAP40	14.8494
6X9O	A	1570	6X9O	A	1559	Intra	60	HTTQ23HAP40	not mapped
6X9O	A	1604	6X9O	A	1559	Intra	61	HTTQ23HAP40	not mapped
6X9O	A	1869	6X9O	A	1861	Intra	62	HTTQ23HAP40	not mapped
6X9O	A	2339	6X9O	A	818	Intra	63	HTTQ23HAP40	not mapped
6X9O	A	2339	6X9O	A	826	Intra	64	HTTQ23HAP40	not mapped
6X9O	A	2449	6X9O	A	2536	Intra	65	HTTQ23HAP40	40.3924
6X9O	A	2536	6X9O	A	2548	Intra	66	HTTQ23HAP40	19.6532
6X9O	A	2539	6X9O	A	2934	Intra	67	HTTQ23HAP40	not mapped
6X9O	A	2539	6X9O	A	2548	Intra	68	HTTQ23HAP40	13.7334
6X9O	A	2903	6X9O	A	2934	Intra	69	HTTQ23HAP40	not mapped
6X9O	A	2934	6X9O	A	2548	Intra	70	HTTQ23HAP40	not mapped
6X9O	A	3140	6X9O	A	3156	Intra	71	HTTQ23HAP40	not mapped
6X9O	A	3151	6X9O	A	1204	Intra	72	HTTQ23HAP40	not mapped
6X9O	A	1417	6X9O	A	337	Intra	73	HTTQ23HAP40	not mapped
6X9O	A	826	6X9O	A	1417	Intra	74	HTTQ23HAP40	not mapped
6X9O	A	92	6X9O	A	178	Intra	75	HTTQ23HAP40	not mapped
6X9O	A	1564	6X9O	A	1204	Intra	76	HTTQ23HAP40	not mapped
6X9O	A	1246	6X9O	A	1204	Intra	77	HTTQ23HAP40	not mapped
6X9O	A	1417	6X9O	B	32	Inter	78	HTTQ23HAP40	not mapped
6X9O	A	1564	6X9O	A	1412	Intra	79	HTTQ23HAP40	not mapped
6X9O	A	9	6X9O	A	98	Intra	80	HTTQ23HAP40	not mapped
6X9O	A	1417	6X9O	A	6	Intra	81	HTTQ23HAP40	not mapped
6X9O	B	40	6X9O	B	34	Intra	82	HTTQ23HAP40	not mapped
6X9O	A	1436	6X9O	A	1412	Intra	83	HTTQ23HAP40	not mapped
6X9O	A	6	6X9O	A	98	Intra	84	HTTQ23HAP40	not mapped
6X9O	B	40	6X9O	A	1190	Inter	85	HTTQ23HAP40	not mapped
6X9O	A	648	6X9O	A	826	Intra	86	HTTQ23HAP40	not mapped
6X9O	A	1203	6X9O	A	6	Intra	87	HTTQ23HAP40	not mapped
6X9O	B	40	6X9O	A	6	Inter	88	HTTQ23HAP40	not mapped
6X9O	A	1225	6X9O	A	1190	Intra	89	HTTQ23HAP40	not mapped
6X9O	A	1339	6X9O	A	1412	Intra	90	HTTQ23HAP40	not mapped
6X9O	B	40	6X9O	A	826	Inter	91	HTTQ23HAP40	not mapped
6X9O	A	1417	6X9O	A	1514	Intra	92	HTTQ23HAP40	not mapped
6X9O	A	1564	6X9O	A	1559	Intra	93	HTTQ23HAP40	not mapped
6X9O	A	648	6X9O	A	633	Intra	94	HTTQ23HAP40	not mapped
6X9O	A	1190	6X9O	A	1412	Intra	95	HTTQ23HAP40	not mapped
6X9O	A	1869	6X9O	A	2339	Intra	96	HTTQ23HAP40	not mapped
6X9O	A	174	6X9O	A	178	Intra	97	HTTQ23HAP40	6.17888
6X9O	A	1123	6X9O	A	1404	Intra	98	HTTQ23HAP40	not mapped
6X9O	A	1559	6X9O	A	2536	Intra	99	HTTQ23HAP40	not mapped
6X9O	A	2969	6X9O	B	32	Inter	100	HTTQ23HAP40	not mapped
6X9O	A	1339	6X9O	A	1559	Intra	101	HTTQ23HAP40	not mapped
6X9O	A	1190	6X9O	A	92	Intra	102	HTTQ23HAP40	not mapped
6X9O	A	2449	6X9O	B	32	Inter	103	HTTQ23HAP40	not mapped
6X9O	A	664	6X9O	A	648	Intra	104	HTTQ23HAP40	not mapped
6X9O	A	9	6X9O	A	1204	Intra	105	HTTQ23HAP40	not mapped
6X9O	A	1417	6X9O	A	1188	Intra	106	HTTQ23HAP40	not mapped
6X9O	A	1123	6X9O	A	1417	Intra	107	HTTQ23HAP40	not mapped
6X9O	A	1203	6X9O	A	1433	Intra	108	HTTQ23HAP40	not mapped
6X9O	A	1225	6X9O	A	1412	Intra	109	HTTQ23HAP40	not mapped
6X9O	A	669	6X9O	A	664	Intra	110	HTTQ54HAP40	not mapped
6X9O	B	40	6X9O	A	826	Inter	111	HTTQ54HAP40	not mapped
6X9O	A	1264	6X9O	B	40	Inter	112	HTTQ54HAP40	not mapped
6X9O	A	1869	6X9O	A	1861	Intra	113	HTTQ54HAP40	not mapped
6X9O	A	220	6X9O	A	255	Intra	114	HTTQ54HAP40	11.7128
6X9O	A	1404	6X9O	A	1564	Intra	115	HTTQ54HAP40	not mapped
6X9O	A	220	6X9O	A	262	Intra	116	HTTQ54HAP40	12.6082
6X9O	A	943	6X9O	A	888	Intra	117	HTTQ54HAP40	14.9848
6X9O	B	40	6X9O	A	2759	Inter	118	HTTQ54HAP40	not mapped
6X9O	A	1436	6X9O	A	1412	Intra	119	HTTQ54HAP40	not mapped
6X9O	A	1417	6X9O	A	1412	Intra	120	HTTQ54HAP40	not mapped
6X9O	B	40	6X9O	A	1190	Inter	121	HTTQ54HAP40	not mapped
6X9O	A	220	6X9O	A	444	Intra	122	HTTQ54HAP40	not mapped
6X9O	A	1190	6X9O	A	1204	Intra	123	HTTQ54HAP40	not mapped
6X9O	A	1417	6X9O	A	1204	Intra	124	HTTQ54HAP40	not mapped
6X9O	A	9	6X9O	A	6	Intra	125	HTTQ54HAP40	not mapped
6X9O	A	9	6X9O	A	92	Intra	126	HTTQ54HAP40	not mapped
6X9O	B	40	6X9O	A	1204	Inter	127	HTTQ54HAP40	not mapped
6X9O	A	1436	6X9O	A	1404	Intra	128	HTTQ54HAP40	not mapped
6X9O	A	1204	6X9O	A	6	Intra	129	HTTQ54HAP40	not mapped
6X9O	A	1417	6X9O	A	1559	Intra	130	HTTQ54HAP40	not mapped
6X9O	A	1404	6X9O	A	1433	Intra	131	HTTQ54HAP40	not mapped
6X9O	A	1433	6X9O	A	1204	Intra	132	HTTQ54HAP40	not mapped
6X9O	A	1564	6X9O	A	1412	Intra	133	HTTQ54HAP40	not mapped
6X9O	A	2536	6X9O	A	2548	Intra	134	HTTQ54HAP40	19.6532
6X9O	A	2539	6X9O	A	2548	Intra	135	HTTQ54HAP40	13.7334
6X9O	A	99	6X9O	A	92	Intra	136	HTTQ54HAP40	not mapped
6X9O	A	1417	6X9O	A	1404	Intra	137	HTTQ54HAP40	not mapped
6X9O	A	1123	6X9O	A	1204	Intra	138	HTTQ54HAP40	not mapped
6X9O	B	40	6X9O	A	6	Inter	139	HTTQ54HAP40	not mapped
6X9O	A	262	6X9O	A	6	Intra	140	HTTQ54HAP40	not mapped
6X9O	A	1564	6X9O	A	1604	Intra	141	HTTQ54HAP40	14.8494
6X9O	A	1404	6X9O	A	1559	Intra	142	HTTQ54HAP40	not mapped
6X9O	A	943	6X9O	A	904	Intra	143	HTTQ54HAP40	12.1593
6X9O	A	1123	6X9O	A	1417	Intra	144	HTTQ54HAP40	not mapped
6X9O	A	99	6X9O	A	6	Intra	145	HTTQ54HAP40	not mapped
6X9O	A	1404	6X9O	A	6	Intra	146	HTTQ54HAP40	not mapped
6X9O	A	337	6X9O	A	6	Intra	147	HTTQ54HAP40	not mapped
6X9O	A	1433	6X9O	A	1559	Intra	148	HTTQ54HAP40	not mapped
6X9O	A	1123	6X9O	A	1412	Intra	149	HTTQ54HAP40	not mapped
6X9O	A	1412	6X9O	A	1559	Intra	150	HTTQ54HAP40	not mapped
6X9O	A	648	6X9O	A	633	Intra	151	HTTQ54HAP40	not mapped
6X9O	A	1339	6X9O	A	1404	Intra	152	HTTQ54HAP40	not mapped
6X9O	A	1225	6X9O	A	1204	Intra	153	HTTQ54HAP40	not mapped
6X9O	B	40	6X9O	B	32	Intra	154	HTTQ54HAP40	not mapped
6X9O	B	40	6X9O	A	2969	Inter	155	HTTQ54HAP40	not mapped
6X9O	A	1604	6X9O	A	1559	Intra	156	HTTQ54HAP40	not mapped
6X9O	A	1339	6X9O	A	1204	Intra	157	HTTQ54HAP40	not mapped
6X9O	A	444	6X9O	A	337	Intra	158	HTTQ54HAP40	not mapped
6X9O	A	2339	6X9O	A	826	Intra	159	HTTQ54HAP40	not mapped
6X9O	A	1253	6X9O	A	155	Intra	160	HTTQ54HAP40	5.7179
6X9O	A	2339	6X9O	A	818	Intra	161	HTTQ54HAP40	not mapped
6X9O	A	444	6X9O	A	92	Intra	162	HTTQ54HAP40	not mapped
6X9O	A	2903	6X9O	A	2934	Intra	163	HTTQ54HAP40	not mapped
6X9O	A	2903	6X9O	B	32	Inter	164	HTTQ54HAP40	not mapped
6X9O	A	6	6X9O	A	98	Intra	165	HTTQ54HAP40	not mapped
6X9O	A	3140	6X9O	A	3156	Intra	166	HTTQ54HAP40	not mapped
6X9O	A	1204	6X9O	A	92	Intra	167	HTTQ54HAP40	not mapped
6X9O	A	2969	6X9O	B	32	Inter	168	HTTQ54HAP40	not mapped
6X9O	A	1433	6X9O	A	1564	Intra	169	HTTQ54HAP40	40.7056
6X9O	A	155	6X9O	A	92	Intra	170	HTTQ54HAP40	not mapped
6X9O	A	1203	6X9O	A	1417	Intra	171	HTTQ54HAP40	not mapped
6X9O	A	2566	6X9O	A	2969	Intra	172	HTTQ54HAP40	26.8253
6X9O	A	158	6X9O	A	6	Intra	173	HTTQ54HAP40	not mapped
6X9O	A	1559	6X9O	A	2934	Intra	174	HTTQ54HAP40	not mapped
6X9O	A	2539	6X9O	A	2934	Intra	175	HTTQ54HAP40	not mapped
6X9O	A	6	6X9O	A	92	Intra	176	HTTQ54HAP40	not mapped
6X9O	A	2934	6X9O	A	2548	Intra	177	HTTQ54HAP40	not mapped
6X9O	A	1264	6X9O	A	1204	Intra	178	HTTQ54HAP40	not mapped
6X9O	A	1339	6X9O	A	1412	Intra	179	HTTQ54HAP40	not mapped
6X9O	A	1417	6X9O	A	6	Intra	180	HTTQ54HAP40	not mapped
6X9O	A	6	6X9O	A	2548	Intra	181	HTTQ54HAP40	not mapped
6X9O	B	32	6X9O	A	98	Inter	182	HTTQ54HAP40	not mapped
6X9O	A	1398	6X9O	A	1417	Intra	183	HTTQ54HAP40	not mapped
6X9O	A	1559	6X9O	A	98	Intra	184	HTTQ54HAP40	not mapped
6X9O	A	174	6X9O	A	178	Intra	185	HTTQ54HAP40	6.17888
6X9O	A	2536	6X9O	A	2934	Intra	186	HTTQ54HAP40	not mapped
6X9O	A	1203	6X9O	A	6	Intra	187	HTTQ54HAP40	not mapped
6X9O	A	2969	6X9O	A	2934	Intra	188	HTTQ54HAP40	not mapped
6X9O	A	1433	6X9O	A	1412	Intra	189	HTTQ54HAP40	not mapped
6X9O	A	1190	6X9O	A	6	Intra	190	HTTQ54HAP40	not mapped
6X9O	A	2449	6X9O	B	32	Inter	191	HTTQ54HAP40	not mapped
6X9O	A	826	6X9O	A	1417	Intra	192	HTTQ54HAP40	not mapped
6X9O	A	1339	6X9O	A	1559	Intra	193	HTTQ54HAP40	not mapped
6X9O	A	2449	6X9O	A	2548	Intra	194	HTTQ54HAP40	52.6987
6X9O	A	2759	6X9O	A	2548	Intra	195	HTTQ54HAP40	45.1188
6X9O	A	1123	6X9O	A	1203	Intra	196	HTTQ54HAP40	not mapped
6X9O	A	1606	6X9O	A	1559	Intra	197	HTTQ54HAP40	not mapped
6X9O	A	1339	6X9O	A	1417	Intra	198	HTTQ54HAP40	not mapped
6X9O	A	1521	6X9O	A	1564	Intra	199	HTTQ54HAP40	17.1929
6X9O	A	2759	6X9O	A	6	Intra	200	HTTQ54HAP40	not mapped
6X9O	B	32	6X9O	A	2536	Inter	201	HTTQ54HAP40	not mapped
6X9O	A	633	6X9O	A	220	Intra	202	HTTQ54HAP40	not mapped
6X9O	A	1123	6X9O	A	1404	Intra	203	HTTQ54HAP40	not mapped
6X9O	A	220	6X9O	A	6	Intra	204	HTTQ54HAP40	not mapped
6X9O	A	444	6X9O	A	262	Intra	205	HTTQ54HAP40	not mapped
6X9O	A	1436	6X9O	A	1204	Intra	206	HTTQ54HAP40	not mapped
6X9O	A	1253	6X9O	A	1204	Intra	207	HTTQ54HAP40	not mapped
6X9O	A	99	6X9O	A	1204	Intra	208	HTTQ54HAP40	not mapped
6X9O	A	1436	6X9O	A	6	Intra	209	HTTQ54HAP40	not mapped
6X9O	A	6	6X9O	A	1559	Intra	210	HTTQ54HAP40	not mapped
6X9O	A	337	6X9O	A	92	Intra	211	HTTQ54HAP40	not mapped
6X9O	A	1404	6X9O	A	1204	Intra	212	HTTQ54HAP40	not mapped
6X9O	A	1417	6X9O	A	1433	Intra	213	HTTQ54HAP40	not mapped
6X9O	A	826	6X9O	B	32	Inter	214	HTTQ54HAP40	not mapped
6X9O	A	1436	6X9O	A	1559	Intra	215	HTTQ54HAP40	not mapped
6X9O	A	1339	6X9O	A	1564	Intra	216	HTTQ54HAP40	not mapped
6X9O	A	9	6X9O	B	32	Inter	217	HTTQ54HAP40	not mapped
6X9O	A	2969	6X9O	A	2536	Intra	218	HTTQ54HAP40	37.2057
6X9O	A	2566	6X9O	A	2536	Intra	219	HTTQ54HAP40	23.5056
6X9O	A	9	6X9O	A	1204	Intra	220	HTTQ54HAP40	not mapped
6X9O	A	6	6X9O	B	32	Inter	221	HTTQ54HAP40	not mapped
6X9O	A	2759	6X9O	A	1204	Intra	222	HTTQ54HAP40	not mapped
6X9O	A	1190	6X9O	A	1412	Intra	223	HTTQ54HAP40	not mapped
6X9O	A	444	6X9O	A	6	Intra	224	HTTQ54HAP40	not mapped
6X9O	B	40	6X9O	A	98	Inter	225	HTTQ54HAP40	not mapped
6X9O	A	1246	6X9O	A	155	Intra	226	HTTQ54HAP40	15.1451
6X9O	A	1436	6X9O	A	1417	Intra	227	HTTQ54HAP40	not mapped
6X9O	A	648	6X9O	A	669	Intra	228	HTTQ54HAP40	not mapped
6X9O	A	1123	6X9O	A	1559	Intra	229	HTTQ54HAP40	not mapped
6X9O	A	2759	6X9O	A	2536	Intra	230	HTTQ54HAP40	26.3384
6X9O	A	1564	6X9O	A	1204	Intra	231	HTTQ54HAP40	not mapped
6X9O	A	2903	6X9O	A	2969	Intra	232	HTTQ54HAP40	22.2041
6X9O	A	1564	6X9O	A	6	Intra	233	HTTQ54HAP40	not mapped
6X9O	A	6	6X9O	A	2536	Intra	234	HTTQ54HAP40	not mapped
6X9O	A	9	6X9O	A	98	Intra	235	HTTQ54HAP40	not mapped
6X9O	B	40	6X9O	A	826	Inter	236	HTTdExon1Hap40	not mapped
6X9O	A	220	6X9O	A	79	Intra	237	HTTdExon1Hap40	not mapped
6X9O	A	826	6X9O	A	79	Intra	238	HTTdExon1Hap40	not mapped
6X9O	A	220	6X9O	A	262	Intra	239	HTTdExon1Hap40	12.6082
6X9O	A	1404	6X9O	A	1564	Intra	240	HTTdExon1Hap40	not mapped
6X9O	A	1869	6X9O	A	1861	Intra	241	HTTdExon1Hap40	not mapped
6X9O	A	99	6X9O	A	92	Intra	242	HTTdExon1Hap40	not mapped
6X9O	A	1417	6X9O	A	1412	Intra	243	HTTdExon1Hap40	not mapped
6X9O	B	40	6X9O	A	1204	Inter	244	HTTdExon1Hap40	not mapped
6X9O	A	943	6X9O	A	888	Intra	245	HTTdExon1Hap40	14.9848
6X9O	A	79	6X9O	A	92	Intra	246	HTTdExon1Hap40	not mapped
6X9O	A	220	6X9O	A	255	Intra	247	HTTdExon1Hap40	11.7128
6X9O	A	79	6X9O	A	174	Intra	248	HTTdExon1Hap40	not mapped
6X9O	A	1417	6X9O	A	1204	Intra	249	HTTdExon1Hap40	not mapped
6X9O	A	1204	6X9O	A	1559	Intra	250	HTTdExon1Hap40	not mapped
6X9O	A	1433	6X9O	A	1204	Intra	251	HTTdExon1Hap40	not mapped
6X9O	A	1417	6X9O	A	1559	Intra	252	HTTdExon1Hap40	not mapped
6X9O	A	1436	6X9O	A	1412	Intra	253	HTTdExon1Hap40	not mapped
6X9O	A	1417	6X9O	A	1404	Intra	254	HTTdExon1Hap40	not mapped
6X9O	A	79	6X9O	A	255	Intra	255	HTTdExon1Hap40	not mapped
6X9O	A	1123	6X9O	A	1204	Intra	256	HTTdExon1Hap40	not mapped
6X9O	A	1339	6X9O	A	1404	Intra	257	HTTdExon1Hap40	not mapped
6X9O	A	2539	6X9O	A	2548	Intra	258	HTTdExon1Hap40	13.7334
6X9O	A	1404	6X9O	A	1433	Intra	259	HTTdExon1Hap40	not mapped
6X9O	A	1564	6X9O	A	1412	Intra	260	HTTdExon1Hap40	not mapped
6X9O	A	1203	6X9O	A	79	Intra	261	HTTdExon1Hap40	not mapped
6X9O	A	262	6X9O	A	79	Intra	262	HTTdExon1Hap40	not mapped
6X9O	A	1204	6X9O	B	32	Inter	263	HTTdExon1Hap40	not mapped
6X9O	A	79	6X9O	B	32	Inter	264	HTTdExon1Hap40	not mapped
6X9O	A	155	6X9O	A	92	Intra	265	HTTdExon1Hap40	not mapped
6X9O	A	1190	6X9O	A	1204	Intra	266	HTTdExon1Hap40	not mapped
6X9O	A	99	6X9O	A	1204	Intra	267	HTTdExon1Hap40	not mapped
6X9O	A	1436	6X9O	A	1204	Intra	268	HTTdExon1Hap40	not mapped
6X9O	A	1404	6X9O	A	1559	Intra	269	HTTdExon1Hap40	not mapped
6X9O	A	99	6X9O	A	79	Intra	270	HTTdExon1Hap40	not mapped
6X9O	A	444	6X9O	A	262	Intra	271	HTTdExon1Hap40	not mapped
6X9O	A	1564	6X9O	A	1604	Intra	272	HTTdExon1Hap40	14.8494
6X9O	A	2536	6X9O	A	2548	Intra	273	HTTdExon1Hap40	19.6532
6X9O	A	1225	6X9O	A	1204	Intra	274	HTTdExon1Hap40	not mapped
6X9O	A	1433	6X9O	A	1412	Intra	275	HTTdExon1Hap40	not mapped
6X9O	A	91	6X9O	A	98	Intra	276	HTTdExon1Hap40	not mapped
6X9O	A	1604	6X9O	A	1559	Intra	277	HTTdExon1Hap40	not mapped
6X9O	B	40	6X9O	A	2969	Inter	278	HTTdExon1Hap40	not mapped
6X9O	A	1436	6X9O	A	1404	Intra	279	HTTdExon1Hap40	not mapped
6X9O	A	943	6X9O	A	904	Intra	280	HTTdExon1Hap40	12.1593
6X9O	B	40	6X9O	A	92	Inter	281	HTTdExon1Hap40	not mapped
6X9O	A	2339	6X9O	A	818	Intra	282	HTTdExon1Hap40	not mapped
6X9O	A	79	6X9O	A	2548	Intra	283	HTTdExon1Hap40	not mapped
6X9O	A	1264	6X9O	A	79	Intra	284	HTTdExon1Hap40	not mapped
6X9O	B	40	6X9O	A	79	Inter	285	HTTdExon1Hap40	not mapped
6X9O	A	1339	6X9O	A	1204	Intra	286	HTTdExon1Hap40	not mapped
6X9O	A	648	6X9O	A	826	Intra	287	HTTdExon1Hap40	not mapped
6X9O	A	99	6X9O	A	91	Intra	288	HTTdExon1Hap40	not mapped
6X9O	A	1412	6X9O	A	1559	Intra	289	HTTdExon1Hap40	not mapped
6X9O	A	2903	6X9O	A	2934	Intra	290	HTTdExon1Hap40	not mapped
6X9O	A	1204	6X9O	A	92	Intra	291	HTTdExon1Hap40	not mapped
6X9O	A	1123	6X9O	A	1190	Intra	292	HTTdExon1Hap40	not mapped
6X9O	A	220	6X9O	A	444	Intra	293	HTTdExon1Hap40	not mapped
6X9O	A	1417	6X9O	A	1433	Intra	294	HTTdExon1Hap40	not mapped
6X9O	A	2934	6X9O	A	2548	Intra	295	HTTdExon1Hap40	not mapped
6X9O	A	337	6X9O	A	92	Intra	296	HTTdExon1Hap40	not mapped
6X9O	A	1559	6X9O	A	2934	Intra	297	HTTdExon1Hap40	not mapped
6X9O	A	337	6X9O	A	1564	Intra	298	HTTdExon1Hap40	not mapped
6X9O	A	2539	6X9O	A	2934	Intra	299	HTTdExon1Hap40	not mapped
6X9O	A	158	6X9O	A	92	Intra	300	HTTdExon1Hap40	not mapped
6X9O	B	40	6X9O	B	32	Intra	301	HTTdExon1Hap40	not mapped
6X9O	A	91	6X9O	A	155	Intra	302	HTTdExon1Hap40	not mapped
6X9O	A	1433	6X9O	A	1559	Intra	303	HTTdExon1Hap40	not mapped
6X9O	A	669	6X9O	A	664	Intra	304	HTTdExon1Hap40	not mapped
6X9O	A	1339	6X9O	A	1559	Intra	305	HTTdExon1Hap40	not mapped
6X9O	A	79	6X9O	A	1559	Intra	306	HTTdExon1Hap40	not mapped
6X9O	A	337	6X9O	A	1412	Intra	307	HTTdExon1Hap40	not mapped
6X9O	A	826	6X9O	B	32	Inter	308	HTTdExon1Hap40	not mapped
6X9O	A	2449	6X9O	B	32	Inter	309	HTTdExon1Hap40	not mapped
6X9O	A	633	6X9O	A	79	Intra	310	HTTdExon1Hap40	not mapped
6X9O	A	2759	6X9O	A	2548	Intra	311	HTTdExon1Hap40	45.1188
6X9O	A	79	6X9O	A	1204	Intra	312	HTTdExon1Hap40	not mapped
6X9O	A	174	6X9O	A	178	Intra	313	HTTdExon1Hap40	6.17888
6X9O	A	2536	6X9O	A	2934	Intra	314	HTTdExon1Hap40	not mapped
6X9O	A	826	6X9O	A	1417	Intra	315	HTTdExon1Hap40	not mapped
6X9O	B	40	6X9O	A	2536	Inter	316	HTTdExon1Hap40	not mapped
6X9O	A	220	6X9O	A	92	Intra	317	HTTdExon1Hap40	not mapped
6X9O	A	2539	6X9O	B	32	Inter	318	HTTdExon1Hap40	not mapped
6X9O	A	2339	6X9O	A	826	Intra	319	HTTdExon1Hap40	not mapped
6X9O	A	2339	6X9O	A	2449	Intra	320	HTTdExon1Hap40	not mapped
6X9O	A	1339	6X9O	A	1564	Intra	321	HTTdExon1Hap40	not mapped
6X9O	B	40	6X9O	A	1190	Inter	322	HTTdExon1Hap40	not mapped
6X9O	A	1436	6X9O	A	1559	Intra	323	HTTdExon1Hap40	not mapped
6X9O	A	2759	6X9O	A	1204	Intra	324	HTTdExon1Hap40	not mapped
6X9O	A	1204	6X9O	A	2934	Intra	325	HTTdExon1Hap40	not mapped
6X9O	B	32	6X9O	A	2548	Inter	326	HTTdExon1Hap40	not mapped
6X9O	A	1339	6X9O	A	1412	Intra	327	HTTdExon1Hap40	not mapped
6X9O	A	1559	6X9O	A	92	Intra	328	HTTdExon1Hap40	not mapped
6X9O	A	1123	6X9O	A	1412	Intra	329	HTTdExon1Hap40	not mapped
6X9O	A	2969	6X9O	A	2934	Intra	330	HTTdExon1Hap40	not mapped
6X9O	B	32	6X9O	A	2536	Inter	331	HTTdExon1Hap40	not mapped
6X9O	B	32	6X9O	A	98	Inter	332	HTTdExon1Hap40	not mapped
6X9O	A	2969	6X9O	B	32	Inter	333	HTTdExon1Hap40	not mapped
6X9O	A	818	6X9O	B	32	Inter	334	HTTdExon1Hap40	not mapped
6X9O	A	1436	6X9O	A	79	Intra	335	HTTdExon1Hap40	not mapped
6X9O	A	158	6X9O	A	1559	Intra	336	HTTdExon1Hap40	not mapped
6X9O	A	2969	6X9O	A	2536	Intra	337	HTTdExon1Hap40	37.2057
6X9O	A	633	6X9O	A	92	Intra	338	HTTdExon1Hap40	not mapped
6X9O	A	1203	6X9O	A	1417	Intra	339	HTTdExon1Hap40	not mapped
6X9O	A	220	6X9O	A	826	Intra	340	HTTdExon1Hap40	42.3123
6X9O	B	40	6X9O	A	1203	Inter	341	HTTdExon1Hap40	not mapped
6X9O	A	1433	6X9O	A	1564	Intra	342	HTTdExon1Hap40	40.7056
6X9O	A	91	6X9O	B	32	Inter	343	HTTdExon1Hap40	not mapped
6X9O	A	1404	6X9O	A	1204	Intra	344	HTTdExon1Hap40	not mapped
6X9O	A	826	6X9O	A	92	Intra	345	HTTdExon1Hap40	not mapped
6X9O	A	1564	6X9O	A	1204	Intra	346	HTTdExon1Hap40	not mapped
6X9O	A	1204	6X9O	A	98	Intra	347	HTTdExon1Hap40	not mapped
6X9O	A	1559	6X9O	A	98	Intra	348	HTTdExon1Hap40	not mapped
6X9O	A	826	6X9O	A	337	Intra	349	HTTdExon1Hap40	not mapped
6X9O	A	91	6X9O	A	174	Intra	350	HTTdExon1Hap40	not mapped
