# Supplementary material for: Huntingtin structure is orchestrated by HAP40 and shows a polyglutamine expansion-specific interaction with exon 1
Source: Commun Biol. 2021 Dec 8;4:1374. doi: 10.1038/s42003-021-02895-4 (PMC8654980; doi:10.1038/s42003-021-02895-4)
Supplement: Supplementary file 12 — Supplementary Data 8 [file 42003_2021_2895_MOESM12_ESM.txt]

HTT-HAP40 Q23

hshpS1EC_trj_62500w.pdb    0.05 
hshpS1Ng_trj_35050w.pdb    0.04
hshpS1Nc_trj_21500w.pdb    0.02
hshpS1Nc_trj_29800w.pdb    0.02
hshpS1Nd_trj_42300w.pdb    0.04
hshpS1Ng_trj_49500w.pdb    0.04
hshpS1Ng_trj_37700w.pdb    0.04 
hshpS1Ng_trj_38800w.pdb    0.03
hshpS1Nh_trj_19600w.pdb    0.07
hshpS1Nd_trj_17500w.pdb    0.07
hshpS1Nh_trj_45050w.pdb    0.07
hshpS1Nb_trj_19850w.pdb    0.02
hshpS1Ng_trj_35100w.pdb    0.09
hshpS1Na_trj_20350w.pdb    0.02
hshpS1Nc_trj_46400w.pdb    0.05
hshpS1Nf_trj_41550w.pdb    0.05
hshpS1Nb_trj_16750w.pdb    0.14   
hshpS1Nc_trj_44950w.pdb    0.09
hshpS1Nb_trj_8850w.pdb     0.05

HTT-HAP40 Q54

hshpqS1E4_trj_75700w.pdb    0.04
hshpqS1E9_trj_3900w.pdb     0.02
hshpqS1E3_trj_58400w.pdb    0.18
hshpqS1H3_trj_3100w.pdb     0.21
hshpqS1E8_trj_18800w.pdb    0.03
hshpqS1E3_trj_19400w.pdb    0.03
hshpqS1H5_trj_6800w.pdb     0.02
hshpqS1E1_trj_98000w.pdb    0.11
hshpqS1E8_trj_64900w.pdb    0.13
hshpqS1H5_trj_5200w.pdb     0.03
hshpqS1H5_trj_18700w.pdb    0.03
hshpqS1E9_trj_41400w.pdb    0.07
hshpqS1E4_trj_26400w.pdb    0.02
hshpqS1E5_trj_3900w.pdb     0.02
hshpqS1E1_trj_100000w.pdb   0.02
hshpqS1H3_trj_38500w.pdb    0.02
