# Supplementary material for: Huntingtin structure is orchestrated by HAP40 and shows a polyglutamine expansion-specific interaction with exon 1
Source: Commun Biol. 2021 Dec 8;4:1374. doi: 10.1038/s42003-021-02895-4 (PMC8654980; doi:10.1038/s42003-021-02895-4)
Supplement: Supplementary file 13 — Supplementary Data 9 [file 42003_2021_2895_MOESM13_ESM.cif]

# generated by PyMOL 2.3.5
#
data_HTT_HAP40R
_entry.id HTT_HAP40R
#
loop_
_atom_site.group_PDB
_atom_site.id
_atom_site.type_symbol
_atom_site.label_atom_id
_atom_site.label_alt_id
_atom_site.label_comp_id
_atom_site.label_asym_id
_atom_site.label_entity_id
_atom_site.label_seq_id
_atom_site.pdbx_PDB_ins_code
_atom_site.Cartn_x
_atom_site.Cartn_y
_atom_site.Cartn_z
_atom_site.occupancy
_atom_site.B_iso_or_equiv
_atom_site.pdbx_formal_charge
_atom_site.auth_asym_id
_atom_site.pdbx_PDB_model_num
ATOM   1   N N   . THR . . 97 ? 153.883 186.960 248.655 1.00  86.04 0 A 1
ATOM   2   C CA  . THR . . 97 ? 153.787 186.148 247.448 1.00  86.04 0 A 1
ATOM   3   C C   . THR . . 97 ? 153.364 186.983 246.244 1.00  86.04 0 A 1
ATOM   4   O O   . THR . . 97 ? 152.382 187.723 246.300 1.00  86.04 0 A 1
ATOM   5   C CB  . THR . . 97 ? 152.791 184.986 247.629 1.00  86.04 0 A 1
ATOM   6   C CG2 . THR . . 97 ? 153.254 184.047 248.737 1.00  86.04 0 A 1
ATOM   7   O OG1 . THR . . 97 ? 151.495 185.509 247.949 1.00  86.04 0 A 1
ATOM   8   N N   . LYS . . 98 ? 154.125 186.872 245.155 1.00  84.46 0 A 1
ATOM   9   C CA  . LYS . . 98 ? 153.798 187.561 243.912 1.00  84.46 0 A 1
ATOM   10  C C   . LYS . . 98 ? 153.878 186.686 242.675 1.00  84.46 0 A 1
ATOM   11  O O   . LYS . . 98 ? 153.264 187.041 241.661 1.00  84.46 0 A 1
ATOM   12  C CB  . LYS . . 98 ? 154.719 188.776 243.708 1.00  84.46 0 A 1
ATOM   13  C CG  . LYS . . 98 ? 154.509 189.888 244.719 1.00  84.46 0 A 1
ATOM   14  C CD  . LYS . . 98 ? 155.374 191.096 244.408 1.00  84.46 0 A 1
ATOM   15  C CE  . LYS . . 98 ? 155.060 192.239 245.356 1.00  84.46 0 A 1
ATOM   16  N NZ  . LYS . . 98 ? 155.548 191.955 246.733 1.00  84.46 1 A 1
ATOM   17  N N   . LYS . . 99 ? 154.611 185.569 242.709 1.00  85.77 0 A 1
ATOM   18  C CA  . LYS . . 99 ? 154.730 184.721 241.528 1.00  85.77 0 A 1
ATOM   19  C C   . LYS . . 99 ? 153.365 184.257 241.045 1.00  85.77 0 A 1
ATOM   20  O O   . LYS . . 99 ? 153.095 184.234 239.838 1.00  85.77 0 A 1
ATOM   21  C CB  . LYS . . 99 ? 155.616 183.517 241.831 1.00  85.77 0 A 1
ATOM   22  C CG  . LYS . . 99 ? 156.860 183.833 242.642 1.00  85.77 0 A 1
ATOM   23  C CD  . LYS . . 99 ? 157.658 182.572 242.910 1.00  85.77 0 A 1
ATOM   24  C CE  . LYS . . 99 ? 157.909 181.798 241.624 1.00  85.77 0 A 1
ATOM   25  N NZ  . LYS . . 99 ? 158.529 182.645 240.564 1.00  85.77 1 A 1
ATOM   26  N N   . ASP . . 100 ? 152.478 183.895 241.972 1.00  86.71 0 A 1
ATOM   27  C CA  . ASP . . 100 ? 151.160 183.461 241.548 1.00  86.71 0 A 1
ATOM   28  C C   . ASP . . 100 ? 150.262 184.631 241.188 1.00  86.71 0 A 1
ATOM   29  O O   . ASP . . 100 ? 149.263 184.428 240.504 1.00  86.71 0 A 1
ATOM   30  C CB  . ASP . . 100 ? 150.494 182.595 242.623 1.00  86.71 0 A 1
ATOM   31  C CG  . ASP . . 100 ? 149.254 181.877 242.100 1.00  86.71 0 A 1
ATOM   32  O OD1 . ASP . . 100 ? 148.164 182.485 242.065 1.00  86.71 0 A 1
ATOM   33  O OD2 . ASP . . 100 ? 149.376 180.693 241.717 1.00  86.71 -1 A 1
ATOM   34  N N   . ARG . . 101 ? 150.598 185.856 241.594 1.00  83.77 0 A 1
ATOM   35  C CA  . ARG . . 101 ? 149.901 187.000 241.016 1.00  83.77 0 A 1
ATOM   36  C C   . ARG . . 101 ? 150.215 187.126 239.530 1.00  83.77 0 A 1
ATOM   37  O O   . ARG . . 101 ? 149.320 187.393 238.721 1.00  83.77 0 A 1
ATOM   38  C CB  . ARG . . 101 ? 150.267 188.289 241.752 1.00  83.77 0 A 1
ATOM   39  C CG  . ARG . . 101 ? 149.586 189.519 241.174 1.00  83.77 0 A 1
ATOM   40  C CD  . ARG . . 101 ? 149.690 190.723 242.093 1.00  83.77 0 A 1
ATOM   41  N NE  . ARG . . 101 ? 151.042 190.909 242.604 1.00  83.77 0 A 1
ATOM   42  C CZ  . ARG . . 101 ? 151.323 191.171 243.875 1.00  83.77 0 A 1
ATOM   43  N NH1 . ARG . . 101 ? 150.340 191.281 244.757 1.00  83.77 1 A 1
ATOM   44  N NH2 . ARG . . 101 ? 152.579 191.324 244.263 1.00  83.77 0 A 1
ATOM   45  N N   . VAL . . 102 ? 151.481 186.889 239.171 1.00  82.59 0 A 1
ATOM   46  C CA  . VAL . . 102 ? 151.854 186.869 237.726 1.00  82.59 0 A 1
ATOM   47  C C   . VAL . . 102 ? 151.067 185.716 237.104 1.00  82.59 0 A 1
ATOM   48  O O   . VAL . . 102 ? 150.444 185.934 236.058 1.00  82.59 0 A 1
ATOM   49  C CB  . VAL . . 102 ? 153.371 186.664 237.547 1.00  82.59 0 A 1
ATOM   50  C CG1 . VAL . . 102 ? 153.731 186.077 236.190 1.00  82.59 0 A 1
ATOM   51  C CG2 . VAL . . 102 ? 154.150 187.940 237.799 1.00  82.59 0 A 1
ATOM   52  N N   . ASN . . 103 ? 151.033 184.564 237.780 1.00  84.71 0 A 1
ATOM   53  C CA  . ASN . . 103 ? 150.358 183.364 237.217 1.00  84.71 0 A 1
ATOM   54  C C   . ASN . . 103 ? 148.860 183.623 237.036 1.00  84.71 0 A 1
ATOM   55  O O   . ASN . . 103 ? 148.326 183.119 236.056 1.00  84.71 0 A 1
ATOM   56  C CB  . ASN . . 103 ? 150.627 182.109 238.049 1.00  84.71 0 A 1
ATOM   57  C CG  . ASN . . 103 ? 151.884 181.388 237.617 1.00  84.71 0 A 1
ATOM   58  N ND2 . ASN . . 103 ? 152.856 181.298 238.509 1.00  84.71 0 A 1
ATOM   59  O OD1 . ASN . . 103 ? 151.981 180.928 236.481 1.00  84.71 0 A 1
ATOM   60  N N   . HIS . . 104 ? 148.227 184.378 237.939 1.00  84.13 0 A 1
ATOM   61  C CA  . HIS . . 104 ? 146.763 184.643 237.876 1.00  84.13 0 A 1
ATOM   62  C C   . HIS . . 104 ? 146.481 185.691 236.802 1.00  84.13 0 A 1
ATOM   63  O O   . HIS . . 104 ? 145.596 185.447 235.972 1.00  84.13 0 A 1
ATOM   64  C CB  . HIS . . 104 ? 146.293 185.130 239.250 1.00  84.13 0 A 1
ATOM   65  C CG  . HIS . . 104 ? 144.833 185.404 239.323 1.00  84.13 0 A 1
ATOM   66  C CD2 . HIS . . 104 ? 144.145 186.564 239.404 1.00  84.13 0 A 1
ATOM   67  N ND1 . HIS . . 104 ? 143.897 184.393 239.312 1.00  84.13 0 A 1
ATOM   68  C CE1 . HIS . . 104 ? 142.691 184.914 239.390 1.00  84.13 0 A 1
ATOM   69  N NE2 . HIS . . 104 ? 142.817 186.246 239.443 1.00  84.13 0 A 1
ATOM   70  N N   . CYS . . 105 ? 147.229 186.790 236.791 1.00  84.74 0 A 1
ATOM   71  C CA  . CYS . . 105 ? 147.117 187.887 235.836 1.00  84.74 0 A 1
ATOM   72  C C   . CYS . . 105 ? 147.676 187.468 234.462 1.00  84.74 0 A 1
ATOM   73  O O   . CYS . . 105 ? 147.752 188.281 233.514 1.00  84.74 0 A 1
ATOM   74  C CB  . CYS . . 105 ? 147.828 189.125 236.432 1.00  84.74 0 A 1
ATOM   75  S SG  . CYS . . 105 ? 147.604 190.748 235.649 1.00  84.74 0 A 1
ATOM   76  N N   . LEU . . 106 ? 147.939 186.162 234.344 1.00  81.89 0 A 1
ATOM   77  C CA  . LEU . . 106 ? 148.358 185.597 233.038 1.00  81.89 0 A 1
ATOM   78  C C   . LEU . . 106 ? 147.351 184.491 232.690 1.00  81.89 0 A 1
ATOM   79  O O   . LEU . . 106 ? 147.005 184.374 231.512 1.00  81.89 0 A 1
ATOM   80  C CB  . LEU . . 106 ? 149.794 185.073 233.145 1.00  81.89 0 A 1
ATOM   81  C CG  . LEU . . 106 ? 150.376 184.387 231.911 1.00  81.89 0 A 1
ATOM   82  C CD1 . LEU . . 106 ? 150.465 185.361 230.747 1.00  81.89 0 A 1
ATOM   83  C CD2 . LEU . . 106 ? 151.745 183.800 232.221 1.00  81.89 0 A 1
ATOM   84  N N   . THR . . 107 ? 146.854 183.754 233.695 1.00  82.11 0 A 1
ATOM   85  C CA  . THR . . 107 ? 145.883 182.653 233.438 1.00  82.11 0 A 1
ATOM   86  C C   . THR . . 107 ? 144.513 183.221 233.061 1.00  82.11 0 A 1
ATOM   87  O O   . THR . . 107 ? 143.826 182.559 232.276 1.00  82.11 0 A 1
ATOM   88  C CB  . THR . . 107 ? 145.710 181.671 234.604 1.00  82.11 0 A 1
ATOM   89  C CG2 . THR . . 107 ? 146.805 180.627 234.680 1.00  82.11 0 A 1
ATOM   90  O OG1 . THR . . 107 ? 145.596 182.389 235.830 1.00  82.11 0 A 1
ATOM   91  N N   . ILE . . 108 ? 144.111 184.369 233.616 1.00  80.61 0 A 1
ATOM   92  C CA  . ILE . . 108 ? 142.821 184.963 233.152 1.00  80.61 0 A 1
ATOM   93  C C   . ILE . . 108 ? 143.006 185.310 231.671 1.00  80.61 0 A 1
ATOM   94  O O   . ILE . . 108 ? 142.044 185.141 230.899 1.00  80.61 0 A 1
ATOM   95  C CB  . ILE . . 108 ? 142.413 186.175 234.012 1.00  80.61 0 A 1
ATOM   96  C CG1 . ILE . . 108 ? 142.435 185.837 235.503 1.00  80.61 0 A 1
ATOM   97  C CG2 . ILE . . 108 ? 141.043 186.684 233.599 1.00  80.61 0 A 1
ATOM   98  C CD1 . ILE . . 108 ? 141.329 184.899 235.928 1.00  80.61 0 A 1
ATOM   99  N N   . CYS . . 109 ? 144.226 185.697 231.280 1.00  78.54 0 A 1
ATOM   100 C CA  . CYS . . 109 ? 144.514 186.012 229.852 1.00  78.54 0 A 1
ATOM   101 C C   . CYS . . 109 ? 144.740 184.720 229.067 1.00  78.54 0 A 1
ATOM   102 O O   . CYS . . 109 ? 144.845 184.792 227.834 1.00  78.54 0 A 1
ATOM   103 C CB  . CYS . . 109 ? 145.662 187.007 229.716 1.00  30.00 0 A 1
ATOM   104 S SG  . CYS . . 109 ? 147.262 186.370 229.147 1.00  30.00 0 A 1
ATOM   105 N N   . GLU . . 110 ? 144.817 183.583 229.756 1.00  81.70 0 A 1
ATOM   106 C CA  . GLU . . 110 ? 144.910 182.290 229.034 1.00  81.70 0 A 1
ATOM   107 C C   . GLU . . 110 ? 143.483 181.768 228.847 1.00  81.70 0 A 1
ATOM   108 O O   . GLU . . 110 ? 143.259 181.013 227.880 1.00  81.70 0 A 1
ATOM   109 C CB  . GLU . . 110 ? 145.762 181.289 229.814 1.00  81.70 0 A 1
ATOM   110 C CG  . GLU . . 110 ? 147.223 181.684 229.899 1.00  81.70 0 A 1
ATOM   111 C CD  . GLU . . 110 ? 148.084 180.748 230.728 1.00  81.70 0 A 1
ATOM   112 O OE1 . GLU . . 110 ? 147.514 179.873 231.409 1.00  81.70 0 A 1
ATOM   113 O OE2 . GLU . . 110 ? 149.320 180.897 230.692 1.00  81.70 -1 A 1
ATOM   114 N N   . ASN . . 111 ? 142.555 182.165 229.728 1.00  80.72 0 A 1
ATOM   115 C CA  . ASN . . 111 ? 141.184 181.599 229.626 1.00  80.72 0 A 1
ATOM   116 C C   . ASN . . 111 ? 140.299 182.339 228.624 1.00  80.72 0 A 1
ATOM   117 O O   . ASN . . 111 ? 139.864 181.696 227.661 1.00  80.72 0 A 1
ATOM   118 C CB  . ASN . . 111 ? 140.464 181.647 230.975 1.00  80.72 0 A 1
ATOM   119 C CG  . ASN . . 111 ? 141.196 180.914 232.079 1.00  80.72 0 A 1
ATOM   120 N ND2 . ASN . . 111 ? 141.062 181.390 233.306 1.00  80.72 0 A 1
ATOM   121 O OD1 . ASN . . 111 ? 141.874 179.922 231.825 1.00  80.72 0 A 1
ATOM   122 N N   . ILE . . 112 ? 140.044 183.631 228.835 1.00  77.93 0 A 1
ATOM   123 C CA  . ILE . . 112 ? 139.048 184.372 227.999 1.00  77.93 0 A 1
ATOM   124 C C   . ILE . . 112 ? 139.411 184.446 226.507 1.00  77.93 0 A 1
ATOM   125 O O   . ILE . . 112 ? 138.483 184.629 225.696 1.00  77.93 0 A 1
ATOM   126 C CB  . ILE . . 112 ? 138.784 185.749 228.624 1.00  77.93 0 A 1
ATOM   127 C CG1 . ILE . . 112 ? 140.056 186.593 228.628 1.00  77.93 0 A 1
ATOM   128 C CG2 . ILE . . 112 ? 138.235 185.576 230.026 1.00  77.93 0 A 1
ATOM   129 C CD1 . ILE . . 112 ? 139.795 188.022 228.951 1.00  77.93 0 A 1
ATOM   130 N N   . VAL . . 113 ? 140.687 184.351 226.136 1.00  77.65 0 A 1
ATOM   131 C CA  . VAL . . 113 ? 141.043 184.489 224.698 1.00  77.65 0 A 1
ATOM   132 C C   . VAL . . 113 ? 140.607 183.209 223.974 1.00  77.65 0 A 1
ATOM   133 O O   . VAL . . 113 ? 140.458 183.250 222.742 1.00  77.65 0 A 1
ATOM   134 C CB  . VAL . . 113 ? 142.549 184.750 224.540 1.00  77.65 0 A 1
ATOM   135 C CG1 . VAL . . 113 ? 142.993 185.901 225.428 1.00  77.65 0 A 1
ATOM   136 C CG2 . VAL . . 113 ? 143.378 183.507 224.839 1.00  77.65 0 A 1
ATOM   137 N N   . ALA . . 114 ? 140.385 182.122 224.716 1.00  80.22 0 A 1
ATOM   138 C CA  . ALA . . 114 ? 140.009 180.833 224.136 1.00  80.22 0 A 1
ATOM   139 C C   . ALA . . 114 ? 138.853 180.234 224.937 1.00  80.22 0 A 1
ATOM   140 O O   . ALA . . 114 ? 139.069 179.486 225.893 1.00  80.22 0 A 1
ATOM   141 C CB  . ALA . . 114 ? 141.207 179.890 224.098 1.00  80.22 0 A 1
ATOM   142 N N   . GLN . . 115 ? 137.624 180.581 224.557 1.00  84.37 0 A 1
ATOM   143 C CA  . GLN . . 115 ? 136.462 179.833 225.031 1.00  84.37 0 A 1
ATOM   144 C C   . GLN . . 115 ? 135.475 179.451 223.942 1.00  84.37 0 A 1
ATOM   145 O O   . GLN . . 115 ? 134.808 178.422 224.091 1.00  84.37 0 A 1
ATOM   146 C CB  . GLN . . 115 ? 135.715 180.624 226.109 1.00  84.37 0 A 1
ATOM   147 C CG  . GLN . . 115 ? 136.495 180.795 227.397 1.00  84.37 0 A 1
ATOM   148 C CD  . GLN . . 115 ? 135.756 181.641 228.410 1.00  84.37 0 A 1
ATOM   149 N NE2 . GLN . . 115 ? 134.872 182.503 227.925 1.00  84.37 0 A 1
ATOM   150 O OE1 . GLN . . 115 ? 135.979 181.525 229.613 1.00  84.37 0 A 1
ATOM   151 N N   . SER . . 116 ? 135.360 180.215 222.854 1.00  85.91 0 A 1
ATOM   152 C CA  . SER . . 116 ? 134.361 179.999 221.809 1.00  85.91 0 A 1
ATOM   153 C C   . SER . . 116 ? 132.932 180.000 222.353 1.00  85.91 0 A 1
ATOM   154 O O   . SER . . 116 ? 131.999 179.590 221.654 1.00  85.91 0 A 1
ATOM   155 C CB  . SER . . 116 ? 134.633 178.702 221.039 1.00  85.91 0 A 1
ATOM   156 O OG  . SER . . 116 ? 134.510 177.575 221.889 1.00  85.91 0 A 1
ATOM   157 N N   . VAL . . 117 ? 132.738 180.457 223.587 1.00  86.85 0 A 1
ATOM   158 C CA  . VAL . . 117 ? 131.422 180.526 224.209 1.00  86.85 0 A 1
ATOM   159 C C   . VAL . . 117 ? 130.998 181.974 224.451 1.00  86.85 0 A 1
ATOM   160 O O   . VAL . . 117 ? 130.063 182.228 225.210 1.00  86.85 0 A 1
ATOM   161 C CB  . VAL . . 117 ? 131.373 179.705 225.508 1.00  86.85 0 A 1
ATOM   162 C CG1 . VAL . . 117 ? 131.888 178.299 225.267 1.00  86.85 0 A 1
ATOM   163 C CG2 . VAL . . 117 ? 132.179 180.386 226.606 1.00  86.85 0 A 1
ATOM   164 N N   . ARG . . 118 ? 131.666 182.927 223.806 1.00  86.46 0 A 1
ATOM   165 C CA  . ARG . . 118 ? 131.362 184.339 223.990 1.00  86.46 0 A 1
ATOM   166 C C   . ARG . . 118 ? 130.119 184.701 223.179 1.00  86.46 0 A 1
ATOM   167 O O   . ARG . . 118 ? 129.400 183.831 222.677 1.00  86.46 0 A 1
ATOM   168 C CB  . ARG . . 118 ? 132.567 185.199 223.620 1.00  86.46 0 A 1
ATOM   169 C CG  . ARG . . 118 ? 133.265 184.794 222.331 1.00  86.46 0 A 1
ATOM   170 C CD  . ARG . . 118 ? 134.411 185.740 222.016 1.00  86.46 0 A 1
ATOM   171 N NE  . ARG . . 118 ? 135.349 185.161 221.060 1.00  86.46 0 A 1
ATOM   172 C CZ  . ARG . . 118 ? 136.481 184.556 221.402 1.00  86.46 0 A 1
ATOM   173 N NH1 . ARG . . 118 ? 136.819 184.455 222.678 1.00  86.46 1 A 1
ATOM   174 N NH2 . ARG . . 118 ? 137.276 184.053 220.468 1.00  86.46 0 A 1
ATOM   175 N N   . ASN . . 119 ? 129.858 186.004 223.047 1.00  90.07 0 A 1
ATOM   176 C CA  . ASN . . 119 ? 128.607 186.513 222.483 1.00  90.07 0 A 1
ATOM   177 C C   . ASN . . 119 ? 127.426 186.019 223.319 1.00  90.07 0 A 1
ATOM   178 O O   . ASN . . 119 ? 126.437 185.493 222.808 1.00  90.07 0 A 1
ATOM   179 C CB  . ASN . . 119 ? 128.458 186.131 221.006 1.00  90.07 0 A 1
ATOM   180 C CG  . ASN . . 119 ? 127.254 186.777 220.353 1.00  90.07 0 A 1
ATOM   181 N ND2 . ASN . . 119 ? 126.473 185.979 219.637 1.00  90.07 0 A 1
ATOM   182 O OD1 . ASN . . 119 ? 127.021 187.977 220.498 1.00  90.07 0 A 1
ATOM   183 N N   . SER . . 120 ? 127.553 186.197 224.631 1.00  90.07 0 A 1
ATOM   184 C CA  . SER . . 120 ? 126.609 185.722 225.634 1.00  90.07 0 A 1
ATOM   185 C C   . SER . . 120 ? 126.974 186.356 226.969 1.00  90.07 0 A 1
ATOM   186 O O   . SER . . 120 ? 128.164 186.524 227.261 1.00  90.07 0 A 1
ATOM   187 C CB  . SER . . 120 ? 126.646 184.197 225.734 1.00  90.07 0 A 1
ATOM   188 O OG  . SER . . 120 ? 127.982 183.724 225.700 1.00  90.07 0 A 1
ATOM   189 N N   . PRO . . 121 ? 125.996 186.691 227.816 1.00  88.73 0 A 1
ATOM   190 C CA  . PRO . . 121 ? 126.311 187.447 229.041 1.00  88.73 0 A 1
ATOM   191 C C   . PRO . . 121 ? 127.288 186.749 229.970 1.00  88.73 0 A 1
ATOM   192 O O   . PRO . . 121 ? 127.886 187.416 230.824 1.00  88.73 0 A 1
ATOM   193 C CB  . PRO . . 121 ? 124.939 187.625 229.706 1.00  88.73 0 A 1
ATOM   194 C CG  . PRO . . 121 ? 124.103 186.526 229.150 1.00  88.73 0 A 1
ATOM   195 C CD  . PRO . . 121 ? 124.575 186.311 227.748 1.00  88.73 0 A 1
ATOM   196 N N   . GLU . . 122 ? 127.470 185.434 229.836 1.00  89.80 0 A 1
ATOM   197 C CA  . GLU . . 122 ? 128.427 184.721 230.676 1.00  89.80 0 A 1
ATOM   198 C C   . GLU . . 122 ? 129.860 185.186 230.448 1.00  89.80 0 A 1
ATOM   199 O O   . GLU . . 122 ? 130.731 184.898 231.277 1.00  89.80 0 A 1
ATOM   200 C CB  . GLU . . 122 ? 128.326 183.216 230.423 1.00  89.80 0 A 1
ATOM   201 C CG  . GLU . . 122 ? 126.975 182.612 230.775 1.00  89.80 0 A 1
ATOM   202 C CD  . GLU . . 122 ? 126.489 181.627 229.730 1.00  89.80 0 A 1
ATOM   203 O OE1 . GLU . . 122 ? 125.570 181.982 228.962 1.00  89.80 0 A 1
ATOM   204 O OE2 . GLU . . 122 ? 127.028 180.503 229.673 1.00  89.80 -1 A 1
ATOM   205 N N   . PHE . . 123 ? 130.125 185.890 229.346 1.00  82.75 0 A 1
ATOM   206 C CA  . PHE . . 123 ? 131.471 186.343 229.010 1.00  82.75 0 A 1
ATOM   207 C C   . PHE . . 123 ? 131.735 187.772 229.477 1.00  82.75 0 A 1
ATOM   208 O O   . PHE . . 123 ? 132.681 188.012 230.233 1.00  82.75 0 A 1
ATOM   209 C CB  . PHE . . 123 ? 131.701 186.237 227.499 1.00  82.75 0 A 1
ATOM   210 C CG  . PHE . . 123 ? 133.144 186.330 227.100 1.00  82.75 0 A 1
ATOM   211 C CD1 . PHE . . 123 ? 134.065 185.419 227.579 1.00  82.75 0 A 1
ATOM   212 C CD2 . PHE . . 123 ? 133.581 187.333 226.250 1.00  82.75 0 A 1
ATOM   213 C CE1 . PHE . . 123 ? 135.393 185.498 227.218 1.00  82.75 0 A 1
ATOM   214 C CE2 . PHE . . 123 ? 134.910 187.417 225.885 1.00  82.75 0 A 1
ATOM   215 C CZ  . PHE . . 123 ? 135.816 186.500 226.369 1.00  82.75 0 A 1
ATOM   216 N N   . GLN . . 124 ? 130.896 188.719 229.044 1.00  80.36 0 A 1
ATOM   217 C CA  . GLN . . 124 ? 131.164 190.143 229.244 1.00  80.36 0 A 1
ATOM   218 C C   . GLN . . 124 ? 131.572 190.499 230.669 1.00  80.36 0 A 1
ATOM   219 O O   . GLN . . 124 ? 132.478 191.309 230.877 1.00  80.36 0 A 1
ATOM   220 C CB  . GLN . . 124 ? 129.945 190.968 228.822 1.00  80.36 0 A 1
ATOM   221 C CG  . GLN . . 124 ? 129.855 191.231 227.331 1.00  80.36 0 A 1
ATOM   222 C CD  . GLN . . 124 ? 129.002 190.224 226.602 1.00  80.36 0 A 1
ATOM   223 N NE2 . GLN . . 124 ? 128.221 190.698 225.642 1.00  80.36 0 A 1
ATOM   224 O OE1 . GLN . . 124 ? 129.045 189.032 226.896 1.00  80.36 0 A 1
ATOM   225 N N   . LYS . . 125 ? 130.956 189.888 231.673 1.00  77.99 0 A 1
ATOM   226 C CA  . LYS . . 125 ? 131.289 190.282 233.034 1.00  77.99 0 A 1
ATOM   227 C C   . LYS . . 125 ? 132.391 189.436 233.664 1.00  77.99 0 A 1
ATOM   228 O O   . LYS . . 125 ? 132.804 189.729 234.789 1.00  77.99 0 A 1
ATOM   229 C CB  . LYS . . 125 ? 130.033 190.282 233.908 1.00  77.99 0 A 1
ATOM   230 C CG  . LYS . . 125 ? 128.862 191.032 233.270 1.00  77.99 0 A 1
ATOM   231 C CD  . LYS . . 125 ? 129.125 192.537 233.063 1.00  77.99 0 A 1
ATOM   232 C CE  . LYS . . 125 ? 129.968 193.187 234.166 1.00  77.99 0 A 1
ATOM   233 N NZ  . LYS . . 125 ? 129.651 194.632 234.338 1.00  77.99 1 A 1
ATOM   234 N N   . LEU . . 126 ? 132.887 188.411 232.969 1.00  77.33 0 A 1
ATOM   235 C CA  . LEU . . 126 ? 134.202 187.870 233.301 1.00  77.33 0 A 1
ATOM   236 C C   . LEU . . 126 ? 135.295 188.715 232.656 1.00  77.33 0 A 1
ATOM   237 O O   . LEU . . 126 ? 136.375 188.905 233.228 1.00  77.33 0 A 1
ATOM   238 C CB  . LEU . . 126 ? 134.297 186.410 232.853 1.00  77.33 0 A 1
ATOM   239 C CG  . LEU . . 126 ? 135.675 185.756 232.708 1.00  77.33 0 A 1
ATOM   240 C CD1 . LEU . . 126 ? 136.481 185.842 233.999 1.00  77.33 0 A 1
ATOM   241 C CD2 . LEU . . 126 ? 135.526 184.309 232.270 1.00  77.33 0 A 1
ATOM   242 N N   . LEU . . 127 ? 135.015 189.233 231.461 1.00  73.96 0 A 1
ATOM   243 C CA  . LEU . . 127 ? 135.868 190.256 230.866 1.00  73.96 0 A 1
ATOM   244 C C   . LEU . . 127 ? 135.922 191.504 231.740 1.00  73.96 0 A 1
ATOM   245 O O   . LEU . . 127 ? 136.950 192.191 231.789 1.00  73.96 0 A 1
ATOM   246 C CB  . LEU . . 127 ? 135.360 190.600 229.467 1.00  73.96 0 A 1
ATOM   247 C CG  . LEU . . 127 ? 136.290 191.407 228.561 1.00  73.96 0 A 1
ATOM   248 C CD1 . LEU . . 127 ? 137.734 190.994 228.780 1.00  73.96 0 A 1
ATOM   249 C CD2 . LEU . . 127 ? 135.891 191.223 227.110 1.00  73.96 0 A 1
ATOM   250 N N   . GLY . . 128 ? 134.826 191.804 232.435 1.00  72.79 0 A 1
ATOM   251 C CA  . GLY . . 128 ? 134.755 192.906 233.376 1.00  72.79 0 A 1
ATOM   252 C C   . GLY . . 128 ? 135.608 192.705 234.611 1.00  72.79 0 A 1
ATOM   253 O O   . GLY . . 128 ? 135.814 193.633 235.394 1.00  72.79 0 A 1
ATOM   254 N N   . ILE . . 129 ? 136.090 191.483 234.812 1.00  71.95 0 A 1
ATOM   255 C CA  . ILE . . 129 ? 137.111 191.220 235.808 1.00  71.95 0 A 1
ATOM   256 C C   . ILE . . 129 ? 138.502 191.175 235.190 1.00  71.95 0 A 1
ATOM   257 O O   . ILE . . 129 ? 139.450 191.707 235.780 1.00  71.95 0 A 1
ATOM   258 C CB  . ILE . . 129 ? 136.813 189.912 236.572 1.00  71.95 0 A 1
ATOM   259 C CG1 . ILE . . 129 ? 135.585 190.082 237.467 1.00  71.95 0 A 1
ATOM   260 C CG2 . ILE . . 129 ? 138.012 189.487 237.400 1.00  71.95 0 A 1
ATOM   261 C CD1 . ILE . . 129 ? 134.590 188.945 237.358 1.00  71.95 0 A 1
ATOM   262 N N   . ALA . . 130 ? 138.643 190.572 234.010 1.00  71.26 0 A 1
ATOM   263 C CA  . ALA . . 130 ? 139.943 190.501 233.352 1.00  71.26 0 A 1
ATOM   264 C C   . ALA . . 130 ? 140.517 191.890 233.109 1.00  71.26 0 A 1
ATOM   265 O O   . ALA . . 130 ? 141.701 192.137 233.364 1.00  71.26 0 A 1
ATOM   266 C CB  . ALA . . 130 ? 139.824 189.737 232.037 1.00  71.26 0 A 1
ATOM   267 N N   . MET . . 131 ? 139.692 192.818 232.620 1.00  69.12 0 A 1
ATOM   268 C CA  . MET . . 131 ? 140.215 194.143 232.300 1.00  69.12 0 A 1
ATOM   269 C C   . MET . . 131 ? 140.421 194.982 233.554 1.00  69.12 0 A 1
ATOM   270 O O   . MET . . 131 ? 141.400 195.730 233.646 1.00  69.12 0 A 1
ATOM   271 C CB  . MET . . 131 ? 139.292 194.856 231.313 1.00  69.12 0 A 1
ATOM   272 C CG  . MET . . 131 ? 139.227 194.196 229.944 1.00  69.12 0 A 1
ATOM   273 S SD  . MET . . 131 ? 140.692 194.509 228.938 1.00  69.12 0 A 1
ATOM   274 C CE  . MET . . 131 ? 140.459 196.230 228.502 1.00  69.12 0 A 1
ATOM   275 N N   . GLU . . 132 ? 139.520 194.875 234.537 1.00  68.82 0 A 1
ATOM   276 C CA  . GLU . . 132 ? 139.729 195.608 235.784 1.00  68.82 0 A 1
ATOM   277 C C   . GLU . . 132 ? 140.930 195.085 236.560 1.00  68.82 0 A 1
ATOM   278 O O   . GLU . . 132 ? 141.490 195.813 237.387 1.00  68.82 0 A 1
ATOM   279 C CB  . GLU . . 132 ? 138.481 195.557 236.664 1.00  68.82 0 A 1
ATOM   280 C CG  . GLU . . 132 ? 137.554 196.753 236.514 1.00  68.82 0 A 1
ATOM   281 C CD  . GLU . . 132 ? 137.043 196.941 235.105 1.00  68.82 0 A 1
ATOM   282 O OE1 . GLU . . 132 ? 136.231 196.112 234.665 1.00  68.82 0 A 1
ATOM   283 O OE2 . GLU . . 132 ? 137.447 197.919 234.438 1.00  68.82 -1 A 1
ATOM   284 N N   . LEU . . 133 ? 141.341 193.841 236.317 1.00  70.22 0 A 1
ATOM   285 C CA  . LEU . . 133 ? 142.520 193.298 236.978 1.00  70.22 0 A 1
ATOM   286 C C   . LEU . . 133 ? 143.807 193.588 236.218 1.00  70.22 0 A 1
ATOM   287 O O   . LEU . . 133 ? 144.821 193.928 236.834 1.00  70.22 0 A 1
ATOM   288 C CB  . LEU . . 133 ? 142.369 191.789 237.171 1.00  70.22 0 A 1
ATOM   289 C CG  . LEU . . 133 ? 143.579 191.092 237.793 1.00  70.22 0 A 1
ATOM   290 C CD1 . LEU . . 133 ? 143.835 191.605 239.197 1.00  70.22 0 A 1
ATOM   291 C CD2 . LEU . . 133 ? 143.376 189.584 237.798 1.00  70.22 0 A 1
ATOM   292 N N   . PHE . . 134 ? 143.776 193.447 234.889 1.00  68.94 0 A 1
ATOM   293 C CA  . PHE . . 134 ? 145.018 193.654 234.096 1.00  68.94 0 A 1
ATOM   294 C C   . PHE . . 134 ? 145.424 195.119 234.240 1.00  68.94 0 A 1
ATOM   295 O O   . PHE . . 134 ? 146.632 195.396 234.208 1.00  68.94 0 A 1
ATOM   296 C CB  . PHE . . 134 ? 144.852 193.257 232.628 1.00  68.94 0 A 1
ATOM   297 C CG  . PHE . . 134 ? 144.561 191.795 232.401 1.00  68.94 0 A 1
ATOM   298 C CD1 . PHE . . 134 ? 144.819 190.857 233.389 1.00  68.94 0 A 1
ATOM   299 C CD2 . PHE . . 134 ? 144.000 191.360 231.213 1.00  68.94 0 A 1
ATOM   300 C CE1 . PHE . . 134 ? 144.530 189.518 233.196 1.00  68.94 0 A 1
ATOM   301 C CE2 . PHE . . 134 ? 143.711 190.020 231.021 1.00  68.94 0 A 1
ATOM   302 C CZ  . PHE . . 134 ? 143.976 189.104 232.011 1.00  68.94 0 A 1
ATOM   303 N N   . LEU . . 135 ? 144.441 196.005 234.432 1.00  65.39 0 A 1
ATOM   304 C CA  . LEU . . 135 ? 144.730 197.453 234.615 1.00  65.39 0 A 1
ATOM   305 C C   . LEU . . 135 ? 145.086 197.723 236.080 1.00  65.39 0 A 1
ATOM   306 O O   . LEU . . 135 ? 145.527 198.847 236.376 1.00  65.39 0 A 1
ATOM   307 C CB  . LEU . . 135 ? 143.529 198.280 234.143 1.00  65.39 0 A 1
ATOM   308 C CG  . LEU . . 135 ? 143.341 198.313 232.627 1.00  65.39 0 A 1
ATOM   309 C CD1 . LEU . . 135 ? 141.988 198.893 232.246 1.00  65.39 0 A 1
ATOM   310 C CD2 . LEU . . 135 ? 144.466 199.085 231.958 1.00  65.39 0 A 1
ATOM   311 N N   . LEU . . 136 ? 144.900 196.736 236.960 1.00  68.85 0 A 1
ATOM   312 C CA  . LEU . . 136 ? 145.331 196.887 238.375 1.00  68.85 0 A 1
ATOM   313 C C   . LEU . . 136 ? 146.755 196.331 238.481 1.00  68.85 0 A 1
ATOM   314 O O   . LEU . . 136 ? 147.576 196.951 239.189 1.00  68.85 0 A 1
ATOM   315 C CB  . LEU . . 136 ? 144.360 196.118 239.276 1.00  68.85 0 A 1
ATOM   316 C CG  . LEU . . 136 ? 144.649 196.185 240.774 1.00  68.85 0 A 1
ATOM   317 C CD1 . LEU . . 136 ? 144.205 197.520 241.350 1.00  68.85 0 A 1
ATOM   318 C CD2 . LEU . . 136 ? 143.972 195.035 241.504 1.00  68.85 0 A 1
ATOM   319 N N   . CYS . . 137 ? 147.036 195.211 237.801 1.00  71.19 0 A 1
ATOM   320 C CA  . CYS . . 137 ? 148.427 194.683 237.780 1.00  71.19 0 A 1
ATOM   321 C C   . CYS . . 137 ? 149.315 195.744 237.113 1.00  71.19 0 A 1
ATOM   322 O O   . CYS . . 137 ? 150.540 195.556 237.132 1.00  71.19 0 A 1
ATOM   323 C CB  . CYS . . 137 ? 148.573 193.383 236.986 1.00  71.19 0 A 1
ATOM   324 S SG  . CYS . . 137 ? 147.340 192.071 237.220 1.00  71.19 0 A 1
ATOM   325 N N   . SER . . 138 ? 148.725 196.816 236.559 1.00  66.97 0 A 1
ATOM   326 C CA  . SER . . 138 ? 149.482 197.827 235.834 1.00  66.97 0 A 1
ATOM   327 C C   . SER . . 138 ? 150.157 198.836 236.755 1.00  66.97 0 A 1
ATOM   328 O O   . SER . . 138 ? 151.136 199.468 236.347 1.00  66.97 0 A 1
ATOM   329 C CB  . SER . . 138 ? 148.560 198.553 234.854 1.00  66.97 0 A 1
ATOM   330 O OG  . SER . . 138 ? 147.928 197.635 233.979 1.00  66.97 0 A 1
ATOM   331 N N   . ASP . . 139 ? 149.663 198.997 237.978 1.00  67.98 0 A 1
ATOM   332 C CA  . ASP . . 139 ? 150.210 199.932 238.956 1.00  67.98 0 A 1
ATOM   333 C C   . ASP . . 139 ? 150.796 199.160 240.133 1.00  67.98 0 A 1
ATOM   334 O O   . ASP . . 139 ? 150.553 199.470 241.300 1.00  67.98 0 A 1
ATOM   335 C CB  . ASP . . 139 ? 149.143 200.925 239.414 1.00  67.98 0 A 1
ATOM   336 C CG  . ASP . . 139 ? 149.701 202.026 240.304 1.00  67.98 0 A 1
ATOM   337 O OD1 . ASP . . 139 ? 150.342 202.957 239.772 1.00  67.98 0 A 1
ATOM   338 O OD2 . ASP . . 139 ? 149.495 201.960 241.534 1.00  67.98 -1 A 1
ATOM   339 N N   . ASP . . 140 ? 151.536 198.103 239.826 1.00  74.43 0 A 1
ATOM   340 C CA  . ASP . . 140 ? 152.088 197.226 240.842 1.00  74.43 0 A 1
ATOM   341 C C   . ASP . . 140 ? 153.489 197.670 241.238 1.00  74.43 0 A 1
ATOM   342 O O   . ASP . . 140 ? 154.220 198.282 240.453 1.00  74.43 0 A 1
ATOM   343 C CB  . ASP . . 140 ? 152.122 195.785 240.340 1.00  74.43 0 A 1
ATOM   344 C CG  . ASP . . 140 ? 150.909 194.992 240.775 1.00  74.43 0 A 1
ATOM   345 O OD1 . ASP . . 140 ? 150.001 195.579 241.400 1.00  74.43 0 A 1
ATOM   346 O OD2 . ASP . . 140 ? 150.858 193.779 240.486 1.00  74.43 -1 A 1
ATOM   347 N N   . ALA . . 141 ? 153.862 197.341 242.474 1.00  79.51 0 A 1
ATOM   348 C CA  . ALA . . 141 ? 155.157 197.719 243.019 1.00  79.51 0 A 1
ATOM   349 C C   . ALA . . 141 ? 156.313 196.929 242.423 1.00  79.51 0 A 1
ATOM   350 O O   . ALA . . 141 ? 157.466 197.199 242.778 1.00  79.51 0 A 1
ATOM   351 C CB  . ALA . . 141 ? 155.141 197.552 244.540 1.00  79.51 0 A 1
ATOM   352 N N   . GLU . . 142 ? 156.047 195.971 241.538 1.00  79.75 0 A 1
ATOM   353 C CA  . GLU . . 142 ? 157.073 195.100 240.988 1.00  79.75 0 A 1
ATOM   354 C C   . GLU . . 142 ? 157.117 195.231 239.473 1.00  79.75 0 A 1
ATOM   355 O O   . GLU . . 142 ? 156.096 195.468 238.821 1.00  79.75 0 A 1
ATOM   356 C CB  . GLU . . 142 ? 156.831 193.640 241.382 1.00  79.75 0 A 1
ATOM   357 C CG  . GLU . . 142 ? 157.910 192.688 240.897 1.00  79.75 0 A 1
ATOM   358 C CD  . GLU . . 142 ? 157.673 191.257 241.340 1.00  79.75 0 A 1
ATOM   359 O OE1 . GLU . . 142 ? 156.643 191.005 241.995 1.00  79.75 0 A 1
ATOM   360 O OE2 . GLU . . 142 ? 158.515 190.387 241.033 1.00  79.75 -1 A 1
ATOM   361 N N   . SER . . 143 ? 158.319 195.061 238.918 1.00  77.84 0 A 1
ATOM   362 C CA  . SER . . 143 ? 158.539 195.347 237.505 1.00  77.84 0 A 1
ATOM   363 C C   . SER . . 143 ? 157.798 194.358 236.615 1.00  77.84 0 A 1
ATOM   364 O O   . SER . . 143 ? 156.914 194.743 235.842 1.00  77.84 0 A 1
ATOM   365 C CB  . SER . . 143 ? 160.036 195.332 237.197 1.00  77.84 0 A 1
ATOM   366 O OG  . SER . . 143 ? 160.307 195.983 235.967 1.00  77.84 0 A 1
ATOM   367 N N   . ASP . . 144 ? 158.138 193.070 236.716 1.00  78.78 0 A 1
ATOM   368 C CA  . ASP . . 144 ? 157.592 192.086 235.787 1.00  78.78 0 A 1
ATOM   369 C C   . ASP . . 144 ? 156.140 191.743 236.084 1.00  78.78 0 A 1
ATOM   370 O O   . ASP . . 144 ? 155.425 191.299 235.179 1.00  78.78 0 A 1
ATOM   371 C CB  . ASP . . 144 ? 158.448 190.819 235.803 1.00  78.78 0 A 1
ATOM   372 C CG  . ASP . . 144 ? 159.799 191.023 235.154 1.00  78.78 0 A 1
ATOM   373 O OD1 . ASP . . 144 ? 159.970 192.038 234.446 1.00  78.78 0 A 1
ATOM   374 O OD2 . ASP . . 144 ? 160.692 190.171 235.354 1.00  78.78 -1 A 1
ATOM   375 N N   . VAL . . 145 ? 155.679 191.952 237.318 1.00  77.32 0 A 1
ATOM   376 C CA  . VAL . . 145 ? 154.261 191.794 237.615 1.00  77.32 0 A 1
ATOM   377 C C   . VAL . . 145 ? 153.432 192.865 236.922 1.00  77.32 0 A 1
ATOM   378 O O   . VAL . . 145 ? 152.200 192.767 236.880 1.00  77.32 0 A 1
ATOM   379 C CB  . VAL . . 145 ? 154.062 191.802 239.146 1.00  77.32 0 A 1
ATOM   380 C CG1 . VAL . . 145 ? 152.630 191.438 239.523 1.00  77.32 0 A 1
ATOM   381 C CG2 . VAL . . 145 ? 155.049 190.851 239.805 1.00  77.32 0 A 1
ATOM   382 N N   . ARG . . 146 ? 154.090 193.871 236.346 1.00  72.85 0 A 1
ATOM   383 C CA  . ARG . . 146 ? 153.460 194.823 235.442 1.00  72.85 0 A 1
ATOM   384 C C   . ARG . . 146 ? 153.700 194.488 233.980 1.00  72.85 0 A 1
ATOM   385 O O   . ARG . . 146 ? 152.853 194.799 233.136 1.00  72.85 0 A 1
ATOM   386 C CB  . ARG . . 146 ? 153.973 196.239 235.716 1.00  72.85 0 A 1
ATOM   387 C CG  . ARG . . 146 ? 153.636 196.767 237.093 1.00  72.85 0 A 1
ATOM   388 C CD  . ARG . . 146 ? 153.946 198.242 237.195 1.00  72.85 0 A 1
ATOM   389 N NE  . ARG . . 146 ? 155.272 198.563 236.680 1.00  72.85 0 A 1
ATOM   390 C CZ  . ARG . . 146 ? 156.356 198.682 237.437 1.00  72.85 0 A 1
ATOM   391 N NH1 . ARG . . 146 ? 156.273 198.505 238.747 1.00  72.85 1 A 1
ATOM   392 N NH2 . ARG . . 146 ? 157.524 198.979 236.886 1.00  72.85 0 A 1
ATOM   393 N N   . MET . . 147 ? 154.825 193.850 233.660 1.00  73.56 0 A 1
ATOM   394 C CA  . MET . . 147 ? 155.105 193.518 232.269 1.00  73.56 0 A 1
ATOM   395 C C   . MET . . 147 ? 154.208 192.389 231.780 1.00  73.56 0 A 1
ATOM   396 O O   . MET . . 147 ? 153.725 192.425 230.641 1.00  73.56 0 A 1
ATOM   397 C CB  . MET . . 147 ? 156.580 193.161 232.102 1.00  73.56 0 A 1
ATOM   398 C CG  . MET . . 147 ? 157.512 194.329 232.352 1.00  73.56 0 A 1
ATOM   399 S SD  . MET . . 147 ? 157.221 195.715 231.233 1.00  73.56 0 A 1
ATOM   400 C CE  . MET . . 147 ? 157.723 194.999 229.672 1.00  73.56 0 A 1
ATOM   401 N N   . VAL . . 148 ? 153.961 191.382 232.623 1.00  70.39 0 A 1
ATOM   402 C CA  . VAL . . 148 ? 152.979 190.371 232.244 1.00  70.39 0 A 1
ATOM   403 C C   . VAL . . 148 ? 151.596 190.995 232.137 1.00  70.39 0 A 1
ATOM   404 O O   . VAL . . 148 ? 150.783 190.585 231.302 1.00  70.39 0 A 1
ATOM   405 C CB  . VAL . . 148 ? 152.987 189.188 233.230 1.00  70.39 0 A 1
ATOM   406 C CG1 . VAL . . 148 ? 152.356 187.977 232.588 1.00  70.39 0 A 1
ATOM   407 C CG2 . VAL . . 148 ? 154.401 188.854 233.648 1.00  70.39 0 A 1
ATOM   408 N N   . ALA . . 149 ? 151.316 192.011 232.955 1.00  68.57 0 A 1
ATOM   409 C CA  . ALA . . 149 ? 150.046 192.720 232.854 1.00  68.57 0 A 1
ATOM   410 C C   . ALA . . 149 ? 149.899 193.392 231.497 1.00  68.57 0 A 1
ATOM   411 O O   . ALA . . 149 ? 148.850 193.292 230.855 1.00  68.57 0 A 1
ATOM   412 C CB  . ALA . . 149 ? 149.936 193.752 233.972 1.00  68.57 0 A 1
ATOM   413 N N   . ASP . . 150 ? 150.941 194.092 231.050 1.00  65.15 0 A 1
ATOM   414 C CA  . ASP . . 150 ? 150.894 194.733 229.739 1.00  65.15 0 A 1
ATOM   415 C C   . ASP . . 150 ? 150.752 193.699 228.630 1.00  65.15 0 A 1
ATOM   416 O O   . ASP . . 150 ? 149.937 193.859 227.712 1.00  65.15 0 A 1
ATOM   417 C CB  . ASP . . 150 ? 152.143 195.582 229.516 1.00  65.15 0 A 1
ATOM   418 C CG  . ASP . . 150 ? 152.452 196.482 230.687 1.00  65.15 0 A 1
ATOM   419 O OD1 . ASP . . 150 ? 151.523 196.786 231.464 1.00  65.15 0 A 1
ATOM   420 O OD2 . ASP . . 150 ? 153.625 196.882 230.833 1.00  65.15 -1 A 1
ATOM   421 N N   . GLU . . 151 ? 151.543 192.626 228.703 1.00  62.58 0 A 1
ATOM   422 C CA  . GLU . . 151 ? 151.510 191.600 227.668 1.00  62.58 0 A 1
ATOM   423 C C   . GLU . . 151 ? 150.124 190.979 227.547 1.00  62.58 0 A 1
ATOM   424 O O   . GLU . . 151 ? 149.608 190.811 226.436 1.00  62.58 0 A 1
ATOM   425 C CB  . GLU . . 151 ? 152.563 190.534 227.970 1.00  62.58 0 A 1
ATOM   426 C CG  . GLU . . 151 ? 152.864 189.603 226.818 1.00  62.58 0 A 1
ATOM   427 C CD  . GLU . . 151 ? 154.332 189.230 226.731 1.00  62.58 0 A 1
ATOM   428 O OE1 . GLU . . 151 ? 155.187 190.119 226.929 1.00  62.58 0 A 1
ATOM   429 O OE2 . GLU . . 151 ? 154.632 188.047 226.466 1.00  62.58 -1 A 1
ATOM   430 N N   . CYS . . 152 ? 149.499 190.739 228.691 1.00  64.30 0 A 1
ATOM   431 C CA  . CYS . . 152 ? 148.183 190.064 228.670 1.00  64.30 0 A 1
ATOM   432 C C   . CYS . . 152 ? 147.080 191.067 228.349 1.00  64.30 0 A 1
ATOM   433 O O   . CYS . . 152 ? 146.053 190.640 227.809 1.00  64.30 0 A 1
ATOM   434 C CB  . CYS . . 152 ? 147.987 189.313 229.970 1.00  64.30 0 A 1
ATOM   435 S SG  . CYS . . 152 ? 148.726 187.666 229.823 1.00  64.30 0 A 1
ATOM   436 N N   . LEU . . 153 ? 147.285 192.344 228.674 1.00  58.01 0 A 1
ATOM   437 C CA  . LEU . . 153 ? 146.296 193.364 228.247 1.00  58.01 0 A 1
ATOM   438 C C   . LEU . . 153 ? 146.309 193.331 226.721 1.00  58.01 0 A 1
ATOM   439 O O   . LEU . . 153 ? 145.236 193.160 226.134 1.00  58.01 0 A 1
ATOM   440 C CB  . LEU . . 153 ? 146.746 194.738 228.744 1.00  58.01 0 A 1
ATOM   441 C CG  . LEU . . 153 ? 146.777 194.924 230.257 1.00  58.01 0 A 1
ATOM   442 C CD1 . LEU . . 153 ? 147.379 196.270 230.623 1.00  58.01 0 A 1
ATOM   443 C CD2 . LEU . . 153 ? 145.387 194.769 230.854 1.00  58.01 0 A 1
ATOM   444 N N   . ASN . . 154 ? 147.502 193.426 226.123 1.00  51.67 0 A 1
ATOM   445 C CA  . ASN . . 154 ? 147.625 193.441 224.642 1.00  51.67 0 A 1
ATOM   446 C C   . ASN . . 154 ? 147.034 192.156 224.044 1.00  51.67 0 A 1
ATOM   447 O O   . ASN . . 154 ? 146.327 192.268 223.031 1.00  51.67 0 A 1
ATOM   448 C CB  . ASN . . 154 ? 149.073 193.647 224.193 1.00  51.67 0 A 1
ATOM   449 C CG  . ASN . . 154 ? 149.637 194.991 224.597 1.00  51.67 0 A 1
ATOM   450 N ND2 . ASN . . 154 ? 150.910 195.024 224.946 1.00  51.67 0 A 1
ATOM   451 O OD1 . ASN . . 154 ? 148.929 195.995 224.590 1.00  51.67 0 A 1
ATOM   452 N N   . LYS . . 155 ? 147.330 190.990 224.633 1.00  52.88 0 A 1
ATOM   453 C CA  . LYS . . 155 ? 146.796 189.739 224.101 1.00  52.88 0 A 1
ATOM   454 C C   . LYS . . 155 ? 145.274 189.737 224.115 1.00  52.88 0 A 1
ATOM   455 O O   . LYS . . 155 ? 144.633 189.436 223.103 1.00  52.88 0 A 1
ATOM   456 C CB  . LYS . . 155 ? 147.332 188.551 224.898 1.00  52.88 0 A 1
ATOM   457 C CG  . LYS . . 155 ? 148.805 188.277 224.710 1.00  52.88 0 A 1
ATOM   458 C CD  . LYS . . 155 ? 149.145 186.849 225.098 1.00  52.88 0 A 1
ATOM   459 C CE  . LYS . . 155 ? 148.412 185.848 224.226 1.00  52.88 0 A 1
ATOM   460 N NZ  . LYS . . 155 ? 148.858 184.454 224.495 1.00  52.88 1 A 1
ATOM   461 N N   . VAL . . 156 ? 144.677 190.053 225.265 1.00  54.54 0 A 1
ATOM   462 C CA  . VAL . . 156 ? 143.223 190.054 225.378 1.00  54.54 0 A 1
ATOM   463 C C   . VAL . . 156 ? 142.616 191.065 224.415 1.00  54.54 0 A 1
ATOM   464 O O   . VAL . . 156 ? 141.565 190.818 223.814 1.00  54.54 0 A 1
ATOM   465 C CB  . VAL . . 156 ? 142.799 190.320 226.834 1.00  54.54 0 A 1
ATOM   466 C CG1 . VAL . . 156 ? 141.339 190.699 226.906 1.00  54.54 0 A 1
ATOM   467 C CG2 . VAL . . 156 ? 143.067 189.097 227.683 1.00  54.54 0 A 1
ATOM   468 N N   . ILE . . 157 ? 143.279 192.209 224.229 1.00  51.48 0 A 1
ATOM   469 C CA  . ILE . . 157 ? 142.752 193.213 223.310 1.00  51.48 0 A 1
ATOM   470 C C   . ILE . . 157 ? 142.801 192.702 221.876 1.00  51.48 0 A 1
ATOM   471 O O   . ILE . . 157 ? 141.782 192.666 221.178 1.00  51.48 0 A 1
ATOM   472 C CB  . ILE . . 157 ? 143.514 194.543 223.457 1.00  51.48 0 A 1
ATOM   473 C CG1 . ILE . . 157 ? 143.192 195.210 224.797 1.00  51.48 0 A 1
ATOM   474 C CG2 . ILE . . 157 ? 143.165 195.472 222.313 1.00  51.48 0 A 1
ATOM   475 C CD1 . ILE . . 157 ? 141.764 195.638 224.941 1.00  51.48 0 A 1
ATOM   476 N N   . LYS . . 158 ? 143.984 192.290 221.416 1.00  48.46 0 A 1
ATOM   477 C CA  . LYS . . 158 ? 144.156 191.938 220.013 1.00  48.46 0 A 1
ATOM   478 C C   . LYS . . 158 ? 143.423 190.662 219.629 1.00  48.46 0 A 1
ATOM   479 O O   . LYS . . 158 ? 143.017 190.525 218.471 1.00  48.46 0 A 1
ATOM   480 C CB  . LYS . . 158 ? 145.639 191.798 219.684 1.00  48.46 0 A 1
ATOM   481 C CG  . LYS . . 158 ? 146.035 192.500 218.409 1.00  48.46 0 A 1
ATOM   482 C CD  . LYS . . 158 ? 147.517 192.775 218.375 1.00  48.46 0 A 1
ATOM   483 C CE  . LYS . . 158 ? 147.846 193.865 217.380 1.00  48.46 0 A 1
ATOM   484 N NZ  . LYS . . 158 ? 149.295 194.209 217.384 1.00  48.46 1 A 1
ATOM   485 N N   . ALA . . 159 ? 143.248 189.728 220.562 1.00  53.11 0 A 1
ATOM   486 C CA  . ALA . . 159 ? 142.509 188.510 220.266 1.00  53.11 0 A 1
ATOM   487 C C   . ALA . . 159 ? 141.006 188.735 220.219 1.00  53.11 0 A 1
ATOM   488 O O   . ALA . . 159 ? 140.307 188.012 219.501 1.00  53.11 0 A 1
ATOM   489 C CB  . ALA . . 159 ? 142.837 187.433 221.299 1.00  53.11 0 A 1
ATOM   490 N N   . LEU . . 160 ? 140.491 189.714 220.963 1.00  57.65 0 A 1
ATOM   491 C CA  . LEU . . 160 ? 139.062 189.997 221.003 1.00  57.65 0 A 1
ATOM   492 C C   . LEU . . 160 ? 138.727 191.330 220.352 1.00  57.65 0 A 1
ATOM   493 O O   . LEU . . 160 ? 137.680 191.911 220.648 1.00  57.65 0 A 1
ATOM   494 C CB  . LEU . . 160 ? 138.544 189.976 222.442 1.00  57.65 0 A 1
ATOM   495 C CG  . LEU . . 160 ? 139.129 188.948 223.404 1.00  57.65 0 A 1
ATOM   496 C CD1 . LEU . . 160 ? 138.480 189.090 224.767 1.00  57.65 0 A 1
ATOM   497 C CD2 . LEU . . 160 ? 138.961 187.542 222.872 1.00  57.65 0 A 1
ATOM   498 N N   . MET . . 161 ? 139.596 191.831 219.476 1.00  57.01 0 A 1
ATOM   499 C CA  . MET . . 161 ? 139.423 193.155 218.897 1.00  57.01 0 A 1
ATOM   500 C C   . MET . . 161 ? 138.112 193.254 218.129 1.00  57.01 0 A 1
ATOM   501 O O   . MET . . 161 ? 137.184 193.943 218.562 1.00  57.01 0 A 1
ATOM   502 C CB  . MET . . 161 ? 140.602 193.486 217.979 1.00  57.01 0 A 1
ATOM   503 C CG  . MET . . 161 ? 141.920 193.675 218.695 1.00  57.01 0 A 1
ATOM   504 S SD  . MET . . 161 ? 143.275 193.975 217.546 1.00  57.01 0 A 1
ATOM   505 C CE  . MET . . 161 ? 142.898 195.637 217.005 1.00  57.01 0 A 1
ATOM   506 N N   . ASP . . 162 ? 138.007 192.530 217.014 1.00  59.76 0 A 1
ATOM   507 C CA  . ASP . . 162 ? 136.810 192.625 216.188 1.00  59.76 0 A 1
ATOM   508 C C   . ASP . . 162 ? 135.632 191.896 216.822 1.00  59.76 0 A 1
ATOM   509 O O   . ASP . . 162 ? 134.474 192.236 216.553 1.00  59.76 0 A 1
ATOM   510 C CB  . ASP . . 162 ? 137.098 192.076 214.791 1.00  59.76 0 A 1
ATOM   511 C CG  . ASP . . 162 ? 135.853 191.986 213.931 1.00  59.76 0 A 1
ATOM   512 O OD1 . ASP . . 162 ? 135.276 193.043 213.606 1.00  59.76 0 A 1
ATOM   513 O OD2 . ASP . . 162 ? 135.453 190.854 213.581 1.00  59.76 -1 A 1
ATOM   514 N N   . SER . . 163 ? 135.903 190.903 217.662 1.00  62.36 0 A 1
ATOM   515 C CA  . SER . . 163 ? 134.849 190.161 218.337 1.00  62.36 0 A 1
ATOM   516 C C   . SER . . 163 ? 134.094 191.036 219.331 1.00  62.36 0 A 1
ATOM   517 O O   . SER . . 163 ? 132.871 191.174 219.238 1.00  62.36 0 A 1
ATOM   518 C CB  . SER . . 163 ? 135.434 188.940 219.047 1.00  62.36 0 A 1
ATOM   519 O OG  . SER . . 163 ? 136.326 189.329 220.074 1.00  62.36 0 A 1
ATOM   520 N N   . ASN . . 164 ? 134.810 191.630 220.287 1.00  62.55 0 A 1
ATOM   521 C CA  . ASN . . 164 ? 134.192 192.358 221.394 1.00  62.55 0 A 1
ATOM   522 C C   . ASN . . 164 ? 134.911 193.686 221.622 1.00  62.55 0 A 1
ATOM   523 O O   . ASN . . 164 ? 135.291 194.028 222.740 1.00  62.55 0 A 1
ATOM   524 C CB  . ASN . . 164 ? 134.193 191.512 222.664 1.00  62.55 0 A 1
ATOM   525 C CG  . ASN . . 164 ? 133.221 190.359 222.587 1.00  62.55 0 A 1
ATOM   526 N ND2 . ASN . . 164 ? 133.468 189.328 223.383 1.00  62.55 0 A 1
ATOM   527 O OD1 . ASN . . 164 ? 132.259 190.389 221.821 1.00  62.55 0 A 1
ATOM   528 N N   . LEU . . 165 ? 135.101 194.445 220.546 1.00  58.78 0 A 1
ATOM   529 C CA  . LEU . . 165 ? 135.732 195.755 220.640 1.00  58.78 0 A 1
ATOM   530 C C   . LEU . . 165 ? 134.985 196.712 221.573 1.00  58.78 0 A 1
ATOM   531 O O   . LEU . . 165 ? 135.614 197.264 222.484 1.00  58.78 0 A 1
ATOM   532 C CB  . LEU . . 165 ? 135.884 196.360 219.240 1.00  58.78 0 A 1
ATOM   533 C CG  . LEU . . 165 ? 136.706 197.638 219.088 1.00  58.78 0 A 1
ATOM   534 C CD1 . LEU . . 165 ? 135.832 198.879 219.243 1.00  58.78 0 A 1
ATOM   535 C CD2 . LEU . . 165 ? 137.871 197.655 220.062 1.00  58.78 0 A 1
ATOM   536 N N   . PRO . . 166 ? 133.678 196.962 221.385 1.00  60.31 0 A 1
ATOM   537 C CA  . PRO . . 166 ? 133.007 197.969 222.234 1.00  60.31 0 A 1
ATOM   538 C C   . PRO . . 166 ? 133.113 197.704 223.728 1.00  60.31 0 A 1
ATOM   539 O O   . PRO . . 166 ? 133.199 198.655 224.516 1.00  60.31 0 A 1
ATOM   540 C CB  . PRO . . 166 ? 131.546 197.915 221.758 1.00  60.31 0 A 1
ATOM   541 C CG  . PRO . . 166 ? 131.419 196.648 221.005 1.00  60.31 0 A 1
ATOM   542 C CD  . PRO . . 166 ? 132.748 196.419 220.380 1.00  60.31 0 A 1
ATOM   543 N N   . ARG . . 167 ? 133.103 196.425 224.113 1.00  64.42 0 A 1
ATOM   544 C CA  . ARG . . 167 ? 133.239 196.053 225.546 1.00  64.42 0 A 1
ATOM   545 C C   . ARG . . 167 ? 134.589 196.572 226.044 1.00  64.42 0 A 1
ATOM   546 O O   . ARG . . 167 ? 134.597 197.283 227.061 1.00  64.42 0 A 1
ATOM   547 C CB  . ARG . . 167 ? 133.142 194.534 225.708 1.00  64.42 0 A 1
ATOM   548 C CG  . ARG . . 167 ? 133.388 194.040 227.126 1.00  64.42 0 A 1
ATOM   549 C CD  . ARG . . 167 ? 132.241 194.368 228.059 1.00  64.42 0 A 1
ATOM   550 N NE  . ARG . . 167 ? 132.681 194.568 229.431 1.00  64.42 0 A 1
ATOM   551 C CZ  . ARG . . 167 ? 131.868 194.573 230.479 1.00  64.42 0 A 1
ATOM   552 N NH1 . ARG . . 167 ? 132.353 194.766 231.694 1.00  64.42 1 A 1
ATOM   553 N NH2 . ARG . . 167 ? 130.572 194.385 230.308 1.00  64.42 0 A 1
ATOM   554 N N   . LEU . . 168 ? 135.673 196.242 225.338 1.00  58.74 0 A 1
ATOM   555 C CA  . LEU . . 168 ? 137.004 196.689 225.733 1.00  58.74 0 A 1
ATOM   556 C C   . LEU . . 168 ? 137.085 198.207 225.749 1.00  58.74 0 A 1
ATOM   557 O O   . LEU . . 168 ? 137.732 198.795 226.623 1.00  58.74 0 A 1
ATOM   558 C CB  . LEU . . 168 ? 138.056 196.112 224.792 1.00  58.74 0 A 1
ATOM   559 C CG  . LEU . . 168 ? 137.912 194.639 224.425 1.00  58.74 0 A 1
ATOM   560 C CD1 . LEU . . 168 ? 138.855 194.289 223.288 1.00  58.74 0 A 1
ATOM   561 C CD2 . LEU . . 168 ? 138.171 193.763 225.632 1.00  58.74 0 A 1
ATOM   562 N N   . GLN . . 169 ? 136.438 198.857 224.782 1.00  54.17 0 A 1
ATOM   563 C CA  . GLN . . 169 ? 136.438 200.313 224.742 1.00  54.17 0 A 1
ATOM   564 C C   . GLN . . 169 ? 135.817 200.896 226.004 1.00  54.17 0 A 1
ATOM   565 O O   . GLN . . 169 ? 136.373 201.819 226.608 1.00  54.17 0 A 1
ATOM   566 C CB  . GLN . . 169 ? 135.696 200.797 223.498 1.00  54.17 0 A 1
ATOM   567 C CG  . GLN . . 169 ? 136.386 201.933 222.772 1.00  54.17 0 A 1
ATOM   568 C CD  . GLN . . 169 ? 137.739 201.531 222.245 1.00  54.17 0 A 1
ATOM   569 N NE2 . GLN . . 169 ? 137.888 200.256 221.898 1.00  54.17 0 A 1
ATOM   570 O OE1 . GLN . . 169 ? 138.645 202.355 222.150 1.00  54.17 0 A 1
ATOM   571 N N   . LEU . . 170 ? 134.669 200.361 226.422 1.00  57.21 0 A 1
ATOM   572 C CA  . LEU . . 170 ? 134.056 200.831 227.662 1.00  57.21 0 A 1
ATOM   573 C C   . LEU . . 170 ? 134.928 200.508 228.869 1.00  57.21 0 A 1
ATOM   574 O O   . LEU . . 170 ? 135.049 201.318 229.793 1.00  57.21 0 A 1
ATOM   575 C CB  . LEU . . 170 ? 132.663 200.227 227.826 1.00  57.21 0 A 1
ATOM   576 C CG  . LEU . . 170 ? 131.518 201.099 227.309 1.00  57.21 0 A 1
ATOM   577 C CD1 . LEU . . 170 ? 130.181 200.658 227.892 1.00  57.21 0 A 1
ATOM   578 C CD2 . LEU . . 170 ? 131.782 202.566 227.620 1.00  57.21 0 A 1
ATOM   579 N N   . GLU . . 171 ? 135.553 199.332 228.867 1.00  61.25 0 A 1
ATOM   580 C CA  . GLU . . 171 ? 136.381 198.920 229.991 1.00  61.25 0 A 1
ATOM   581 C C   . GLU . . 171 ? 137.583 199.834 230.170 1.00  61.25 0 A 1
ATOM   582 O O   . GLU . . 171 ? 138.020 200.071 231.302 1.00  61.25 0 A 1
ATOM   583 C CB  . GLU . . 171 ? 136.837 197.482 229.776 1.00  61.25 0 A 1
ATOM   584 C CG  . GLU . . 171 ? 135.802 196.456 230.146 1.00  61.25 0 A 1
ATOM   585 C CD  . GLU . . 171 ? 135.687 196.269 231.638 1.00  61.25 0 A 1
ATOM   586 O OE1 . GLU . . 171 ? 136.301 195.315 232.154 1.00  61.25 0 A 1
ATOM   587 O OE2 . GLU . . 171 ? 134.986 197.071 232.291 1.00  61.25 -1 A 1
ATOM   588 N N   . LEU . . 172 ? 138.134 200.347 229.069 1.00  53.39 0 A 1
ATOM   589 C CA  . LEU . . 172 ? 139.263 201.263 229.165 1.00  53.39 0 A 1
ATOM   590 C C   . LEU . . 172 ? 138.804 202.683 229.468 1.00  53.39 0 A 1
ATOM   591 O O   . LEU . . 172 ? 139.459 203.401 230.233 1.00  53.39 0 A 1
ATOM   592 C CB  . LEU . . 172 ? 140.076 201.237 227.873 1.00  53.39 0 A 1
ATOM   593 C CG  . LEU . . 172 ? 140.782 199.919 227.567 1.00  53.39 0 A 1
ATOM   594 C CD1 . LEU . . 172 ? 140.794 199.673 226.074 1.00  53.39 0 A 1
ATOM   595 C CD2 . LEU . . 172 ? 142.191 199.914 228.127 1.00  53.39 0 A 1
ATOM   596 N N   . TYR . . 173 ? 137.685 203.106 228.876 1.00  54.52 0 A 1
ATOM   597 C CA  . TYR . . 173 ? 137.141 204.417 229.205 1.00  54.52 0 A 1
ATOM   598 C C   . TYR . . 173 ? 136.806 204.520 230.684 1.00  54.52 0 A 1
ATOM   599 O O   . TYR . . 173 ? 136.931 205.597 231.271 1.00  54.52 0 A 1
ATOM   600 C CB  . TYR . . 173 ? 135.903 204.704 228.358 1.00  54.52 0 A 1
ATOM   601 C CG  . TYR . . 173 ? 134.940 205.673 229.001 1.00  54.52 0 A 1
ATOM   602 C CD1 . TYR . . 173 ? 135.271 207.011 229.150 1.00  54.52 0 A 1
ATOM   603 C CD2 . TYR . . 173 ? 133.701 205.250 229.459 1.00  54.52 0 A 1
ATOM   604 C CE1 . TYR . . 173 ? 134.400 207.896 229.741 1.00  54.52 0 A 1
ATOM   605 C CE2 . TYR . . 173 ? 132.821 206.131 230.049 1.00  54.52 0 A 1
ATOM   606 C CZ  . TYR . . 173 ? 133.176 207.454 230.186 1.00  54.52 0 A 1
ATOM   607 O OH  . TYR . . 173 ? 132.302 208.338 230.776 1.00  54.52 0 A 1
ATOM   608 N N   . LYS . . 174 ? 136.396 203.414 231.306 1.00  55.86 0 A 1
ATOM   609 C CA  . LYS . . 174 ? 136.073 203.448 232.728 1.00  55.86 0 A 1
ATOM   610 C C   . LYS . . 174 ? 137.312 203.717 233.570 1.00  55.86 0 A 1
ATOM   611 O O   . LYS . . 174 ? 137.304 204.595 234.438 1.00  55.86 0 A 1
ATOM   612 C CB  . LYS . . 174 ? 135.409 202.140 233.142 1.00  55.86 0 A 1
ATOM   613 C CG  . LYS . . 174 ? 133.935 202.096 232.812 1.00  55.86 0 A 1
ATOM   614 C CD  . LYS . . 174 ? 133.404 200.685 232.861 1.00  55.86 0 A 1
ATOM   615 C CE  . LYS . . 174 ? 131.983 200.631 232.344 1.00  55.86 0 A 1
ATOM   616 N NZ  . LYS . . 174 ? 131.889 201.113 230.940 1.00  55.86 1 A 1
ATOM   617 N N   . GLU . . 175 ? 138.389 202.967 233.335 1.00  56.73 0 A 1
ATOM   618 C CA  . GLU . . 175 ? 139.608 203.194 234.098 1.00  56.73 0 A 1
ATOM   619 C C   . GLU . . 175 ? 140.272 204.520 233.748 1.00  56.73 0 A 1
ATOM   620 O O   . GLU . . 175 ? 141.104 205.003 234.520 1.00  56.73 0 A 1
ATOM   621 C CB  . GLU . . 175 ? 140.585 202.038 233.891 1.00  56.73 0 A 1
ATOM   622 C CG  . GLU . . 175 ? 141.550 201.828 235.050 1.00  56.73 0 A 1
ATOM   623 C CD  . GLU . . 175 ? 141.010 200.874 236.102 1.00  56.73 0 A 1
ATOM   624 O OE1 . GLU . . 175 ? 140.826 201.307 237.259 1.00  56.73 0 A 1
ATOM   625 O OE2 . GLU . . 175 ? 140.769 199.690 235.775 1.00  56.73 -1 A 1
ATOM   626 N N   . ILE . . 176 ? 139.925 205.122 232.610 1.00  52.73 0 A 1
ATOM   627 C CA  . ILE . . 176 ? 140.357 206.495 232.359 1.00  52.73 0 A 1
ATOM   628 C C   . ILE . . 176 ? 139.537 207.468 233.199 1.00  52.73 0 A 1
ATOM   629 O O   . ILE . . 176 ? 140.084 208.342 233.881 1.00  52.73 0 A 1
ATOM   630 C CB  . ILE . . 176 ? 140.260 206.833 230.862 1.00  52.73 0 A 1
ATOM   631 C CG1 . ILE . . 176 ? 141.285 206.034 230.063 1.00  52.73 0 A 1
ATOM   632 C CG2 . ILE . . 176 ? 140.472 208.315 230.644 1.00  52.73 0 A 1
ATOM   633 C CD1 . ILE . . 176 ? 140.972 205.964 228.598 1.00  52.73 0 A 1
ATOM   634 N N   . LYS . . 177 ? 138.210 207.330 233.154 1.00  54.97 0 A 1
ATOM   635 C CA  . LYS . . 177 ? 137.318 208.215 233.897 1.00  54.97 0 A 1
ATOM   636 C C   . LYS . . 177 ? 137.575 208.156 235.396 1.00  54.97 0 A 1
ATOM   637 O O   . LYS . . 177 ? 137.312 209.130 236.110 1.00  54.97 0 A 1
ATOM   638 C CB  . LYS . . 177 ? 135.864 207.844 233.592 1.00  54.97 0 A 1
ATOM   639 C CG  . LYS . . 177 ? 134.828 208.675 234.321 1.00  54.97 0 A 1
ATOM   640 C CD  . LYS . . 177 ? 133.420 208.255 233.940 1.00  54.97 0 A 1
ATOM   641 C CE  . LYS . . 177 ? 133.098 206.859 234.454 1.00  54.97 0 A 1
ATOM   642 N NZ  . LYS . . 177 ? 131.760 206.385 234.000 1.00  54.97 1 A 1
ATOM   643 N N   . LYS . . 178 ? 138.083 207.026 235.892 1.00  55.74 0 A 1
ATOM   644 C CA  . LYS . . 178 ? 138.346 206.901 237.320 1.00  55.74 0 A 1
ATOM   645 C C   . LYS . . 178 ? 139.366 207.921 237.798 1.00  55.74 0 A 1
ATOM   646 O O   . LYS . . 178 ? 139.358 208.292 238.977 1.00  55.74 0 A 1
ATOM   647 C CB  . LYS . . 178 ? 138.831 205.491 237.644 1.00  55.74 0 A 1
ATOM   648 C CG  . LYS . . 178 ? 137.726 204.537 238.042 1.00  55.74 0 A 1
ATOM   649 C CD  . LYS . . 178 ? 138.276 203.158 238.333 1.00  55.74 0 A 1
ATOM   650 C CE  . LYS . . 178 ? 137.206 202.259 238.939 1.00  55.74 0 A 1
ATOM   651 N NZ  . LYS . . 178 ? 135.947 202.276 238.146 1.00  55.74 1 A 1
ATOM   652 N N   . ASN . . 179 ? 140.246 208.379 236.904 1.00  53.94 0 A 1
ATOM   653 C CA  . ASN . . 179 ? 141.336 209.288 237.257 1.00  53.94 0 A 1
ATOM   654 C C   . ASN . . 179 ? 142.231 208.680 238.329 1.00  53.94 0 A 1
ATOM   655 O O   . ASN . . 179 ? 142.775 209.388 239.179 1.00  53.94 0 A 1
ATOM   656 C CB  . ASN . . 179 ? 140.798 210.651 237.706 1.00  53.94 0 A 1
ATOM   657 C CG  . ASN . . 179 ? 141.772 211.780 237.445 1.00  53.94 0 A 1
ATOM   658 N ND2 . ASN . . 179 ? 141.410 212.980 237.882 1.00  53.94 0 A 1
ATOM   659 O OD1 . ASN . . 179 ? 142.833 211.580 236.857 1.00  53.94 0 A 1
ATOM   660 N N   . GLY . . 180 ? 142.392 207.362 238.292 1.00  54.21 0 A 1
ATOM   661 C CA  . GLY . . 180 ? 143.084 206.634 239.337 1.00  54.21 0 A 1
ATOM   662 C C   . GLY . . 180 ? 144.588 206.788 239.296 1.00  54.21 0 A 1
ATOM   663 O O   . GLY . . 180 ? 145.125 207.839 238.933 1.00  54.21 0 A 1
ATOM   664 N N   . ALA . . 181 ? 145.276 205.715 239.683 1.00  55.74 0 A 1
ATOM   665 C CA  . ALA . . 181 ? 146.722 205.733 239.810 1.00  55.74 0 A 1
ATOM   666 C C   . ALA . . 181 ? 147.378 206.119 238.484 1.00  55.74 0 A 1
ATOM   667 O O   . ALA . . 181 ? 146.797 205.925 237.413 1.00  55.74 0 A 1
ATOM   668 C CB  . ALA . . 181 ? 147.220 204.366 240.271 1.00  55.74 0 A 1
ATOM   669 N N   . PRO . . 182 ? 148.592 206.676 238.528 1.00  54.97 0 A 1
ATOM   670 C CA  . PRO . . 182 ? 149.222 207.144 237.279 1.00  54.97 0 A 1
ATOM   671 C C   . PRO . . 182 ? 149.494 206.044 236.266 1.00  54.97 0 A 1
ATOM   672 O O   . PRO . . 182 ? 149.126 206.193 235.094 1.00  54.97 0 A 1
ATOM   673 C CB  . PRO . . 182 ? 150.513 207.807 237.779 1.00  54.97 0 A 1
ATOM   674 C CG  . PRO . . 182 ? 150.754 207.212 239.121 1.00  54.97 0 A 1
ATOM   675 C CD  . PRO . . 182 ? 149.399 207.021 239.707 1.00  54.97 0 A 1
ATOM   676 N N   . ARG . . 183 ? 150.146 204.951 236.670 1.00  58.90 0 A 1
ATOM   677 C CA  . ARG . . 183 ? 150.497 203.910 235.708 1.00  58.90 0 A 1
ATOM   678 C C   . ARG . . 183 ? 149.257 203.289 235.079 1.00  58.90 0 A 1
ATOM   679 O O   . ARG . . 183 ? 149.229 203.031 233.868 1.00  58.90 0 A 1
ATOM   680 C CB  . ARG . . 183 ? 151.346 202.834 236.381 1.00  58.90 0 A 1
ATOM   681 C CG  . ARG . . 183 ? 152.831 203.087 236.318 1.00  58.90 0 A 1
ATOM   682 C CD  . ARG . . 183 ? 153.604 201.821 236.604 1.00  58.90 0 A 1
ATOM   683 N NE  . ARG . . 183 ? 154.845 202.095 237.313 1.00  58.90 0 A 1
ATOM   684 C CZ  . ARG . . 183 ? 154.978 202.049 238.632 1.00  58.90 0 A 1
ATOM   685 N NH1 . ARG . . 183 ? 156.149 202.317 239.187 1.00  58.90 1 A 1
ATOM   686 N NH2 . ARG . . 183 ? 153.941 201.731 239.398 1.00  58.90 0 A 1
ATOM   687 N N   . SER . . 184 ? 148.225 203.035 235.885 1.00  54.82 0 A 1
ATOM   688 C CA  . SER . . 184 ? 146.977 202.505 235.348 1.00  54.82 0 A 1
ATOM   689 C C   . SER . . 184 ? 146.350 203.478 234.361 1.00  54.82 0 A 1
ATOM   690 O O   . SER . . 184 ? 145.812 203.067 233.326 1.00  54.82 0 A 1
ATOM   691 C CB  . SER . . 184 ? 146.004 202.202 236.484 1.00  54.82 0 A 1
ATOM   692 O OG  . SER . . 184 ? 146.644 201.482 237.521 1.00  54.82 0 A 1
ATOM   693 N N   . LEU . . 185 ? 146.397 204.773 234.674 1.00  49.81 0 A 1
ATOM   694 C CA  . LEU . . 185 ? 145.843 205.773 233.769 1.00  49.81 0 A 1
ATOM   695 C C   . LEU . . 185 ? 146.591 205.779 232.444 1.00  49.81 0 A 1
ATOM   696 O O   . LEU . . 185 ? 145.976 205.829 231.377 1.00  49.81 0 A 1
ATOM   697 C CB  . LEU . . 185 ? 145.882 207.154 234.420 1.00  49.81 0 A 1
ATOM   698 C CG  . LEU . . 185 ? 145.713 208.328 233.455 1.00  49.81 0 A 1
ATOM   699 C CD1 . LEU . . 185 ? 144.302 208.369 232.892 1.00  49.81 0 A 1
ATOM   700 C CD2 . LEU . . 185 ? 146.062 209.638 234.132 1.00  49.81 0 A 1
ATOM   701 N N   . ARG . . 186 ? 147.923 205.726 232.494 1.00  48.70 0 A 1
ATOM   702 C CA  . ARG . . 186 ? 148.706 205.659 231.265 1.00  48.70 0 A 1
ATOM   703 C C   . ARG . . 186 ? 148.338 204.430 230.449 1.00  48.70 0 A 1
ATOM   704 O O   . ARG . . 186 ? 148.116 204.520 229.235 1.00  48.70 0 A 1
ATOM   705 C CB  . ARG . . 186 ? 150.199 205.648 231.582 1.00  48.70 0 A 1
ATOM   706 C CG  . ARG . . 186 ? 150.706 206.882 232.273 1.00  48.70 0 A 1
ATOM   707 C CD  . ARG . . 186 ? 152.151 206.688 232.670 1.00  48.70 0 A 1
ATOM   708 N NE  . ARG . . 186 ? 153.026 206.722 231.505 1.00  48.70 0 A 1
ATOM   709 C CZ  . ARG . . 186 ? 153.701 205.676 231.046 1.00  48.70 0 A 1
ATOM   710 N NH1 . ARG . . 186 ? 153.610 204.503 231.655 1.00  48.70 1 A 1
ATOM   711 N NH2 . ARG . . 186 ? 154.471 205.804 229.975 1.00  48.70 0 A 1
ATOM   712 N N   . ALA . . 187 ? 148.291 203.265 231.099 1.00  47.54 0 A 1
ATOM   713 C CA  . ALA . . 187 ? 147.932 202.029 230.414 1.00  47.54 0 A 1
ATOM   714 C C   . ALA . . 187 ? 146.595 202.165 229.699 1.00  47.54 0 A 1
ATOM   715 O O   . ALA . . 187 ? 146.503 202.009 228.474 1.00  47.54 0 A 1
ATOM   716 C CB  . ALA . . 187 ? 147.887 200.874 231.418 1.00  47.54 0 A 1
ATOM   717 N N   . ALA . . 188 ? 145.544 202.465 230.467 1.00  47.25 0 A 1
ATOM   718 C CA  . ALA . . 188 ? 144.204 202.552 229.901 1.00  47.25 0 A 1
ATOM   719 C C   . ALA . . 188 ? 144.125 203.612 228.813 1.00  47.25 0 A 1
ATOM   720 O O   . ALA . . 188 ? 143.478 203.403 227.783 1.00  47.25 0 A 1
ATOM   721 C CB  . ALA . . 188 ? 143.188 202.841 231.003 1.00  47.25 0 A 1
ATOM   722 N N   . LEU . . 189 ? 144.801 204.747 229.004 1.00  44.60 0 A 1
ATOM   723 C CA  . LEU . . 189 ? 144.686 205.849 228.060 1.00  44.60 0 A 1
ATOM   724 C C   . LEU . . 189 ? 145.356 205.517 226.737 1.00  44.60 0 A 1
ATOM   725 O O   . LEU . . 189 ? 144.763 205.702 225.668 1.00  44.60 0 A 1
ATOM   726 C CB  . LEU . . 189 ? 145.293 207.112 228.664 1.00  44.60 0 A 1
ATOM   727 C CG  . LEU . . 189 ? 144.990 208.415 227.932 1.00  44.60 0 A 1
ATOM   728 C CD1 . LEU . . 189 ? 143.505 208.715 227.982 1.00  44.60 0 A 1
ATOM   729 C CD2 . LEU . . 189 ? 145.786 209.550 228.536 1.00  44.60 0 A 1
ATOM   730 N N   . TRP . . 190 ? 146.596 205.029 226.797 1.00  45.13 0 A 1
ATOM   731 C CA  . TRP . . 190 ? 147.319 204.720 225.537 1.00  45.13 0 A 1
ATOM   732 C C   . TRP . . 190 ? 146.608 203.562 224.821 1.00  45.13 0 A 1
ATOM   733 O O   . TRP . . 190 ? 146.569 203.589 223.578 1.00  45.13 0 A 1
ATOM   734 C CB  . TRP . . 190 ? 148.826 204.502 225.745 1.00  45.13 0 A 1
ATOM   735 C CG  . TRP . . 190 ? 149.288 203.106 226.038 1.00  45.13 0 A 1
ATOM   736 C CD1 . TRP . . 190 ? 149.609 202.598 227.261 1.00  45.13 0 A 1
ATOM   737 C CD2 . TRP . . 190 ? 149.554 202.054 225.091 1.00  45.13 0 A 1
ATOM   738 C CE2 . TRP . . 190 ? 149.995 200.937 225.830 1.00  45.13 0 A 1
ATOM   739 C CE3 . TRP . . 190 ? 149.445 201.938 223.701 1.00  45.13 0 A 1
ATOM   740 N NE1 . TRP . . 190 ? 150.022 201.301 227.149 1.00  45.13 0 A 1
ATOM   741 C CZ2 . TRP . . 190 ? 150.330 199.728 225.223 1.00  45.13 0 A 1
ATOM   742 C CZ3 . TRP . . 190 ? 149.768 200.741 223.104 1.00  45.13 0 A 1
ATOM   743 C CH2 . TRP . . 190 ? 150.207 199.652 223.856 1.00  45.13 0 A 1
ATOM   744 N N   . ARG . . 191 ? 146.034 202.611 225.569 1.00  46.79 0 A 1
ATOM   745 C CA  . ARG . . 191 ? 145.354 201.519 224.885 1.00  46.79 0 A 1
ATOM   746 C C   . ARG . . 191 ? 144.010 201.957 224.319 1.00  46.79 0 A 1
ATOM   747 O O   . ARG . . 191 ? 143.557 201.404 223.312 1.00  46.79 0 A 1
ATOM   748 C CB  . ARG . . 191 ? 145.180 200.327 225.820 1.00  46.79 0 A 1
ATOM   749 C CG  . ARG . . 191 ? 146.361 199.390 225.797 1.00  46.79 0 A 1
ATOM   750 C CD  . ARG . . 191 ? 146.333 198.416 226.943 1.00  46.79 0 A 1
ATOM   751 N NE  . ARG . . 191 ? 147.556 197.627 226.983 1.00  46.79 0 A 1
ATOM   752 C CZ  . ARG . . 191 ? 148.614 197.930 227.723 1.00  46.79 0 A 1
ATOM   753 N NH1 . ARG . . 191 ? 148.599 199.001 228.499 1.00  46.79 1 A 1
ATOM   754 N NH2 . ARG . . 191 ? 149.688 197.158 227.688 1.00  46.79 0 A 1
ATOM   755 N N   . PHE . . 192 ? 143.362 202.942 224.942 1.00  45.39 0 A 1
ATOM   756 C CA  . PHE . . 192 ? 142.114 203.466 224.403 1.00  45.39 0 A 1
ATOM   757 C C   . PHE . . 192 ? 142.354 204.339 223.180 1.00  45.39 0 A 1
ATOM   758 O O   . PHE . . 192 ? 141.512 204.384 222.278 1.00  45.39 0 A 1
ATOM   759 C CB  . PHE . . 192 ? 141.382 204.256 225.487 1.00  45.39 0 A 1
ATOM   760 C CG  . PHE . . 192 ? 140.013 204.713 225.089 1.00  45.39 0 A 1
ATOM   761 C CD1 . PHE . . 192 ? 138.909 203.921 225.331 1.00  45.39 0 A 1
ATOM   762 C CD2 . PHE . . 192 ? 139.827 205.941 224.491 1.00  45.39 0 A 1
ATOM   763 C CE1 . PHE . . 192 ? 137.651 204.343 224.973 1.00  45.39 0 A 1
ATOM   764 C CE2 . PHE . . 192 ? 138.571 206.363 224.129 1.00  45.39 0 A 1
ATOM   765 C CZ  . PHE . . 192 ? 137.485 205.566 224.373 1.00  45.39 0 A 1
ATOM   766 N N   . ALA . . 193 ? 143.481 205.047 223.136 1.00  41.65 0 A 1
ATOM   767 C CA  . ALA . . 193 ? 143.779 205.878 221.976 1.00  41.65 0 A 1
ATOM   768 C C   . ALA . . 193 ? 144.064 205.028 220.745 1.00  41.65 0 A 1
ATOM   769 O O   . ALA . . 193 ? 143.600 205.348 219.645 1.00  41.65 0 A 1
ATOM   770 C CB  . ALA . . 193 ? 144.960 206.797 222.276 1.00  41.65 0 A 1
ATOM   771 N N   . GLU . . 194 ? 144.819 203.941 220.909 1.00  43.96 0 A 1
ATOM   772 C CA  . GLU . . 194 ? 145.147 203.064 219.792 1.00  43.96 0 A 1
ATOM   773 C C   . GLU . . 194 ? 143.934 202.349 219.219 1.00  43.96 0 A 1
ATOM   774 O O   . GLU . . 194 ? 144.041 201.764 218.138 1.00  43.96 0 A 1
ATOM   775 C CB  . GLU . . 194 ? 146.183 202.023 220.218 1.00  43.96 0 A 1
ATOM   776 C CG  . GLU . . 194 ? 147.603 202.547 220.283 1.00  43.96 0 A 1
ATOM   777 C CD  . GLU . . 194 ? 148.384 202.311 219.002 1.00  43.96 0 A 1
ATOM   778 O OE1 . GLU . . 194 ? 147.759 202.140 217.935 1.00  43.96 0 A 1
ATOM   779 O OE2 . GLU . . 194 ? 149.628 202.295 219.070 1.00  43.96 -1 A 1
ATOM   780 N N   . LEU . . 195 ? 142.798 202.366 219.908 1.00  42.66 0 A 1
ATOM   781 C CA  . LEU . . 195 ? 141.589 201.726 219.417 1.00  42.66 0 A 1
ATOM   782 C C   . LEU . . 195 ? 140.508 202.723 219.030 1.00  42.66 0 A 1
ATOM   783 O O   . LEU . . 195 ? 139.410 202.304 218.656 1.00  42.66 0 A 1
ATOM   784 C CB  . LEU . . 195 ? 141.036 200.758 220.466 1.00  42.66 0 A 1
ATOM   785 C CG  . LEU . . 195 ? 141.971 199.678 221.008 1.00  42.66 0 A 1
ATOM   786 C CD1 . LEU . . 195 ? 141.369 199.038 222.241 1.00  42.66 0 A 1
ATOM   787 C CD2 . LEU . . 195 ? 142.245 198.633 219.958 1.00  42.66 0 A 1
ATOM   788 N N   . ALA . . 196 ? 140.788 204.024 219.108 1.00  40.76 0 A 1
ATOM   789 C CA  . ALA . . 196 ? 139.761 205.023 218.842 1.00  40.76 0 A 1
ATOM   790 C C   . ALA . . 196 ? 139.241 204.927 217.413 1.00  40.76 0 A 1
ATOM   791 O O   . ALA . . 196 ? 138.042 205.100 217.170 1.00  40.76 0 A 1
ATOM   792 C CB  . ALA . . 196 ? 140.308 206.419 219.123 1.00  40.76 0 A 1
ATOM   793 N N   . HIS . . 197 ? 140.127 204.646 216.456 1.00  42.01 0 A 1
ATOM   794 C CA  . HIS . . 197 ? 139.726 204.542 215.059 1.00  42.01 0 A 1
ATOM   795 C C   . HIS . . 197 ? 138.826 203.346 214.787 1.00  42.01 0 A 1
ATOM   796 O O   . HIS . . 197 ? 138.225 203.281 213.712 1.00  42.01 0 A 1
ATOM   797 C CB  . HIS . . 197 ? 140.958 204.461 214.163 1.00  42.01 0 A 1
ATOM   798 C CG  . HIS . . 197 ? 141.737 203.196 214.330 1.00  42.01 0 A 1
ATOM   799 C CD2 . HIS . . 197 ? 141.667 202.013 213.677 1.00  42.01 0 A 1
ATOM   800 N ND1 . HIS . . 197 ? 142.722 203.050 215.281 1.00  42.01 0 A 1
ATOM   801 C CE1 . HIS . . 197 ? 143.229 201.835 215.203 1.00  42.01 0 A 1
ATOM   802 N NE2 . HIS . . 197 ? 142.606 201.185 214.238 1.00  42.01 0 A 1
ATOM   803 N N   . LEU . . 198 ? 138.721 202.406 215.716 1.00  41.40 0 A 1
ATOM   804 C CA  . LEU . . 198 ? 137.863 201.245 215.546 1.00  41.40 0 A 1
ATOM   805 C C   . LEU . . 198 ? 136.452 201.476 216.063 1.00  41.40 0 A 1
ATOM   806 O O   . LEU . . 198 ? 135.623 200.563 215.992 1.00  41.40 0 A 1
ATOM   807 C CB  . LEU . . 198 ? 138.480 200.031 216.242 1.00  41.40 0 A 1
ATOM   808 C CG  . LEU . . 198 ? 139.789 199.551 215.622 1.00  41.40 0 A 1
ATOM   809 C CD1 . LEU . . 198 ? 140.361 198.395 216.406 1.00  41.40 0 A 1
ATOM   810 C CD2 . LEU . . 198 ? 139.567 199.160 214.176 1.00  41.40 0 A 1
ATOM   811 N N   . VAL . . 199 ? 136.161 202.662 216.579 1.00  43.09 0 A 1
ATOM   812 C CA  . VAL . . 199 ? 134.813 202.990 217.018 1.00  43.09 0 A 1
ATOM   813 C C   . VAL . . 199 ? 133.989 203.377 215.799 1.00  43.09 0 A 1
ATOM   814 O O   . VAL . . 199 ? 134.406 204.213 214.990 1.00  43.09 0 A 1
ATOM   815 C CB  . VAL . . 199 ? 134.835 204.118 218.062 1.00  43.09 0 A 1
ATOM   816 C CG1 . VAL . . 199 ? 133.426 204.486 218.474 1.00  43.09 0 A 1
ATOM   817 C CG2 . VAL . . 199 ? 135.651 203.705 219.272 1.00  43.09 0 A 1
ATOM   818 N N   . ARG . . 200 ? 132.816 202.765 215.665 1.00  46.86 0 A 1
ATOM   819 C CA  . ARG . . 200 ? 131.972 203.007 214.509 1.00  46.86 0 A 1
ATOM   820 C C   . ARG . . 200 ? 131.337 204.392 214.599 1.00  46.86 0 A 1
ATOM   821 O O   . ARG . . 200 ? 131.046 204.878 215.694 1.00  46.86 0 A 1
ATOM   822 C CB  . ARG . . 200 ? 130.895 201.935 214.407 1.00  46.86 0 A 1
ATOM   823 C CG  . ARG . . 200 ? 131.411 200.641 213.828 1.00  46.86 0 A 1
ATOM   824 C CD  . ARG . . 200 ? 130.717 199.452 214.438 1.00  46.86 0 A 1
ATOM   825 N NE  . ARG . . 200 ? 129.359 199.297 213.934 1.00  46.86 0 A 1
ATOM   826 C CZ  . ARG . . 200 ? 128.499 198.391 214.384 1.00  46.86 0 A 1
ATOM   827 N NH1 . ARG . . 200 ? 128.861 197.560 215.351 1.00  46.86 1 A 1
ATOM   828 N NH2 . ARG . . 200 ? 127.283 198.313 213.868 1.00  46.86 0 A 1
ATOM   829 N N   . PRO . . 201 ? 131.090 205.045 213.455 1.00  50.01 0 A 1
ATOM   830 C CA  . PRO . . 201 ? 130.706 206.461 213.496 1.00  50.01 0 A 1
ATOM   831 C C   . PRO . . 201 ? 129.266 206.679 213.916 1.00  50.01 0 A 1
ATOM   832 O O   . PRO . . 201 ? 128.550 207.487 213.325 1.00  50.01 0 A 1
ATOM   833 C CB  . PRO . . 201 ? 130.935 206.918 212.053 1.00  50.01 0 A 1
ATOM   834 C CG  . PRO . . 201 ? 130.676 205.702 211.257 1.00  50.01 0 A 1
ATOM   835 C CD  . PRO . . 201 ? 131.215 204.558 212.071 1.00  50.01 0 A 1
ATOM   836 N N   . GLN . . 202 ? 128.845 205.967 214.954 1.00  52.18 0 A 1
ATOM   837 C CA  . GLN . . 202 ? 127.627 206.279 215.678 1.00  52.18 0 A 1
ATOM   838 C C   . GLN . . 202 ? 127.863 206.357 217.173 1.00  52.18 0 A 1
ATOM   839 O O   . GLN . . 202 ? 126.969 206.797 217.901 1.00  52.18 0 A 1
ATOM   840 C CB  . GLN . . 202 ? 126.538 205.236 215.392 1.00  52.18 0 A 1
ATOM   841 C CG  . GLN . . 202 ? 126.670 203.974 216.213 1.00  52.18 0 A 1
ATOM   842 C CD  . GLN . . 202 ? 126.123 202.759 215.501 1.00  52.18 0 A 1
ATOM   843 N NE2 . GLN . . 202 ? 125.764 201.737 216.268 1.00  52.18 0 A 1
ATOM   844 O OE1 . GLN . . 202 ? 126.025 202.735 214.275 1.00  52.18 0 A 1
ATOM   845 N N   . LYS . . 203 ? 129.034 205.941 217.648 1.00  51.46 0 A 1
ATOM   846 C CA  . LYS . . 203 ? 129.416 206.048 219.044 1.00  51.46 0 A 1
ATOM   847 C C   . LYS . . 203 ? 130.554 207.033 219.254 1.00  51.46 0 A 1
ATOM   848 O O   . LYS . . 203 ? 131.068 207.142 220.370 1.00  51.46 0 A 1
ATOM   849 C CB  . LYS . . 203 ? 129.805 204.676 219.589 1.00  51.46 0 A 1
ATOM   850 C CG  . LYS . . 203 ? 128.658 203.689 219.640 1.00  51.46 0 A 1
ATOM   851 C CD  . LYS . . 203 ? 129.108 202.356 220.207 1.00  51.46 0 A 1
ATOM   852 C CE  . LYS . . 203 ? 127.920 201.504 220.608 1.00  51.46 0 A 1
ATOM   853 N NZ  . LYS . . 203 ? 126.852 201.551 219.570 1.00  51.46 1 A 1
ATOM   854 N N   . CYS . . 204 ? 130.973 207.745 218.205 1.00  50.81 0 A 1
ATOM   855 C CA  . CYS . . 204 ? 131.993 208.766 218.394 1.00  50.81 0 A 1
ATOM   856 C C   . CYS . . 204 ? 131.441 209.982 219.125 1.00  50.81 0 A 1
ATOM   857 O O   . CYS . . 204 ? 132.180 210.639 219.862 1.00  50.81 0 A 1
ATOM   858 C CB  . CYS . . 204 ? 132.604 209.173 217.053 1.00  50.81 0 A 1
ATOM   859 S SG  . CYS . . 204 ? 132.939 207.818 215.916 1.00  50.81 0 A 1
ATOM   860 N N   . ARG . . 205 ? 130.148 210.287 218.958 1.00  50.85 0 A 1
ATOM   861 C CA  . ARG . . 205 ? 129.573 211.408 219.703 1.00  50.85 0 A 1
ATOM   862 C C   . ARG . . 205 ? 129.403 211.071 221.180 1.00  50.85 0 A 1
ATOM   863 O O   . ARG . . 205 ? 129.837 211.868 222.032 1.00  50.85 0 A 1
ATOM   864 C CB  . ARG . . 205 ? 128.264 211.857 219.048 1.00  50.85 0 A 1
ATOM   865 C CG  . ARG . . 205 ? 127.484 212.879 219.852 1.00  50.85 0 A 1
ATOM   866 C CD  . ARG . . 205 ? 128.079 214.261 219.696 1.00  50.85 0 A 1
ATOM   867 N NE  . ARG . . 205 ? 127.682 215.157 220.774 1.00  50.85 0 A 1
ATOM   868 C CZ  . ARG . . 205 ? 128.194 216.366 220.963 1.00  50.85 0 A 1
ATOM   869 N NH1 . ARG . . 205 ? 127.775 217.118 221.969 1.00  50.85 1 A 1
ATOM   870 N NH2 . ARG . . 205 ? 129.129 216.825 220.146 1.00  50.85 0 A 1
ATOM   871 N N   . PRO . . 206 ? 128.771 209.936 221.616 1.00  51.56 0 A 1
ATOM   872 C CA  . PRO . . 206 ? 128.743 209.590 223.046 1.00  51.56 0 A 1
ATOM   873 C C   . PRO . . 206 ? 130.167 209.523 223.612 1.00  51.56 0 A 1
ATOM   874 O O   . PRO . . 206 ? 130.387 210.063 224.675 1.00  51.56 0 A 1
ATOM   875 C CB  . PRO . . 206 ? 128.133 208.185 223.114 1.00  51.56 0 A 1
ATOM   876 C CG  . PRO . . 206 ? 127.189 208.160 221.951 1.00  51.56 0 A 1
ATOM   877 C CD  . PRO . . 206 ? 127.923 208.943 220.887 1.00  51.56 0 A 1
ATOM   878 N N   . TYR . . 207 ? 131.091 208.874 222.895 1.00  51.19 0 A 1
ATOM   879 C CA  . TYR . . 207 ? 132.470 208.706 223.427 1.00  51.19 0 A 1
ATOM   880 C C   . TYR . . 207 ? 133.134 210.072 223.592 1.00  51.19 0 A 1
ATOM   881 O O   . TYR . . 207 ? 133.650 210.315 224.679 1.00  51.19 0 A 1
ATOM   882 C CB  . TYR . . 207 ? 133.310 207.746 222.583 1.00  51.19 0 A 1
ATOM   883 C CG  . TYR . . 207 ? 133.265 206.323 223.078 1.00  51.19 0 A 1
ATOM   884 C CD1 . TYR . . 207 ? 133.527 206.023 224.404 1.00  51.19 0 A 1
ATOM   885 C CD2 . TYR . . 207 ? 132.933 205.281 222.231 1.00  51.19 0 A 1
ATOM   886 C CE1 . TYR . . 207 ? 133.475 204.722 224.873 1.00  51.19 0 A 1
ATOM   887 C CE2 . TYR . . 207 ? 132.872 203.975 222.682 1.00  51.19 0 A 1
ATOM   888 C CZ  . TYR . . 207 ? 133.145 203.695 224.008 1.00  51.19 0 A 1
ATOM   889 O OH  . TYR . . 207 ? 133.082 202.408 224.454 1.00  51.19 0 A 1
ATOM   890 N N   . LEU . . 208 ? 133.104 210.919 222.559 1.00  49.87 0 A 1
ATOM   891 C CA  . LEU . . 208 ? 133.675 212.286 222.685 1.00  49.87 0 A 1
ATOM   892 C C   . LEU . . 208 ? 133.057 212.986 223.903 1.00  49.87 0 A 1
ATOM   893 O O   . LEU . . 208 ? 133.831 213.501 224.726 1.00  49.87 0 A 1
ATOM   894 C CB  . LEU . . 208 ? 133.422 213.084 221.404 1.00  49.87 0 A 1
ATOM   895 C CG  . LEU . . 208 ? 133.901 214.532 221.438 1.00  49.87 0 A 1
ATOM   896 C CD1 . LEU . . 208 ? 135.408 214.606 221.605 1.00  49.87 0 A 1
ATOM   897 C CD2 . LEU . . 208 ? 133.447 215.277 220.194 1.00  49.87 0 A 1
ATOM   898 N N   . VAL . . 209 ? 131.721 213.011 224.005 1.00  52.12 0 A 1
ATOM   899 C CA  . VAL . . 209 ? 131.096 213.715 225.122 1.00  52.12 0 A 1
ATOM   900 C C   . VAL . . 209 ? 131.602 213.162 226.448 1.00  52.12 0 A 1
ATOM   901 O O   . VAL . . 209 ? 131.885 213.920 227.384 1.00  52.12 0 A 1
ATOM   902 C CB  . VAL . . 209 ? 129.563 213.630 225.020 1.00  52.12 0 A 1
ATOM   903 C CG1 . VAL . . 209 ? 128.923 214.155 226.289 1.00  52.12 0 A 1
ATOM   904 C CG2 . VAL . . 209 ? 129.071 214.415 223.817 1.00  52.12 0 A 1
ATOM   905 N N   . ASN . . 210 ? 131.735 211.839 226.548 1.00  53.03 0 A 1
ATOM   906 C CA  . ASN . . 210 ? 132.238 211.248 227.783 1.00  53.03 0 A 1
ATOM   907 C C   . ASN . . 210 ? 133.728 211.512 227.977 1.00  53.03 0 A 1
ATOM   908 O O   . ASN . . 210 ? 134.193 211.595 229.118 1.00  53.03 0 A 1
ATOM   909 C CB  . ASN . . 210 ? 131.962 209.746 227.796 1.00  53.03 0 A 1
ATOM   910 C CG  . ASN . . 210 ? 130.510 209.421 228.093 1.00  53.03 0 A 1
ATOM   911 N ND2 . ASN . . 210 ? 129.901 208.601 227.245 1.00  53.03 0 A 1
ATOM   912 O OD1 . ASN . . 210 ? 129.943 209.894 229.079 1.00  53.03 0 A 1
ATOM   913 N N   . LEU . . 211 ? 134.486 211.653 226.890 1.00  51.32 0 A 1
ATOM   914 C CA  . LEU . . 211 ? 135.935 211.772 226.991 1.00  51.32 0 A 1
ATOM   915 C C   . LEU . . 211 ? 136.383 213.191 227.286 1.00  51.32 0 A 1
ATOM   916 O O   . LEU . . 211 ? 137.452 213.378 227.874 1.00  51.32 0 A 1
ATOM   917 C CB  . LEU . . 211 ? 136.597 211.300 225.698 1.00  51.32 0 A 1
ATOM   918 C CG  . LEU . . 211 ? 136.942 209.820 225.576 1.00  51.32 0 A 1
ATOM   919 C CD1 . LEU . . 211 ? 137.112 209.480 224.119 1.00  51.32 0 A 1
ATOM   920 C CD2 . LEU . . 211 ? 138.198 209.492 226.351 1.00  51.32 0 A 1
ATOM   921 N N   . LEU . . 212 ? 135.607 214.191 226.876 1.00  52.09 0 A 1
ATOM   922 C CA  . LEU . . 212 ? 135.990 215.577 227.139 1.00  52.09 0 A 1
ATOM   923 C C   . LEU . . 212 ? 136.308 215.858 228.604 1.00  52.09 0 A 1
ATOM   924 O O   . LEU . . 212 ? 137.373 216.439 228.877 1.00  52.09 0 A 1
ATOM   925 C CB  . LEU . . 212 ? 134.895 216.519 226.629 1.00  52.09 0 A 1
ATOM   926 C CG  . LEU . . 212 ? 134.675 216.524 225.123 1.00  52.09 0 A 1
ATOM   927 C CD1 . LEU . . 212 ? 133.483 217.380 224.823 1.00  52.09 0 A 1
ATOM   928 C CD2 . LEU . . 212 ? 135.899 217.032 224.373 1.00  52.09 0 A 1
ATOM   929 N N   . PRO . . 213 ? 135.465 215.491 229.579 1.00  53.77 0 A 1
ATOM   930 C CA  . PRO . . 213 ? 135.862 215.711 230.977 1.00  53.77 0 A 1
ATOM   931 C C   . PRO . . 213 ? 137.117 214.954 231.362 1.00  53.77 0 A 1
ATOM   932 O O   . PRO . . 213 ? 138.009 215.535 231.989 1.00  53.77 0 A 1
ATOM   933 C CB  . PRO . . 213 ? 134.637 215.231 231.769 1.00  53.77 0 A 1
ATOM   934 C CG  . PRO . . 213 ? 133.521 215.243 230.801 1.00  53.77 0 A 1
ATOM   935 C CD  . PRO . . 213 ? 134.130 214.876 229.499 1.00  53.77 0 A 1
ATOM   936 N N   . CYS . . 214 ? 137.203 213.664 231.015 1.00  54.48 0 A 1
ATOM   937 C CA  . CYS . . 214 ? 138.403 212.892 231.324 1.00  54.48 0 A 1
ATOM   938 C C   . CYS . . 214 ? 139.651 213.532 230.725 1.00  54.48 0 A 1
ATOM   939 O O   . CYS . . 214 ? 140.705 213.565 231.367 1.00  54.48 0 A 1
ATOM   940 C CB  . CYS . . 214 ? 138.253 211.454 230.829 1.00  54.48 0 A 1
ATOM   941 S SG  . CYS . . 214 ? 136.580 210.799 230.907 1.00  54.48 0 A 1
ATOM   942 N N   . LEU . . 215 ? 139.545 214.067 229.508 1.00  51.50 0 A 1
ATOM   943 C CA  . LEU . . 215 ? 140.705 214.668 228.854 1.00  51.50 0 A 1
ATOM   944 C C   . LEU . . 215 ? 141.125 215.956 229.549 1.00  51.50 0 A 1
ATOM   945 O O   . LEU . . 215 ? 142.311 216.151 229.857 1.00  51.50 0 A 1
ATOM   946 C CB  . LEU . . 215 ? 140.399 214.930 227.380 1.00  51.50 0 A 1
ATOM   947 C CG  . LEU . . 215 ? 140.395 213.735 226.428 1.00  51.50 0 A 1
ATOM   948 C CD1 . LEU . . 215 ? 140.495 214.210 224.989 1.00  51.50 0 A 1
ATOM   949 C CD2 . LEU . . 215 ? 141.525 212.775 226.754 1.00  51.50 0 A 1
ATOM   950 N N   . THR . . 216 ? 140.168 216.856 229.798 1.00  52.13 0 A 1
ATOM   951 C CA  . THR . . 216 ? 140.494 218.081 230.525 1.00  52.13 0 A 1
ATOM   952 C C   . THR . . 216 ? 141.079 217.772 231.898 1.00  52.13 0 A 1
ATOM   953 O O   . THR . . 216 ? 141.976 218.479 232.368 1.00  52.13 0 A 1
ATOM   954 C CB  . THR . . 216 ? 139.262 218.971 230.665 1.00  52.13 0 A 1
ATOM   955 C CG2 . THR . . 216 ? 138.696 219.317 229.307 1.00  52.13 0 A 1
ATOM   956 O OG1 . THR . . 216 ? 138.267 218.296 231.442 1.00  52.13 0 A 1
ATOM   957 N N   . ARG . . 217 ? 140.588 216.717 232.555 1.00  53.36 0 A 1
ATOM   958 C CA  . ARG . . 217 ? 141.116 216.354 233.866 1.00  53.36 0 A 1
ATOM   959 C C   . ARG . . 217 ? 142.552 215.866 233.768 1.00  53.36 0 A 1
ATOM   960 O O   . ARG . . 217 ? 143.433 216.366 234.475 1.00  53.36 0 A 1
ATOM   961 C CB  . ARG . . 217 ? 140.244 215.282 234.514 1.00  53.36 0 A 1
ATOM   962 C CG  . ARG . . 217 ? 138.878 215.760 234.964 1.00  53.36 0 A 1
ATOM   963 C CD  . ARG . . 217 ? 138.137 214.667 235.715 1.00  53.36 0 A 1
ATOM   964 N NE  . ARG . . 217 ? 136.707 214.942 235.810 1.00  53.36 0 A 1
ATOM   965 C CZ  . ARG . . 217 ? 135.767 214.231 235.195 1.00  53.36 0 A 1
ATOM   966 N NH1 . ARG . . 217 ? 136.104 213.195 234.438 1.00  53.36 1 A 1
ATOM   967 N NH2 . ARG . . 217 ? 134.489 214.553 235.335 1.00  53.36 0 A 1
ATOM   968 N N   . THR . . 218 ? 142.810 214.882 232.903 1.00  49.17 0 A 1
ATOM   969 C CA  . THR . . 218 ? 144.156 214.325 232.830 1.00  49.17 0 A 1
ATOM   970 C C   . THR . . 218 ? 145.143 215.327 232.246 1.00  49.17 0 A 1
ATOM   971 O O   . THR . . 218 ? 146.356 215.112 232.325 1.00  49.17 0 A 1
ATOM   972 C CB  . THR . . 218 ? 144.162 213.032 232.017 1.00  49.17 0 A 1
ATOM   973 C CG2 . THR . . 218 ? 143.652 213.277 230.623 1.00  49.17 0 A 1
ATOM   974 O OG1 . THR . . 218 ? 145.500 212.533 231.924 1.00  49.17 0 A 1
ATOM   975 N N   . SER . . 219 ? 144.650 216.423 231.662 1.00  47.86 0 A 1
ATOM   976 C CA  . SER . . 219 ? 145.552 217.502 231.272 1.00  47.86 0 A 1
ATOM   977 C C   . SER . . 219 ? 146.067 218.258 232.492 1.00  47.86 0 A 1
ATOM   978 O O   . SER . . 219 ? 147.211 218.724 232.502 1.00  47.86 0 A 1
ATOM   979 C CB  . SER . . 219 ? 144.851 218.451 230.303 1.00  47.86 0 A 1
ATOM   980 O OG  . SER . . 219 ? 143.757 219.093 230.927 1.00  47.86 0 A 1
ATOM   981 N N   . LYS . . 220 ? 145.238 218.393 233.527 1.00  50.03 0 A 1
ATOM   982 C CA  . LYS . . 220 ? 145.626 219.023 234.784 1.00  50.03 0 A 1
ATOM   983 C C   . LYS . . 220 ? 146.440 218.104 235.684 1.00  50.03 0 A 1
ATOM   984 O O   . LYS . . 220 ? 146.728 218.478 236.823 1.00  50.03 0 A 1
ATOM   985 C CB  . LYS . . 220 ? 144.386 219.501 235.542 1.00  50.03 0 A 1
ATOM   986 C CG  . LYS . . 220 ? 143.462 220.388 234.736 1.00  50.03 0 A 1
ATOM   987 C CD  . LYS . . 220 ? 142.110 220.533 235.407 1.00  50.03 0 A 1
ATOM   988 C CE  . LYS . . 220 ? 141.102 221.183 234.477 1.00  50.03 0 A 1
ATOM   989 N NZ  . LYS . . 220 ? 139.755 221.297 235.104 1.00  50.03 1 A 1
ATOM   990 N N   . ARG . . 221 ? 146.807 216.931 235.210 1.00  52.12 0 A 1
ATOM   991 C CA  . ARG . . 221 ? 147.552 215.969 236.011 1.00  52.12 0 A 1
ATOM   992 C C   . ARG . . 221 ? 149.029 216.342 236.032 1.00  52.12 0 A 1
ATOM   993 O O   . ARG . . 221 ? 149.636 216.496 234.967 1.00  52.12 0 A 1
ATOM   994 C CB  . ARG . . 221 ? 147.379 214.564 235.458 1.00  52.12 0 A 1
ATOM   995 C CG  . ARG . . 221 ? 147.988 213.491 236.315 1.00  52.12 0 A 1
ATOM   996 C CD  . ARG . . 221 ? 146.917 212.769 237.106 1.00  52.12 0 A 1
ATOM   997 N NE  . ARG . . 221 ? 147.423 211.535 237.693 1.00  52.12 0 A 1
ATOM   998 C CZ  . ARG . . 221 ? 146.674 210.467 237.937 1.00  52.12 0 A 1
ATOM   999 N NH1 . ARG . . 221 ? 145.382 210.480 237.647 1.00  52.12 1 A 1
ATOM   1000 N NH2 . ARG . . 221 ? 147.217 209.387 238.474 1.00  52.12 0 A 1
ATOM   1001 N N   . PRO . . 222 ? 149.639 216.493 237.212 1.00  54.75 0 A 1
ATOM   1002 C CA  . PRO . . 222 ? 151.024 216.984 237.265 1.00  54.75 0 A 1
ATOM   1003 C C   . PRO . . 222 ? 152.076 215.961 236.877 1.00  54.75 0 A 1
ATOM   1004 O O   . PRO . . 222 ? 153.214 216.359 236.593 1.00  54.75 0 A 1
ATOM   1005 C CB  . PRO . . 222 ? 151.188 217.398 238.733 1.00  54.75 0 A 1
ATOM   1006 C CG  . PRO . . 222 ? 150.243 216.511 239.463 1.00  54.75 0 A 1
ATOM   1007 C CD  . PRO . . 222 ? 149.060 216.319 238.554 1.00  54.75 0 A 1
ATOM   1008 N N   . GLU . . 223 ? 151.750 214.671 236.869 1.00  55.50 0 A 1
ATOM   1009 C CA  . GLU . . 223 ? 152.731 213.661 236.499 1.00  55.50 0 A 1
ATOM   1010 C C   . GLU . . 223 ? 153.221 213.895 235.074 1.00  55.50 0 A 1
ATOM   1011 O O   . GLU . . 223 ? 152.480 214.362 234.207 1.00  55.50 0 A 1
ATOM   1012 C CB  . GLU . . 223 ? 152.128 212.261 236.637 1.00  55.50 0 A 1
ATOM   1013 C CG  . GLU . . 223 ? 153.125 211.125 236.492 1.00  55.50 0 A 1
ATOM   1014 C CD  . GLU . . 223 ? 153.580 210.568 237.826 1.00  55.50 0 A 1
ATOM   1015 O OE1 . GLU . . 223 ? 153.002 210.959 238.863 1.00  55.50 0 A 1
ATOM   1016 O OE2 . GLU . . 223 ? 154.517 209.739 237.840 1.00  55.50 -1 A 1
ATOM   1017 N N   . GLU . . 224 ? 154.492 213.578 234.835 1.00  53.89 0 A 1
ATOM   1018 C CA  . GLU . . 224 ? 155.084 213.824 233.526 1.00  53.89 0 A 1
ATOM   1019 C C   . GLU . . 224 ? 154.883 212.655 232.570 1.00  53.89 0 A 1
ATOM   1020 O O   . GLU . . 224 ? 154.707 212.861 231.363 1.00  53.89 0 A 1
ATOM   1021 C CB  . GLU . . 224 ? 156.574 214.132 233.676 1.00  53.89 0 A 1
ATOM   1022 C CG  . GLU . . 224 ? 156.864 215.500 234.272 1.00  53.89 0 A 1
ATOM   1023 C CD  . GLU . . 224 ? 157.044 215.463 235.784 1.00  53.89 0 A 1
ATOM   1024 O OE1 . GLU . . 224 ? 156.298 216.171 236.495 1.00  53.89 0 A 1
ATOM   1025 O OE2 . GLU . . 224 ? 157.935 214.727 236.261 1.00  53.89 -1 A 1
ATOM   1026 N N   . SER . . 225 ? 154.898 211.426 233.086 1.00  50.24 0 A 1
ATOM   1027 C CA  . SER . . 225 ? 154.601 210.270 232.249 1.00  50.24 0 A 1
ATOM   1028 C C   . SER . . 225 ? 153.149 210.288 231.789 1.00  50.24 0 A 1
ATOM   1029 O O   . SER . . 225 ? 152.839 209.884 230.659 1.00  50.24 0 A 1
ATOM   1030 C CB  . SER . . 225 ? 154.911 208.987 233.013 1.00  50.24 0 A 1
ATOM   1031 O OG  . SER . . 225 ? 154.314 209.012 234.296 1.00  50.24 0 A 1
ATOM   1032 N N   . VAL . . 226 ? 152.244 210.752 232.652 1.00  47.64 0 A 1
ATOM   1033 C CA  . VAL . . 226 ? 150.857 210.945 232.249 1.00  47.64 0 A 1
ATOM   1034 C C   . VAL . . 226 ? 150.772 211.963 231.122 1.00  47.64 0 A 1
ATOM   1035 O O   . VAL . . 226 ? 150.010 211.788 230.164 1.00  47.64 0 A 1
ATOM   1036 C CB  . VAL . . 226 ? 150.006 211.365 233.461 1.00  47.64 0 A 1
ATOM   1037 C CG1 . VAL . . 226 ? 148.678 211.934 233.005 1.00  47.64 0 A 1
ATOM   1038 C CG2 . VAL . . 226 ? 149.793 210.186 234.390 1.00  47.64 0 A 1
ATOM   1039 N N   . GLN . . 227 ? 151.563 213.035 231.206 1.00  45.64 0 A 1
ATOM   1040 C CA  . GLN . . 227 ? 151.540 214.038 230.150 1.00  45.64 0 A 1
ATOM   1041 C C   . GLN . . 227 ? 152.120 213.497 228.852 1.00  45.64 0 A 1
ATOM   1042 O O   . GLN . . 227 ? 151.671 213.884 227.772 1.00  45.64 0 A 1
ATOM   1043 C CB  . GLN . . 227 ? 152.291 215.294 230.589 1.00  45.64 0 A 1
ATOM   1044 C CG  . GLN . . 227 ? 151.642 216.043 231.735 1.00  45.64 0 A 1
ATOM   1045 C CD  . GLN . . 227 ? 150.366 216.754 231.338 1.00  45.64 0 A 1
ATOM   1046 N NE2 . GLN . . 227 ? 149.480 216.952 232.301 1.00  45.64 0 A 1
ATOM   1047 O OE1 . GLN . . 227 ? 150.179 217.123 230.184 1.00  45.64 0 A 1
ATOM   1048 N N   . GLU . . 228 ? 153.096 212.592 228.930 1.00  45.68 0 A 1
ATOM   1049 C CA  . GLU . . 228 ? 153.590 211.938 227.720 1.00  45.68 0 A 1
ATOM   1050 C C   . GLU . . 228 ? 152.512 211.066 227.083 1.00  45.68 0 A 1
ATOM   1051 O O   . GLU . . 228 ? 152.266 211.139 225.870 1.00  45.68 0 A 1
ATOM   1052 C CB  . GLU . . 228 ? 154.829 211.108 228.046 1.00  45.68 0 A 1
ATOM   1053 C CG  . GLU . . 228 ? 156.109 211.913 228.138 1.00  45.68 0 A 1
ATOM   1054 C CD  . GLU . . 228 ? 156.630 212.334 226.780 1.00  45.68 0 A 1
ATOM   1055 O OE1 . GLU . . 228 ? 156.078 211.871 225.759 1.00  45.68 0 A 1
ATOM   1056 O OE2 . GLU . . 228 ? 157.593 213.126 226.732 1.00  45.68 -1 A 1
ATOM   1057 N N   . THR . . 229 ? 151.873 210.218 227.890 1.00  43.26 0 A 1
ATOM   1058 C CA  . THR . . 229 ? 150.785 209.391 227.378 1.00  43.26 0 A 1
ATOM   1059 C C   . THR . . 229 ? 149.675 210.247 226.781 1.00  43.26 0 A 1
ATOM   1060 O O   . THR . . 229 ? 149.074 209.877 225.769 1.00  43.26 0 A 1
ATOM   1061 C CB  . THR . . 229 ? 150.236 208.496 228.488 1.00  43.26 0 A 1
ATOM   1062 C CG2 . THR . . 229 ? 149.192 207.541 227.940 1.00  43.26 0 A 1
ATOM   1063 O OG1 . THR . . 229 ? 151.306 207.735 229.055 1.00  43.26 0 A 1
ATOM   1064 N N   . LEU . . 230 ? 149.415 211.415 227.367 1.00  41.62 0 A 1
ATOM   1065 C CA  . LEU . . 230 ? 148.371 212.284 226.836 1.00  41.62 0 A 1
ATOM   1066 C C   . LEU . . 230 ? 148.807 212.953 225.539 1.00  41.62 0 A 1
ATOM   1067 O O   . LEU . . 230 ? 148.006 213.097 224.610 1.00  41.62 0 A 1
ATOM   1068 C CB  . LEU . . 230 ? 147.982 213.331 227.875 1.00  41.62 0 A 1
ATOM   1069 C CG  . LEU . . 230 ? 146.776 214.197 227.524 1.00  41.62 0 A 1
ATOM   1070 C CD1 . LEU . . 230 ? 145.520 213.354 227.470 1.00  41.62 0 A 1
ATOM   1071 C CD2 . LEU . . 230 ? 146.628 215.320 228.526 1.00  41.62 0 A 1
ATOM   1072 N N   . ALA . . 231 ? 150.066 213.386 225.460 1.00  40.13 0 A 1
ATOM   1073 C CA  . ALA . . 231 ? 150.566 213.953 224.216 1.00  40.13 0 A 1
ATOM   1074 C C   . ALA . . 231 ? 150.483 212.946 223.085 1.00  40.13 0 A 1
ATOM   1075 O O   . ALA . . 231 ? 150.304 213.327 221.925 1.00  40.13 0 A 1
ATOM   1076 C CB  . ALA . . 231 ? 152.005 214.431 224.386 1.00  40.13 0 A 1
ATOM   1077 N N   . ALA . . 232 ? 150.618 211.660 223.400 1.00  37.81 0 A 1
ATOM   1078 C CA  . ALA . . 232 ? 150.488 210.646 222.362 1.00  37.81 0 A 1
ATOM   1079 C C   . ALA . . 232 ? 149.042 210.226 222.117 1.00  37.81 0 A 1
ATOM   1080 O O   . ALA . . 232 ? 148.729 209.745 221.025 1.00  37.81 0 A 1
ATOM   1081 C CB  . ALA . . 232 ? 151.333 209.422 222.712 1.00  37.81 0 A 1
ATOM   1082 N N   . ALA . . 233 ? 148.158 210.397 223.094 1.00  38.46 0 A 1
ATOM   1083 C CA  . ALA . . 233 ? 146.780 209.946 222.963 1.00  38.46 0 A 1
ATOM   1084 C C   . ALA . . 233 ? 145.844 210.996 222.390 1.00  38.46 0 A 1
ATOM   1085 O O   . ALA . . 233 ? 144.799 210.634 221.841 1.00  38.46 0 A 1
ATOM   1086 C CB  . ALA . . 233 ? 146.242 209.497 224.325 1.00  38.46 0 A 1
ATOM   1087 N N   . VAL . . 234 ? 146.179 212.274 222.506 1.00  37.68 0 A 1
ATOM   1088 C CA  . VAL . . 234 ? 145.281 213.338 222.064 1.00  37.68 0 A 1
ATOM   1089 C C   . VAL . . 234 ? 145.171 213.371 220.540 1.00  37.68 0 A 1
ATOM   1090 O O   . VAL . . 234 ? 144.049 213.473 220.028 1.00  37.68 0 A 1
ATOM   1091 C CB  . VAL . . 234 ? 145.715 214.702 222.625 1.00  37.68 0 A 1
ATOM   1092 C CG1 . VAL . . 234 ? 145.174 215.830 221.762 1.00  37.68 0 A 1
ATOM   1093 C CG2 . VAL . . 234 ? 145.232 214.848 224.049 1.00  37.68 0 A 1
ATOM   1094 N N   . PRO . . 235 ? 146.266 213.301 219.770 1.00  37.48 0 A 1
ATOM   1095 C CA  . PRO . . 235 ? 146.090 213.254 218.308 1.00  37.48 0 A 1
ATOM   1096 C C   . PRO . . 235 ? 145.273 212.066 217.834 1.00  37.48 0 A 1
ATOM   1097 O O   . PRO . . 235 ? 144.405 212.231 216.971 1.00  37.48 0 A 1
ATOM   1098 C CB  . PRO . . 235 ? 147.532 213.204 217.787 1.00  37.48 0 A 1
ATOM   1099 C CG  . PRO . . 235 ? 148.326 213.842 218.839 1.00  37.48 0 A 1
ATOM   1100 C CD  . PRO . . 235 ? 147.691 213.423 220.126 1.00  37.48 0 A 1
ATOM   1101 N N   . LYS . . 236 ? 145.523 210.874 218.378 1.00  37.69 0 A 1
ATOM   1102 C CA  . LYS . . 236 ? 144.784 209.691 217.951 1.00  37.69 0 A 1
ATOM   1103 C C   . LYS . . 236 ? 143.300 209.816 218.264 1.00  37.69 0 A 1
ATOM   1104 O O   . LYS . . 236 ? 142.454 209.395 217.469 1.00  37.69 0 A 1
ATOM   1105 C CB  . LYS . . 236 ? 145.352 208.442 218.622 1.00  37.69 0 A 1
ATOM   1106 C CG  . LYS . . 236 ? 146.773 208.100 218.235 1.00  37.69 0 A 1
ATOM   1107 C CD  . LYS . . 236 ? 147.060 206.638 218.522 1.00  37.69 0 A 1
ATOM   1108 C CE  . LYS . . 236 ? 148.475 206.260 218.137 1.00  37.69 0 A 1
ATOM   1109 N NZ  . LYS . . 236 ? 149.450 206.618 219.199 1.00  37.69 1 A 1
ATOM   1110 N N   . ILE . . 237 ? 142.966 210.379 219.425 1.00  39.47 0 A 1
ATOM   1111 C CA  . ILE . . 237 ? 141.566 210.498 219.815 1.00  39.47 0 A 1
ATOM   1112 C C   . ILE . . 237 ? 140.878 211.586 219.004 1.00  39.47 0 A 1
ATOM   1113 O O   . ILE . . 237 ? 139.717 211.440 218.603 1.00  39.47 0 A 1
ATOM   1114 C CB  . ILE . . 237 ? 141.462 210.759 221.328 1.00  39.47 0 A 1
ATOM   1115 C CG1 . ILE . . 237 ? 141.667 209.461 222.105 1.00  39.47 0 A 1
ATOM   1116 C CG2 . ILE . . 237 ? 140.127 211.387 221.682 1.00  39.47 0 A 1
ATOM   1117 C CD1 . ILE . . 237 ? 142.063 209.675 223.543 1.00  39.47 0 A 1
ATOM   1118 N N   . MET . . 238 ? 141.573 212.696 218.753 1.00  42.41 0 A 1
ATOM   1119 C CA  . MET . . 238 ? 140.963 213.774 217.989 1.00  42.41 0 A 1
ATOM   1120 C C   . MET . . 238 ? 140.749 213.366 216.541 1.00  42.41 0 A 1
ATOM   1121 O O   . MET . . 238 ? 139.662 213.577 215.996 1.00  42.41 0 A 1
ATOM   1122 C CB  . MET . . 238 ? 141.811 215.041 218.079 1.00  42.41 0 A 1
ATOM   1123 C CG  . MET . . 238 ? 141.745 215.739 219.430 1.00  42.41 0 A 1
ATOM   1124 S SD  . MET . . 238 ? 140.172 215.538 220.289 1.00  42.41 0 A 1
ATOM   1125 C CE  . MET . . 238 ? 139.090 216.563 219.298 1.00  42.41 0 A 1
ATOM   1126 N N   . ALA . . 239 ? 141.748 212.729 215.920 1.00  40.85 0 A 1
ATOM   1127 C CA  . ALA . . 239 ? 141.633 212.262 214.545 1.00  40.85 0 A 1
ATOM   1128 C C   . ALA . . 239 ? 140.473 211.300 214.335 1.00  40.85 0 A 1
ATOM   1129 O O   . ALA . . 239 ? 140.164 210.974 213.185 1.00  40.85 0 A 1
ATOM   1130 C CB  . ALA . . 239 ? 142.937 211.591 214.115 1.00  40.85 0 A 1
ATOM   1131 N N   . SER . . 240 ? 139.828 210.839 215.401 1.00  43.02 0 A 1
ATOM   1132 C CA  . SER . . 240 ? 138.675 209.964 215.288 1.00  43.02 0 A 1
ATOM   1133 C C   . SER . . 240 ? 137.391 210.563 215.836 1.00  43.02 0 A 1
ATOM   1134 O O   . SER . . 240 ? 136.310 210.141 215.413 1.00  43.02 0 A 1
ATOM   1135 C CB  . SER . . 240 ? 138.941 208.637 216.012 1.00  43.02 0 A 1
ATOM   1136 O OG  . SER . . 240 ? 140.189 208.102 215.619 1.00  43.02 0 A 1
ATOM   1137 N N   . PHE . . 241 ? 137.469 211.526 216.752 1.00  45.49 0 A 1
ATOM   1138 C CA  . PHE . . 241 ? 136.282 212.036 217.413 1.00  45.49 0 A 1
ATOM   1139 C C   . PHE . . 241 ? 135.994 213.509 217.168 1.00  45.49 0 A 1
ATOM   1140 O O   . PHE . . 241 ? 134.893 213.958 217.498 1.00  45.49 0 A 1
ATOM   1141 C CB  . PHE . . 241 ? 136.380 211.800 218.928 1.00  45.49 0 A 1
ATOM   1142 C CG  . PHE . . 241 ? 136.360 210.353 219.315 1.00  45.49 0 A 1
ATOM   1143 C CD1 . PHE . . 241 ? 135.658 209.437 218.564 1.00  45.49 0 A 1
ATOM   1144 C CD2 . PHE . . 241 ? 137.046 209.908 220.425 1.00  45.49 0 A 1
ATOM   1145 C CE1 . PHE . . 241 ? 135.636 208.104 218.913 1.00  45.49 0 A 1
ATOM   1146 C CE2 . PHE . . 241 ? 137.029 208.578 220.774 1.00  45.49 0 A 1
ATOM   1147 C CZ  . PHE . . 241 ? 136.321 207.676 220.018 1.00  45.49 0 A 1
ATOM   1148 N N   . GLY . . 242 ? 136.928 214.272 216.592 1.00  47.55 0 A 1
ATOM   1149 C CA  . GLY . . 242 ? 136.747 215.708 216.488 1.00  47.55 0 A 1
ATOM   1150 C C   . GLY . . 242 ? 135.672 216.133 215.515 1.00  47.55 0 A 1
ATOM   1151 O O   . GLY . . 242 ? 135.132 217.236 215.650 1.00  47.55 0 A 1
ATOM   1152 N N   . ASN . . 243 ? 135.347 215.290 214.541 1.00  50.20 0 A 1
ATOM   1153 C CA  . ASN . . 243 ? 134.236 215.567 213.641 1.00  50.20 0 A 1
ATOM   1154 C C   . ASN . . 243 ? 132.886 215.471 214.328 1.00  50.20 0 A 1
ATOM   1155 O O   . ASN . . 243 ? 131.859 215.646 213.667 1.00  50.20 0 A 1
ATOM   1156 C CB  . ASN . . 243 ? 134.270 214.608 212.452 1.00  50.20 0 A 1
ATOM   1157 C CG  . ASN . . 243 ? 135.130 215.120 211.316 1.00  50.20 0 A 1
ATOM   1158 N ND2 . ASN . . 243 ? 135.610 214.205 210.485 1.00  50.20 0 A 1
ATOM   1159 O OD1 . ASN . . 243 ? 135.356 216.322 211.183 1.00  50.20 0 A 1
ATOM   1160 N N   . PHE . . 244 ? 132.862 215.200 215.632 1.00  49.98 0 A 1
ATOM   1161 C CA  . PHE . . 244 ? 131.627 215.005 216.375 1.00  49.98 0 A 1
ATOM   1162 C C   . PHE . . 244 ? 131.481 216.009 217.510 1.00  49.98 0 A 1
ATOM   1163 O O   . PHE . . 244 ? 130.525 215.931 218.285 1.00  49.98 0 A 1
ATOM   1164 C CB  . PHE . . 244 ? 131.558 213.575 216.910 1.00  49.98 0 A 1
ATOM   1165 C CG  . PHE . . 244 ? 131.523 212.531 215.835 1.00  49.98 0 A 1
ATOM   1166 C CD1 . PHE . . 244 ? 132.681 212.156 215.174 1.00  49.98 0 A 1
ATOM   1167 C CD2 . PHE . . 244 ? 130.334 211.920 215.485 1.00  49.98 0 A 1
ATOM   1168 C CE1 . PHE . . 244 ? 132.649 211.199 214.186 1.00  49.98 0 A 1
ATOM   1169 C CE2 . PHE . . 244 ? 130.302 210.960 214.499 1.00  49.98 0 A 1
ATOM   1170 C CZ  . PHE . . 244 ? 131.458 210.599 213.850 1.00  49.98 0 A 1
ATOM   1171 N N   . ALA . . 245 ? 132.407 216.951 217.624 1.00  50.11 0 A 1
ATOM   1172 C CA  . ALA . . 245 ? 132.323 218.015 218.609 1.00  50.11 0 A 1
ATOM   1173 C C   . ALA . . 245 ? 131.707 219.253 217.982 1.00  50.11 0 A 1
ATOM   1174 O O   . ALA . . 245 ? 131.799 219.466 216.771 1.00  50.11 0 A 1
ATOM   1175 C CB  . ALA . . 245 ? 133.703 218.364 219.171 1.00  50.11 0 A 1
ATOM   1176 N N   . ASN . . 246 ? 131.067 220.062 218.815 1.00  52.34 0 A 1
ATOM   1177 C CA  . ASN . . 246 ? 130.726 221.411 218.404 1.00  52.34 0 A 1
ATOM   1178 C C   . ASN . . 246 ? 131.856 222.353 218.804 1.00  52.34 0 A 1
ATOM   1179 O O   . ASN . . 246 ? 132.738 222.005 219.588 1.00  52.34 0 A 1
ATOM   1180 C CB  . ASN . . 246 ? 129.394 221.854 219.009 1.00  52.34 0 A 1
ATOM   1181 C CG  . ASN . . 246 ? 129.432 221.940 220.519 1.00  52.34 0 A 1
ATOM   1182 N ND2 . ASN . . 246 ? 128.310 221.635 221.156 1.00  52.34 0 A 1
ATOM   1183 O OD1 . ASN . . 246 ? 130.457 222.286 221.107 1.00  52.34 0 A 1
ATOM   1184 N N   . ASP . . 247 ? 131.824 223.564 218.248 1.00  53.39 0 A 1
ATOM   1185 C CA  . ASP . . 247 ? 132.941 224.485 218.427 1.00  53.39 0 A 1
ATOM   1186 C C   . ASP . . 247 ? 133.132 224.857 219.892 1.00  53.39 0 A 1
ATOM   1187 O O   . ASP . . 247 ? 134.247 225.165 220.327 1.00  53.39 0 A 1
ATOM   1188 C CB  . ASP . . 247 ? 132.733 225.733 217.567 1.00  53.39 0 A 1
ATOM   1189 C CG  . ASP . . 247 ? 132.415 225.396 216.125 1.00  53.39 0 A 1
ATOM   1190 O OD1 . ASP . . 247 ? 133.182 224.623 215.512 1.00  53.39 0 A 1
ATOM   1191 O OD2 . ASP . . 247 ? 131.401 225.900 215.600 1.00  53.39 -1 A 1
ATOM   1192 N N   . ASN . . 248 ? 132.056 224.809 220.676 1.00  53.25 0 A 1
ATOM   1193 C CA  . ASN . . 248 ? 132.157 225.134 222.095 1.00  53.25 0 A 1
ATOM   1194 C C   . ASN . . 248 ? 132.962 224.078 222.848 1.00  53.25 0 A 1
ATOM   1195 O O   . ASN . . 248 ? 133.813 224.406 223.680 1.00  53.25 0 A 1
ATOM   1196 C CB  . ASN . . 248 ? 130.759 225.281 222.698 1.00  53.25 0 A 1
ATOM   1197 C CG  . ASN . . 248 ? 130.301 226.723 222.749 1.00  53.25 0 A 1
ATOM   1198 N ND2 . ASN . . 248 ? 129.661 227.182 221.679 1.00  53.25 0 A 1
ATOM   1199 O OD1 . ASN . . 248 ? 130.517 227.416 223.740 1.00  53.25 0 A 1
ATOM   1200 N N   . GLU . . 249 ? 132.701 222.802 222.567 1.00  51.75 0 A 1
ATOM   1201 C CA  . GLU . . 249 ? 133.454 221.728 223.209 1.00  51.75 0 A 1
ATOM   1202 C C   . GLU . . 249 ? 134.928 221.773 222.818 1.00  51.75 0 A 1
ATOM   1203 O O   . GLU . . 249 ? 135.817 221.584 223.663 1.00  51.75 0 A 1
ATOM   1204 C CB  . GLU . . 249 ? 132.837 220.382 222.836 1.00  51.75 0 A 1
ATOM   1205 C CG  . GLU . . 249 ? 131.350 220.277 223.130 1.00  51.75 0 A 1
ATOM   1206 C CD  . GLU . . 249 ? 130.813 218.874 222.925 1.00  51.75 0 A 1
ATOM   1207 O OE1 . GLU . . 249 ? 131.452 217.918 223.407 1.00  51.75 0 A 1
ATOM   1208 O OE2 . GLU . . 249 ? 129.756 218.730 222.279 1.00  51.75 -1 A 1
ATOM   1209 N N   . ILE . . 250 ? 135.204 222.021 221.537 1.00  48.31 0 A 1
ATOM   1210 C CA  . ILE . . 250 ? 136.583 222.118 221.079 1.00  48.31 0 A 1
ATOM   1211 C C   . ILE . . 250 ? 137.280 223.290 221.753 1.00  48.31 0 A 1
ATOM   1212 O O   . ILE . . 250 ? 138.440 223.187 222.161 1.00  48.31 0 A 1
ATOM   1213 C CB  . ILE . . 250 ? 136.625 222.227 219.545 1.00  48.31 0 A 1
ATOM   1214 C CG1 . ILE . . 250 ? 136.378 220.856 218.921 1.00  48.31 0 A 1
ATOM   1215 C CG2 . ILE . . 250 ? 137.960 222.785 219.073 1.00  48.31 0 A 1
ATOM   1216 C CD1 . ILE . . 250 ? 135.736 220.919 217.564 1.00  48.31 0 A 1
ATOM   1217 N N   . LYS . . 251 ? 136.582 224.417 221.897 1.00  48.17 0 A 1
ATOM   1218 C CA  . LYS . . 251 ? 137.177 225.558 222.580 1.00  48.17 0 A 1
ATOM   1219 C C   . LYS . . 251 ? 137.392 225.275 224.061 1.00  48.17 0 A 1
ATOM   1220 O O   . LYS . . 251 ? 138.351 225.779 224.650 1.00  48.17 0 A 1
ATOM   1221 C CB  . LYS . . 251 ? 136.310 226.802 222.384 1.00  48.17 0 A 1
ATOM   1222 C CG  . LYS . . 251 ? 136.849 227.747 221.326 1.00  48.17 0 A 1
ATOM   1223 C CD  . LYS . . 251 ? 135.866 228.849 220.983 1.00  48.17 0 A 1
ATOM   1224 C CE  . LYS . . 251 ? 134.657 228.300 220.253 1.00  48.17 0 A 1
ATOM   1225 N NZ  . LYS . . 251 ? 133.744 229.380 219.790 1.00  48.17 1 A 1
ATOM   1226 N N   . VAL . . 252 ? 136.529 224.461 224.669 1.00  47.32 0 A 1
ATOM   1227 C CA  . VAL . . 252 ? 136.748 224.040 226.051 1.00  47.32 0 A 1
ATOM   1228 C C   . VAL . . 252 ? 138.051 223.261 226.167 1.00  47.32 0 A 1
ATOM   1229 O O   . VAL . . 252 ? 138.900 223.557 227.015 1.00  47.32 0 A 1
ATOM   1230 C CB  . VAL . . 252 ? 135.554 223.213 226.558 1.00  47.32 0 A 1
ATOM   1231 C CG1 . VAL . . 252 ? 135.959 222.384 227.762 1.00  47.32 0 A 1
ATOM   1232 C CG2 . VAL . . 252 ? 134.387 224.120 226.902 1.00  47.32 0 A 1
ATOM   1233 N N   . LEU . . 253 ? 138.224 222.246 225.319 1.00  46.49 0 A 1
ATOM   1234 C CA  . LEU . . 253 ? 139.469 221.476 225.339 1.00  46.49 0 A 1
ATOM   1235 C C   . LEU . . 253 ? 140.677 222.362 225.044 1.00  46.49 0 A 1
ATOM   1236 O O   . LEU . . 253 ? 141.748 222.204 225.648 1.00  46.49 0 A 1
ATOM   1237 C CB  . LEU . . 253 ? 139.391 220.332 224.330 1.00  46.49 0 A 1
ATOM   1238 C CG  . LEU . . 253 ? 139.275 218.919 224.888 1.00  46.49 0 A 1
ATOM   1239 C CD1 . LEU . . 253 ? 139.610 217.911 223.809 1.00  46.49 0 A 1
ATOM   1240 C CD2 . LEU . . 253 ? 140.188 218.744 226.081 1.00  46.49 0 A 1
ATOM   1241 N N   . LEU . . 254 ? 140.514 223.314 224.128 1.00  44.60 0 A 1
ATOM   1242 C CA  . LEU . . 254 ? 141.617 224.185 223.749 1.00  44.60 0 A 1
ATOM   1243 C C   . LEU . . 254 ? 142.038 225.079 224.905 1.00  44.60 0 A 1
ATOM   1244 O O   . LEU . . 254 ? 143.233 225.242 225.158 1.00  44.60 0 A 1
ATOM   1245 C CB  . LEU . . 254 ? 141.226 225.023 222.535 1.00  44.60 0 A 1
ATOM   1246 C CG  . LEU . . 254 ? 141.526 224.412 221.168 1.00  44.60 0 A 1
ATOM   1247 C CD1 . LEU . . 254 ? 141.019 225.315 220.059 1.00  44.60 0 A 1
ATOM   1248 C CD2 . LEU . . 254 ? 143.012 224.152 221.012 1.00  44.60 0 A 1
ATOM   1249 N N   . LYS . . 255 ? 141.075 225.673 225.612 1.00  45.73 0 A 1
ATOM   1250 C CA  . LYS . . 255 ? 141.413 226.471 226.786 1.00  45.73 0 A 1
ATOM   1251 C C   . LYS . . 255 ? 141.930 225.602 227.920 1.00  45.73 0 A 1
ATOM   1252 O O   . LYS . . 255 ? 142.694 226.079 228.765 1.00  45.73 0 A 1
ATOM   1253 C CB  . LYS . . 255 ? 140.201 227.269 227.255 1.00  45.73 0 A 1
ATOM   1254 C CG  . LYS . . 255 ? 139.648 228.228 226.228 1.00  45.73 0 A 1
ATOM   1255 C CD  . LYS . . 255 ? 138.780 229.277 226.889 1.00  45.73 0 A 1
ATOM   1256 C CE  . LYS . . 255 ? 137.537 229.560 226.068 1.00  45.73 0 A 1
ATOM   1257 N NZ  . LYS . . 255 ? 136.547 228.453 226.169 1.00  45.73 1 A 1
ATOM   1258 N N   . ALA . . 256 ? 141.517 224.335 227.970 1.00  45.33 0 A 1
ATOM   1259 C CA  . ALA . . 256 ? 142.082 223.422 228.954 1.00  45.33 0 A 1
ATOM   1260 C C   . ALA . . 256 ? 143.564 223.211 228.706 1.00  45.33 0 A 1
ATOM   1261 O O   . ALA . . 256 ? 144.349 223.083 229.651 1.00  45.33 0 A 1
ATOM   1262 C CB  . ALA . . 256 ? 141.334 222.089 228.926 1.00  45.33 0 A 1
ATOM   1263 N N   . PHE . . 257 ? 143.968 223.170 227.438 1.00  41.74 0 A 1
ATOM   1264 C CA  . PHE . . 257 ? 145.377 222.949 227.127 1.00  41.74 0 A 1
ATOM   1265 C C   . PHE . . 257 ? 146.203 224.228 227.040 1.00  41.74 0 A 1
ATOM   1266 O O   . PHE . . 257 ? 147.421 224.164 227.221 1.00  41.74 0 A 1
ATOM   1267 C CB  . PHE . . 257 ? 145.516 222.161 225.825 1.00  41.74 0 A 1
ATOM   1268 C CG  . PHE . . 257 ? 145.444 220.680 226.019 1.00  41.74 0 A 1
ATOM   1269 C CD1 . PHE . . 257 ? 146.438 220.015 226.710 1.00  41.74 0 A 1
ATOM   1270 C CD2 . PHE . . 257 ? 144.374 219.956 225.537 1.00  41.74 0 A 1
ATOM   1271 C CE1 . PHE . . 257 ? 146.372 218.655 226.898 1.00  41.74 0 A 1
ATOM   1272 C CE2 . PHE . . 257 ? 144.307 218.599 225.725 1.00  41.74 0 A 1
ATOM   1273 C CZ  . PHE . . 257 ? 145.303 217.949 226.405 1.00  41.74 0 A 1
ATOM   1274 N N   . ILE . . 258 ? 145.583 225.378 226.772 1.00  43.56 0 A 1
ATOM   1275 C CA  . ILE . . 258 ? 146.349 226.619 226.694 1.00  43.56 0 A 1
ATOM   1276 C C   . ILE . . 258 ? 146.943 226.969 228.051 1.00  43.56 0 A 1
ATOM   1277 O O   . ILE . . 258 ? 148.004 227.601 228.131 1.00  43.56 0 A 1
ATOM   1278 C CB  . ILE . . 258 ? 145.471 227.763 226.142 1.00  43.56 0 A 1
ATOM   1279 C CG1 . ILE . . 258 ? 145.143 227.532 224.668 1.00  43.56 0 A 1
ATOM   1280 C CG2 . ILE . . 258 ? 146.155 229.106 226.291 1.00  43.56 0 A 1
ATOM   1281 C CD1 . ILE . . 258 ? 146.295 226.996 223.860 1.00  43.56 0 A 1
ATOM   1282 N N   . ALA . . 259 ? 146.295 226.542 229.135 1.00  44.73 0 A 1
ATOM   1283 C CA  . ALA . . 259 ? 146.784 226.860 230.470 1.00  44.73 0 A 1
ATOM   1284 C C   . ALA . . 259 ? 148.163 226.262 230.715 1.00  44.73 0 A 1
ATOM   1285 O O   . ALA . . 259 ? 149.034 226.915 231.300 1.00  44.73 0 A 1
ATOM   1286 C CB  . ALA . . 259 ? 145.791 226.368 231.520 1.00  44.73 0 A 1
ATOM   1287 N N   . ASN . . 260 ? 148.386 225.026 230.268 1.00  43.44 0 A 1
ATOM   1288 C CA  . ASN . . 260 ? 149.666 224.368 230.493 1.00  43.44 0 A 1
ATOM   1289 C C   . ASN . . 260 ? 150.804 224.973 229.687 1.00  43.44 0 A 1
ATOM   1290 O O   . ASN . . 260 ? 151.932 224.487 229.794 1.00  43.44 0 A 1
ATOM   1291 C CB  . ASN . . 260 ? 149.566 222.877 230.171 1.00  43.44 0 A 1
ATOM   1292 C CG  . ASN . . 260 ? 148.532 222.168 231.008 1.00  43.44 0 A 1
ATOM   1293 N ND2 . ASN . . 260 ? 148.226 220.934 230.640 1.00  43.44 0 A 1
ATOM   1294 O OD1 . ASN . . 260 ? 148.017 222.717 231.977 1.00  43.44 0 A 1
ATOM   1295 N N   . LEU . . 261 ? 150.552 226.003 228.886 1.00  43.46 0 A 1
ATOM   1296 C CA  . LEU . . 261 ? 151.616 226.612 228.103 1.00  43.46 0 A 1
ATOM   1297 C C   . LEU . . 261 ? 152.520 227.513 228.928 1.00  43.46 0 A 1
ATOM   1298 O O   . LEU . . 261 ? 153.556 227.953 228.421 1.00  43.46 0 A 1
ATOM   1299 C CB  . LEU . . 261 ? 151.022 227.401 226.937 1.00  43.46 0 A 1
ATOM   1300 C CG  . LEU . . 261 ? 150.465 226.530 225.813 1.00  43.46 0 A 1
ATOM   1301 C CD1 . LEU . . 261 ? 149.846 227.387 224.728 1.00  43.46 0 A 1
ATOM   1302 C CD2 . LEU . . 261 ? 151.559 225.643 225.244 1.00  43.46 0 A 1
ATOM   1303 N N   . LYS . . 262 ? 152.156 227.802 230.176 1.00  47.36 0 A 1
ATOM   1304 C CA  . LYS . . 262 ? 152.997 228.562 231.091 1.00  47.36 0 A 1
ATOM   1305 C C   . LYS . . 262 ? 153.607 227.676 232.169 1.00  47.36 0 A 1
ATOM   1306 O O   . LYS . . 262 ? 154.319 228.174 233.046 1.00  47.36 0 A 1
ATOM   1307 C CB  . LYS . . 262 ? 152.197 229.693 231.732 1.00  47.36 0 A 1
ATOM   1308 C CG  . LYS . . 262 ? 151.071 229.210 232.624 1.00  47.36 0 A 1
ATOM   1309 C CD  . LYS . . 262 ? 150.042 230.298 232.841 1.00  47.36 0 A 1
ATOM   1310 C CE  . LYS . . 262 ? 148.934 229.819 233.753 1.00  47.36 0 A 1
ATOM   1311 N NZ  . LYS . . 262 ? 149.460 229.305 235.052 1.00  47.36 1 A 1
ATOM   1312 N N   . SER . . 263 ? 153.336 226.375 232.119 1.00  46.89 0 A 1
ATOM   1313 C CA  . SER . . 263 ? 153.833 225.453 233.129 1.00  46.89 0 A 1
ATOM   1314 C C   . SER . . 263 ? 155.356 225.428 233.148 1.00  46.89 0 A 1
ATOM   1315 O O   . SER . . 263 ? 156.020 225.756 232.164 1.00  46.89 0 A 1
ATOM   1316 C CB  . SER . . 263 ? 153.299 224.048 232.874 1.00  46.89 0 A 1
ATOM   1317 O OG  . SER . . 263 ? 153.781 223.541 231.644 1.00  46.89 0 A 1
ATOM   1318 N N   . SER . . 264 ? 155.906 225.025 234.293 1.00  48.72 0 A 1
ATOM   1319 C CA  . SER . . 264 ? 157.352 224.982 234.454 1.00  48.72 0 A 1
ATOM   1320 C C   . SER . . 264 ? 157.964 223.690 233.932 1.00  48.72 0 A 1
ATOM   1321 O O   . SER . . 264 ? 159.179 223.641 233.713 1.00  48.72 0 A 1
ATOM   1322 C CB  . SER . . 264 ? 157.721 225.169 235.926 1.00  48.72 0 A 1
ATOM   1323 O OG  . SER . . 264 ? 157.154 224.147 236.724 1.00  48.72 0 A 1
ATOM   1324 N N   . SER . . 265 ? 157.165 222.659 233.730 1.00  47.40 0 A 1
ATOM   1325 C CA  . SER . . 265 ? 157.688 221.419 233.172 1.00  47.40 0 A 1
ATOM   1326 C C   . SER . . 265 ? 157.736 221.514 231.653 1.00  47.40 0 A 1
ATOM   1327 O O   . SER . . 265 ? 156.757 221.950 231.037 1.00  47.40 0 A 1
ATOM   1328 C CB  . SER . . 265 ? 156.827 220.238 233.589 1.00  47.40 0 A 1
ATOM   1329 O OG  . SER . . 265 ? 156.967 219.157 232.686 1.00  47.40 0 A 1
ATOM   1330 N N   . PRO . . 266 ? 158.847 221.139 231.016 1.00  46.33 0 A 1
ATOM   1331 C CA  . PRO . . 266 ? 158.868 221.159 229.545 1.00  46.33 0 A 1
ATOM   1332 C C   . PRO . . 266 ? 157.999 220.081 228.926 1.00  46.33 0 A 1
ATOM   1333 O O   . PRO . . 266 ? 157.405 220.309 227.867 1.00  46.33 0 A 1
ATOM   1334 C CB  . PRO . . 266 ? 160.355 220.964 229.212 1.00  46.33 0 A 1
ATOM   1335 C CG  . PRO . . 266 ? 161.085 221.249 230.484 1.00  46.33 0 A 1
ATOM   1336 C CD  . PRO . . 266 ? 160.169 220.833 231.579 1.00  46.33 0 A 1
ATOM   1337 N N   . THR . . 267 ? 157.918 218.903 229.548 1.00  45.45 0 A 1
ATOM   1338 C CA  . THR . . 267 ? 156.992 217.880 229.076 1.00  45.45 0 A 1
ATOM   1339 C C   . THR . . 267 ? 155.562 218.405 229.046 1.00  45.45 0 A 1
ATOM   1340 O O   . THR . . 267 ? 154.827 218.169 228.081 1.00  45.45 0 A 1
ATOM   1341 C CB  . THR . . 267 ? 157.082 216.637 229.961 1.00  45.45 0 A 1
ATOM   1342 C CG2 . THR . . 267 ? 156.096 215.569 229.500 1.00  45.45 0 A 1
ATOM   1343 O OG1 . THR . . 267 ? 158.411 216.108 229.913 1.00  45.45 0 A 1
ATOM   1344 N N   . ILE . . 268 ? 155.155 219.130 230.087 1.00  43.85 0 A 1
ATOM   1345 C CA  . ILE . . 268 ? 153.785 219.622 230.154 1.00  43.85 0 A 1
ATOM   1346 C C   . ILE . . 268 ? 153.546 220.687 229.093 1.00  43.85 0 A 1
ATOM   1347 O O   . ILE . . 268 ? 152.490 220.715 228.448 1.00  43.85 0 A 1
ATOM   1348 C CB  . ILE . . 268 ? 153.479 220.140 231.571 1.00  43.85 0 A 1
ATOM   1349 C CG1 . ILE . . 268 ? 153.607 218.998 232.581 1.00  43.85 0 A 1
ATOM   1350 C CG2 . ILE . . 268 ? 152.088 220.743 231.637 1.00  43.85 0 A 1
ATOM   1351 C CD1 . ILE . . 268 ? 153.059 219.320 233.951 1.00  43.85 0 A 1
ATOM   1352 N N   . ARG . . 269 ? 154.527 221.563 228.875 1.00  43.21 0 A 1
ATOM   1353 C CA  . ARG . . 269 ? 154.385 222.589 227.848 1.00  43.21 0 A 1
ATOM   1354 C C   . ARG . . 269 ? 154.301 221.967 226.462 1.00  43.21 0 A 1
ATOM   1355 O O   . ARG . . 269 ? 153.500 222.398 225.625 1.00  43.21 0 A 1
ATOM   1356 C CB  . ARG . . 269 ? 155.553 223.568 227.923 1.00  43.21 0 A 1
ATOM   1357 C CG  . ARG . . 269 ? 155.308 224.770 228.806 1.00  43.21 0 A 1
ATOM   1358 C CD  . ARG . . 269 ? 156.427 225.787 228.664 1.00  43.21 0 A 1
ATOM   1359 N NE  . ARG . . 269 ? 157.547 225.490 229.547 1.00  43.21 0 A 1
ATOM   1360 C CZ  . ARG . . 269 ? 158.752 225.127 229.126 1.00  43.21 0 A 1
ATOM   1361 N NH1 . ARG . . 269 ? 158.998 225.019 227.831 1.00  43.21 1 A 1
ATOM   1362 N NH2 . ARG . . 269 ? 159.713 224.873 230.000 1.00  43.21 0 A 1
ATOM   1363 N N   . ARG . . 270 ? 155.122 220.948 226.205 1.00  41.88 0 A 1
ATOM   1364 C CA  . ARG . . 270 ? 155.116 220.286 224.906 1.00  41.88 0 A 1
ATOM   1365 C C   . ARG . . 270 ? 153.808 219.540 224.674 1.00  41.88 0 A 1
ATOM   1366 O O   . ARG . . 270 ? 153.246 219.588 223.573 1.00  41.88 0 A 1
ATOM   1367 C CB  . ARG . . 270 ? 156.316 219.347 224.811 1.00  41.88 0 A 1
ATOM   1368 C CG  . ARG . . 270 ? 156.300 218.399 223.640 1.00  41.88 0 A 1
ATOM   1369 C CD  . ARG . . 270 ? 157.674 217.784 223.435 1.00  41.88 0 A 1
ATOM   1370 N NE  . ARG . . 270 ? 158.263 217.307 224.685 1.00  41.88 0 A 1
ATOM   1371 C CZ  . ARG . . 270 ? 159.445 217.701 225.155 1.00  41.88 0 A 1
ATOM   1372 N NH1 . ARG . . 270 ? 159.902 217.211 226.299 1.00  41.88 1 A 1
ATOM   1373 N NH2 . ARG . . 270 ? 160.171 218.585 224.483 1.00  41.88 0 A 1
ATOM   1374 N N   . THR . . 271 ? 153.303 218.857 225.702 1.00  39.98 0 A 1
ATOM   1375 C CA  . THR . . 271 ? 152.012 218.191 225.588 1.00  39.98 0 A 1
ATOM   1376 C C   . THR . . 271 ? 150.899 219.194 225.320 1.00  39.98 0 A 1
ATOM   1377 O O   . THR . . 271 ? 150.023 218.948 224.486 1.00  39.98 0 A 1
ATOM   1378 C CB  . THR . . 271 ? 151.721 217.394 226.856 1.00  39.98 0 A 1
ATOM   1379 C CG2 . THR . . 271 ? 150.373 216.704 226.759 1.00  39.98 0 A 1
ATOM   1380 O OG1 . THR . . 271 ? 152.740 216.407 227.041 1.00  39.98 0 A 1
ATOM   1381 N N   . ALA . . 272 ? 150.934 220.342 225.998 1.00  38.47 0 A 1
ATOM   1382 C CA  . ALA . . 272 ? 149.942 221.385 225.755 1.00  38.47 0 A 1
ATOM   1383 C C   . ALA . . 272 ? 150.002 221.885 224.316 1.00  38.47 0 A 1
ATOM   1384 O O   . ALA . . 272 ? 148.976 221.972 223.635 1.00  38.47 0 A 1
ATOM   1385 C CB  . ALA . . 272 ? 150.156 222.539 226.728 1.00  38.47 0 A 1
ATOM   1386 N N   . ALA . . 273 ? 151.200 222.238 223.846 1.00  37.23 0 A 1
ATOM   1387 C CA  . ALA . . 273 ? 151.352 222.755 222.490 1.00  37.23 0 A 1
ATOM   1388 C C   . ALA . . 273 ? 150.844 221.755 221.458 1.00  37.23 0 A 1
ATOM   1389 O O   . ALA . . 273 ? 150.019 222.088 220.595 1.00  37.23 0 A 1
ATOM   1390 C CB  . ALA . . 273 ? 152.816 223.099 222.230 1.00  37.23 0 A 1
ATOM   1391 N N   . GLY . . 274 ? 151.331 220.516 221.541 1.00  36.44 0 A 1
ATOM   1392 C CA  . GLY . . 274 ? 150.929 219.511 220.577 1.00  36.44 0 A 1
ATOM   1393 C C   . GLY . . 274 ? 149.445 219.214 220.625 1.00  36.44 0 A 1
ATOM   1394 O O   . GLY . . 274 ? 148.800 219.082 219.585 1.00  36.44 0 A 1
ATOM   1395 N N   . SER . . 275 ? 148.882 219.110 221.830 1.00  36.96 0 A 1
ATOM   1396 C CA  . SER . . 275 ? 147.466 218.799 221.954 1.00  36.96 0 A 1
ATOM   1397 C C   . SER . . 275 ? 146.602 219.931 221.426 1.00  36.96 0 A 1
ATOM   1398 O O   . SER . . 275 ? 145.574 219.681 220.796 1.00  36.96 0 A 1
ATOM   1399 C CB  . SER . . 275 ? 147.130 218.496 223.409 1.00  36.96 0 A 1
ATOM   1400 O OG  . SER . . 275 ? 148.004 217.513 223.929 1.00  36.96 0 A 1
ATOM   1401 N N   . ALA . . 276 ? 147.004 221.182 221.655 1.00  37.65 0 A 1
ATOM   1402 C CA  . ALA . . 276 ? 146.236 222.307 221.132 1.00  37.65 0 A 1
ATOM   1403 C C   . ALA . . 276 ? 146.260 222.323 219.610 1.00  37.65 0 A 1
ATOM   1404 O O   . ALA . . 276 ? 145.215 222.471 218.960 1.00  37.65 0 A 1
ATOM   1405 C CB  . ALA . . 276 ? 146.782 223.619 221.695 1.00  37.65 0 A 1
ATOM   1406 N N   . VAL . . 277 ? 147.446 222.155 219.022 1.00  37.63 0 A 1
ATOM   1407 C CA  . VAL . . 277 ? 147.540 222.150 217.566 1.00  37.63 0 A 1
ATOM   1408 C C   . VAL . . 277 ? 146.744 220.987 216.982 1.00  37.63 0 A 1
ATOM   1409 O O   . VAL . . 277 ? 146.006 221.150 216.003 1.00  37.63 0 A 1
ATOM   1410 C CB  . VAL . . 277 ? 149.015 222.114 217.128 1.00  37.63 0 A 1
ATOM   1411 C CG1 . VAL . . 277 ? 149.126 221.736 215.670 1.00  37.63 0 A 1
ATOM   1412 C CG2 . VAL . . 277 ? 149.658 223.459 217.372 1.00  37.63 0 A 1
ATOM   1413 N N   . SER . . 278 ? 146.856 219.803 217.589 1.00  38.71 0 A 1
ATOM   1414 C CA  . SER . . 278 ? 146.169 218.630 217.064 1.00  38.71 0 A 1
ATOM   1415 C C   . SER . . 278 ? 144.662 218.713 217.264 1.00  38.71 0 A 1
ATOM   1416 O O   . SER . . 278 ? 143.905 218.158 216.463 1.00  38.71 0 A 1
ATOM   1417 C CB  . SER . . 278 ? 146.725 217.372 217.724 1.00  38.71 0 A 1
ATOM   1418 O OG  . SER . . 278 ? 146.045 216.220 217.268 1.00  38.71 0 A 1
ATOM   1419 N N   . ILE . . 279 ? 144.206 219.384 218.322 1.00  40.36 0 A 1
ATOM   1420 C CA  . ILE . . 279 ? 142.777 219.601 218.508 1.00  40.36 0 A 1
ATOM   1421 C C   . ILE . . 279 ? 142.250 220.530 217.429 1.00  40.36 0 A 1
ATOM   1422 O O   . ILE . . 279 ? 141.209 220.271 216.816 1.00  40.36 0 A 1
ATOM   1423 C CB  . ILE . . 279 ? 142.497 220.157 219.915 1.00  40.36 0 A 1
ATOM   1424 C CG1 . ILE . . 279 ? 142.443 219.026 220.940 1.00  40.36 0 A 1
ATOM   1425 C CG2 . ILE . . 279 ? 141.198 220.943 219.935 1.00  40.36 0 A 1
ATOM   1426 C CD1 . ILE . . 279 ? 142.600 219.498 222.357 1.00  40.36 0 A 1
ATOM   1427 N N   . CYS . . 280 ? 142.967 221.627 217.179 1.00  42.77 0 A 1
ATOM   1428 C CA  . CYS . . 280 ? 142.584 222.522 216.095 1.00  42.77 0 A 1
ATOM   1429 C C   . CYS . . 280 ? 142.535 221.786 214.763 1.00  42.77 0 A 1
ATOM   1430 O O   . CYS . . 280 ? 141.634 222.017 213.949 1.00  42.77 0 A 1
ATOM   1431 C CB  . CYS . . 280 ? 143.565 223.691 216.019 1.00  42.77 0 A 1
ATOM   1432 S SG  . CYS . . 280 ? 143.263 224.988 217.229 1.00  42.77 0 A 1
ATOM   1433 N N   . GLN . . 281 ? 143.489 220.886 214.531 1.00  42.94 0 A 1
ATOM   1434 C CA  . GLN . . 281 ? 143.631 220.256 213.222 1.00  42.94 0 A 1
ATOM   1435 C C   . GLN . . 281 ? 142.502 219.272 212.945 1.00  42.94 0 A 1
ATOM   1436 O O   . GLN . . 281 ? 141.917 219.276 211.858 1.00  42.94 0 A 1
ATOM   1437 C CB  . GLN . . 281 ? 144.986 219.562 213.140 1.00  42.94 0 A 1
ATOM   1438 C CG  . GLN . . 281 ? 145.167 218.668 211.942 1.00  42.94 0 A 1
ATOM   1439 C CD  . GLN . . 281 ? 146.381 217.782 212.076 1.00  42.94 0 A 1
ATOM   1440 N NE2 . GLN . . 281 ? 147.503 218.370 212.467 1.00  42.94 0 A 1
ATOM   1441 O OE1 . GLN . . 281 ? 146.312 216.579 211.839 1.00  42.94 0 A 1
ATOM   1442 N N   . HIS . . 282 ? 142.189 218.410 213.906 1.00  43.09 0 A 1
ATOM   1443 C CA  . HIS . . 282 ? 141.114 217.434 213.734 1.00  43.09 0 A 1
ATOM   1444 C C   . HIS . . 282 ? 139.786 217.961 214.259 1.00  43.09 0 A 1
ATOM   1445 O O   . HIS . . 282 ? 139.120 217.325 215.071 1.00  43.09 0 A 1
ATOM   1446 C CB  . HIS . . 282 ? 141.489 216.127 214.416 1.00  43.09 0 A 1
ATOM   1447 C CG  . HIS . . 282 ? 142.769 215.539 213.920 1.00  43.09 0 A 1
ATOM   1448 C CD2 . HIS . . 282 ? 143.077 214.933 212.752 1.00  43.09 0 A 1
ATOM   1449 N ND1 . HIS . . 282 ? 143.927 215.546 214.666 1.00  43.09 0 A 1
ATOM   1450 C CE1 . HIS . . 282 ? 144.892 214.965 213.979 1.00  43.09 0 A 1
ATOM   1451 N NE2 . HIS . . 282 ? 144.403 214.586 212.813 1.00  43.09 0 A 1
ATOM   1452 N N   . SER . . 283 ? 139.392 219.138 213.797 1.00  46.57 0 A 1
ATOM   1453 C CA  . SER . . 283 ? 138.100 219.714 214.122 1.00  46.57 0 A 1
ATOM   1454 C C   . SER . . 283 ? 137.292 219.873 212.843 1.00  46.57 0 A 1
ATOM   1455 O O   . SER . . 283 ? 137.827 219.805 211.734 1.00  46.57 0 A 1
ATOM   1456 C CB  . SER . . 283 ? 138.251 221.064 214.826 1.00  46.57 0 A 1
ATOM   1457 O OG  . SER . . 283 ? 138.911 221.995 213.992 1.00  46.57 0 A 1
ATOM   1458 N N   . ARG . . 284 ? 135.985 220.078 213.004 1.00  52.30 0 A 1
ATOM   1459 C CA  . ARG . . 284 ? 135.130 220.275 211.838 1.00  52.30 0 A 1
ATOM   1460 C C   . ARG . . 284 ? 135.511 221.546 211.091 1.00  52.30 0 A 1
ATOM   1461 O O   . ARG . . 284 ? 135.692 221.529 209.869 1.00  52.30 0 A 1
ATOM   1462 C CB  . ARG . . 284 ? 133.663 220.311 212.260 1.00  52.30 0 A 1
ATOM   1463 C CG  . ARG . . 284 ? 133.097 218.957 212.642 1.00  52.30 0 A 1
ATOM   1464 C CD  . ARG . . 284 ? 131.589 219.011 212.811 1.00  52.30 0 A 1
ATOM   1465 N NE  . ARG . . 284 ? 130.885 219.029 211.531 1.00  52.30 0 A 1
ATOM   1466 C CZ  . ARG . . 284 ? 130.377 217.951 210.941 1.00  52.30 0 A 1
ATOM   1467 N NH1 . ARG . . 284 ? 129.753 218.060 209.777 1.00  52.30 1 A 1
ATOM   1468 N NH2 . ARG . . 284 ? 130.493 216.764 211.514 1.00  52.30 0 A 1
ATOM   1469 N N   . ARG . . 285 ? 135.635 222.661 211.810 1.00  51.28 0 A 1
ATOM   1470 C CA  . ARG . . 285 ? 136.027 223.940 211.218 1.00  51.28 0 A 1
ATOM   1471 C C   . ARG . . 285 ? 137.502 224.188 211.524 1.00  51.28 0 A 1
ATOM   1472 O O   . ARG . . 285 ? 137.862 224.919 212.444 1.00  51.28 0 A 1
ATOM   1473 C CB  . ARG . . 285 ? 135.141 225.060 211.746 1.00  51.28 0 A 1
ATOM   1474 C CG  . ARG . . 285 ? 133.695 224.948 211.317 1.00  51.28 0 A 1
ATOM   1475 C CD  . ARG . . 285 ? 132.821 225.872 212.132 1.00  51.28 0 A 1
ATOM   1476 N NE  . ARG . . 285 ? 133.191 227.270 211.948 1.00  51.28 0 A 1
ATOM   1477 C CZ  . ARG . . 285 ? 132.866 228.238 212.796 1.00  51.28 0 A 1
ATOM   1478 N NH1 . ARG . . 285 ? 132.167 227.953 213.886 1.00  51.28 1 A 1
ATOM   1479 N NH2 . ARG . . 285 ? 133.242 229.486 212.554 1.00  51.28 0 A 1
ATOM   1480 N N   . THR . . 286 ? 138.367 223.581 210.713 1.00  48.64 0 A 1
ATOM   1481 C CA  . THR . . 286 ? 139.789 223.565 211.037 1.00  48.64 0 A 1
ATOM   1482 C C   . THR . . 286 ? 140.416 224.948 210.906 1.00  48.64 0 A 1
ATOM   1483 O O   . THR . . 286 ? 141.188 225.371 211.771 1.00  48.64 0 A 1
ATOM   1484 C CB  . THR . . 286 ? 140.520 222.555 210.153 1.00  48.64 0 A 1
ATOM   1485 C CG2 . THR . . 286 ? 140.002 221.144 210.389 1.00  48.64 0 A 1
ATOM   1486 O OG1 . THR . . 286 ? 140.338 222.905 208.780 1.00  48.64 0 A 1
ATOM   1487 N N   . GLN . . 287 ? 140.101 225.669 209.828 1.00  52.27 0 A 1
ATOM   1488 C CA  . GLN . . 287 ? 140.769 226.944 209.579 1.00  52.27 0 A 1
ATOM   1489 C C   . GLN . . 287 ? 140.308 228.013 210.563 1.00  52.27 0 A 1
ATOM   1490 O O   . GLN . . 287 ? 141.112 228.833 211.028 1.00  52.27 0 A 1
ATOM   1491 C CB  . GLN . . 287 ? 140.525 227.383 208.137 1.00  52.27 0 A 1
ATOM   1492 C CG  . GLN . . 287 ? 141.744 227.975 207.453 1.00  52.27 0 A 1
ATOM   1493 C CD  . GLN . . 287 ? 142.856 226.964 207.250 1.00  52.27 0 A 1
ATOM   1494 N NE2 . GLN . . 287 ? 144.088 227.452 207.149 1.00  52.27 0 A 1
ATOM   1495 O OE1 . GLN . . 287 ? 142.612 225.762 207.182 1.00  52.27 0 A 1
ATOM   1496 N N   . TYR . . 288 ? 139.020 228.004 210.907 1.00  49.77 0 A 1
ATOM   1497 C CA  . TYR . . 288 ? 138.517 228.921 211.922 1.00  49.77 0 A 1
ATOM   1498 C C   . TYR . . 288 ? 139.218 228.705 213.254 1.00  49.77 0 A 1
ATOM   1499 O O   . TYR . . 288 ? 139.590 229.667 213.932 1.00  49.77 0 A 1
ATOM   1500 C CB  . TYR . . 288 ? 137.006 228.750 212.073 1.00  49.77 0 A 1
ATOM   1501 C CG  . TYR . . 288 ? 136.476 229.097 213.445 1.00  49.77 0 A 1
ATOM   1502 C CD1 . TYR . . 288 ? 136.207 230.411 213.795 1.00  49.77 0 A 1
ATOM   1503 C CD2 . TYR . . 288 ? 136.228 228.109 214.386 1.00  49.77 0 A 1
ATOM   1504 C CE1 . TYR . . 288 ? 135.717 230.733 215.043 1.00  49.77 0 A 1
ATOM   1505 C CE2 . TYR . . 288 ? 135.742 228.422 215.638 1.00  49.77 0 A 1
ATOM   1506 C CZ  . TYR . . 288 ? 135.487 229.735 215.960 1.00  49.77 0 A 1
ATOM   1507 O OH  . TYR . . 288 ? 135.001 230.049 217.207 1.00  49.77 0 A 1
ATOM   1508 N N   . PHE . . 289 ? 139.419 227.445 213.645 1.00  48.31 0 A 1
ATOM   1509 C CA  . PHE . . 289 ? 140.056 227.169 214.926 1.00  48.31 0 A 1
ATOM   1510 C C   . PHE . . 289 ? 141.556 227.421 214.881 1.00  48.31 0 A 1
ATOM   1511 O O   . PHE . . 289 ? 142.148 227.783 215.902 1.00  48.31 0 A 1
ATOM   1512 C CB  . PHE . . 289 ? 139.753 225.741 215.365 1.00  48.31 0 A 1
ATOM   1513 C CG  . PHE . . 289 ? 138.501 225.631 216.169 1.00  48.31 0 A 1
ATOM   1514 C CD1 . PHE . . 289 ? 138.413 226.238 217.407 1.00  48.31 0 A 1
ATOM   1515 C CD2 . PHE . . 289 ? 137.401 224.956 215.680 1.00  48.31 0 A 1
ATOM   1516 C CE1 . PHE . . 289 ? 137.264 226.159 218.149 1.00  48.31 0 A 1
ATOM   1517 C CE2 . PHE . . 289 ? 136.242 224.872 216.423 1.00  48.31 0 A 1
ATOM   1518 C CZ  . PHE . . 289 ? 136.177 225.476 217.659 1.00  48.31 0 A 1
ATOM   1519 N N   . TYR . . 290 ? 142.181 227.258 213.716 1.00  46.12 0 A 1
ATOM   1520 C CA  . TYR . . 290 ? 143.548 227.738 213.548 1.00  46.12 0 A 1
ATOM   1521 C C   . TYR . . 290 ? 143.630 229.229 213.835 1.00  46.12 0 A 1
ATOM   1522 O O   . TYR . . 290 ? 144.515 229.687 214.564 1.00  46.12 0 A 1
ATOM   1523 C CB  . TYR . . 290 ? 144.048 227.450 212.133 1.00  46.12 0 A 1
ATOM   1524 C CG  . TYR . . 290 ? 144.404 226.012 211.866 1.00  46.12 0 A 1
ATOM   1525 C CD1 . TYR . . 290 ? 144.855 225.185 212.877 1.00  46.12 0 A 1
ATOM   1526 C CD2 . TYR . . 290 ? 144.294 225.483 210.593 1.00  46.12 0 A 1
ATOM   1527 C CE1 . TYR . . 290 ? 145.179 223.871 212.627 1.00  46.12 0 A 1
ATOM   1528 C CE2 . TYR . . 290 ? 144.616 224.175 210.333 1.00  46.12 0 A 1
ATOM   1529 C CZ  . TYR . . 290 ? 145.058 223.374 211.350 1.00  46.12 0 A 1
ATOM   1530 O OH  . TYR . . 290 ? 145.372 222.066 211.083 1.00  46.12 0 A 1
ATOM   1531 N N   . SER . . 291 ? 142.710 230.005 213.256 1.00  48.90 0 A 1
ATOM   1532 C CA  . SER . . 291 ? 142.723 231.447 213.480 1.00  48.90 0 A 1
ATOM   1533 C C   . SER . . 291 ? 142.429 231.783 214.939 1.00  48.90 0 A 1
ATOM   1534 O O   . SER . . 291 ? 143.015 232.714 215.503 1.00  48.90 0 A 1
ATOM   1535 C CB  . SER . . 291 ? 141.716 232.126 212.555 1.00  48.90 0 A 1
ATOM   1536 O OG  . SER . . 291 ? 141.781 233.534 212.681 1.00  48.90 0 A 1
ATOM   1537 N N   . TRP . . 292 ? 141.525 231.028 215.566 1.00  46.56 0 A 1
ATOM   1538 C CA  . TRP . . 292 ? 141.214 231.229 216.978 1.00  46.56 0 A 1
ATOM   1539 C C   . TRP . . 292 ? 142.441 231.000 217.852 1.00  46.56 0 A 1
ATOM   1540 O O   . TRP . . 292 ? 142.736 231.794 218.755 1.00  46.56 0 A 1
ATOM   1541 C CB  . TRP . . 292 ? 140.077 230.291 217.383 1.00  46.56 0 A 1
ATOM   1542 C CG  . TRP . . 292 ? 139.491 230.565 218.727 1.00  46.56 0 A 1
ATOM   1543 C CD1 . TRP . . 292 ? 138.436 231.379 219.008 1.00  46.56 0 A 1
ATOM   1544 C CD2 . TRP . . 292 ? 139.911 230.006 219.975 1.00  46.56 0 A 1
ATOM   1545 C CE2 . TRP . . 292 ? 139.069 230.533 220.970 1.00  46.56 0 A 1
ATOM   1546 C CE3 . TRP . . 292 ? 140.915 229.110 220.346 1.00  46.56 0 A 1
ATOM   1547 N NE1 . TRP . . 292 ? 138.179 231.370 220.354 1.00  46.56 0 A 1
ATOM   1548 C CZ2 . TRP . . 292 ? 139.203 230.197 222.313 1.00  46.56 0 A 1
ATOM   1549 C CZ3 . TRP . . 292 ? 141.047 228.779 221.679 1.00  46.56 0 A 1
ATOM   1550 C CH2 . TRP . . 292 ? 140.197 229.320 222.646 1.00  46.56 0 A 1
ATOM   1551 N N   . LEU . . 293 ? 143.168 229.908 217.604 1.00  44.77 0 A 1
ATOM   1552 C CA  . LEU . . 293 ? 144.374 229.633 218.376 1.00  44.77 0 A 1
ATOM   1553 C C   . LEU . . 293 ? 145.457 230.664 218.090 1.00  44.77 0 A 1
ATOM   1554 O O   . LEU . . 293 ? 146.225 231.026 218.985 1.00  44.77 0 A 1
ATOM   1555 C CB  . LEU . . 293 ? 144.878 228.224 218.078 1.00  44.77 0 A 1
ATOM   1556 C CG  . LEU . . 293 ? 145.795 227.604 219.129 1.00  44.77 0 A 1
ATOM   1557 C CD1 . LEU . . 293 ? 145.063 227.448 220.446 1.00  44.77 0 A 1
ATOM   1558 C CD2 . LEU . . 293 ? 146.322 226.270 218.647 1.00  44.77 0 A 1
ATOM   1559 N N   . LEU . . 294 ? 145.537 231.148 216.851 1.00  46.45 0 A 1
ATOM   1560 C CA  . LEU . . 294 ? 146.457 232.237 216.549 1.00  46.45 0 A 1
ATOM   1561 C C   . LEU . . 294 ? 146.131 233.471 217.378 1.00  46.45 0 A 1
ATOM   1562 O O   . LEU . . 294 ? 147.031 234.116 217.932 1.00  46.45 0 A 1
ATOM   1563 C CB  . LEU . . 294 ? 146.408 232.565 215.059 1.00  46.45 0 A 1
ATOM   1564 C CG  . LEU . . 294 ? 147.616 232.094 214.256 1.00  46.45 0 A 1
ATOM   1565 C CD1 . LEU . . 294 ? 147.492 232.506 212.808 1.00  46.45 0 A 1
ATOM   1566 C CD2 . LEU . . 294 ? 148.873 232.653 214.861 1.00  46.45 0 A 1
ATOM   1567 N N   . ASN . . 295 ? 144.844 233.813 217.473 1.00  47.11 0 A 1
ATOM   1568 C CA  . ASN . . 295 ? 144.422 234.935 218.305 1.00  47.11 0 A 1
ATOM   1569 C C   . ASN . . 295 ? 144.826 234.721 219.755 1.00  47.11 0 A 1
ATOM   1570 O O   . ASN . . 295 ? 145.388 235.615 220.391 1.00  47.11 0 A 1
ATOM   1571 C CB  . ASN . . 295 ? 142.911 235.133 218.205 1.00  47.11 0 A 1
ATOM   1572 C CG  . ASN . . 295 ? 142.507 235.952 217.004 1.00  47.11 0 A 1
ATOM   1573 N ND2 . ASN . . 295 ? 141.628 236.923 217.218 1.00  47.11 0 A 1
ATOM   1574 O OD1 . ASN . . 295 ? 142.977 235.719 215.895 1.00  47.11 0 A 1
ATOM   1575 N N   . VAL . . 296 ? 144.532 233.537 220.297 1.00  45.96 0 A 1
ATOM   1576 C CA  . VAL . . 296 ? 144.851 233.252 221.695 1.00  45.96 0 A 1
ATOM   1577 C C   . VAL . . 296 ? 146.350 233.386 221.944 1.00  45.96 0 A 1
ATOM   1578 O O   . VAL . . 296 ? 146.785 234.021 222.914 1.00  45.96 0 A 1
ATOM   1579 C CB  . VAL . . 296 ? 144.335 231.857 222.090 1.00  45.96 0 A 1
ATOM   1580 C CG1 . VAL . . 296 ? 144.867 231.463 223.455 1.00  45.96 0 A 1
ATOM   1581 C CG2 . VAL . . 296 ? 142.818 231.836 222.094 1.00  45.96 0 A 1
ATOM   1582 N N   . LEU . . 297 ? 147.164 232.802 221.062 1.00  45.11 0 A 1
ATOM   1583 C CA  . LEU . . 297 ? 148.602 232.769 221.302 1.00  45.11 0 A 1
ATOM   1584 C C   . LEU . . 297 ? 149.225 234.147 221.145 1.00  45.11 0 A 1
ATOM   1585 O O   . LEU . . 297 ? 150.128 234.510 221.904 1.00  45.11 0 A 1
ATOM   1586 C CB  . LEU . . 297 ? 149.275 231.769 220.364 1.00  45.11 0 A 1
ATOM   1587 C CG  . LEU . . 297 ? 148.847 230.308 220.500 1.00  45.11 0 A 1
ATOM   1588 C CD1 . LEU . . 297 ? 149.481 229.475 219.401 1.00  45.11 0 A 1
ATOM   1589 C CD2 . LEU . . 297 ? 149.193 229.758 221.866 1.00  45.11 0 A 1
ATOM   1590 N N   . LEU . . 298 ? 148.765 234.929 220.166 1.00  48.40 0 A 1
ATOM   1591 C CA  . LEU . . 298 ? 149.292 236.281 220.022 1.00  48.40 0 A 1
ATOM   1592 C C   . LEU . . 298 ? 148.783 237.197 221.123 1.00  48.40 0 A 1
ATOM   1593 O O   . LEU . . 298 ? 149.469 238.156 221.492 1.00  48.40 0 A 1
ATOM   1594 C CB  . LEU . . 298 ? 148.933 236.842 218.652 1.00  48.40 0 A 1
ATOM   1595 C CG  . LEU . . 298 ? 149.632 236.137 217.496 1.00  48.40 0 A 1
ATOM   1596 C CD1 . LEU . . 298 ? 148.928 236.449 216.199 1.00  48.40 0 A 1
ATOM   1597 C CD2 . LEU . . 298 ? 151.092 236.546 217.448 1.00  48.40 0 A 1
ATOM   1598 N N   . GLY . . 299 ? 147.594 236.923 221.660 1.00  50.88 0 A 1
ATOM   1599 C CA  . GLY . . 299 ? 147.115 237.673 222.802 1.00  50.88 0 A 1
ATOM   1600 C C   . GLY . . 299 ? 147.893 237.372 224.061 1.00  50.88 0 A 1
ATOM   1601 O O   . GLY . . 299 ? 148.074 238.251 224.906 1.00  50.88 0 A 1
ATOM   1602 N N   . LEU . . 300 ? 148.363 236.133 224.202 1.00  50.48 0 A 1
ATOM   1603 C CA  . LEU . . 300 ? 149.190 235.788 225.352 1.00  50.48 0 A 1
ATOM   1604 C C   . LEU . . 300 ? 150.479 236.594 225.397 1.00  50.48 0 A 1
ATOM   1605 O O   . LEU . . 300 ? 151.124 236.651 226.448 1.00  50.48 0 A 1
ATOM   1606 C CB  . LEU . . 300 ? 149.510 234.293 225.345 1.00  50.48 0 A 1
ATOM   1607 C CG  . LEU . . 300 ? 148.389 233.347 225.784 1.00  50.48 0 A 1
ATOM   1608 C CD1 . LEU . . 300 ? 148.951 231.994 226.166 1.00  50.48 0 A 1
ATOM   1609 C CD2 . LEU . . 300 ? 147.602 233.938 226.933 1.00  50.48 0 A 1
ATOM   1610 N N   . LEU . . 301 ? 150.881 237.205 224.285 1.00  54.50 0 A 1
ATOM   1611 C CA  . LEU . . 301 ? 152.077 238.042 224.235 1.00  54.50 0 A 1
ATOM   1612 C C   . LEU . . 301 ? 151.815 239.300 223.407 1.00  54.50 0 A 1
ATOM   1613 O O   . LEU . . 301 ? 152.588 239.646 222.514 1.00  54.50 0 A 1
ATOM   1614 C CB  . LEU . . 301 ? 153.271 237.265 223.685 1.00  54.50 0 A 1
ATOM   1615 C CG  . LEU . . 301 ? 153.426 235.782 224.025 1.00  54.50 0 A 1
ATOM   1616 C CD1 . LEU . . 301 ? 154.311 235.113 223.001 1.00  54.50 0 A 1
ATOM   1617 C CD2 . LEU . . 301 ? 153.999 235.599 225.413 1.00  54.50 0 A 1
ATOM   1618 N N   . VAL . . 302 ? 150.702 239.986 223.677 1.00  64.16 0 A 1
ATOM   1619 C CA  . VAL . . 302 ? 150.288 241.142 222.874 1.00  64.16 0 A 1
ATOM   1620 C C   . VAL . . 302 ? 151.397 242.193 222.862 1.00  64.16 0 A 1
ATOM   1621 O O   . VAL . . 302 ? 151.949 242.460 221.785 1.00  64.16 0 A 1
ATOM   1622 C CB  . VAL . . 302 ? 148.944 241.732 223.355 1.00  64.16 0 A 1
ATOM   1623 C CG1 . VAL . . 302 ? 148.850 243.220 223.033 1.00  64.16 0 A 1
ATOM   1624 C CG2 . VAL . . 302 ? 147.785 241.024 222.701 1.00  64.16 0 A 1
ATOM   1625 N N   . PRO . . 303 ? 151.783 242.814 224.002 1.00  69.69 0 A 1
ATOM   1626 C CA  . PRO . . 303 ? 152.906 243.754 223.944 1.00  69.69 0 A 1
ATOM   1627 C C   . PRO . . 303 ? 154.233 243.035 224.117 1.00  69.69 0 A 1
ATOM   1628 O O   . PRO . . 303 ? 154.532 242.545 225.210 1.00  69.69 0 A 1
ATOM   1629 C CB  . PRO . . 303 ? 152.622 244.712 225.106 1.00  69.69 0 A 1
ATOM   1630 C CG  . PRO . . 303 ? 151.660 243.959 226.026 1.00  69.69 0 A 1
ATOM   1631 C CD  . PRO . . 303 ? 151.358 242.624 225.400 1.00  69.69 0 A 1
ATOM   1632 N N   . VAL . . 304 ? 155.043 242.974 223.058 1.00  68.66 0 A 1
ATOM   1633 C CA  . VAL . . 304 ? 156.356 242.354 223.181 1.00  68.66 0 A 1
ATOM   1634 C C   . VAL . . 304 ? 157.227 243.117 224.166 1.00  68.66 0 A 1
ATOM   1635 O O   . VAL . . 304 ? 158.187 242.560 224.707 1.00  68.66 0 A 1
ATOM   1636 C CB  . VAL . . 304 ? 157.034 242.245 221.798 1.00  68.66 0 A 1
ATOM   1637 C CG1 . VAL . . 304 ? 156.034 241.771 220.753 1.00  68.66 0 A 1
ATOM   1638 C CG2 . VAL . . 304 ? 157.654 243.568 221.392 1.00  68.66 0 A 1
ATOM   1639 N N   . GLU . . 305 ? 156.902 244.380 224.425 1.00  75.59 0 A 1
ATOM   1640 C CA  . GLU . . 305 ? 157.636 245.226 225.365 1.00  75.59 0 A 1
ATOM   1641 C C   . GLU . . 305 ? 157.032 245.145 226.764 1.00  75.59 0 A 1
ATOM   1642 O O   . GLU . . 305 ? 156.742 246.150 227.409 1.00  75.59 0 A 1
ATOM   1643 C CB  . GLU . . 305 ? 157.653 246.661 224.850 1.00  75.59 0 A 1
ATOM   1644 C CG  . GLU . . 305 ? 156.267 247.269 224.594 1.00  75.59 0 A 1
ATOM   1645 C CD  . GLU . . 305 ? 155.659 246.863 223.257 1.00  75.59 0 A 1
ATOM   1646 O OE1 . GLU . . 305 ? 155.119 247.743 222.557 1.00  75.59 0 A 1
ATOM   1647 O OE2 . GLU . . 305 ? 155.709 245.666 222.911 1.00  75.59 -1 A 1
ATOM   1648 N N   . ASP . . 306 ? 156.863 243.919 227.252 1.00  75.18 0 A 1
ATOM   1649 C CA  . ASP . . 306 ? 156.146 243.676 228.494 1.00  75.18 0 A 1
ATOM   1650 C C   . ASP . . 306 ? 156.520 242.293 229.000 1.00  75.18 0 A 1
ATOM   1651 O O   . ASP . . 306 ? 156.623 241.351 228.211 1.00  75.18 0 A 1
ATOM   1652 C CB  . ASP . . 306 ? 154.629 243.791 228.286 1.00  75.18 0 A 1
ATOM   1653 C CG  . ASP . . 306 ? 153.833 243.343 229.499 1.00  75.18 0 A 1
ATOM   1654 O OD1 . ASP . . 306 ? 153.738 244.118 230.475 1.00  75.18 0 A 1
ATOM   1655 O OD2 . ASP . . 306 ? 153.291 242.219 229.472 1.00  75.18 -1 A 1
ATOM   1656 N N   . GLU . . 307 ? 156.738 242.183 230.309 1.00  72.00 0 A 1
ATOM   1657 C CA  . GLU . . 307 ? 157.165 240.918 230.896 1.00  72.00 0 A 1
ATOM   1658 C C   . GLU . . 307 ? 156.123 239.847 230.622 1.00  72.00 0 A 1
ATOM   1659 O O   . GLU . . 307 ? 154.933 240.044 230.885 1.00  72.00 0 A 1
ATOM   1660 C CB  . GLU . . 307 ? 157.389 241.077 232.397 1.00  72.00 0 A 1
ATOM   1661 C CG  . GLU . . 307 ? 158.110 239.897 233.033 1.00  72.00 0 A 1
ATOM   1662 C CD  . GLU . . 307 ? 158.186 240.004 234.542 1.00  72.00 0 A 1
ATOM   1663 O OE1 . GLU . . 307 ? 157.452 240.834 235.119 1.00  72.00 0 A 1
ATOM   1664 O OE2 . GLU . . 307 ? 158.979 239.256 235.152 1.00  72.00 -1 A 1
ATOM   1665 N N   . HIS . . 308 ? 156.560 238.714 230.062 1.00  62.42 0 A 1
ATOM   1666 C CA  . HIS . . 308 ? 155.571 237.679 229.658 1.00  62.42 0 A 1
ATOM   1667 C C   . HIS . . 308 ? 155.954 236.291 230.173 1.00  62.42 0 A 1
ATOM   1668 O O   . HIS . . 308 ? 155.343 235.341 229.663 1.00  62.42 0 A 1
ATOM   1669 C CB  . HIS . . 308 ? 155.392 237.695 228.138 1.00  62.42 0 A 1
ATOM   1670 C CG  . HIS . . 308 ? 154.333 238.643 227.690 1.00  62.42 0 A 1
ATOM   1671 C CD2 . HIS . . 308 ? 154.343 239.612 226.753 1.00  62.42 0 A 1
ATOM   1672 N ND1 . HIS . . 308 ? 153.075 238.655 228.254 1.00  62.42 0 A 1
ATOM   1673 C CE1 . HIS . . 308 ? 152.349 239.590 227.678 1.00  62.42 0 A 1
ATOM   1674 N NE2 . HIS . . 308 ? 153.106 240.191 226.758 1.00  62.42 0 A 1
ATOM   1675 N N   . SER . . 309 ? 156.818 236.249 231.206 1.00  54.08 0 A 1
ATOM   1676 C CA  . SER . . 309 ? 157.385 234.994 231.779 1.00  54.08 0 A 1
ATOM   1677 C C   . SER . . 309 ? 158.501 234.518 230.850 1.00  54.08 0 A 1
ATOM   1678 O O   . SER . . 309 ? 158.834 235.260 229.921 1.00  54.08 0 A 1
ATOM   1679 C CB  . SER . . 309 ? 156.371 233.912 232.089 1.00  54.08 0 A 1
ATOM   1680 O OG  . SER . . 309 ? 155.331 234.414 232.916 1.00  54.08 0 A 1
ATOM   1681 N N   . THR . . 310 ? 159.141 233.397 231.158 1.00  49.10 0 A 1
ATOM   1682 C CA  . THR . . 310 ? 160.122 232.829 230.200 1.00  49.10 0 A 1
ATOM   1683 C C   . THR . . 310 ? 159.480 231.508 229.791 1.00  49.10 0 A 1
ATOM   1684 O O   . THR . . 310 ? 159.608 231.126 228.620 1.00  49.10 0 A 1
ATOM   1685 C CB  . THR . . 310 ? 161.527 232.750 230.811 1.00  49.10 0 A 1
ATOM   1686 C CG2 . THR . . 310 ? 162.113 234.096 231.179 1.00  49.10 0 A 1
ATOM   1687 O OG1 . THR . . 310 ? 161.444 231.930 231.978 1.00  49.10 0 A 1
ATOM   1688 N N   . LEU . . 311 ? 158.721 230.920 230.716 1.00  47.55 0 A 1
ATOM   1689 C CA  . LEU . . 311 ? 158.025 229.629 230.466 1.00  47.55 0 A 1
ATOM   1690 C C   . LEU . . 311 ? 156.851 229.840 229.502 1.00  47.55 0 A 1
ATOM   1691 O O   . LEU . . 311 ? 156.740 229.052 228.550 1.00  47.55 0 A 1
ATOM   1692 C CB  . LEU . . 311 ? 157.534 229.063 231.799 1.00  47.55 0 A 1
ATOM   1693 C CG  . LEU . . 311 ? 158.595 228.969 232.892 1.00  47.55 0 A 1
ATOM   1694 C CD1 . LEU . . 311 ? 157.949 228.920 234.268 1.00  47.55 0 A 1
ATOM   1695 C CD2 . LEU . . 311 ? 159.489 227.759 232.673 1.00  47.55 0 A 1
ATOM   1696 N N   . LEU . . 312 ? 156.014 230.858 229.736 1.00  46.14 0 A 1
ATOM   1697 C CA  . LEU . . 312 ? 154.908 231.128 228.780 1.00  46.14 0 A 1
ATOM   1698 C C   . LEU . . 312 ? 155.499 231.361 227.387 1.00  46.14 0 A 1
ATOM   1699 O O   . LEU . . 312 ? 154.990 230.755 226.437 1.00  46.14 0 A 1
ATOM   1700 C CB  . LEU . . 312 ? 154.096 232.338 229.248 1.00  46.14 0 A 1
ATOM   1701 C CG  . LEU . . 312 ? 152.875 232.670 228.391 1.00  46.14 0 A 1
ATOM   1702 C CD1 . LEU . . 312 ? 151.869 231.533 228.428 1.00  46.14 0 A 1
ATOM   1703 C CD2 . LEU . . 312 ? 152.228 233.971 228.841 1.00  46.14 0 A 1
ATOM   1704 N N   . ILE . . 313 ? 156.539 232.190 227.285 1.00  44.25 0 A 1
ATOM   1705 C CA  . ILE . . 313 ? 157.140 232.495 225.991 1.00  44.25 0 A 1
ATOM   1706 C C   . ILE . . 313 ? 157.574 231.213 225.301 1.00  44.25 0 A 1
ATOM   1707 O O   . ILE . . 313 ? 157.312 231.010 224.111 1.00  44.25 0 A 1
ATOM   1708 C CB  . ILE . . 313 ? 158.316 233.470 226.157 1.00  44.25 0 A 1
ATOM   1709 C CG1 . ILE . . 313 ? 157.847 234.771 226.801 1.00  44.25 0 A 1
ATOM   1710 C CG2 . ILE . . 313 ? 158.960 233.755 224.808 1.00  44.25 0 A 1
ATOM   1711 C CD1 . ILE . . 313 ? 158.906 235.840 226.824 1.00  44.25 0 A 1
ATOM   1712 N N   . LEU . . 314 ? 158.245 230.329 226.040 1.00  41.71 0 A 1
ATOM   1713 C CA  . LEU . . 314 ? 158.658 229.050 225.477 1.00  41.71 0 A 1
ATOM   1714 C C   . LEU . . 314 ? 157.454 228.257 224.984 1.00  41.71 0 A 1
ATOM   1715 O O   . LEU . . 314 ? 157.459 227.729 223.865 1.00  41.71 0 A 1
ATOM   1716 C CB  . LEU . . 314 ? 159.439 228.250 226.517 1.00  41.71 0 A 1
ATOM   1717 C CG  . LEU . . 314 ? 160.838 228.760 226.855 1.00  41.71 0 A 1
ATOM   1718 C CD1 . LEU . . 314 ? 161.411 227.987 228.024 1.00  41.71 0 A 1
ATOM   1719 C CD2 . LEU . . 314 ? 161.742 228.653 225.652 1.00  41.71 0 A 1
ATOM   1720 N N   . GLY . . 315 ? 156.406 228.178 225.805 1.00  39.04 0 A 1
ATOM   1721 C CA  . GLY . . 315 ? 155.227 227.423 225.413 1.00  39.04 0 A 1
ATOM   1722 C C   . GLY . . 315 ? 154.549 227.976 224.173 1.00  39.04 0 A 1
ATOM   1723 O O   . GLY . . 315 ? 154.141 227.219 223.289 1.00  39.04 0 A 1
ATOM   1724 N N   . VAL . . 316 ? 154.429 229.301 224.083 1.00  38.27 0 A 1
ATOM   1725 C CA  . VAL . . 316 ? 153.774 229.909 222.929 1.00  38.27 0 A 1
ATOM   1726 C C   . VAL . . 316 ? 154.622 229.741 221.675 1.00  38.27 0 A 1
ATOM   1727 O O   . VAL . . 316 ? 154.097 229.462 220.592 1.00  38.27 0 A 1
ATOM   1728 C CB  . VAL . . 316 ? 153.459 231.389 223.201 1.00  38.27 0 A 1
ATOM   1729 C CG1 . VAL . . 316 ? 152.895 232.039 221.956 1.00  38.27 0 A 1
ATOM   1730 C CG2 . VAL . . 316 ? 152.483 231.519 224.348 1.00  38.27 0 A 1
ATOM   1731 N N   . LEU . . 317 ? 155.941 229.919 221.791 1.00  37.26 0 A 1
ATOM   1732 C CA  . LEU . . 317 ? 156.809 229.734 220.634 1.00  37.26 0 A 1
ATOM   1733 C C   . LEU . . 317 ? 156.754 228.297 220.136 1.00  37.26 0 A 1
ATOM   1734 O O   . LEU . . 317 ? 156.766 228.050 218.924 1.00  37.26 0 A 1
ATOM   1735 C CB  . LEU . . 317 ? 158.242 230.125 220.983 1.00  37.26 0 A 1
ATOM   1736 C CG  . LEU . . 317 ? 158.493 231.598 221.296 1.00  37.26 0 A 1
ATOM   1737 C CD1 . LEU . . 317 ? 159.932 231.814 221.733 1.00  37.26 0 A 1
ATOM   1738 C CD2 . LEU . . 317 ? 158.146 232.476 220.114 1.00  37.26 0 A 1
ATOM   1739 N N   . LEU . . 318 ? 156.657 227.335 221.055 1.00  37.00 0 A 1
ATOM   1740 C CA  . LEU . . 318 ? 156.540 225.942 220.645 1.00  37.00 0 A 1
ATOM   1741 C C   . LEU . . 318 ? 155.202 225.671 219.972 1.00  37.00 0 A 1
ATOM   1742 O O   . LEU . . 318 ? 155.148 224.996 218.935 1.00  37.00 0 A 1
ATOM   1743 C CB  . LEU . . 318 ? 156.729 225.026 221.849 1.00  37.00 0 A 1
ATOM   1744 C CG  . LEU . . 318 ? 156.728 223.542 221.503 1.00  37.00 0 A 1
ATOM   1745 C CD1 . LEU . . 318 ? 157.975 223.194 220.723 1.00  37.00 0 A 1
ATOM   1746 C CD2 . LEU . . 318 ? 156.623 222.704 222.758 1.00  37.00 0 A 1
ATOM   1747 N N   . THR . . 319 ? 154.110 226.173 220.552 1.00  37.47 0 A 1
ATOM   1748 C CA  . THR . . 319 ? 152.803 226.001 219.927 1.00  37.47 0 A 1
ATOM   1749 C C   . THR . . 319 ? 152.780 226.602 218.528 1.00  37.47 0 A 1
ATOM   1750 O O   . THR . . 319 ? 152.192 226.027 217.608 1.00  37.47 0 A 1
ATOM   1751 C CB  . THR . . 319 ? 151.715 226.632 220.792 1.00  37.47 0 A 1
ATOM   1752 C CG2 . THR . . 319 ? 150.359 226.474 220.130 1.00  37.47 0 A 1
ATOM   1753 O OG1 . THR . . 319 ? 151.687 225.990 222.069 1.00  37.47 0 A 1
ATOM   1754 N N   . LEU . . 320 ? 153.422 227.756 218.345 1.00  36.70 0 A 1
ATOM   1755 C CA  . LEU . . 320 ? 153.434 228.384 217.029 1.00  36.70 0 A 1
ATOM   1756 C C   . LEU . . 320 ? 154.284 227.589 216.050 1.00  36.70 0 A 1
ATOM   1757 O O   . LEU . . 320 ? 153.934 227.473 214.871 1.00  36.70 0 A 1
ATOM   1758 C CB  . LEU . . 320 ? 153.944 229.818 217.136 1.00  36.70 0 A 1
ATOM   1759 C CG  . LEU . . 320 ? 153.006 230.875 217.712 1.00  36.70 0 A 1
ATOM   1760 C CD1 . LEU . . 320 ? 153.766 232.169 217.901 1.00  36.70 0 A 1
ATOM   1761 C CD2 . LEU . . 320 ? 151.811 231.080 216.808 1.00  36.70 0 A 1
ATOM   1762 N N   . ARG . . 321 ? 155.406 227.040 216.517 1.00  37.09 0 A 1
ATOM   1763 C CA  . ARG . . 321 ? 156.201 226.163 215.668 1.00  37.09 0 A 1
ATOM   1764 C C   . ARG . . 321 ? 155.400 224.946 215.227 1.00  37.09 0 A 1
ATOM   1765 O O   . ARG . . 321 ? 155.529 224.492 214.085 1.00  37.09 0 A 1
ATOM   1766 C CB  . ARG . . 321 ? 157.469 225.734 216.399 1.00  37.09 0 A 1
ATOM   1767 C CG  . ARG . . 321 ? 158.644 225.519 215.483 1.00  37.09 0 A 1
ATOM   1768 C CD  . ARG . . 321 ? 159.419 224.288 215.874 1.00  37.09 0 A 1
ATOM   1769 N NE  . ARG . . 321 ? 159.874 224.376 217.252 1.00  37.09 0 A 1
ATOM   1770 C CZ  . ARG . . 321 ? 160.524 223.410 217.888 1.00  37.09 0 A 1
ATOM   1771 N NH1 . ARG . . 321 ? 160.897 223.589 219.145 1.00  37.09 1 A 1
ATOM   1772 N NH2 . ARG . . 321 ? 160.798 222.272 217.269 1.00  37.09 0 A 1
ATOM   1773 N N   . TYR . . 322 ? 154.575 224.398 216.119 1.00  38.29 0 A 1
ATOM   1774 C CA  . TYR . . 322 ? 153.756 223.248 215.751 1.00  38.29 0 A 1
ATOM   1775 C C   . TYR . . 322 ? 152.608 223.643 214.831 1.00  38.29 0 A 1
ATOM   1776 O O   . TYR . . 322 ? 152.178 222.839 213.998 1.00  38.29 0 A 1
ATOM   1777 C CB  . TYR . . 322 ? 153.203 222.567 216.999 1.00  38.29 0 A 1
ATOM   1778 C CG  . TYR . . 322 ? 154.217 221.776 217.780 1.00  38.29 0 A 1
ATOM   1779 C CD1 . TYR . . 322 ? 155.310 221.204 217.155 1.00  38.29 0 A 1
ATOM   1780 C CD2 . TYR . . 322 ? 154.077 221.595 219.147 1.00  38.29 0 A 1
ATOM   1781 C CE1 . TYR . . 322 ? 156.238 220.480 217.865 1.00  38.29 0 A 1
ATOM   1782 C CE2 . TYR . . 322 ? 154.996 220.868 219.867 1.00  38.29 0 A 1
ATOM   1783 C CZ  . TYR . . 322 ? 156.076 220.314 219.222 1.00  38.29 0 A 1
ATOM   1784 O OH  . TYR . . 322 ? 156.998 219.588 219.938 1.00  38.29 0 A 1
ATOM   1785 N N   . LEU . . 323 ? 152.099 224.863 214.972 1.00  38.76 0 A 1
ATOM   1786 C CA  . LEU . . 323 ? 150.930 225.286 214.214 1.00  38.76 0 A 1
ATOM   1787 C C   . LEU . . 323 ? 151.288 225.778 212.816 1.00  38.76 0 A 1
ATOM   1788 O O   . LEU . . 323 ? 150.460 225.692 211.905 1.00  38.76 0 A 1
ATOM   1789 C CB  . LEU . . 323 ? 150.193 226.375 214.994 1.00  38.76 0 A 1
ATOM   1790 C CG  . LEU . . 323 ? 149.106 227.200 214.315 1.00  38.76 0 A 1
ATOM   1791 C CD1 . LEU . . 323 ? 147.905 226.337 214.037 1.00  38.76 0 A 1
ATOM   1792 C CD2 . LEU . . 323 ? 148.730 228.379 215.188 1.00  38.76 0 A 1
ATOM   1793 N N   . VAL . . 324 ? 152.512 226.277 212.626 1.00  40.62 0 A 1
ATOM   1794 C CA  . VAL . . 324 ? 152.882 226.854 211.330 1.00  40.62 0 A 1
ATOM   1795 C C   . VAL . . 324 ? 152.780 225.851 210.188 1.00  40.62 0 A 1
ATOM   1796 O O   . VAL . . 324 ? 152.277 226.223 209.118 1.00  40.62 0 A 1
ATOM   1797 C CB  . VAL . . 324 ? 154.259 227.523 211.427 1.00  40.62 0 A 1
ATOM   1798 C CG1 . VAL . . 324 ? 154.946 227.532 210.081 1.00  40.62 0 A 1
ATOM   1799 C CG2 . VAL . . 324 ? 154.114 228.940 211.949 1.00  40.62 0 A 1
ATOM   1800 N N   . PRO . . 325 ? 153.227 224.592 210.316 1.00  40.98 0 A 1
ATOM   1801 C CA  . PRO . . 325 ? 153.053 223.647 209.199 1.00  40.98 0 A 1
ATOM   1802 C C   . PRO . . 325 ? 151.626 223.523 208.696 1.00  40.98 0 A 1
ATOM   1803 O O   . PRO . . 325 ? 151.417 223.317 207.497 1.00  40.98 0 A 1
ATOM   1804 C CB  . PRO . . 325 ? 153.548 222.325 209.792 1.00  40.98 0 A 1
ATOM   1805 C CG  . PRO . . 325 ? 154.545 222.722 210.781 1.00  40.98 0 A 1
ATOM   1806 C CD  . PRO . . 325 ? 154.078 224.015 211.372 1.00  40.98 0 A 1
ATOM   1807 N N   . LEU . . 326 ? 150.636 223.639 209.575 1.00  42.52 0 A 1
ATOM   1808 C CA  . LEU . . 326 ? 149.249 223.434 209.182 1.00  42.52 0 A 1
ATOM   1809 C C   . LEU . . 326 ? 148.672 224.599 208.393 1.00  42.52 0 A 1
ATOM   1810 O O   . LEU . . 326 ? 147.563 224.467 207.868 1.00  42.52 0 A 1
ATOM   1811 C CB  . LEU . . 326 ? 148.385 223.180 210.419 1.00  42.52 0 A 1
ATOM   1812 C CG  . LEU . . 326 ? 148.509 221.848 211.166 1.00  42.52 0 A 1
ATOM   1813 C CD1 . LEU . . 326 ? 148.580 220.668 210.214 1.00  42.52 0 A 1
ATOM   1814 C CD2 . LEU . . 326 ? 149.694 221.848 212.103 1.00  42.52 0 A 1
ATOM   1815 N N   . LEU . . 327 ? 149.370 225.726 208.301 1.00  46.27 0 A 1
ATOM   1816 C CA  . LEU . . 327 ? 148.835 226.917 207.643 1.00  46.27 0 A 1
ATOM   1817 C C   . LEU . . 327 ? 149.279 226.990 206.182 1.00  46.27 0 A 1
ATOM   1818 O O   . LEU . . 327 ? 149.757 228.015 205.706 1.00  46.27 0 A 1
ATOM   1819 C CB  . LEU . . 327 ? 149.261 228.169 208.401 1.00  46.27 0 A 1
ATOM   1820 C CG  . LEU . . 327 ? 148.996 228.206 209.904 1.00  46.27 0 A 1
ATOM   1821 C CD1 . LEU . . 327 ? 149.833 229.286 210.553 1.00  46.27 0 A 1
ATOM   1822 C CD2 . LEU . . 327 ? 147.533 228.437 210.177 1.00  46.27 0 A 1
ATOM   1823 N N   . GLN . . 328 ? 149.119 225.885 205.465 1.00  53.49 0 A 1
ATOM   1824 C CA  . GLN . . 328 ? 149.442 225.814 204.040 1.00  53.49 0 A 1
ATOM   1825 C C   . GLN . . 328 ? 148.156 225.948 203.227 1.00  53.49 0 A 1
ATOM   1826 O O   . GLN . . 328 ? 147.737 224.993 202.566 1.00  53.49 0 A 1
ATOM   1827 C CB  . GLN . . 328 ? 150.175 224.523 203.728 1.00  53.49 0 A 1
ATOM   1828 C CG  . GLN . . 328 ? 151.527 224.430 204.404 1.00  53.49 0 A 1
ATOM   1829 C CD  . GLN . . 328 ? 152.524 225.411 203.836 1.00  53.49 0 A 1
ATOM   1830 N NE2 . GLN . . 328 ? 152.751 226.503 204.553 1.00  53.49 0 A 1
ATOM   1831 O OE1 . GLN . . 328 ? 153.085 225.191 202.765 1.00  53.49 0 A 1
ATOM   1832 N N   . GLN . . 329 ? 147.556 227.139 203.262 1.00  63.53 0 A 1
ATOM   1833 C CA  . GLN . . 329 ? 146.242 227.415 202.665 1.00  63.53 0 A 1
ATOM   1834 C C   . GLN . . 329 ? 145.269 226.242 202.755 1.00  63.53 0 A 1
ATOM   1835 O O   . GLN . . 329 ? 145.167 225.580 203.788 1.00  63.53 0 A 1
ATOM   1836 C CB  . GLN . . 329 ? 146.386 227.848 201.200 1.00  63.53 0 A 1
ATOM   1837 C CG  . GLN . . 329 ? 146.018 229.312 200.958 1.00  63.53 0 A 1
ATOM   1838 C CD  . GLN . . 329 ? 146.672 229.905 199.720 1.00  63.53 0 A 1
ATOM   1839 N NE2 . GLN . . 329 ? 146.269 231.123 199.365 1.00  63.53 0 A 1
ATOM   1840 O OE1 . GLN . . 329 ? 147.534 229.286 199.099 1.00  63.53 0 A 1
ATOM   1841 N N   . VAL . . 349 ? 136.147 231.674 208.813 1.00  64.23 0 A 1
ATOM   1842 C CA  . VAL . . 349 ? 137.270 232.548 208.492 1.00  64.23 0 A 1
ATOM   1843 C C   . VAL . . 349 ? 138.581 231.766 208.462 1.00  64.23 0 A 1
ATOM   1844 O O   . VAL . . 349 ? 138.637 230.620 208.897 1.00  64.23 0 A 1
ATOM   1845 C CB  . VAL . . 349 ? 137.361 233.714 209.489 1.00  64.23 0 A 1
ATOM   1846 C CG1 . VAL . . 349 ? 136.013 234.399 209.623 1.00  64.23 0 A 1
ATOM   1847 C CG2 . VAL . . 349 ? 137.862 233.225 210.837 1.00  64.23 0 A 1
ATOM   1848 N N   . SER . . 350 ? 139.632 232.394 207.945 1.00  62.01 0 A 1
ATOM   1849 C CA  . SER . . 350 ? 140.955 231.794 207.868 1.00  62.01 0 A 1
ATOM   1850 C C   . SER . . 350 ? 141.979 232.764 208.433 1.00  62.01 0 A 1
ATOM   1851 O O   . SER . . 350 ? 141.775 233.982 208.387 1.00  62.01 0 A 1
ATOM   1852 C CB  . SER . . 350 ? 141.330 231.432 206.424 1.00  62.01 0 A 1
ATOM   1853 O OG  . SER . . 350 ? 141.893 232.541 205.746 1.00  62.01 0 A 1
ATOM   1854 N N   . PRO . . 351 ? 143.077 232.254 208.993 1.00  57.68 0 A 1
ATOM   1855 C CA  . PRO . . 351 ? 144.145 233.147 209.461 1.00  57.68 0 A 1
ATOM   1856 C C   . PRO . . 351 ? 144.674 234.014 208.329 1.00  57.68 0 A 1
ATOM   1857 O O   . PRO . . 351 ? 144.739 233.589 207.174 1.00  57.68 0 A 1
ATOM   1858 C CB  . PRO . . 351 ? 145.212 232.183 209.995 1.00  57.68 0 A 1
ATOM   1859 C CG  . PRO . . 351 ? 144.791 230.820 209.562 1.00  57.68 0 A 1
ATOM   1860 C CD  . PRO . . 351 ? 143.317 230.856 209.375 1.00  57.68 0 A 1
ATOM   1861 N N   . SER . . 352 ? 145.047 235.242 208.670 1.00  56.72 0 A 1
ATOM   1862 C CA  . SER . . 352 ? 145.324 236.282 207.692 1.00  56.72 0 A 1
ATOM   1863 C C   . SER . . 352 ? 146.773 236.743 207.782 1.00  56.72 0 A 1
ATOM   1864 O O   . SER . . 352 ? 147.528 236.346 208.671 1.00  56.72 0 A 1
ATOM   1865 C CB  . SER . . 352 ? 144.384 237.475 207.894 1.00  56.72 0 A 1
ATOM   1866 O OG  . SER . . 352 ? 144.165 237.719 209.274 1.00  56.72 0 A 1
ATOM   1867 N N   . ALA . . 353 ? 147.149 237.605 206.833 1.00  54.98 0 A 1
ATOM   1868 C CA  . ALA . . 353 ? 148.497 238.158 206.807 1.00  54.98 0 A 1
ATOM   1869 C C   . ALA . . 353 ? 148.770 239.044 208.012 1.00  54.98 0 A 1
ATOM   1870 O O   . ALA . . 353 ? 149.924 239.178 208.428 1.00  54.98 0 A 1
ATOM   1871 C CB  . ALA . . 353 ? 148.720 238.946 205.518 1.00  54.98 0 A 1
ATOM   1872 N N   . GLU . . 354 ? 147.730 239.659 208.578 1.00  54.46 0 A 1
ATOM   1873 C CA  . GLU . . 354 ? 147.904 240.514 209.747 1.00  54.46 0 A 1
ATOM   1874 C C   . GLU . . 354 ? 148.536 239.747 210.901 1.00  54.46 0 A 1
ATOM   1875 O O   . GLU . . 354 ? 149.613 240.102 211.399 1.00  54.46 0 A 1
ATOM   1876 C CB  . GLU . . 354 ? 146.550 241.094 210.163 1.00  54.46 0 A 1
ATOM   1877 C CG  . GLU . . 354 ? 146.601 242.170 211.243 1.00  54.46 0 A 1
ATOM   1878 C CD  . GLU . . 354 ? 147.726 243.176 211.051 1.00  54.46 0 A 1
ATOM   1879 O OE1 . GLU . . 354 ? 148.031 243.531 209.894 1.00  54.46 0 A 1
ATOM   1880 O OE2 . GLU . . 354 ? 148.311 243.605 212.067 1.00  54.46 -1 A 1
ATOM   1881 N N   . GLN . . 355 ? 147.890 238.668 211.326 1.00  51.14 0 A 1
ATOM   1882 C CA  . GLN . . 355 ? 148.379 237.959 212.494 1.00  51.14 0 A 1
ATOM   1883 C C   . GLN . . 355 ? 149.566 237.065 212.186 1.00  51.14 0 A 1
ATOM   1884 O O   . GLN . . 355 ? 150.365 236.798 213.084 1.00  51.14 0 A 1
ATOM   1885 C CB  . GLN . . 355 ? 147.253 237.146 213.128 1.00  51.14 0 A 1
ATOM   1886 C CG  . GLN . . 355 ? 146.423 236.355 212.163 1.00  51.14 0 A 1
ATOM   1887 C CD  . GLN . . 355 ? 145.225 235.737 212.842 1.00  51.14 0 A 1
ATOM   1888 N NE2 . GLN . . 355 ? 145.014 236.081 214.099 1.00  51.14 0 A 1
ATOM   1889 O OE1 . GLN . . 355 ? 144.497 234.954 212.236 1.00  51.14 0 A 1
ATOM   1890 N N   . LEU . . 356 ? 149.729 236.629 210.938 1.00  48.28 0 A 1
ATOM   1891 C CA  . LEU . . 356 ? 150.945 235.906 210.580 1.00  48.28 0 A 1
ATOM   1892 C C   . LEU . . 356 ? 152.151 236.833 210.586 1.00  48.28 0 A 1
ATOM   1893 O O   . LEU . . 356 ? 153.245 236.443 211.016 1.00  48.28 0 A 1
ATOM   1894 C CB  . LEU . . 356 ? 150.772 235.241 209.219 1.00  48.28 0 A 1
ATOM   1895 C CG  . LEU . . 356 ? 149.832 234.038 209.273 1.00  48.28 0 A 1
ATOM   1896 C CD1 . LEU . . 356 ? 149.540 233.526 207.883 1.00  48.28 0 A 1
ATOM   1897 C CD2 . LEU . . 356 ? 150.434 232.950 210.134 1.00  48.28 0 A 1
ATOM   1898 N N   . VAL . . 357 ? 151.967 238.072 210.134 1.00  47.78 0 A 1
ATOM   1899 C CA  . VAL . . 357 ? 153.032 239.062 210.231 1.00  47.78 0 A 1
ATOM   1900 C C   . VAL . . 357 ? 153.310 239.388 211.691 1.00  47.78 0 A 1
ATOM   1901 O O   . VAL . . 357 ? 154.460 239.604 212.084 1.00  47.78 0 A 1
ATOM   1902 C CB  . VAL . . 357 ? 152.661 240.314 209.416 1.00  47.78 0 A 1
ATOM   1903 C CG1 . VAL . . 357 ? 153.363 241.540 209.952 1.00  47.78 0 A 1
ATOM   1904 C CG2 . VAL . . 357 ? 152.997 240.105 207.954 1.00  47.78 0 A 1
ATOM   1905 N N   . GLN . . 358 ? 152.267 239.399 212.525 1.00  47.58 0 A 1
ATOM   1906 C CA  . GLN . . 358 ? 152.487 239.586 213.957 1.00  47.58 0 A 1
ATOM   1907 C C   . GLN . . 358 ? 153.277 238.427 214.559 1.00  47.58 0 A 1
ATOM   1908 O O   . GLN . . 358 ? 154.112 238.632 215.444 1.00  47.58 0 A 1
ATOM   1909 C CB  . GLN . . 358 ? 151.151 239.765 214.674 1.00  47.58 0 A 1
ATOM   1910 C CG  . GLN . . 358 ? 150.511 241.119 214.443 1.00  47.58 0 A 1
ATOM   1911 C CD  . GLN . . 358 ? 149.017 241.103 214.690 1.00  47.58 0 A 1
ATOM   1912 N NE2 . GLN . . 358 ? 148.397 242.276 214.651 1.00  47.58 0 A 1
ATOM   1913 O OE1 . GLN . . 358 ? 148.428 240.049 214.911 1.00  47.58 0 A 1
ATOM   1914 N N   . VAL . . 359 ? 153.027 237.200 214.093 1.00  43.75 0 A 1
ATOM   1915 C CA  . VAL . . 359 ? 153.807 236.049 214.548 1.00  43.75 0 A 1
ATOM   1916 C C   . VAL . . 359 ? 155.268 236.201 214.148 1.00  43.75 0 A 1
ATOM   1917 O O   . VAL . . 359 ? 156.181 235.928 214.939 1.00  43.75 0 A 1
ATOM   1918 C CB  . VAL . . 359 ? 153.212 234.743 213.991 1.00  43.75 0 A 1
ATOM   1919 C CG1 . VAL . . 359 ? 154.106 233.565 214.332 1.00  43.75 0 A 1
ATOM   1920 C CG2 . VAL . . 359 ? 151.839 234.518 214.543 1.00  43.75 0 A 1
ATOM   1921 N N   . TYR . . 360 ? 155.508 236.622 212.907 1.00  42.32 0 A 1
ATOM   1922 C CA  . TYR . . 360 ? 156.876 236.855 212.454 1.00  42.32 0 A 1
ATOM   1923 C C   . TYR . . 360 ? 157.562 237.936 213.286 1.00  42.32 0 A 1
ATOM   1924 O O   . TYR . . 360 ? 158.741 237.807 213.639 1.00  42.32 0 A 1
ATOM   1925 C CB  . TYR . . 360 ? 156.861 237.228 210.972 1.00  42.32 0 A 1
ATOM   1926 C CG  . TYR . . 360 ? 158.174 237.734 210.442 1.00  42.32 0 A 1
ATOM   1927 C CD1 . TYR . . 360 ? 159.202 236.859 210.134 1.00  42.32 0 A 1
ATOM   1928 C CD2 . TYR . . 360 ? 158.382 239.086 210.240 1.00  42.32 0 A 1
ATOM   1929 C CE1 . TYR . . 360 ? 160.398 237.318 209.648 1.00  42.32 0 A 1
ATOM   1930 C CE2 . TYR . . 360 ? 159.575 239.554 209.757 1.00  42.32 0 A 1
ATOM   1931 C CZ  . TYR . . 360 ? 160.579 238.667 209.460 1.00  42.32 0 A 1
ATOM   1932 O OH  . TYR . . 360 ? 161.770 239.139 208.973 1.00  42.32 0 A 1
ATOM   1933 N N   . GLU . . 361 ? 156.835 239.007 213.612 1.00  45.47 0 A 1
ATOM   1934 C CA  . GLU . . 361 ? 157.393 240.061 214.456 1.00  45.47 0 A 1
ATOM   1935 C C   . GLU . . 361 ? 157.720 239.541 215.845 1.00  45.47 0 A 1
ATOM   1936 O O   . GLU . . 361 ? 158.754 239.894 216.422 1.00  45.47 0 A 1
ATOM   1937 C CB  . GLU . . 361 ? 156.415 241.230 214.557 1.00  45.47 0 A 1
ATOM   1938 C CG  . GLU . . 361 ? 156.160 241.964 213.263 1.00  45.47 0 A 1
ATOM   1939 C CD  . GLU . . 361 ? 157.434 242.368 212.568 1.00  45.47 0 A 1
ATOM   1940 O OE1 . GLU . . 361 ? 157.474 242.282 211.326 1.00  45.47 0 A 1
ATOM   1941 O OE2 . GLU . . 361 ? 158.390 242.777 213.257 1.00  45.47 -1 A 1
ATOM   1942 N N   . LEU . . 362 ? 156.826 238.734 216.412 1.00  42.50 0 A 1
ATOM   1943 C CA  . LEU . . 362 ? 157.071 238.123 217.712 1.00  42.50 0 A 1
ATOM   1944 C C   . LEU . . 362 ? 158.348 237.298 217.692 1.00  42.50 0 A 1
ATOM   1945 O O   . LEU . . 362 ? 159.180 237.386 218.604 1.00  42.50 0 A 1
ATOM   1946 C CB  . LEU . . 362 ? 155.871 237.258 218.088 1.00  42.50 0 A 1
ATOM   1947 C CG  . LEU . . 362 ? 155.856 236.523 219.421 1.00  42.50 0 A 1
ATOM   1948 C CD1 . LEU . . 362 ? 155.636 237.506 220.549 1.00  42.50 0 A 1
ATOM   1949 C CD2 . LEU . . 362 ? 154.774 235.465 219.400 1.00  42.50 0 A 1
ATOM   1950 N N   . THR . . 363 ? 158.513 236.484 216.651 1.00  39.61 0 A 1
ATOM   1951 C CA  . THR . . 363 ? 159.707 235.658 216.524 1.00  39.61 0 A 1
ATOM   1952 C C   . THR . . 363 ? 160.964 236.513 216.428 1.00  39.61 0 A 1
ATOM   1953 O O   . THR . . 363 ? 161.980 236.221 217.071 1.00  39.61 0 A 1
ATOM   1954 C CB  . THR . . 363 ? 159.574 234.757 215.301 1.00  39.61 0 A 1
ATOM   1955 C CG2 . THR . . 363 ? 160.462 233.551 215.436 1.00  39.61 0 A 1
ATOM   1956 O OG1 . THR . . 363 ? 158.216 234.325 215.179 1.00  39.61 0 A 1
ATOM   1957 N N   . LEU . . 364 ? 160.922 237.567 215.611 1.00  41.25 0 A 1
ATOM   1958 C CA  . LEU . . 364 ? 162.090 238.433 215.485 1.00  41.25 0 A 1
ATOM   1959 C C   . LEU . . 364 ? 162.419 239.114 216.806 1.00  41.25 0 A 1
ATOM   1960 O O   . LEU . . 364 ? 163.594 239.253 217.165 1.00  41.25 0 A 1
ATOM   1961 C CB  . LEU . . 364 ? 161.869 239.476 214.389 1.00  41.25 0 A 1
ATOM   1962 C CG  . LEU . . 364 ? 162.098 239.044 212.941 1.00  41.25 0 A 1
ATOM   1963 C CD1 . LEU . . 364 ? 162.482 240.239 212.090 1.00  41.25 0 A 1
ATOM   1964 C CD2 . LEU . . 364 ? 163.160 237.972 212.856 1.00  41.25 0 A 1
ATOM   1965 N N   . HIS . . 365 ? 161.398 239.548 217.544 1.00  45.47 0 A 1
ATOM   1966 C CA  . HIS . . 365 ? 161.639 240.158 218.846 1.00  45.47 0 A 1
ATOM   1967 C C   . HIS . . 365 ? 162.272 239.170 219.815 1.00  45.47 0 A 1
ATOM   1968 O O   . HIS . . 365 ? 163.189 239.523 220.563 1.00  45.47 0 A 1
ATOM   1969 C CB  . HIS . . 365 ? 160.337 240.702 219.429 1.00  45.47 0 A 1
ATOM   1970 C CG  . HIS . . 365 ? 160.448 241.108 220.864 1.00  45.47 0 A 1
ATOM   1971 C CD2 . HIS . . 365 ? 161.057 242.167 221.446 1.00  45.47 0 A 1
ATOM   1972 N ND1 . HIS . . 365 ? 159.863 240.394 221.887 1.00  45.47 0 A 1
ATOM   1973 C CE1 . HIS . . 365 ? 160.120 240.989 223.038 1.00  45.47 0 A 1
ATOM   1974 N NE2 . HIS . . 365 ? 160.843 242.067 222.799 1.00  45.47 0 A 1
ATOM   1975 N N   . HIS . . 366 ? 161.801 237.924 219.814 1.00  42.05 0 A 1
ATOM   1976 C CA  . HIS . . 366 ? 162.252 236.971 220.819 1.00  42.05 0 A 1
ATOM   1977 C C   . HIS . . 366 ? 163.549 236.266 220.450 1.00  42.05 0 A 1
ATOM   1978 O O   . HIS . . 366 ? 164.138 235.610 221.314 1.00  42.05 0 A 1
ATOM   1979 C CB  . HIS . . 366 ? 161.153 235.950 221.094 1.00  42.05 0 A 1
ATOM   1980 C CG  . HIS . . 366 ? 160.045 236.486 221.944 1.00  42.05 0 A 1
ATOM   1981 C CD2 . HIS . . 366 ? 158.702 236.468 221.776 1.00  42.05 0 A 1
ATOM   1982 N ND1 . HIS . . 366 ? 160.275 237.147 223.130 1.00  42.05 0 A 1
ATOM   1983 C CE1 . HIS . . 366 ? 159.121 237.510 223.658 1.00  42.05 0 A 1
ATOM   1984 N NE2 . HIS . . 366 ? 158.152 237.112 222.856 1.00  42.05 0 A 1
ATOM   1985 N N   . THR . . 367 ? 164.018 236.379 219.207 1.00  40.97 0 A 1
ATOM   1986 C CA  . THR . . 367 ? 165.397 235.973 218.947 1.00  40.97 0 A 1
ATOM   1987 C C   . THR . . 367 ? 166.393 236.867 219.671 1.00  40.97 0 A 1
ATOM   1988 O O   . THR . . 367 ? 167.561 236.493 219.806 1.00  40.97 0 A 1
ATOM   1989 C CB  . THR . . 367 ? 165.715 235.980 217.452 1.00  40.97 0 A 1
ATOM   1990 C CG2 . THR . . 367 ? 164.812 235.023 216.701 1.00  40.97 0 A 1
ATOM   1991 O OG1 . THR . . 367 ? 165.574 237.308 216.934 1.00  40.97 0 A 1
ATOM   1992 N N   . GLN . . 368 ? 165.956 238.029 220.142 1.00  43.87 0 A 1
ATOM   1993 C CA  . GLN . . 368 ? 166.804 238.970 220.857 1.00  43.87 0 A 1
ATOM   1994 C C   . GLN . . 368 ? 166.753 238.787 222.365 1.00  43.87 0 A 1
ATOM   1995 O O   . GLN . . 368 ? 167.446 239.510 223.084 1.00  43.87 0 A 1
ATOM   1996 C CB  . GLN . . 368 ? 166.404 240.400 220.498 1.00  43.87 0 A 1
ATOM   1997 C CG  . GLN . . 368 ? 166.583 240.712 219.033 1.00  43.87 0 A 1
ATOM   1998 C CD  . GLN . . 368 ? 168.001 240.462 218.576 1.00  43.87 0 A 1
ATOM   1999 N NE2 . GLN . . 368 ? 168.150 239.787 217.445 1.00  43.87 0 A 1
ATOM   2000 O OE1 . GLN . . 368 ? 168.954 240.857 219.242 1.00  43.87 0 A 1
ATOM   2001 N N   . HIS . . 369 ? 165.945 237.848 222.851 1.00  48.34 0 A 1
ATOM   2002 C CA  . HIS . . 369 ? 165.847 237.566 224.272 1.00  48.34 0 A 1
ATOM   2003 C C   . HIS . . 369 ? 167.219 237.241 224.855 1.00  48.34 0 A 1
ATOM   2004 O O   . HIS . . 369 ? 168.147 236.839 224.149 1.00  48.34 0 A 1
ATOM   2005 C CB  . HIS . . 369 ? 164.889 236.403 224.508 1.00  48.34 0 A 1
ATOM   2006 C CG  . HIS . . 369 ? 164.267 236.389 225.869 1.00  48.34 0 A 1
ATOM   2007 C CD2 . HIS . . 369 ? 163.124 236.944 226.332 1.00  48.34 0 A 1
ATOM   2008 N ND1 . HIS . . 369 ? 164.831 235.727 226.938 1.00  48.34 0 A 1
ATOM   2009 C CE1 . HIS . . 369 ? 164.064 235.880 228.001 1.00  48.34 0 A 1
ATOM   2010 N NE2 . HIS . . 369 ? 163.022 236.616 227.660 1.00  48.34 0 A 1
ATOM   2011 N N   . GLN . . 370 ? 167.342 237.428 226.165 1.00  52.60 0 A 1
ATOM   2012 C CA  . GLN . . 370 ? 168.602 237.172 226.849 1.00  52.60 0 A 1
ATOM   2013 C C   . GLN . . 370 ? 168.726 235.741 227.350 1.00  52.60 0 A 1
ATOM   2014 O O   . GLN . . 370 ? 169.849 235.276 227.580 1.00  52.60 0 A 1
ATOM   2015 C CB  . GLN . . 370 ? 168.775 238.141 228.022 1.00  52.60 0 A 1
ATOM   2016 C CG  . GLN . . 370 ? 167.772 237.951 229.142 1.00  52.60 0 A 1
ATOM   2017 C CD  . GLN . . 370 ? 166.470 238.683 228.890 1.00  52.60 0 A 1
ATOM   2018 N NE2 . GLN . . 370 ? 165.534 238.561 229.825 1.00  52.60 0 A 1
ATOM   2019 O OE1 . GLN . . 370 ? 166.308 239.355 227.870 1.00  52.60 0 A 1
ATOM   2020 N N   . ASP . . 371 ? 167.612 235.036 227.525 1.00  51.47 0 A 1
ATOM   2021 C CA  . ASP . . 371 ? 167.646 233.624 227.880 1.00  51.47 0 A 1
ATOM   2022 C C   . ASP . . 371 ? 167.794 232.800 226.608 1.00  51.47 0 A 1
ATOM   2023 O O   . ASP . . 371 ? 166.978 232.921 225.689 1.00  51.47 0 A 1
ATOM   2024 C CB  . ASP . . 371 ? 166.380 233.228 228.633 1.00  51.47 0 A 1
ATOM   2025 C CG  . ASP . . 371 ? 166.330 231.748 228.943 1.00  51.47 0 A 1
ATOM   2026 O OD1 . ASP . . 371 ? 167.406 231.126 229.062 1.00  51.47 0 A 1
ATOM   2027 O OD2 . ASP . . 371 ? 165.211 231.205 229.065 1.00  51.47 -1 A 1
ATOM   2028 N N   . HIS . . 372 ? 168.827 231.961 226.556 1.00  48.98 0 A 1
ATOM   2029 C CA  . HIS . . 372 ? 169.123 231.240 225.325 1.00  48.98 0 A 1
ATOM   2030 C C   . HIS . . 372 ? 168.101 230.155 225.023 1.00  48.98 0 A 1
ATOM   2031 O O   . HIS . . 372 ? 168.063 229.663 223.892 1.00  48.98 0 A 1
ATOM   2032 C CB  . HIS . . 372 ? 170.524 230.638 225.389 1.00  48.98 0 A 1
ATOM   2033 C CG  . HIS . . 372 ? 170.644 229.485 226.335 1.00  48.98 0 A 1
ATOM   2034 C CD2 . HIS . . 372 ? 170.946 229.443 227.653 1.00  48.98 0 A 1
ATOM   2035 N ND1 . HIS . . 372 ? 170.449 228.180 225.944 1.00  48.98 0 A 1
ATOM   2036 C CE1 . HIS . . 372 ? 170.624 227.382 226.982 1.00  48.98 0 A 1
ATOM   2037 N NE2 . HIS . . 372 ? 170.924 228.125 228.031 1.00  48.98 0 A 1
ATOM   2038 N N   . ASN . . 373 ? 167.266 229.777 225.993 1.00  46.16 0 A 1
ATOM   2039 C CA  . ASN . . 373 ? 166.178 228.855 225.691 1.00  46.16 0 A 1
ATOM   2040 C C   . ASN . . 373 ? 165.092 229.544 224.877 1.00  46.16 0 A 1
ATOM   2041 O O   . ASN . . 373 ? 164.525 228.950 223.953 1.00  46.16 0 A 1
ATOM   2042 C CB  . ASN . . 373 ? 165.600 228.277 226.981 1.00  46.16 0 A 1
ATOM   2043 C CG  . ASN . . 373 ? 166.539 227.307 227.649 1.00  46.16 0 A 1
ATOM   2044 N ND2 . ASN . . 373 ? 167.185 227.753 228.718 1.00  46.16 0 A 1
ATOM   2045 O OD1 . ASN . . 373 ? 166.687 226.167 227.213 1.00  46.16 0 A 1
ATOM   2046 N N   . VAL . . 374 ? 164.808 230.808 225.188 1.00  43.12 0 A 1
ATOM   2047 C CA  . VAL . . 374 ? 163.876 231.574 224.371 1.00  43.12 0 A 1
ATOM   2048 C C   . VAL . . 374 ? 164.480 231.851 223.003 1.00  43.12 0 A 1
ATOM   2049 O O   . VAL . . 374 ? 163.779 231.837 221.986 1.00  43.12 0 A 1
ATOM   2050 C CB  . VAL . . 374 ? 163.481 232.870 225.098 1.00  43.12 0 A 1
ATOM   2051 C CG1 . VAL . . 374 ? 162.535 233.682 224.247 1.00  43.12 0 A 1
ATOM   2052 C CG2 . VAL . . 374 ? 162.847 232.541 226.429 1.00  43.12 0 A 1
ATOM   2053 N N   . VAL . . 375 ? 165.790 232.097 222.952 1.00  40.51 0 A 1
ATOM   2054 C CA  . VAL . . 375 ? 166.461 232.273 221.669 1.00  40.51 0 A 1
ATOM   2055 C C   . VAL . . 375 ? 166.339 231.009 220.831 1.00  40.51 0 A 1
ATOM   2056 O O   . VAL . . 375 ? 166.062 231.071 219.631 1.00  40.51 0 A 1
ATOM   2057 C CB  . VAL . . 375 ? 167.930 232.669 221.885 1.00  40.51 0 A 1
ATOM   2058 C CG1 . VAL . . 375 ? 168.657 232.760 220.556 1.00  40.51 0 A 1
ATOM   2059 C CG2 . VAL . . 375 ? 168.010 233.985 222.620 1.00  40.51 0 A 1
ATOM   2060 N N   . THR . . 376 ? 166.524 229.843 221.451 1.00  38.80 0 A 1
ATOM   2061 C CA  . THR . . 376 ? 166.392 228.587 220.724 1.00  38.80 0 A 1
ATOM   2062 C C   . THR . . 376 ? 164.961 228.368 220.249 1.00  38.80 0 A 1
ATOM   2063 O O   . THR . . 376 ? 164.738 227.947 219.109 1.00  38.80 0 A 1
ATOM   2064 C CB  . THR . . 376 ? 166.851 227.427 221.603 1.00  38.80 0 A 1
ATOM   2065 C CG2 . THR . . 376 ? 166.580 226.106 220.927 1.00  38.80 0 A 1
ATOM   2066 O OG1 . THR . . 376 ? 168.257 227.543 221.844 1.00  38.80 0 A 1
ATOM   2067 N N   . GLY . . 377 ? 163.978 228.655 221.103 1.00  36.88 0 A 1
ATOM   2068 C CA  . GLY . . 377 ? 162.593 228.503 220.691 1.00  36.88 0 A 1
ATOM   2069 C C   . GLY . . 377 ? 162.225 229.421 219.542 1.00  36.88 0 A 1
ATOM   2070 O O   . GLY . . 377 ? 161.527 229.018 218.608 1.00  36.88 0 A 1
ATOM   2071 N N   . ALA . . 378 ? 162.717 230.658 219.577 1.00  35.39 0 A 1
ATOM   2072 C CA  . ALA . . 378 ? 162.406 231.607 218.519 1.00  35.39 0 A 1
ATOM   2073 C C   . ALA . . 378 ? 163.139 231.256 217.233 1.00  35.39 0 A 1
ATOM   2074 O O   . ALA . . 378 ? 162.602 231.439 216.139 1.00  35.39 0 A 1
ATOM   2075 C CB  . ALA . . 378 ? 162.749 233.023 218.970 1.00  35.39 0 A 1
ATOM   2076 N N   . LEU . . 379 ? 164.361 230.738 217.338 1.00  34.87 0 A 1
ATOM   2077 C CA  . LEU . . 379 ? 165.065 230.302 216.140 1.00  34.87 0 A 1
ATOM   2078 C C   . LEU . . 379 ? 164.391 229.087 215.518 1.00  34.87 0 A 1
ATOM   2079 O O   . LEU . . 379 ? 164.305 228.988 214.293 1.00  34.87 0 A 1
ATOM   2080 C CB  . LEU . . 379 ? 166.525 230.011 216.464 1.00  34.87 0 A 1
ATOM   2081 C CG  . LEU . . 379 ? 167.348 231.274 216.700 1.00  34.87 0 A 1
ATOM   2082 C CD1 . LEU . . 379 ? 168.761 230.928 217.076 1.00  34.87 0 A 1
ATOM   2083 C CD2 . LEU . . 379 ? 167.327 232.165 215.477 1.00  34.87 0 A 1
ATOM   2084 N N   . GLU . . 380 ? 163.882 228.167 216.339 1.00  36.36 0 A 1
ATOM   2085 C CA  . GLU . . 380 ? 163.149 227.032 215.789 1.00  36.36 0 A 1
ATOM   2086 C C   . GLU . . 380 ? 161.841 227.476 215.147 1.00  36.36 0 A 1
ATOM   2087 O O   . GLU . . 380 ? 161.437 226.933 214.111 1.00  36.36 0 A 1
ATOM   2088 C CB  . GLU . . 380 ? 162.883 225.993 216.875 1.00  36.36 0 A 1
ATOM   2089 C CG  . GLU . . 380 ? 164.100 225.191 217.259 1.00  36.36 0 A 1
ATOM   2090 C CD  . GLU . . 380 ? 164.033 224.668 218.676 1.00  36.36 0 A 1
ATOM   2091 O OE1 . GLU . . 380 ? 163.043 224.967 219.376 1.00  36.36 0 A 1
ATOM   2092 O OE2 . GLU . . 380 ? 164.973 223.959 219.092 1.00  36.36 -1 A 1
ATOM   2093 N N   . LEU . . 381 ? 161.169 228.466 215.736 1.00  34.71 0 A 1
ATOM   2094 C CA  . LEU . . 381 ? 159.964 228.996 215.109 1.00  34.71 0 A 1
ATOM   2095 C C   . LEU . . 381 ? 160.283 229.659 213.778 1.00  34.71 0 A 1
ATOM   2096 O O   . LEU . . 381 ? 159.578 229.445 212.788 1.00  34.71 0 A 1
ATOM   2097 C CB  . LEU . . 381 ? 159.270 229.984 216.045 1.00  34.71 0 A 1
ATOM   2098 C CG  . LEU . . 381 ? 158.015 230.663 215.493 1.00  34.71 0 A 1
ATOM   2099 C CD1 . LEU . . 381 ? 157.059 229.649 214.895 1.00  34.71 0 A 1
ATOM   2100 C CD2 . LEU . . 381 ? 157.331 231.458 216.581 1.00  34.71 0 A 1
ATOM   2101 N N   . LEU . . 382 ? 161.340 230.471 213.735 1.00  35.41 0 A 1
ATOM   2102 C CA  . LEU . . 382 ? 161.736 231.128 212.495 1.00  35.41 0 A 1
ATOM   2103 C C   . LEU . . 382 ? 162.141 230.112 211.436 1.00  35.41 0 A 1
ATOM   2104 O O   . LEU . . 382 ? 161.876 230.301 210.244 1.00  35.41 0 A 1
ATOM   2105 C CB  . LEU . . 382 ? 162.881 232.098 212.775 1.00  35.41 0 A 1
ATOM   2106 C CG  . LEU . . 382 ? 163.192 233.125 211.699 1.00  35.41 0 A 1
ATOM   2107 C CD1 . LEU . . 382 ? 162.017 234.058 211.519 1.00  35.41 0 A 1
ATOM   2108 C CD2 . LEU . . 382 ? 164.445 233.893 212.063 1.00  35.41 0 A 1
ATOM   2109 N N   . GLN . . 383 ? 162.781 229.024 211.859 1.00  36.35 0 A 1
ATOM   2110 C CA  . GLN . . 383 ? 163.132 227.943 210.947 1.00  36.35 0 A 1
ATOM   2111 C C   . GLN . . 383 ? 161.887 227.296 210.353 1.00  36.35 0 A 1
ATOM   2112 O O   . GLN . . 383 ? 161.766 227.165 209.131 1.00  36.35 0 A 1
ATOM   2113 C CB  . GLN . . 383 ? 163.981 226.920 211.695 1.00  36.35 0 A 1
ATOM   2114 C CG  . GLN . . 383 ? 164.401 225.713 210.904 1.00  36.35 0 A 1
ATOM   2115 C CD  . GLN . . 383 ? 165.097 224.697 211.775 1.00  36.35 0 A 1
ATOM   2116 N NE2 . GLN . . 383 ? 166.323 224.350 211.415 1.00  36.35 0 A 1
ATOM   2117 O OE1 . GLN . . 383 ? 164.542 224.237 212.770 1.00  36.35 0 A 1
ATOM   2118 N N   . GLN . . 384 ? 160.950 226.875 211.207 1.00  37.45 0 A 1
ATOM   2119 C CA  . GLN . . 384 ? 159.709 226.289 210.713 1.00  37.45 0 A 1
ATOM   2120 C C   . GLN . . 384 ? 158.896 227.271 209.887 1.00  37.45 0 A 1
ATOM   2121 O O   . GLN . . 384 ? 158.077 226.850 209.065 1.00  37.45 0 A 1
ATOM   2122 C CB  . GLN . . 384 ? 158.851 225.784 211.872 1.00  37.45 0 A 1
ATOM   2123 C CG  . GLN . . 384 ? 158.915 224.285 212.089 1.00  37.45 0 A 1
ATOM   2124 C CD  . GLN . . 384 ? 158.166 223.507 211.035 1.00  37.45 0 A 1
ATOM   2125 N NE2 . GLN . . 384 ? 158.306 222.190 211.067 1.00  37.45 0 A 1
ATOM   2126 O OE1 . GLN . . 384 ? 157.472 224.079 210.199 1.00  37.45 0 A 1
ATOM   2127 N N   . LEU . . 385 ? 159.103 228.564 210.093 1.00  38.06 0 A 1
ATOM   2128 C CA  . LEU . . 385 ? 158.351 229.594 209.399 1.00  38.06 0 A 1
ATOM   2129 C C   . LEU . . 385 ? 158.948 229.936 208.044 1.00  38.06 0 A 1
ATOM   2130 O O   . LEU . . 385 ? 158.220 230.353 207.142 1.00  38.06 0 A 1
ATOM   2131 C CB  . LEU . . 385 ? 158.283 230.837 210.286 1.00  38.06 0 A 1
ATOM   2132 C CG  . LEU . . 385 ? 157.430 232.030 209.891 1.00  38.06 0 A 1
ATOM   2133 C CD1 . LEU . . 385 ? 156.744 232.573 211.121 1.00  38.06 0 A 1
ATOM   2134 C CD2 . LEU . . 385 ? 158.313 233.089 209.263 1.00  38.06 0 A 1
ATOM   2135 N N   . PHE . . 386 ? 160.257 229.782 207.887 1.00  36.94 0 A 1
ATOM   2136 C CA  . PHE . . 386 ? 160.885 229.932 206.584 1.00  36.94 0 A 1
ATOM   2137 C C   . PHE . . 386 ? 160.872 228.649 205.767 1.00  36.94 0 A 1
ATOM   2138 O O   . PHE . . 386 ? 160.956 228.716 204.537 1.00  36.94 0 A 1
ATOM   2139 C CB  . PHE . . 386 ? 162.328 230.403 206.744 1.00  36.94 0 A 1
ATOM   2140 C CG  . PHE . . 386 ? 162.457 231.807 207.227 1.00  36.94 0 A 1
ATOM   2141 C CD1 . PHE . . 386 ? 161.410 232.693 207.107 1.00  36.94 0 A 1
ATOM   2142 C CD2 . PHE . . 386 ? 163.634 232.241 207.803 1.00  36.94 0 A 1
ATOM   2143 C CE1 . PHE . . 386 ? 161.529 233.981 207.552 1.00  36.94 0 A 1
ATOM   2144 C CE2 . PHE . . 386 ? 163.759 233.535 208.246 1.00  36.94 0 A 1
ATOM   2145 C CZ  . PHE . . 386 ? 162.704 234.403 208.120 1.00  36.94 0 A 1
ATOM   2146 N N   . ARG . . 387 ? 160.782 227.488 206.414 1.00  40.69 0 A 1
ATOM   2147 C CA  . ARG . . 387 ? 160.755 226.214 205.708 1.00  40.69 0 A 1
ATOM   2148 C C   . ARG . . 387 ? 159.366 225.825 205.239 1.00  40.69 0 A 1
ATOM   2149 O O   . ARG . . 387 ? 159.242 225.057 204.281 1.00  40.69 0 A 1
ATOM   2150 C CB  . ARG . . 387 ? 161.294 225.095 206.601 1.00  40.69 0 A 1
ATOM   2151 C CG  . ARG . . 387 ? 162.800 225.071 206.744 1.00  40.69 0 A 1
ATOM   2152 C CD  . ARG . . 387 ? 163.234 223.860 207.549 1.00  40.69 0 A 1
ATOM   2153 N NE  . ARG . . 387 ? 164.681 223.799 207.723 1.00  40.69 0 A 1
ATOM   2154 C CZ  . ARG . . 387 ? 165.290 223.010 208.602 1.00  40.69 0 A 1
ATOM   2155 N NH1 . ARG . . 387 ? 166.612 223.014 208.698 1.00  40.69 1 A 1
ATOM   2156 N NH2 . ARG . . 387 ? 164.577 222.219 209.388 1.00  40.69 0 A 1
ATOM   2157 N N   . THR . . 388 ? 158.325 226.326 205.895 1.00  45.40 0 A 1
ATOM   2158 C CA  . THR . . 388 ? 156.941 226.025 205.532 1.00  45.40 0 A 1
ATOM   2159 C C   . THR . . 388 ? 156.109 227.290 205.696 1.00  45.40 0 A 1
ATOM   2160 O O   . THR . . 388 ? 155.148 227.330 206.469 1.00  45.40 0 A 1
ATOM   2161 C CB  . THR . . 388 ? 156.398 224.881 206.387 1.00  45.40 0 A 1
ATOM   2162 C CG2 . THR . . 388 ? 155.170 224.267 205.748 1.00  45.40 0 A 1
ATOM   2163 O OG1 . THR . . 388 ? 157.404 223.871 206.513 1.00  45.40 0 A 1
ATOM   2164 N N   . PRO . . 389 ? 156.458 228.352 204.975 1.00  46.29 0 A 1
ATOM   2165 C CA  . PRO . . 389 ? 155.823 229.645 205.203 1.00  46.29 0 A 1
ATOM   2166 C C   . PRO . . 389 ? 154.414 229.668 204.650 1.00  46.29 0 A 1
ATOM   2167 O O   . PRO . . 389 ? 154.174 229.221 203.518 1.00  46.29 0 A 1
ATOM   2168 C CB  . PRO . . 389 ? 156.732 230.624 204.445 1.00  46.29 0 A 1
ATOM   2169 C CG  . PRO . . 389 ? 157.381 229.814 203.409 1.00  46.29 0 A 1
ATOM   2170 C CD  . PRO . . 389 ? 157.384 228.382 203.829 1.00  46.29 0 A 1
ATOM   2171 N N   . PRO . . 390 ? 153.453 230.158 205.425 1.00  49.26 0 A 1
ATOM   2172 C CA  . PRO . . 390 ? 152.113 230.374 204.894 1.00  49.26 0 A 1
ATOM   2173 C C   . PRO . . 390 ? 152.171 231.251 203.657 1.00  49.26 0 A 1
ATOM   2174 O O   . PRO . . 390 ? 152.960 232.205 203.598 1.00  49.26 0 A 1
ATOM   2175 C CB  . PRO . . 390 ? 151.374 231.069 206.047 1.00  49.26 0 A 1
ATOM   2176 C CG  . PRO . . 390 ? 152.393 231.320 207.109 1.00  49.26 0 A 1
ATOM   2177 C CD  . PRO . . 390 ? 153.521 230.393 206.873 1.00  49.26 0 A 1
ATOM   2178 N N   . PRO . . 391 ? 151.354 230.951 202.648 1.00  53.21 0 A 1
ATOM   2179 C CA  . PRO . . 391 ? 151.552 231.568 201.326 1.00  53.21 0 A 1
ATOM   2180 C C   . PRO . . 391 ? 151.404 233.081 201.299 1.00  53.21 0 A 1
ATOM   2181 O O   . PRO . . 391 ? 151.868 233.709 200.341 1.00  53.21 0 A 1
ATOM   2182 C CB  . PRO . . 391 ? 150.486 230.887 200.457 1.00  53.21 0 A 1
ATOM   2183 C CG  . PRO . . 391 ? 149.533 230.249 201.426 1.00  53.21 0 A 1
ATOM   2184 C CD  . PRO . . 391 ? 150.319 229.908 202.632 1.00  53.21 0 A 1
ATOM   2185 N N   . GLU . . 392 ? 150.784 233.692 202.308 1.00  53.32 0 A 1
ATOM   2186 C CA  . GLU . . 392 ? 150.649 235.144 202.326 1.00  53.32 0 A 1
ATOM   2187 C C   . GLU . . 392 ? 151.774 235.819 203.104 1.00  53.32 0 A 1
ATOM   2188 O O   . GLU . . 392 ? 152.235 236.902 202.718 1.00  53.32 0 A 1
ATOM   2189 C CB  . GLU . . 392 ? 149.289 235.540 202.910 1.00  53.32 0 A 1
ATOM   2190 C CG  . GLU . . 392 ? 149.078 235.150 204.361 1.00  53.32 0 A 1
ATOM   2191 C CD  . GLU . . 392 ? 148.626 233.714 204.523 1.00  53.32 0 A 1
ATOM   2192 O OE1 . GLU . . 392 ? 149.396 232.800 204.156 1.00  53.32 0 A 1
ATOM   2193 O OE2 . GLU . . 392 ? 147.500 233.498 205.019 1.00  53.32 -1 A 1
ATOM   2194 N N   . LEU . . 393 ? 152.233 235.198 204.191 1.00  48.28 0 A 1
ATOM   2195 C CA  . LEU . . 393 ? 153.414 235.703 204.872 1.00  48.28 0 A 1
ATOM   2196 C C   . LEU . . 393 ? 154.628 235.651 203.964 1.00  48.28 0 A 1
ATOM   2197 O O   . LEU . . 393 ? 155.490 236.530 204.029 1.00  48.28 0 A 1
ATOM   2198 C CB  . LEU . . 393 ? 153.670 234.907 206.151 1.00  48.28 0 A 1
ATOM   2199 C CG  . LEU . . 393 ? 154.874 235.359 206.974 1.00  48.28 0 A 1
ATOM   2200 C CD1 . LEU . . 393 ? 154.656 236.763 207.504 1.00  48.28 0 A 1
ATOM   2201 C CD2 . LEU . . 393 ? 155.144 234.395 208.106 1.00  48.28 0 A 1
ATOM   2202 N N   . LEU . . 394 ? 154.708 234.635 203.105 1.00  48.00 0 A 1
ATOM   2203 C CA  . LEU . . 394 ? 155.809 234.545 202.155 1.00  48.00 0 A 1
ATOM   2204 C C   . LEU . . 394 ? 155.814 235.751 201.228 1.00  48.00 0 A 1
ATOM   2205 O O   . LEU . . 394 ? 156.860 236.368 200.985 1.00  48.00 0 A 1
ATOM   2206 C CB  . LEU . . 394 ? 155.679 233.260 201.343 1.00  48.00 0 A 1
ATOM   2207 C CG  . LEU . . 394 ? 156.685 232.978 200.230 1.00  48.00 0 A 1
ATOM   2208 C CD1 . LEU . . 394 ? 158.083 232.840 200.818 1.00  48.00 0 A 1
ATOM   2209 C CD2 . LEU . . 394 ? 156.317 231.777 199.389 1.00  48.00 0 A 1
ATOM   2210 N N   . GLN . . 395 ? 154.641 236.098 200.698 1.00  50.15 0 A 1
ATOM   2211 C CA  . GLN . . 395 ? 154.524 237.245 199.809 1.00  50.15 0 A 1
ATOM   2212 C C   . GLN . . 395 ? 154.836 238.543 200.533 1.00  50.15 0 A 1
ATOM   2213 O O   . GLN . . 395 ? 155.448 239.442 199.947 1.00  50.15 0 A 1
ATOM   2214 C CB  . GLN . . 395 ? 153.120 237.291 199.208 1.00  50.15 0 A 1
ATOM   2215 C CG  . GLN . . 395 ? 152.917 238.359 198.155 1.00  50.15 0 A 1
ATOM   2216 C CD  . GLN . . 395 ? 151.565 238.247 197.477 1.00  50.15 0 A 1
ATOM   2217 N NE2 . GLN . . 395 ? 151.258 239.198 196.604 1.00  50.15 0 A 1
ATOM   2218 O OE1 . GLN . . 395 ? 150.810 237.310 197.731 1.00  50.15 0 A 1
ATOM   2219 N N   . THR . . 396 ? 154.436 238.661 201.798 1.00  48.49 0 A 1
ATOM   2220 C CA  . THR . . 396 ? 154.770 239.867 202.548 1.00  48.49 0 A 1
ATOM   2221 C C   . THR . . 396 ? 156.271 239.971 202.791 1.00  48.49 0 A 1
ATOM   2222 O O   . THR . . 396 ? 156.855 241.048 202.646 1.00  48.49 0 A 1
ATOM   2223 C CB  . THR . . 396 ? 154.015 239.898 203.873 1.00  48.49 0 A 1
ATOM   2224 C CG2 . THR . . 396 ? 154.026 241.298 204.442 1.00  48.49 0 A 1
ATOM   2225 O OG1 . THR . . 396 ? 152.659 239.483 203.666 1.00  48.49 0 A 1
ATOM   2226 N N   . LEU . . 397 ? 156.913 238.859 203.154 1.00  43.90 0 A 1
ATOM   2227 C CA  . LEU . . 397 ? 158.335 238.882 203.480 1.00  43.90 0 A 1
ATOM   2228 C C   . LEU . . 397 ? 159.201 239.096 202.248 1.00  43.90 0 A 1
ATOM   2229 O O   . LEU . . 397 ? 160.279 239.692 202.349 1.00  43.90 0 A 1
ATOM   2230 C CB  . LEU . . 397 ? 158.735 237.583 204.174 1.00  43.90 0 A 1
ATOM   2231 C CG  . LEU . . 397 ? 158.092 237.309 205.531 1.00  43.90 0 A 1
ATOM   2232 C CD1 . LEU . . 397 ? 158.488 235.936 206.041 1.00  43.90 0 A 1
ATOM   2233 C CD2 . LEU . . 397 ? 158.457 238.382 206.523 1.00  43.90 0 A 1
ATOM   2234 N N   . THR . . 398 ? 158.768 238.610 201.087 1.00  44.98 0 A 1
ATOM   2235 C CA  . THR . . 398 ? 159.559 238.773 199.878 1.00  44.98 0 A 1
ATOM   2236 C C   . THR . . 398 ? 159.265 240.074 199.147 1.00  44.98 0 A 1
ATOM   2237 O O   . THR . . 398 ? 160.074 240.494 198.313 1.00  44.98 0 A 1
ATOM   2238 C CB  . THR . . 398 ? 159.331 237.591 198.934 1.00  44.98 0 A 1
ATOM   2239 C CG2 . THR . . 398 ? 159.931 236.328 199.522 1.00  44.98 0 A 1
ATOM   2240 O OG1 . THR . . 398 ? 157.927 237.400 198.738 1.00  44.98 0 A 1
ATOM   2241 N N   . ALA . . 399 ? 158.144 240.723 199.448 1.00  48.09 0 A 1
ATOM   2242 C CA  . ALA . . 399 ? 157.803 241.979 198.799 1.00  48.09 0 A 1
ATOM   2243 C C   . ALA . . 399 ? 158.667 243.110 199.339 1.00  48.09 0 A 1
ATOM   2244 O O   . ALA . . 399 ? 158.965 243.172 200.534 1.00  48.09 0 A 1
ATOM   2245 C CB  . ALA . . 399 ? 156.325 242.300 199.003 1.00  48.09 0 A 1
ATOM   2246 N N   . VAL . . 400 ? 159.062 244.016 198.445 1.00  53.16 0 A 1
ATOM   2247 C CA  . VAL . . 400 ? 159.996 245.077 198.812 1.00  53.16 0 A 1
ATOM   2248 C C   . VAL . . 400 ? 159.374 246.010 199.843 1.00  53.16 0 A 1
ATOM   2249 O O   . VAL . . 400 ? 160.007 246.369 200.844 1.00  53.16 0 A 1
ATOM   2250 C CB  . VAL . . 400 ? 160.457 245.837 197.559 1.00  53.16 0 A 1
ATOM   2251 C CG1 . VAL . . 400 ? 161.331 247.017 197.952 1.00  53.16 0 A 1
ATOM   2252 C CG2 . VAL . . 400 ? 161.196 244.899 196.620 1.00  53.16 0 A 1
ATOM   2253 N N   . GLY . . 401 ? 158.134 246.428 199.614 1.00  55.34 0 A 1
ATOM   2254 C CA  . GLY . . 401 ? 157.426 247.176 200.633 1.00  55.34 0 A 1
ATOM   2255 C C   . GLY . . 401 ? 157.273 246.327 201.875 1.00  55.34 0 A 1
ATOM   2256 O O   . GLY . . 401 ? 157.796 246.663 202.940 1.00  55.34 0 A 1
ATOM   2257 N N   . GLY . . 402 ? 156.565 245.208 201.734 1.00  55.20 0 A 1
ATOM   2258 C CA  . GLY . . 402 ? 156.545 244.215 202.789 1.00  55.20 0 A 1
ATOM   2259 C C   . GLY . . 402 ? 155.696 244.641 203.968 1.00  55.20 0 A 1
ATOM   2260 O O   . GLY . . 402 ? 154.599 245.187 203.817 1.00  55.20 0 A 1
ATOM   2261 N N   . ILE . . 403 ? 156.222 244.391 205.167 1.00  55.90 0 A 1
ATOM   2262 C CA  . ILE . . 403 ? 155.456 244.614 206.388 1.00  55.90 0 A 1
ATOM   2263 C C   . ILE . . 403 ? 155.160 246.092 206.581 1.00  55.90 0 A 1
ATOM   2264 O O   . ILE . . 403 ? 154.130 246.457 207.161 1.00  55.90 0 A 1
ATOM   2265 C CB  . ILE . . 403 ? 156.216 244.009 207.583 1.00  55.90 0 A 1
ATOM   2266 C CG1 . ILE . . 403 ? 156.414 242.511 207.350 1.00  55.90 0 A 1
ATOM   2267 C CG2 . ILE . . 403 ? 155.471 244.251 208.882 1.00  55.90 0 A 1
ATOM   2268 C CD1 . ILE . . 403 ? 157.456 241.891 208.212 1.00  55.90 0 A 1
ATOM   2269 N N   . GLY . . 404 ? 156.035 246.965 206.083 1.00  60.24 0 A 1
ATOM   2270 C CA  . GLY . . 404 ? 155.761 248.389 206.147 1.00  60.24 0 A 1
ATOM   2271 C C   . GLY . . 404 ? 154.495 248.785 205.417 1.00  60.24 0 A 1
ATOM   2272 O O   . GLY . . 404 ? 153.874 249.797 205.750 1.00  60.24 0 A 1
ATOM   2273 N N   . GLN . . 405 ? 154.090 248.000 204.418 1.00  62.54 0 A 1
ATOM   2274 C CA  . GLN . . 405 ? 152.868 248.300 203.685 1.00  62.54 0 A 1
ATOM   2275 C C   . GLN . . 405 ? 151.613 247.890 204.443 1.00  62.54 0 A 1
ATOM   2276 O O   . GLN . . 405 ? 150.529 248.397 204.139 1.00  62.54 0 A 1
ATOM   2277 C CB  . GLN . . 405 ? 152.888 247.617 202.314 1.00  62.54 0 A 1
ATOM   2278 C CG  . GLN . . 405 ? 153.941 248.162 201.360 1.00  62.54 0 A 1
ATOM   2279 C CD  . GLN . . 405 ? 153.984 247.420 200.040 1.00  62.54 0 A 1
ATOM   2280 N NE2 . GLN . . 405 ? 154.468 248.090 198.999 1.00  62.54 0 A 1
ATOM   2281 O OE1 . GLN . . 405 ? 153.596 246.257 199.958 1.00  62.54 0 A 1
ATOM   2282 N N   . LEU . . 406 ? 151.733 246.997 205.420 1.00  63.05 0 A 1
ATOM   2283 C CA  . LEU . . 406 ? 150.571 246.513 206.159 1.00  63.05 0 A 1
ATOM   2284 C C   . LEU . . 406 ? 150.380 247.283 207.461 1.00  63.05 0 A 1
ATOM   2285 O O   . LEU . . 406 ? 149.265 247.669 207.809 1.00  63.05 0 A 1
ATOM   2286 C CB  . LEU . . 406 ? 150.708 245.019 206.449 1.00  63.05 0 A 1
ATOM   2287 C CG  . LEU . . 406 ? 150.531 244.083 205.252 1.00  63.05 0 A 1
ATOM   2288 C CD1 . LEU . . 406 ? 150.592 242.628 205.684 1.00  63.05 0 A 1
ATOM   2289 C CD2 . LEU . . 406 ? 149.224 244.377 204.538 1.00  63.05 0 A 1
ATOM   2290 N N   . CYS . . 666 ? 177.217 239.340 220.421 1.00  60.39 0 A 1
ATOM   2291 C CA  . CYS . . 666 ? 175.772 239.230 220.265 1.00  60.39 0 A 1
ATOM   2292 C C   . CYS . . 666 ? 175.125 240.611 220.153 1.00  60.39 0 A 1
ATOM   2293 O O   . CYS . . 666 ? 173.965 240.731 219.765 1.00  60.39 0 A 1
ATOM   2294 C CB  . CYS . . 666 ? 175.166 238.446 221.431 1.00  60.39 0 A 1
ATOM   2295 S SG  . CYS . . 666 ? 173.427 237.994 221.217 1.00  60.39 0 A 1
ATOM   2296 N N   . ARG . . 667 ? 175.881 241.651 220.498 1.00  61.61 0 A 1
ATOM   2297 C CA  . ARG . . 667 ? 175.417 243.013 220.275 1.00  61.61 0 A 1
ATOM   2298 C C   . ARG . . 667 ? 175.243 243.271 218.782 1.00  61.61 0 A 1
ATOM   2299 O O   . ARG . . 667 ? 175.922 242.678 217.942 1.00  61.61 0 A 1
ATOM   2300 C CB  . ARG . . 667 ? 176.408 244.024 220.857 1.00  61.61 0 A 1
ATOM   2301 C CG  . ARG . . 667 ? 176.252 244.304 222.341 1.00  61.61 0 A 1
ATOM   2302 C CD  . ARG . . 667 ? 177.549 244.855 222.913 1.00  61.61 0 A 1
ATOM   2303 N NE  . ARG . . 667 ? 177.491 245.037 224.359 1.00  61.61 0 A 1
ATOM   2304 C CZ  . ARG . . 667 ? 178.538 244.916 225.169 1.00  61.61 0 A 1
ATOM   2305 N NH1 . ARG . . 667 ? 179.731 244.611 224.676 1.00  61.61 1 A 1
ATOM   2306 N NH2 . ARG . . 667 ? 178.393 245.100 226.473 1.00  61.61 0 A 1
ATOM   2307 N N   . ILE . . 668 ? 174.321 244.176 218.456 1.00  56.32 0 A 1
ATOM   2308 C CA  . ILE . . 668 ? 174.108 244.526 217.058 1.00  56.32 0 A 1
ATOM   2309 C C   . ILE . . 668 ? 175.129 245.565 216.599 1.00  56.32 0 A 1
ATOM   2310 O O   . ILE . . 668 ? 175.554 245.543 215.440 1.00  56.32 0 A 1
ATOM   2311 C CB  . ILE . . 668 ? 172.665 245.014 216.845 1.00  56.32 0 A 1
ATOM   2312 C CG1 . ILE . . 668 ? 171.670 243.958 217.328 1.00  56.32 0 A 1
ATOM   2313 C CG2 . ILE . . 668 ? 172.413 245.334 215.381 1.00  56.32 0 A 1
ATOM   2314 C CD1 . ILE . . 668 ? 171.623 242.717 216.467 1.00  56.32 0 A 1
ATOM   2315 N N   . LYS . . 669 ? 175.523 246.483 217.487 1.00  59.44 0 A 1
ATOM   2316 C CA  . LYS . . 669 ? 176.587 247.465 217.279 1.00  59.44 0 A 1
ATOM   2317 C C   . LYS . . 669 ? 176.191 248.597 216.340 1.00  59.44 0 A 1
ATOM   2318 O O   . LYS . . 669 ? 176.920 249.585 216.225 1.00  59.44 0 A 1
ATOM   2319 C CB  . LYS . . 669 ? 177.853 246.811 216.723 1.00  59.44 0 A 1
ATOM   2320 C CG  . LYS . . 669 ? 178.580 245.879 217.657 1.00  59.44 0 A 1
ATOM   2321 C CD  . LYS . . 669 ? 179.826 245.354 216.966 1.00  59.44 0 A 1
ATOM   2322 C CE  . LYS . . 669 ? 180.668 244.515 217.900 1.00  59.44 0 A 1
ATOM   2323 N NZ  . LYS . . 669 ? 181.821 243.913 217.182 1.00  59.44 1 A 1
ATOM   2324 N N   . GLY . . 670 ? 175.037 248.498 215.697 1.00  56.71 0 A 1
ATOM   2325 C CA  . GLY . . 670 ? 174.702 249.488 214.698 1.00  56.71 0 A 1
ATOM   2326 C C   . GLY . . 670 ? 173.295 249.302 214.188 1.00  56.71 0 A 1
ATOM   2327 O O   . GLY . . 670 ? 172.530 248.482 214.697 1.00  56.71 0 A 1
ATOM   2328 N N   . ASP . . 671 ? 172.963 250.084 213.166 1.00  53.84 0 A 1
ATOM   2329 C CA  . ASP . . 671 ? 171.633 250.060 212.574 1.00  53.84 0 A 1
ATOM   2330 C C   . ASP . . 671 ? 171.629 249.045 211.441 1.00  53.84 0 A 1
ATOM   2331 O O   . ASP . . 671 ? 172.322 249.220 210.432 1.00  53.84 0 A 1
ATOM   2332 C CB  . ASP . . 671 ? 171.237 251.445 212.072 1.00  53.84 0 A 1
ATOM   2333 C CG  . ASP . . 671 ? 169.973 251.426 211.239 1.00  53.84 0 A 1
ATOM   2334 O OD1 . ASP . . 671 ? 168.887 251.181 211.804 1.00  53.84 0 A 1
ATOM   2335 O OD2 . ASP . . 671 ? 170.063 251.660 210.017 1.00  53.84 -1 A 1
ATOM   2336 N N   . ILE . . 672 ? 170.860 247.974 211.614 1.00  47.10 0 A 1
ATOM   2337 C CA  . ILE . . 672 ? 170.649 247.025 210.533 1.00  47.10 0 A 1
ATOM   2338 C C   . ILE . . 672 ? 169.359 247.311 209.778 1.00  47.10 0 A 1
ATOM   2339 O O   . ILE . . 672 ? 169.194 246.831 208.648 1.00  47.10 0 A 1
ATOM   2340 C CB  . ILE . . 672 ? 170.634 245.587 211.072 1.00  47.10 0 A 1
ATOM   2341 C CG1 . ILE . . 672 ? 169.521 245.436 212.103 1.00  47.10 0 A 1
ATOM   2342 C CG2 . ILE . . 672 ? 171.977 245.235 211.677 1.00  47.10 0 A 1
ATOM   2343 C CD1 . ILE . . 672 ? 169.254 244.025 212.503 1.00  47.10 0 A 1
ATOM   2344 N N   . GLY . . 673 ? 168.447 248.069 210.365 1.00  48.59 0 A 1
ATOM   2345 C CA  . GLY . . 673 ? 167.194 248.431 209.744 1.00  48.59 0 A 1
ATOM   2346 C C   . GLY . . 673 ? 166.017 247.939 210.554 1.00  48.59 0 A 1
ATOM   2347 O O   . GLY . . 673 ? 166.142 247.547 211.718 1.00  48.59 0 A 1
ATOM   2348 N N   . GLN . . 674 ? 164.849 247.973 209.917 1.00  52.27 0 A 1
ATOM   2349 C CA  . GLN . . 674 ? 163.612 247.510 210.588 1.00  52.27 0 A 1
ATOM   2350 C C   . GLN . . 674 ? 162.844 246.641 209.598 1.00  52.27 0 A 1
ATOM   2351 O O   . GLN . . 674 ? 162.999 246.855 208.388 1.00  52.27 0 A 1
ATOM   2352 C CB  . GLN . . 674 ? 162.754 248.707 210.994 1.00  52.27 0 A 1
ATOM   2353 C CG  . GLN . . 674 ? 163.392 249.580 212.062 1.00  52.27 0 A 1
ATOM   2354 C CD  . GLN . . 674 ? 163.659 248.808 213.330 1.00  52.27 0 A 1
ATOM   2355 N NE2 . GLN . . 674 ? 164.796 249.078 213.950 1.00  52.27 0 A 1
ATOM   2356 O OE1 . GLN . . 674 ? 162.853 247.985 213.760 1.00  52.27 0 A 1
ATOM   2357 N N   . SER . . 675 ? 162.095 245.665 210.096 1.00  53.55 0 A 1
ATOM   2358 C CA  . SER . . 675 ? 161.251 244.847 209.241 1.00  53.55 0 A 1
ATOM   2359 C C   . SER . . 675 ? 160.168 245.674 208.567 1.00  53.55 0 A 1
ATOM   2360 O O   . SER . . 675 ? 159.597 245.233 207.565 1.00  53.55 0 A 1
ATOM   2361 C CB  . SER . . 675 ? 160.624 243.707 210.044 1.00  53.55 0 A 1
ATOM   2362 O OG  . SER . . 675 ? 160.165 244.161 211.303 1.00  53.55 0 A 1
ATOM   2363 N N   . THR . . 676 ? 159.883 246.864 209.089 1.00  59.19 0 A 1
ATOM   2364 C CA  . THR . . 676 ? 158.904 247.767 208.503 1.00  59.19 0 A 1
ATOM   2365 C C   . THR . . 676 ? 159.504 248.707 207.469 1.00  59.19 0 A 1
ATOM   2366 O O   . THR . . 676 ? 158.771 249.521 206.902 1.00  59.19 0 A 1
ATOM   2367 C CB  . THR . . 676 ? 158.232 248.588 209.602 1.00  59.19 0 A 1
ATOM   2368 C CG2 . THR . . 676 ? 157.307 247.710 210.430 1.00  59.19 0 A 1
ATOM   2369 O OG1 . THR . . 676 ? 159.235 249.153 210.453 1.00  59.19 0 A 1
ATOM   2370 N N   . ASP . . 677 ? 160.808 248.622 207.217 1.00  61.77 0 A 1
ATOM   2371 C CA  . ASP . . 677 ? 161.444 249.495 206.245 1.00  61.77 0 A 1
ATOM   2372 C C   . ASP . . 677 ? 160.844 249.290 204.859 1.00  61.77 0 A 1
ATOM   2373 O O   . ASP . . 677 ? 160.243 248.259 204.555 1.00  61.77 0 A 1
ATOM   2374 C CB  . ASP . . 677 ? 162.949 249.230 206.178 1.00  61.77 0 A 1
ATOM   2375 C CG  . ASP . . 677 ? 163.728 250.005 207.215 1.00  61.77 0 A 1
ATOM   2376 O OD1 . ASP . . 677 ? 163.239 251.060 207.671 1.00  61.77 0 A 1
ATOM   2377 O OD2 . ASP . . 677 ? 164.837 249.556 207.570 1.00  61.77 -1 A 1
ATOM   2378 N N   . ASP . . 678 ? 160.997 250.308 204.022 1.00  68.42 0 A 1
ATOM   2379 C CA  . ASP . . 678 ? 160.899 250.155 202.584 1.00  68.42 0 A 1
ATOM   2380 C C   . ASP . . 678 ? 162.308 249.995 202.031 1.00  68.42 0 A 1
ATOM   2381 O O   . ASP . . 678 ? 163.259 249.737 202.774 1.00  68.42 0 A 1
ATOM   2382 C CB  . ASP . . 678 ? 160.165 251.338 201.953 1.00  68.42 0 A 1
ATOM   2383 C CG  . ASP . . 678 ? 158.755 251.490 202.477 1.00  68.42 0 A 1
ATOM   2384 O OD1 . ASP . . 678 ? 158.504 251.083 203.631 1.00  68.42 0 A 1
ATOM   2385 O OD2 . ASP . . 678 ? 157.896 252.007 201.735 1.00  68.42 -1 A 1
ATOM   2386 N N   . ASP . . 679 ? 162.433 250.090 200.706 1.00  71.01 0 A 1
ATOM   2387 C CA  . ASP . . 679 ? 163.731 250.043 200.039 1.00  71.01 0 A 1
ATOM   2388 C C   . ASP . . 679 ? 164.320 248.634 200.094 1.00  71.01 0 A 1
ATOM   2389 O O   . ASP . . 679 ? 165.349 248.361 199.469 1.00  71.01 0 A 1
ATOM   2390 C CB  . ASP . . 679 ? 164.683 251.074 200.666 1.00  71.01 0 A 1
ATOM   2391 C CG  . ASP . . 679 ? 166.034 251.134 199.982 1.00  71.01 0 A 1
ATOM   2392 O OD1 . ASP . . 679 ? 166.097 250.930 198.750 1.00  71.01 0 A 1
ATOM   2393 O OD2 . ASP . . 679 ? 167.034 251.407 200.679 1.00  71.01 -1 A 1
ATOM   2394 N N   . SER . . 680 ? 163.665 247.724 200.814 1.00  59.96 0 A 1
ATOM   2395 C CA  . SER . . 680 ? 164.159 246.363 200.964 1.00  59.96 0 A 1
ATOM   2396 C C   . SER . . 680 ? 163.067 245.493 201.562 1.00  59.96 0 A 1
ATOM   2397 O O   . SER . . 680 ? 162.275 245.952 202.388 1.00  59.96 0 A 1
ATOM   2398 C CB  . SER . . 680 ? 165.414 246.309 201.843 1.00  59.96 0 A 1
ATOM   2399 O OG  . SER . . 680 ? 166.493 246.988 201.226 1.00  59.96 0 A 1
ATOM   2400 N N   . ALA . . 681 ? 163.039 244.235 201.133 1.00  47.59 0 A 1
ATOM   2401 C CA  . ALA . . 681 ? 162.101 243.272 201.681 1.00  47.59 0 A 1
ATOM   2402 C C   . ALA . . 681 ? 162.451 242.962 203.135 1.00  47.59 0 A 1
ATOM   2403 O O   . ALA . . 681 ? 163.605 243.097 203.546 1.00  47.59 0 A 1
ATOM   2404 C CB  . ALA . . 681 ? 162.115 241.989 200.858 1.00  47.59 0 A 1
ATOM   2405 N N   . PRO . . 682 ? 161.465 242.557 203.938 1.00  43.50 0 A 1
ATOM   2406 C CA  . PRO . . 682 ? 161.746 242.238 205.347 1.00  43.50 0 A 1
ATOM   2407 C C   . PRO . . 682 ? 162.735 241.103 205.542 1.00  43.50 0 A 1
ATOM   2408 O O   . PRO . . 682 ? 163.329 241.003 206.624 1.00  43.50 0 A 1
ATOM   2409 C CB  . PRO . . 682 ? 160.366 241.872 205.904 1.00  43.50 0 A 1
ATOM   2410 C CG  . PRO . . 682 ? 159.407 242.561 205.024 1.00  43.50 0 A 1
ATOM   2411 C CD  . PRO . . 682 ? 160.020 242.593 203.659 1.00  43.50 0 A 1
ATOM   2412 N N   . LEU . . 683 ? 162.931 240.242 204.542 1.00  37.98 0 A 1
ATOM   2413 C CA  . LEU . . 683 ? 163.871 239.139 204.703 1.00  37.98 0 A 1
ATOM   2414 C C   . LEU . . 683 ? 165.310 239.629 204.719 1.00  37.98 0 A 1
ATOM   2415 O O   . LEU . . 683 ? 166.160 239.019 205.376 1.00  37.98 0 A 1
ATOM   2416 C CB  . LEU . . 683 ? 163.671 238.108 203.596 1.00  37.98 0 A 1
ATOM   2417 C CG  . LEU . . 683 ? 162.571 237.087 203.861 1.00  37.98 0 A 1
ATOM   2418 C CD1 . LEU . . 683 ? 162.368 236.205 202.652 1.00  37.98 0 A 1
ATOM   2419 C CD2 . LEU . . 683 ? 162.903 236.261 205.082 1.00  37.98 0 A 1
ATOM   2420 N N   . VAL . . 684 ? 165.601 240.721 204.011 1.00  37.82 0 A 1
ATOM   2421 C CA  . VAL . . 684 ? 166.911 241.359 204.117 1.00  37.82 0 A 1
ATOM   2422 C C   . VAL . . 684 ? 167.203 241.712 205.570 1.00  37.82 0 A 1
ATOM   2423 O O   . VAL . . 684 ? 168.275 241.399 206.105 1.00  37.82 0 A 1
ATOM   2424 C CB  . VAL . . 684 ? 166.977 242.601 203.210 1.00  37.82 0 A 1
ATOM   2425 C CG1 . VAL . . 684 ? 168.164 243.464 203.580 1.00  37.82 0 A 1
ATOM   2426 C CG2 . VAL . . 684 ? 167.048 242.195 201.753 1.00  37.82 0 A 1
ATOM   2427 N N   . HIS . . 685 ? 166.239 242.349 206.238 1.00  39.37 0 A 1
ATOM   2428 C CA  . HIS . . 685 ? 166.432 242.710 207.635 1.00  39.37 0 A 1
ATOM   2429 C C   . HIS . . 685 ? 166.526 241.480 208.523 1.00  39.37 0 A 1
ATOM   2430 O O   . HIS . . 685 ? 167.304 241.468 209.478 1.00  39.37 0 A 1
ATOM   2431 C CB  . HIS . . 685 ? 165.305 243.605 208.133 1.00  39.37 0 A 1
ATOM   2432 C CG  . HIS . . 685 ? 165.227 243.669 209.626 1.00  39.37 0 A 1
ATOM   2433 C CD2 . HIS . . 685 ? 164.366 243.096 210.500 1.00  39.37 0 A 1
ATOM   2434 N ND1 . HIS . . 685 ? 166.148 244.351 210.389 1.00  39.37 0 A 1
ATOM   2435 C CE1 . HIS . . 685 ? 165.844 244.217 211.667 1.00  39.37 0 A 1
ATOM   2436 N NE2 . HIS . . 685 ? 164.768 243.460 211.761 1.00  39.37 0 A 1
ATOM   2437 N N   . CYS . . 686 ? 165.720 240.451 208.253 1.00  36.24 0 A 1
ATOM   2438 C CA  . CYS . . 686 ? 165.782 239.254 209.085 1.00  36.24 0 A 1
ATOM   2439 C C   . CYS . . 686 ? 167.155 238.602 209.009 1.00  36.24 0 A 1
ATOM   2440 O O   . CYS . . 686 ? 167.714 238.184 210.032 1.00  36.24 0 A 1
ATOM   2441 C CB  . CYS . . 686 ? 164.702 238.260 208.665 1.00  36.24 0 A 1
ATOM   2442 S SG  . CYS . . 686 ? 164.838 236.666 209.486 1.00  36.24 0 A 1
ATOM   2443 N N   . VAL . . 687 ? 167.716 238.508 207.803 1.00  34.18 0 A 1
ATOM   2444 C CA  . VAL . . 687 ? 169.035 237.911 207.647 1.00  34.18 0 A 1
ATOM   2445 C C   . VAL . . 687 ? 170.091 238.780 208.315 1.00  34.18 0 A 1
ATOM   2446 O O   . VAL . . 687 ? 171.000 238.269 208.984 1.00  34.18 0 A 1
ATOM   2447 C CB  . VAL . . 687 ? 169.329 237.675 206.155 1.00  34.18 0 A 1
ATOM   2448 C CG1 . VAL . . 687 ? 170.808 237.529 205.914 1.00  34.18 0 A 1
ATOM   2449 C CG2 . VAL . . 687 ? 168.594 236.443 205.665 1.00  34.18 0 A 1
ATOM   2450 N N   . ARG . . 688 ? 169.987 240.104 208.147 1.00  37.66 0 A 1
ATOM   2451 C CA  . ARG . . 688 ? 170.878 241.019 208.854 1.00  37.66 0 A 1
ATOM   2452 C C   . ARG . . 688 ? 170.809 240.800 210.357 1.00  37.66 0 A 1
ATOM   2453 O O   . ARG . . 688 ? 171.835 240.802 211.041 1.00  37.66 0 A 1
ATOM   2454 C CB  . ARG . . 688 ? 170.514 242.464 208.520 1.00  37.66 0 A 1
ATOM   2455 C CG  . ARG . . 688 ? 171.114 242.976 207.242 1.00  37.66 0 A 1
ATOM   2456 C CD  . ARG . . 688 ? 171.027 244.482 207.173 1.00  37.66 0 A 1
ATOM   2457 N NE  . ARG . . 688 ? 171.880 245.025 206.124 1.00  37.66 0 A 1
ATOM   2458 C CZ  . ARG . . 688 ? 171.433 245.723 205.089 1.00  37.66 0 A 1
ATOM   2459 N NH1 . ARG . . 688 ? 170.140 245.966 204.959 1.00  37.66 1 A 1
ATOM   2460 N NH2 . ARG . . 688 ? 172.283 246.180 204.187 1.00  37.66 0 A 1
ATOM   2461 N N   . LEU . . 689 ? 169.600 240.609 210.882 1.00  36.13 0 A 1
ATOM   2462 C CA  . LEU . . 689 ? 169.409 240.432 212.315 1.00  36.13 0 A 1
ATOM   2463 C C   . LEU . . 689 ? 170.079 239.158 212.801 1.00  36.13 0 A 1
ATOM   2464 O O   . LEU . . 689 ? 170.845 239.176 213.770 1.00  36.13 0 A 1
ATOM   2465 C CB  . LEU . . 689 ? 167.914 240.406 212.626 1.00  36.13 0 A 1
ATOM   2466 C CG  . LEU . . 689 ? 167.480 240.337 214.085 1.00  36.13 0 A 1
ATOM   2467 C CD1 . LEU . . 689 ? 167.524 241.707 214.710 1.00  36.13 0 A 1
ATOM   2468 C CD2 . LEU . . 689 ? 166.098 239.741 214.185 1.00  36.13 0 A 1
ATOM   2469 N N   . LEU . . 690 ? 169.799 238.036 212.135 1.00  34.44 0 A 1
ATOM   2470 C CA  . LEU . . 690 ? 170.416 236.769 212.513 1.00  34.44 0 A 1
ATOM   2471 C C   . LEU . . 690 ? 171.937 236.851 212.461 1.00  34.44 0 A 1
ATOM   2472 O O   . LEU . . 690 ? 172.623 236.401 213.387 1.00  34.44 0 A 1
ATOM   2473 C CB  . LEU . . 690 ? 169.914 235.652 211.604 1.00  34.44 0 A 1
ATOM   2474 C CG  . LEU . . 690 ? 168.411 235.401 211.647 1.00  34.44 0 A 1
ATOM   2475 C CD1 . LEU . . 690 ? 167.945 234.730 210.372 1.00  34.44 0 A 1
ATOM   2476 C CD2 . LEU . . 690 ? 168.061 234.565 212.856 1.00  34.44 0 A 1
ATOM   2477 N N   . SER . . 691 ? 172.483 237.439 211.394 1.00  35.41 0 A 1
ATOM   2478 C CA  . SER . . 691 ? 173.934 237.499 211.254 1.00  35.41 0 A 1
ATOM   2479 C C   . SER . . 691 ? 174.557 238.406 212.306 1.00  35.41 0 A 1
ATOM   2480 O O   . SER . . 691 ? 175.474 237.998 213.024 1.00  35.41 0 A 1
ATOM   2481 C CB  . SER . . 691 ? 174.303 237.969 209.851 1.00  35.41 0 A 1
ATOM   2482 O OG  . SER . . 691 ? 173.582 237.245 208.878 1.00  35.41 0 A 1
ATOM   2483 N N   . ALA . . 692 ? 174.080 239.648 212.404 1.00  37.34 0 A 1
ATOM   2484 C CA  . ALA . . 692 ? 174.610 240.579 213.388 1.00  37.34 0 A 1
ATOM   2485 C C   . ALA . . 692 ? 174.440 240.077 214.810 1.00  37.34 0 A 1
ATOM   2486 O O   . ALA . . 692 ? 175.237 240.439 215.681 1.00  37.34 0 A 1
ATOM   2487 C CB  . ALA . . 692 ? 173.931 241.938 213.239 1.00  37.34 0 A 1
ATOM   2488 N N   . SER . . 693 ? 173.432 239.252 215.070 1.00  37.65 0 A 1
ATOM   2489 C CA  . SER . . 693 ? 173.239 238.738 216.415 1.00  37.65 0 A 1
ATOM   2490 C C   . SER . . 693 ? 174.168 237.575 216.723 1.00  37.65 0 A 1
ATOM   2491 O O   . SER . . 693 ? 175.022 237.674 217.607 1.00  37.65 0 A 1
ATOM   2492 C CB  . SER . . 693 ? 171.785 238.302 216.600 1.00  37.65 0 A 1
ATOM   2493 O OG  . SER . . 693 ? 170.912 239.411 216.571 1.00  37.65 0 A 1
ATOM   2494 N N   . PHE . . 694 ? 174.035 236.474 215.986 1.00  36.31 0 A 1
ATOM   2495 C CA  . PHE . . 694 ? 174.625 235.218 216.412 1.00  36.31 0 A 1
ATOM   2496 C C   . PHE . . 694 ? 175.853 234.798 215.627 1.00  36.31 0 A 1
ATOM   2497 O O   . PHE . . 694 ? 176.521 233.844 216.033 1.00  36.31 0 A 1
ATOM   2498 C CB  . PHE . . 694 ? 173.581 234.099 216.335 1.00  36.31 0 A 1
ATOM   2499 C CG  . PHE . . 694 ? 172.232 234.506 216.824 1.00  36.31 0 A 1
ATOM   2500 C CD1 . PHE . . 694 ? 171.988 234.653 218.174 1.00  36.31 0 A 1
ATOM   2501 C CD2 . PHE . . 694 ? 171.203 234.743 215.935 1.00  36.31 0 A 1
ATOM   2502 C CE1 . PHE . . 694 ? 170.750 235.027 218.624 1.00  36.31 0 A 1
ATOM   2503 C CE2 . PHE . . 694 ? 169.961 235.116 216.386 1.00  36.31 0 A 1
ATOM   2504 C CZ  . PHE . . 694 ? 169.735 235.260 217.729 1.00  36.31 0 A 1
ATOM   2505 N N   . LEU . . 695 ? 176.173 235.461 214.527 1.00  34.31 0 A 1
ATOM   2506 C CA  . LEU . . 695 ? 177.174 234.925 213.622 1.00  34.31 0 A 1
ATOM   2507 C C   . LEU . . 695 ? 178.310 235.877 213.295 1.00  34.31 0 A 1
ATOM   2508 O O   . LEU . . 695 ? 179.434 235.415 213.112 1.00  34.31 0 A 1
ATOM   2509 C CB  . LEU . . 695 ? 176.508 234.469 212.315 1.00  34.31 0 A 1
ATOM   2510 C CG  . LEU . . 695 ? 175.416 233.419 212.509 1.00  34.31 0 A 1
ATOM   2511 C CD1 . LEU . . 695 ? 174.570 233.256 211.258 1.00  34.31 0 A 1
ATOM   2512 C CD2 . LEU . . 695 ? 176.027 232.097 212.931 1.00  34.31 0 A 1
ATOM   2513 N N   . LEU . . 696 ? 178.066 237.181 213.229 1.00  39.54 0 A 1
ATOM   2514 C CA  . LEU . . 696 ? 179.079 238.126 212.779 1.00  39.54 0 A 1
ATOM   2515 C C   . LEU . . 696 ? 179.334 239.175 213.849 1.00  39.54 0 A 1
ATOM   2516 O O   . LEU . . 696 ? 178.392 239.792 214.355 1.00  39.54 0 A 1
ATOM   2517 C CB  . LEU . . 696 ? 178.654 238.797 211.470 1.00  39.54 0 A 1
ATOM   2518 C CG  . LEU . . 696 ? 178.655 237.910 210.224 1.00  39.54 0 A 1
ATOM   2519 C CD1 . LEU . . 696 ? 178.337 238.721 208.992 1.00  39.54 0 A 1
ATOM   2520 C CD2 . LEU . . 696 ? 179.983 237.208 210.068 1.00  39.54 0 A 1
ATOM   2521 N N   . THR . . 697 ? 180.616 239.431 214.127 1.00  50.53 0 A 1
ATOM   2522 C CA  . THR . . 697 ? 180.971 240.514 215.082 1.00  50.53 0 A 1
ATOM   2523 C C   . THR . . 697 ? 180.665 241.856 214.408 1.00  50.53 0 A 1
ATOM   2524 O O   . THR . . 697 ? 179.878 242.632 214.978 1.00  50.53 0 A 1
ATOM   2525 C CB  . THR . . 697 ? 182.448 240.418 215.486 1.00  50.53 0 A 1
ATOM   2526 C CG2 . THR . . 697 ? 182.744 239.212 216.351 1.00  50.53 0 A 1
ATOM   2527 O OG1 . THR . . 697 ? 183.224 240.349 214.290 1.00  50.53 0 A 1
ATOM   2528 N N   . GLY . . 698 ? 181.240 242.098 213.226 1.00  56.04 0 A 1
ATOM   2529 C CA  . GLY . . 698 ? 181.020 243.367 212.505 1.00  56.04 0 A 1
ATOM   2530 C C   . GLY . . 698 ? 182.316 243.908 211.930 1.00  56.04 0 A 1
ATOM   2531 O O   . GLY . . 698 ? 182.289 245.029 211.385 1.00  56.04 0 A 1
ATOM   2532 N N   . GLY . . 699 ? 183.405 243.145 212.062 1.00  60.52 0 A 1
ATOM   2533 C CA  . GLY . . 699 ? 184.716 243.578 211.542 1.00  60.52 0 A 1
ATOM   2534 C C   . GLY . . 699 ? 184.952 243.056 210.141 1.00  60.52 0 A 1
ATOM   2535 O O   . GLY . . 699 ? 184.425 243.673 209.195 1.00  60.52 0 A 1
ATOM   2536 N N   . LYS . . 700 ? 185.725 241.976 210.016 1.00  59.12 0 A 1
ATOM   2537 C CA  . LYS . . 700 ? 185.989 241.348 208.696 1.00  59.12 0 A 1
ATOM   2538 C C   . LYS . . 700 ? 186.522 239.938 208.951 1.00  59.12 0 A 1
ATOM   2539 O O   . LYS . . 700 ? 187.660 239.832 209.451 1.00  59.12 0 A 1
ATOM   2540 C CB  . LYS . . 700 ? 186.986 242.167 207.870 1.00  59.12 0 A 1
ATOM   2541 C CG  . LYS . . 700 ? 187.254 241.626 206.472 1.00  59.12 0 A 1
ATOM   2542 C CD  . LYS . . 700 ? 188.207 242.494 205.678 1.00  59.12 0 A 1
ATOM   2543 C CE  . LYS . . 700 ? 188.500 241.952 204.296 1.00  59.12 0 A 1
ATOM   2544 N NZ  . LYS . . 700 ? 189.436 242.831 203.554 1.00  59.12 1 A 1
ATOM   2545 N N   . ASN . . 701 ? 185.725 238.914 208.630 1.00  58.10 0 A 1
ATOM   2546 C CA  . ASN . . 701 ? 186.138 237.494 208.817 1.00  58.10 0 A 1
ATOM   2547 C C   . ASN . . 701 ? 186.420 237.213 210.298 1.00  58.10 0 A 1
ATOM   2548 O O   . ASN . . 701 ? 187.245 236.323 210.577 1.00  58.10 0 A 1
ATOM   2549 C CB  . ASN . . 701 ? 187.280 237.081 207.882 1.00  58.10 0 A 1
ATOM   2550 C CG  . ASN . . 701 ? 187.163 237.691 206.500 1.00  58.10 0 A 1
ATOM   2551 N ND2 . ASN . . 701 ? 186.053 237.439 205.829 1.00  58.10 0 A 1
ATOM   2552 O OD1 . ASN . . 701 ? 188.075 238.373 206.038 1.00  58.10 0 A 1
ATOM   2553 N N   . VAL . . 702 ? 185.758 237.934 211.207 1.00  54.69 0 A 1
ATOM   2554 C CA  . VAL . . 702 ? 185.916 237.659 212.667 1.00  54.69 0 A 1
ATOM   2555 C C   . VAL . . 702 ? 184.675 236.894 213.130 1.00  54.69 0 A 1
ATOM   2556 O O   . VAL . . 702 ? 183.568 237.465 213.060 1.00  54.69 0 A 1
ATOM   2557 C CB  . VAL . . 702 ? 186.123 238.948 213.486 1.00  54.69 0 A 1
ATOM   2558 C CG1 . VAL . . 702 ? 186.554 238.643 214.913 1.00  54.69 0 A 1
ATOM   2559 C CG2 . VAL . . 702 ? 187.104 239.900 212.823 1.00  54.69 0 A 1
ATOM   2560 N N   . LEU . . 703 ? 184.855 235.646 213.571 1.00  47.41 0 A 1
ATOM   2561 C CA  . LEU . . 703 ? 183.691 234.811 213.964 1.00  47.41 0 A 1
ATOM   2562 C C   . LEU . . 703 ? 183.359 235.069 215.436 1.00  47.41 0 A 1
ATOM   2563 O O   . LEU . . 703 ? 184.293 235.359 216.207 1.00  47.41 0 A 1
ATOM   2564 C CB  . LEU . . 703 ? 184.020 233.337 213.713 1.00  47.41 0 A 1
ATOM   2565 C CG  . LEU . . 703 ? 184.264 232.962 212.252 1.00  47.41 0 A 1
ATOM   2566 C CD1 . LEU . . 703 ? 184.230 231.453 212.067 1.00  47.41 0 A 1
ATOM   2567 C CD2 . LEU . . 703 ? 183.252 233.636 211.338 1.00  47.41 0 A 1
ATOM   2568 N N   . VAL . . 704 ? 182.080 234.963 215.804 1.00  47.57 0 A 1
ATOM   2569 C CA  . VAL . . 704 ? 181.654 235.221 217.176 1.00  47.57 0 A 1
ATOM   2570 C C   . VAL . . 704 ? 182.055 234.038 218.050 1.00  47.57 0 A 1
ATOM   2571 O O   . VAL . . 704 ? 181.883 232.884 217.639 1.00  47.57 0 A 1
ATOM   2572 C CB  . VAL . . 704 ? 180.142 235.481 217.244 1.00  47.57 0 A 1
ATOM   2573 C CG1 . VAL . . 704 ? 179.725 235.834 218.651 1.00  47.57 0 A 1
ATOM   2574 C CG2 . VAL . . 704 ? 179.760 236.591 216.297 1.00  47.57 0 A 1
ATOM   2575 N N   . PRO . . 705 ? 182.630 234.272 219.228 1.00  53.79 0 A 1
ATOM   2576 C CA  . PRO . . 705 ? 183.043 233.156 220.086 1.00  53.79 0 A 1
ATOM   2577 C C   . PRO . . 705 ? 181.865 232.295 220.515 1.00  53.79 0 A 1
ATOM   2578 O O   . PRO . . 705 ? 180.704 232.700 220.450 1.00  53.79 0 A 1
ATOM   2579 C CB  . PRO . . 705 ? 183.680 233.853 221.291 1.00  53.79 0 A 1
ATOM   2580 C CG  . PRO . . 705 ? 184.099 235.185 220.778 1.00  53.79 0 A 1
ATOM   2581 C CD  . PRO . . 705 ? 183.091 235.571 219.746 1.00  53.79 0 A 1
ATOM   2582 N N   . ASP . . 706 ? 182.187 231.085 220.978 1.00  55.81 0 A 1
ATOM   2583 C CA  . ASP . . 706 ? 181.175 230.190 221.522 1.00  55.81 0 A 1
ATOM   2584 C C   . ASP . . 706 ? 180.723 230.601 222.916 1.00  55.81 0 A 1
ATOM   2585 O O   . ASP . . 706 ? 179.610 230.250 223.322 1.00  55.81 0 A 1
ATOM   2586 C CB  . ASP . . 706 ? 181.702 228.755 221.570 1.00  55.81 0 A 1
ATOM   2587 C CG  . ASP . . 706 ? 181.568 228.042 220.245 1.00  55.81 0 A 1
ATOM   2588 O OD1 . ASP . . 706 ? 181.041 228.650 219.291 1.00  55.81 0 A 1
ATOM   2589 O OD2 . ASP . . 706 ? 181.998 226.873 220.158 1.00  55.81 -1 A 1
ATOM   2590 N N   . ARG . . 707 ? 181.564 231.321 223.659 1.00  62.34 0 A 1
ATOM   2591 C CA  . ARG . . 707 ? 181.149 231.819 224.963 1.00  62.34 0 A 1
ATOM   2592 C C   . ARG . . 707 ? 180.088 232.902 224.833 1.00  62.34 0 A 1
ATOM   2593 O O   . ARG . . 707 ? 179.246 233.053 225.723 1.00  62.34 0 A 1
ATOM   2594 C CB  . ARG . . 707 ? 182.361 232.346 225.728 1.00  62.34 0 A 1
ATOM   2595 C CG  . ARG . . 707 ? 183.210 233.322 224.934 1.00  62.34 0 A 1
ATOM   2596 C CD  . ARG . . 707 ? 184.553 233.551 225.598 1.00  62.34 0 A 1
ATOM   2597 N NE  . ARG . . 707 ? 185.442 234.370 224.778 1.00  62.34 0 A 1
ATOM   2598 C CZ  . ARG . . 707 ? 186.125 233.918 223.732 1.00  62.34 0 A 1
ATOM   2599 N NH1 . ARG . . 707 ? 186.027 232.646 223.370 1.00  62.34 1 A 1
ATOM   2600 N NH2 . ARG . . 707 ? 186.908 234.738 223.045 1.00  62.34 0 A 1
ATOM   2601 N N   . ASP . . 708 ? 180.106 233.657 223.733 1.00  59.49 0 A 1
ATOM   2602 C CA  . ASP . . 708 ? 179.117 234.706 223.526 1.00  59.49 0 A 1
ATOM   2603 C C   . ASP . . 708 ? 177.794 234.135 223.031 1.00  59.49 0 A 1
ATOM   2604 O O   . ASP . . 708 ? 176.723 234.593 223.443 1.00  59.49 0 A 1
ATOM   2605 C CB  . ASP . . 708 ? 179.660 235.740 222.538 1.00  59.49 0 A 1
ATOM   2606 C CG  . ASP . . 708 ? 179.151 237.140 222.818 1.00  59.49 0 A 1
ATOM   2607 O OD1 . ASP . . 708 ? 177.936 237.380 222.655 1.00  59.49 0 A 1
ATOM   2608 O OD2 . ASP . . 708 ? 179.967 238.001 223.208 1.00  59.49 -1 A 1
ATOM   2609 N N   . VAL . . 709 ? 177.852 233.139 222.152 1.00  49.24 0 A 1
ATOM   2610 C CA  . VAL . . 709 ? 176.665 232.443 221.670 1.00  49.24 0 A 1
ATOM   2611 C C   . VAL . . 709 ? 177.069 231.018 221.319 1.00  49.24 0 A 1
ATOM   2612 O O   . VAL . . 709 ? 178.022 230.798 220.564 1.00  49.24 0 A 1
ATOM   2613 C CB  . VAL . . 709 ? 176.030 233.181 220.475 1.00  49.24 0 A 1
ATOM   2614 C CG1 . VAL . . 709 ? 176.983 233.216 219.305 1.00  49.24 0 A 1
ATOM   2615 C CG2 . VAL . . 709 ? 174.733 232.527 220.070 1.00  49.24 0 A 1
ATOM   2616 N N   . ARG . . 710 ? 176.358 230.042 221.876 1.00  45.66 0 A 1
ATOM   2617 C CA  . ARG . . 710 ? 176.778 228.654 221.784 1.00  45.66 0 A 1
ATOM   2618 C C   . ARG . . 710 ? 176.615 228.126 220.359 1.00  45.66 0 A 1
ATOM   2619 O O   . ARG . . 710 ? 176.043 228.773 219.483 1.00  45.66 0 A 1
ATOM   2620 C CB  . ARG . . 710 ? 175.987 227.793 222.764 1.00  45.66 0 A 1
ATOM   2621 C CG  . ARG . . 710 ? 174.504 227.739 222.471 1.00  45.66 0 A 1
ATOM   2622 C CD  . ARG . . 710 ? 173.685 227.578 223.739 1.00  45.66 0 A 1
ATOM   2623 N NE  . ARG . . 710 ? 173.839 228.718 224.635 1.00  45.66 0 A 1
ATOM   2624 C CZ  . ARG . . 710 ? 174.096 228.617 225.934 1.00  45.66 0 A 1
ATOM   2625 N NH1 . ARG . . 710 ? 174.223 227.423 226.495 1.00  45.66 1 A 1
ATOM   2626 N NH2 . ARG . . 710 ? 174.224 229.709 226.673 1.00  45.66 0 A 1
ATOM   2627 N N   . VAL . . 711 ? 177.128 226.912 220.141 1.00  42.84 0 A 1
ATOM   2628 C CA  . VAL . . 711 ? 177.120 226.332 218.803 1.00  42.84 0 A 1
ATOM   2629 C C   . VAL . . 711 ? 175.721 225.894 218.399 1.00  42.84 0 A 1
ATOM   2630 O O   . VAL . . 711 ? 175.417 225.806 217.205 1.00  42.84 0 A 1
ATOM   2631 C CB  . VAL . . 711 ? 178.114 225.161 218.722 1.00  42.84 0 A 1
ATOM   2632 C CG1 . VAL . . 711 ? 179.521 225.684 218.568 1.00  42.84 0 A 1
ATOM   2633 C CG2 . VAL . . 711 ? 178.001 224.288 219.952 1.00  42.84 0 A 1
ATOM   2634 N N   . SER . . 712 ? 174.849 225.609 219.365 1.00  40.91 0 A 1
ATOM   2635 C CA  . SER . . 712 ? 173.471 225.279 219.022 1.00  40.91 0 A 1
ATOM   2636 C C   . SER . . 712 ? 172.765 226.477 218.402 1.00  40.91 0 A 1
ATOM   2637 O O   . SER . . 712 ? 172.151 226.371 217.332 1.00  40.91 0 A 1
ATOM   2638 C CB  . SER . . 712 ? 172.723 224.801 220.262 1.00  40.91 0 A 1
ATOM   2639 O OG  . SER . . 712 ? 172.628 225.834 221.223 1.00  40.91 0 A 1
ATOM   2640 N N   . VAL . . 713 ? 172.845 227.630 219.068 1.00  38.45 0 A 1
ATOM   2641 C CA  . VAL . . 713 ? 172.235 228.846 218.544 1.00  38.45 0 A 1
ATOM   2642 C C   . VAL . . 713 ? 172.884 229.245 217.226 1.00  38.45 0 A 1
ATOM   2643 O O   . VAL . . 713 ? 172.213 229.738 216.313 1.00  38.45 0 A 1
ATOM   2644 C CB  . VAL . . 713 ? 172.326 229.971 219.591 1.00  38.45 0 A 1
ATOM   2645 C CG1 . VAL . . 713 ? 171.609 231.206 219.109 1.00  38.45 0 A 1
ATOM   2646 C CG2 . VAL . . 713 ? 171.745 229.506 220.908 1.00  38.45 0 A 1
ATOM   2647 N N   . LYS . . 714 ? 174.189 229.014 217.090 1.00  39.30 0 A 1
ATOM   2648 C CA  . LYS . . 714 ? 174.873 229.357 215.846 1.00  39.30 0 A 1
ATOM   2649 C C   . LYS . . 714 ? 174.392 228.488 214.695 1.00  39.30 0 A 1
ATOM   2650 O O   . LYS . . 714 ? 174.130 228.984 213.592 1.00  39.30 0 A 1
ATOM   2651 C CB  . LYS . . 714 ? 176.380 229.213 216.024 1.00  39.30 0 A 1
ATOM   2652 C CG  . LYS . . 714 ? 177.028 230.347 216.765 1.00  39.30 0 A 1
ATOM   2653 C CD  . LYS . . 714 ? 178.525 230.258 216.641 1.00  39.30 0 A 1
ATOM   2654 C CE  . LYS . . 714 ? 179.201 231.351 217.422 1.00  39.30 0 A 1
ATOM   2655 N NZ  . LYS . . 714 ? 180.628 231.017 217.649 1.00  39.30 1 A 1
ATOM   2656 N N   . ALA . . 715 ? 174.287 227.179 214.930 1.00  34.24 0 A 1
ATOM   2657 C CA  . ALA . . 715 ? 173.791 226.280 213.899 1.00  34.24 0 A 1
ATOM   2658 C C   . ALA . . 715 ? 172.366 226.633 213.510 1.00  34.24 0 A 1
ATOM   2659 O O   . ALA . . 715 ? 172.024 226.651 212.322 1.00  34.24 0 A 1
ATOM   2660 C CB  . ALA . . 715 ? 173.874 224.834 214.382 1.00  34.24 0 A 1
ATOM   2661 N N   . LEU . . 716 ? 171.521 226.925 214.497 1.00  33.27 0 A 1
ATOM   2662 C CA  . LEU . . 716 ? 170.136 227.262 214.193 1.00  33.27 0 A 1
ATOM   2663 C C   . LEU . . 716 ? 170.038 228.581 213.440 1.00  33.27 0 A 1
ATOM   2664 O O   . LEU . . 716 ? 169.192 228.731 212.552 1.00  33.27 0 A 1
ATOM   2665 C CB  . LEU . . 716 ? 169.321 227.306 215.479 1.00  33.27 0 A 1
ATOM   2666 C CG  . LEU . . 716 ? 168.434 226.085 215.682 1.00  33.27 0 A 1
ATOM   2667 C CD1 . LEU . . 716 ? 167.848 226.080 217.078 1.00  33.27 0 A 1
ATOM   2668 C CD2 . LEU . . 716 ? 167.345 226.061 214.631 1.00  33.27 0 A 1
ATOM   2669 N N   . ALA . . 717 ? 170.907 229.540 213.760 1.00  31.83 0 A 1
ATOM   2670 C CA  . ALA . . 717 ? 170.897 230.810 213.047 1.00  31.83 0 A 1
ATOM   2671 C C   . ALA . . 717 ? 171.367 230.639 211.610 1.00  31.83 0 A 1
ATOM   2672 O O   . ALA . . 717 ? 170.826 231.270 210.698 1.00  31.83 0 A 1
ATOM   2673 C CB  . ALA . . 717 ? 171.762 231.830 213.781 1.00  31.83 0 A 1
ATOM   2674 N N   . LEU . . 718 ? 172.364 229.780 211.385 1.00  31.01 0 A 1
ATOM   2675 C CA  . LEU . . 718 ? 172.797 229.500 210.019 1.00  31.01 0 A 1
ATOM   2676 C C   . LEU . . 718 ? 171.704 228.789 209.231 1.00  31.01 0 A 1
ATOM   2677 O O   . LEU . . 718 ? 171.507 229.065 208.043 1.00  31.01 0 A 1
ATOM   2678 C CB  . LEU . . 718 ? 174.075 228.667 210.030 1.00  31.01 0 A 1
ATOM   2679 C CG  . LEU . . 718 ? 175.383 229.388 210.328 1.00  31.01 0 A 1
ATOM   2680 C CD1 . LEU . . 718 ? 176.375 228.421 210.926 1.00  31.01 0 A 1
ATOM   2681 C CD2 . LEU . . 718 ? 175.940 230.010 209.064 1.00  31.01 0 A 1
ATOM   2682 N N   . SER . . 719 ? 170.966 227.888 209.880 1.00  30.62 0 A 1
ATOM   2683 C CA  . SER . . 719 ? 169.856 227.225 209.204 1.00  30.62 0 A 1
ATOM   2684 C C   . SER . . 719 ? 168.745 228.209 208.863 1.00  30.62 0 A 1
ATOM   2685 O O   . SER . . 719 ? 168.149 228.130 207.782 1.00  30.62 0 A 1
ATOM   2686 C CB  . SER . . 719 ? 169.325 226.087 210.067 1.00  30.62 0 A 1
ATOM   2687 O OG  . SER . . 719 ? 168.783 226.589 211.272 1.00  30.62 0 A 1
ATOM   2688 N N   . CYS . . 720 ? 168.466 229.157 209.758 1.00  31.41 0 A 1
ATOM   2689 C CA  . CYS . . 720 ? 167.460 230.171 209.464 1.00  31.41 0 A 1
ATOM   2690 C C   . CYS . . 720 ? 167.908 231.083 208.331 1.00  31.41 0 A 1
ATOM   2691 O O   . CYS . . 720 ? 167.102 231.462 207.474 1.00  31.41 0 A 1
ATOM   2692 C CB  . CYS . . 720 ? 167.152 230.992 210.714 1.00  31.41 0 A 1
ATOM   2693 S SG  . CYS . . 720 ? 166.202 230.115 211.962 1.00  31.41 0 A 1
ATOM   2694 N N   . VAL . . 721 ? 169.190 231.443 208.305 1.00  28.87 0 A 1
ATOM   2695 C CA  . VAL . . 721 ? 169.692 232.276 207.221 1.00  28.87 0 A 1
ATOM   2696 C C   . VAL . . 721 ? 169.610 231.534 205.896 1.00  28.87 0 A 1
ATOM   2697 O O   . VAL . . 721 ? 169.274 232.121 204.863 1.00  28.87 0 A 1
ATOM   2698 C CB  . VAL . . 721 ? 171.124 232.748 207.521 1.00  28.87 0 A 1
ATOM   2699 C CG1 . VAL . . 721 ? 171.719 233.376 206.293 1.00  28.87 0 A 1
ATOM   2700 C CG2 . VAL . . 721 ? 171.122 233.740 208.664 1.00  28.87 0 A 1
ATOM   2701 N N   . GLY . . 722 ? 169.897 230.232 205.902 1.00  27.73 0 A 1
ATOM   2702 C CA  . GLY . . 722 ? 169.747 229.454 204.684 1.00  27.73 0 A 1
ATOM   2703 C C   . GLY . . 722 ? 168.305 229.377 204.219 1.00  27.73 0 A 1
ATOM   2704 O O   . GLY . . 722 ? 168.014 229.528 203.030 1.00  27.73 0 A 1
ATOM   2705 N N   . ALA . . 723 ? 167.383 229.142 205.152 1.00  28.73 0 A 1
ATOM   2706 C CA  . ALA . . 723 ? 165.975 229.069 204.792 1.00  28.73 0 A 1
ATOM   2707 C C   . ALA . . 723 ? 165.453 230.403 204.276 1.00  28.73 0 A 1
ATOM   2708 O O   . ALA . . 723 ? 164.574 230.430 203.408 1.00  28.73 0 A 1
ATOM   2709 C CB  . ALA . . 723 ? 165.160 228.596 205.990 1.00  28.73 0 A 1
ATOM   2710 N N   . ALA . . 724 ? 165.981 231.517 204.783 1.00  29.71 0 A 1
ATOM   2711 C CA  . ALA . . 724 ? 165.588 232.828 204.277 1.00  29.71 0 A 1
ATOM   2712 C C   . ALA . . 724 ? 166.199 233.111 202.911 1.00  29.71 0 A 1
ATOM   2713 O O   . ALA . . 724 ? 165.544 233.699 202.045 1.00  29.71 0 A 1
ATOM   2714 C CB  . ALA . . 724 ? 165.992 233.919 205.265 1.00  29.71 0 A 1
ATOM   2715 N N   . VAL . . 725 ? 167.455 232.714 202.708 1.00  29.32 0 A 1
ATOM   2716 C CA  . VAL . . 725 ? 168.104 232.900 201.417 1.00  29.32 0 A 1
ATOM   2717 C C   . VAL . . 725 ? 167.406 232.084 200.343 1.00  29.32 0 A 1
ATOM   2718 O O   . VAL . . 725 ? 167.352 232.492 199.178 1.00  29.32 0 A 1
ATOM   2719 C CB  . VAL . . 725 ? 169.599 232.542 201.537 1.00  29.32 0 A 1
ATOM   2720 C CG1 . VAL . . 725 ? 170.150 232.051 200.218 1.00  29.32 0 A 1
ATOM   2721 C CG2 . VAL . . 725 ? 170.379 233.734 202.029 1.00  29.32 0 A 1
ATOM   2722 N N   . ALA . . 726 ? 166.847 230.929 200.715 1.00  29.32 0 A 1
ATOM   2723 C CA  . ALA . . 726 ? 166.081 230.146 199.753 1.00  29.32 0 A 1
ATOM   2724 C C   . ALA . . 726 ? 164.952 230.971 199.147 1.00  29.32 0 A 1
ATOM   2725 O O   . ALA . . 726 ? 164.647 230.841 197.957 1.00  29.32 0 A 1
ATOM   2726 C CB  . ALA . . 726 ? 165.528 228.886 200.416 1.00  29.32 0 A 1
ATOM   2727 N N   . LEU . . 727 ? 164.334 231.838 199.944 1.00  32.73 0 A 1
ATOM   2728 C CA  . LEU . . 727 ? 163.255 232.689 199.463 1.00  32.73 0 A 1
ATOM   2729 C C   . LEU . . 727 ? 163.752 233.984 198.836 1.00  32.73 0 A 1
ATOM   2730 O O   . LEU . . 727 ? 163.102 234.509 197.926 1.00  32.73 0 A 1
ATOM   2731 C CB  . LEU . . 727 ? 162.300 233.023 200.606 1.00  32.73 0 A 1
ATOM   2732 C CG  . LEU . . 727 ? 161.852 231.877 201.508 1.00  32.73 0 A 1
ATOM   2733 C CD1 . LEU . . 727 ? 161.249 232.432 202.775 1.00  32.73 0 A 1
ATOM   2734 C CD2 . LEU . . 727 ? 160.857 231.004 200.786 1.00  32.73 0 A 1
ATOM   2735 N N   . HIS . . 728 ? 164.889 234.505 199.291 1.00  32.47 0 A 1
ATOM   2736 C CA  . HIS . . 728 ? 165.352 235.832 198.886 1.00  32.47 0 A 1
ATOM   2737 C C   . HIS . . 728 ? 166.870 235.835 198.869 1.00  32.47 0 A 1
ATOM   2738 O O   . HIS . . 728 ? 167.517 236.209 199.855 1.00  32.47 0 A 1
ATOM   2739 C CB  . HIS . . 728 ? 164.813 236.913 199.822 1.00  32.47 0 A 1
ATOM   2740 C CG  . HIS . . 728 ? 164.834 238.287 199.233 1.00  32.47 0 A 1
ATOM   2741 C CD2 . HIS . . 728 ? 165.549 239.388 199.565 1.00  32.47 0 A 1
ATOM   2742 N ND1 . HIS . . 728 ? 164.046 238.651 198.163 1.00  32.47 0 A 1
ATOM   2743 C CE1 . HIS . . 728 ? 164.278 239.914 197.858 1.00  32.47 0 A 1
ATOM   2744 N NE2 . HIS . . 728 ? 165.184 240.386 198.695 1.00  32.47 0 A 1
ATOM   2745 N N   . PRO . . 729 ? 167.481 235.421 197.756 1.00  32.09 0 A 1
ATOM   2746 C CA  . PRO . . 729 ? 168.950 235.341 197.712 1.00  32.09 0 A 1
ATOM   2747 C C   . PRO . . 729 ? 169.635 236.679 197.878 1.00  32.09 0 A 1
ATOM   2748 O O   . PRO . . 729 ? 170.770 236.726 198.369 1.00  32.09 0 A 1
ATOM   2749 C CB  . PRO . . 729 ? 169.232 234.747 196.326 1.00  32.09 0 A 1
ATOM   2750 C CG  . PRO . . 729 ? 167.955 234.170 195.872 1.00  32.09 0 A 1
ATOM   2751 C CD  . PRO . . 729 ? 166.862 234.953 196.509 1.00  32.09 0 A 1
ATOM   2752 N N   . GLU . . 730 ? 168.983 237.768 197.469 1.00  33.92 0 A 1
ATOM   2753 C CA  . GLU . . 730 ? 169.586 239.090 197.575 1.00  33.92 0 A 1
ATOM   2754 C C   . GLU . . 730 ? 169.998 239.406 199.006 1.00  33.92 0 A 1
ATOM   2755 O O   . GLU . . 730 ? 171.013 240.078 199.223 1.00  33.92 0 A 1
ATOM   2756 C CB  . GLU . . 730 ? 168.612 240.145 197.053 1.00  33.92 0 A 1
ATOM   2757 C CG  . GLU . . 730 ? 168.175 239.939 195.606 1.00  33.92 0 A 1
ATOM   2758 C CD  . GLU . . 730 ? 166.975 239.016 195.466 1.00  33.92 0 A 1
ATOM   2759 O OE1 . GLU . . 730 ? 166.617 238.338 196.446 1.00  33.92 0 A 1
ATOM   2760 O OE2 . GLU . . 730 ? 166.387 238.964 194.367 1.00  33.92 -1 A 1
ATOM   2761 N N   . SER . . 731 ? 169.238 238.917 199.989 1.00  33.01 0 A 1
ATOM   2762 C CA  . SER . . 731 ? 169.573 239.165 201.386 1.00  33.01 0 A 1
ATOM   2763 C C   . SER . . 731 ? 170.976 238.682 201.727 1.00  33.01 0 A 1
ATOM   2764 O O   . SER . . 731 ? 171.650 239.286 202.567 1.00  33.01 0 A 1
ATOM   2765 C CB  . SER . . 731 ? 168.548 238.495 202.298 1.00  33.01 0 A 1
ATOM   2766 O OG  . SER . . 731 ? 168.213 237.203 201.829 1.00  33.01 0 A 1
ATOM   2767 N N   . PHE . . 732 ? 171.438 237.610 201.084 1.00  30.18 0 A 1
ATOM   2768 C CA  . PHE . . 732 ? 172.767 237.097 201.377 1.00  30.18 0 A 1
ATOM   2769 C C   . PHE . . 732 ? 173.864 238.083 201.007 1.00  30.18 0 A 1
ATOM   2770 O O   . PHE . . 732 ? 174.958 238.015 201.573 1.00  30.18 0 A 1
ATOM   2771 C CB  . PHE . . 732 ? 172.984 235.775 200.644 1.00  30.18 0 A 1
ATOM   2772 C CG  . PHE . . 732 ? 174.281 235.102 200.972 1.00  30.18 0 A 1
ATOM   2773 C CD1 . PHE . . 732 ? 174.432 234.406 202.156 1.00  30.18 0 A 1
ATOM   2774 C CD2 . PHE . . 732 ? 175.345 235.150 200.090 1.00  30.18 0 A 1
ATOM   2775 C CE1 . PHE . . 732 ? 175.617 233.779 202.456 1.00  30.18 0 A 1
ATOM   2776 C CE2 . PHE . . 732 ? 176.533 234.522 200.386 1.00  30.18 0 A 1
ATOM   2777 C CZ  . PHE . . 732 ? 176.667 233.836 201.568 1.00  30.18 0 A 1
ATOM   2778 N N   . PHE . . 733 ? 173.595 239.008 200.092 1.00  36.71 0 A 1
ATOM   2779 C CA  . PHE . . 733 ? 174.626 239.893 199.575 1.00  36.71 0 A 1
ATOM   2780 C C   . PHE . . 733 ? 174.636 241.257 200.242 1.00  36.71 0 A 1
ATOM   2781 O O   . PHE . . 733 ? 175.502 242.076 199.929 1.00  36.71 0 A 1
ATOM   2782 C CB  . PHE . . 733 ? 174.464 240.040 198.063 1.00  36.71 0 A 1
ATOM   2783 C CG  . PHE . . 733 ? 174.643 238.756 197.325 1.00  36.71 0 A 1
ATOM   2784 C CD1 . PHE . . 733 ? 173.579 237.892 197.145 1.00  36.71 0 A 1
ATOM   2785 C CD2 . PHE . . 733 ? 175.882 238.390 196.843 1.00  36.71 0 A 1
ATOM   2786 C CE1 . PHE . . 733 ? 173.747 236.703 196.484 1.00  36.71 0 A 1
ATOM   2787 C CE2 . PHE . . 733 ? 176.051 237.203 196.180 1.00  36.71 0 A 1
ATOM   2788 C CZ  . PHE . . 733 ? 174.983 236.359 196.002 1.00  36.71 0 A 1
ATOM   2789 N N   . SER . . 734 ? 173.717 241.508 201.167 1.00  36.95 0 A 1
ATOM   2790 C CA  . SER . . 734 ? 173.638 242.794 201.842 1.00  36.95 0 A 1
ATOM   2791 C C   . SER . . 734 ? 174.920 243.096 202.609 1.00  36.95 0 A 1
ATOM   2792 O O   . SER . . 734 ? 175.623 242.195 203.069 1.00  36.95 0 A 1
ATOM   2793 C CB  . SER . . 734 ? 172.455 242.802 202.806 1.00  36.95 0 A 1
ATOM   2794 O OG  . SER . . 734 ? 171.224 242.867 202.115 1.00  36.95 0 A 1
ATOM   2795 N N   . LYS . . 735 ? 175.224 244.385 202.739 1.00  41.31 0 A 1
ATOM   2796 C CA  . LYS . . 735 ? 176.145 244.814 203.778 1.00  41.31 0 A 1
ATOM   2797 C C   . LYS . . 735 ? 175.533 244.509 205.135 1.00  41.31 0 A 1
ATOM   2798 O O   . LYS . . 735 ? 174.315 244.579 205.315 1.00  41.31 0 A 1
ATOM   2799 C CB  . LYS . . 735 ? 176.443 246.309 203.667 1.00  41.31 0 A 1
ATOM   2800 C CG  . LYS . . 735 ? 177.083 246.726 202.363 1.00  41.31 0 A 1
ATOM   2801 C CD  . LYS . . 735 ? 177.330 248.218 202.323 1.00  41.31 0 A 1
ATOM   2802 C CE  . LYS . . 735 ? 178.732 248.516 201.833 1.00  41.31 0 A 1
ATOM   2803 N NZ  . LYS . . 735 ? 179.740 247.678 202.533 1.00  41.31 1 A 1
ATOM   2804 N N   . LEU . . 736 ? 176.385 244.153 206.095 1.00  41.04 0 A 1
ATOM   2805 C CA  . LEU . . 736 ? 175.876 243.771 207.408 1.00  41.04 0 A 1
ATOM   2806 C C   . LEU . . 736 ? 175.108 244.915 208.057 1.00  41.04 0 A 1
ATOM   2807 O O   . LEU . . 736 ? 174.092 244.691 208.723 1.00  41.04 0 A 1
ATOM   2808 C CB  . LEU . . 736 ? 177.028 243.313 208.299 1.00  41.04 0 A 1
ATOM   2809 C CG  . LEU . . 736 ? 176.700 242.940 209.743 1.00  41.04 0 A 1
ATOM   2810 C CD1 . LEU . . 736 ? 175.583 241.921 209.808 1.00  41.04 0 A 1
ATOM   2811 C CD2 . LEU . . 736 ? 177.944 242.410 210.424 1.00  41.04 0 A 1
ATOM   2812 N N   . TYR . . 737 ? 175.559 246.148 207.852 1.00  48.07 0 A 1
ATOM   2813 C CA  . TYR . . 737 ? 174.951 247.321 208.458 1.00  48.07 0 A 1
ATOM   2814 C C   . TYR . . 737 ? 174.511 248.294 207.377 1.00  48.07 0 A 1
ATOM   2815 O O   . TYR . . 737 ? 175.296 248.628 206.484 1.00  48.07 0 A 1
ATOM   2816 C CB  . TYR . . 737 ? 175.933 247.990 209.416 1.00  48.07 0 A 1
ATOM   2817 C CG  . TYR . . 737 ? 176.266 247.106 210.583 1.00  48.07 0 A 1
ATOM   2818 C CD1 . TYR . . 737 ? 175.296 246.756 211.498 1.00  48.07 0 A 1
ATOM   2819 C CD2 . TYR . . 737 ? 177.539 246.594 210.750 1.00  48.07 0 A 1
ATOM   2820 C CE1 . TYR . . 737 ? 175.581 245.937 212.551 1.00  48.07 0 A 1
ATOM   2821 C CE2 . TYR . . 737 ? 177.836 245.774 211.808 1.00  48.07 0 A 1
ATOM   2822 C CZ  . TYR . . 737 ? 176.852 245.449 212.708 1.00  48.07 0 A 1
ATOM   2823 O OH  . TYR . . 737 ? 177.136 244.631 213.771 1.00  48.07 0 A 1
ATOM   2824 N N   . LYS . . 738 ? 173.255 248.737 207.454 1.00  49.25 0 A 1
ATOM   2825 C CA  . LYS . . 738 ? 172.783 249.788 206.558 1.00  49.25 0 A 1
ATOM   2826 C C   . LYS . . 738 ? 173.615 251.050 206.729 1.00  49.25 0 A 1
ATOM   2827 O O   . LYS . . 738 ? 174.300 251.495 205.801 1.00  49.25 0 A 1
ATOM   2828 C CB  . LYS . . 738 ? 171.311 250.089 206.829 1.00  49.25 0 A 1
ATOM   2829 C CG  . LYS . . 738 ? 170.360 248.968 206.501 1.00  49.25 0 A 1
ATOM   2830 C CD  . LYS . . 738 ? 168.930 249.408 206.737 1.00  49.25 0 A 1
ATOM   2831 C CE  . LYS . . 738 ? 168.462 250.365 205.663 1.00  49.25 0 A 1
ATOM   2832 N NZ  . LYS . . 738 ? 167.893 249.640 204.497 1.00  49.25 1 A 1
ATOM   2833 N N   . VAL . . 739 ? 173.560 251.642 207.914 1.00  56.72 0 A 1
ATOM   2834 C CA  . VAL . . 739 ? 174.441 252.744 208.282 1.00  56.72 0 A 1
ATOM   2835 C C   . VAL . . 739 ? 175.663 252.138 208.964 1.00  56.72 0 A 1
ATOM   2836 O O   . VAL . . 739 ? 175.514 251.511 210.024 1.00  56.72 0 A 1
ATOM   2837 C CB  . VAL . . 739 ? 173.736 253.747 209.199 1.00  56.72 0 A 1
ATOM   2838 C CG1 . VAL . . 739 ? 174.739 254.734 209.773 1.00  56.72 0 A 1
ATOM   2839 C CG2 . VAL . . 739 ? 172.645 254.471 208.433 1.00  56.72 0 A 1
ATOM   2840 N N   . PRO . . 740 ? 176.856 252.282 208.398 1.00  61.47 0 A 1
ATOM   2841 C CA  . PRO . . 740 ? 178.004 251.516 208.889 1.00  61.47 0 A 1
ATOM   2842 C C   . PRO . . 740 ? 178.389 251.890 210.309 1.00  61.47 0 A 1
ATOM   2843 O O   . PRO . . 740 ? 178.013 252.937 210.840 1.00  61.47 0 A 1
ATOM   2844 C CB  . PRO . . 740 ? 179.124 251.883 207.908 1.00  61.47 0 A 1
ATOM   2845 C CG  . PRO . . 740 ? 178.685 253.157 207.282 1.00  61.47 0 A 1
ATOM   2846 C CD  . PRO . . 740 ? 177.197 253.108 207.230 1.00  61.47 0 A 1
ATOM   2847 N N   . LEU . . 741 ? 179.155 250.997 210.924 1.00  67.50 0 A 1
ATOM   2848 C CA  . LEU . . 741 ? 179.821 251.317 212.173 1.00  67.50 0 A 1
ATOM   2849 C C   . LEU . . 741 ? 180.824 252.441 211.940 1.00  67.50 0 A 1
ATOM   2850 O O   . LEU . . 741 ? 181.209 252.736 210.804 1.00  67.50 0 A 1
ATOM   2851 C CB  . LEU . . 741 ? 180.516 250.077 212.732 1.00  67.50 0 A 1
ATOM   2852 C CG  . LEU . . 741 ? 179.650 248.815 212.698 1.00  67.50 0 A 1
ATOM   2853 C CD1 . LEU . . 741 ? 180.394 247.626 213.271 1.00  67.50 0 A 1
ATOM   2854 C CD2 . LEU . . 741 ? 178.349 249.041 213.443 1.00  67.50 0 A 1
ATOM   2855 N N   . ASP . . 742 ? 181.241 253.083 213.028 1.00  81.34 0 A 1
ATOM   2856 C CA  . ASP . . 742 ? 182.160 254.209 212.908 1.00  81.34 0 A 1
ATOM   2857 C C   . ASP . . 742 ? 183.467 253.752 212.267 1.00  81.34 0 A 1
ATOM   2858 O O   . ASP . . 742 ? 184.178 252.899 212.809 1.00  81.34 0 A 1
ATOM   2859 C CB  . ASP . . 742 ? 182.399 254.854 214.276 1.00  81.34 0 A 1
ATOM   2860 C CG  . ASP . . 742 ? 183.081 253.928 215.261 1.00  81.34 0 A 1
ATOM   2861 O OD1 . ASP . . 742 ? 182.373 253.163 215.949 1.00  81.34 0 A 1
ATOM   2862 O OD2 . ASP . . 742 ? 184.326 253.982 215.363 1.00  81.34 -1 A 1
ATOM   2863 N N   . THR . . 743 ? 183.758 254.305 211.088 1.00  83.66 0 A 1
ATOM   2864 C CA  . THR . . 743 ? 184.862 253.847 210.253 1.00  83.66 0 A 1
ATOM   2865 C C   . THR . . 743 ? 186.226 254.213 210.820 1.00  83.66 0 A 1
ATOM   2866 O O   . THR . . 743 ? 187.241 253.740 210.299 1.00  83.66 0 A 1
ATOM   2867 C CB  . THR . . 743 ? 184.714 254.426 208.843 1.00  83.66 0 A 1
ATOM   2868 C CG2 . THR . . 743 ? 183.411 253.967 208.207 1.00  83.66 0 A 1
ATOM   2869 O OG1 . THR . . 743 ? 184.706 255.858 208.917 1.00  83.66 0 A 1
ATOM   2870 N N   . THR . . 744 ? 186.270 255.039 211.866 1.00  85.83 0 A 1
ATOM   2871 C CA  . THR . . 744 ? 187.545 255.425 212.460 1.00  85.83 0 A 1
ATOM   2872 C C   . THR . . 744 ? 188.278 254.219 213.031 1.00  85.83 0 A 1
ATOM   2873 O O   . THR . . 744 ? 189.511 254.153 212.986 1.00  85.83 0 A 1
ATOM   2874 C CB  . THR . . 744 ? 187.314 256.473 213.548 1.00  85.83 0 A 1
ATOM   2875 C CG2 . THR . . 744 ? 188.640 256.998 214.081 1.00  85.83 0 A 1
ATOM   2876 O OG1 . THR . . 744 ? 186.548 257.559 213.012 1.00  85.83 0 A 1
ATOM   2877 N N   . GLU . . 745 ? 187.536 253.257 213.578 1.00  82.04 0 A 1
ATOM   2878 C CA  . GLU . . 745 ? 188.130 252.067 214.172 1.00  82.04 0 A 1
ATOM   2879 C C   . GLU . . 745 ? 187.820 250.790 213.410 1.00  82.04 0 A 1
ATOM   2880 O O   . GLU . . 745 ? 188.702 249.939 213.284 1.00  82.04 0 A 1
ATOM   2881 C CB  . GLU . . 745 ? 187.672 251.921 215.629 1.00  82.04 0 A 1
ATOM   2882 C CG  . GLU . . 745 ? 187.955 250.565 216.252 1.00  82.04 0 A 1
ATOM   2883 C CD  . GLU . . 745 ? 186.742 249.660 216.227 1.00  82.04 0 A 1
ATOM   2884 O OE1 . GLU . . 745 ? 185.618 250.192 216.139 1.00  82.04 0 A 1
ATOM   2885 O OE2 . GLU . . 745 ? 186.913 248.425 216.288 1.00  82.04 -1 A 1
ATOM   2886 N N   . TYR . . 746 ? 186.595 250.635 212.898 1.00  76.87 0 A 1
ATOM   2887 C CA  . TYR . . 746 ? 186.257 249.512 212.032 1.00  76.87 0 A 1
ATOM   2888 C C   . TYR . . 746 ? 186.710 249.832 210.614 1.00  76.87 0 A 1
ATOM   2889 O O   . TYR . . 746 ? 186.069 250.658 209.946 1.00  76.87 0 A 1
ATOM   2890 C CB  . TYR . . 746 ? 184.760 249.240 212.060 1.00  76.87 0 A 1
ATOM   2891 C CG  . TYR . . 746 ? 184.322 248.317 213.171 1.00  76.87 0 A 1
ATOM   2892 C CD1 . TYR . . 746 ? 184.611 246.961 213.126 1.00  76.87 0 A 1
ATOM   2893 C CD2 . TYR . . 746 ? 183.622 248.802 214.264 1.00  76.87 0 A 1
ATOM   2894 C CE1 . TYR . . 746 ? 184.215 246.113 214.140 1.00  76.87 0 A 1
ATOM   2895 C CE2 . TYR . . 746 ? 183.221 247.962 215.285 1.00  76.87 0 A 1
ATOM   2896 C CZ  . TYR . . 746 ? 183.518 246.619 215.216 1.00  76.87 0 A 1
ATOM   2897 O OH  . TYR . . 746 ? 183.123 245.779 216.225 1.00  76.87 0 A 1
ATOM   2898 N N   . PRO . . 747 ? 187.793 249.228 210.117 1.00  74.03 0 A 1
ATOM   2899 C CA  . PRO . . 747 ? 188.297 249.586 208.783 1.00  74.03 0 A 1
ATOM   2900 C C   . PRO . . 747 ? 187.312 249.339 207.650 1.00  74.03 0 A 1
ATOM   2901 O O   . PRO . . 747 ? 186.933 250.278 206.945 1.00  74.03 0 A 1
ATOM   2902 C CB  . PRO . . 747 ? 189.539 248.697 208.630 1.00  74.03 0 A 1
ATOM   2903 C CG  . PRO . . 747 ? 189.897 248.277 210.015 1.00  74.03 0 A 1
ATOM   2904 C CD  . PRO . . 747 ? 188.607 248.180 210.751 1.00  74.03 0 A 1
ATOM   2905 N N   . GLU . . 748 ? 186.872 248.095 207.474 1.00  68.21 0 A 1
ATOM   2906 C CA  . GLU . . 748 ? 186.047 247.719 206.334 1.00  68.21 0 A 1
ATOM   2907 C C   . GLU . . 748 ? 184.705 247.170 206.792 1.00  68.21 0 A 1
ATOM   2908 O O   . GLU . . 748 ? 184.609 246.480 207.812 1.00  68.21 0 A 1
ATOM   2909 C CB  . GLU . . 748 ? 186.751 246.684 205.449 1.00  68.21 0 A 1
ATOM   2910 C CG  . GLU . . 748 ? 188.251 246.869 205.326 1.00  68.21 0 A 1
ATOM   2911 C CD  . GLU . . 748 ? 189.020 246.090 206.373 1.00  68.21 0 A 1
ATOM   2912 O OE1 . GLU . . 748 ? 188.494 245.919 207.494 1.00  68.21 0 A 1
ATOM   2913 O OE2 . GLU . . 748 ? 190.151 245.648 206.077 1.00  68.21 -1 A 1
ATOM   2914 N N   . GLU . . 749 ? 183.669 247.476 206.015 1.00  57.40 0 A 1
ATOM   2915 C CA  . GLU . . 749 ? 182.329 246.993 206.312 1.00  57.40 0 A 1
ATOM   2916 C C   . GLU . . 749 ? 182.225 245.498 206.042 1.00  57.40 0 A 1
ATOM   2917 O O   . GLU . . 749 ? 182.622 245.020 204.977 1.00  57.40 0 A 1
ATOM   2918 C CB  . GLU . . 749 ? 181.299 247.746 205.474 1.00  57.40 0 A 1
ATOM   2919 C CG  . GLU . . 749 ? 180.752 248.995 206.133 1.00  57.40 0 A 1
ATOM   2920 C CD  . GLU . . 749 ? 179.283 249.209 205.836 1.00  57.40 0 A 1
ATOM   2921 O OE1 . GLU . . 749 ? 178.438 248.671 206.584 1.00  57.40 0 A 1
ATOM   2922 O OE2 . GLU . . 749 ? 178.974 249.914 204.853 1.00  57.40 -1 A 1
ATOM   2923 N N   . GLN . . 750 ? 181.686 244.763 207.008 1.00  48.12 0 A 1
ATOM   2924 C CA  . GLN . . 750 ? 181.475 243.334 206.857 1.00  48.12 0 A 1
ATOM   2925 C C   . GLN . . 750 ? 180.204 243.064 206.069 1.00  48.12 0 A 1
ATOM   2926 O O   . GLN . . 750 ? 179.262 243.857 206.076 1.00  48.12 0 A 1
ATOM   2927 C CB  . GLN . . 750 ? 181.391 242.642 208.217 1.00  48.12 0 A 1
ATOM   2928 C CG  . GLN . . 750 ? 181.807 241.187 208.181 1.00  48.12 0 A 1
ATOM   2929 C CD  . GLN . . 750 ? 181.653 240.502 209.518 1.00  48.12 0 A 1
ATOM   2930 N NE2 . GLN . . 750 ? 182.519 239.535 209.794 1.00  48.12 0 A 1
ATOM   2931 O OE1 . GLN . . 750 ? 180.764 240.834 210.296 1.00  48.12 0 A 1
ATOM   2932 N N   . TYR . . 751 ? 180.194 241.932 205.377 1.00  40.24 0 A 1
ATOM   2933 C CA  . TYR . . 751 ? 179.048 241.487 204.604 1.00  40.24 0 A 1
ATOM   2934 C C   . TYR . . 751 ? 178.422 240.272 205.270 1.00  40.24 0 A 1
ATOM   2935 O O   . TYR . . 751 ? 179.099 239.505 205.956 1.00  40.24 0 A 1
ATOM   2936 C CB  . TYR . . 751 ? 179.454 241.149 203.172 1.00  40.24 0 A 1
ATOM   2937 C CG  . TYR . . 751 ? 179.560 242.360 202.289 1.00  40.24 0 A 1
ATOM   2938 C CD1 . TYR . . 751 ? 178.436 242.900 201.693 1.00  40.24 0 A 1
ATOM   2939 C CD2 . TYR . . 751 ? 180.781 242.972 202.063 1.00  40.24 0 A 1
ATOM   2940 C CE1 . TYR . . 751 ? 178.524 244.007 200.890 1.00  40.24 0 A 1
ATOM   2941 C CE2 . TYR . . 751 ? 180.879 244.084 201.261 1.00  40.24 0 A 1
ATOM   2942 C CZ  . TYR . . 751 ? 179.746 244.598 200.678 1.00  40.24 0 A 1
ATOM   2943 O OH  . TYR . . 751 ? 179.833 245.708 199.873 1.00  40.24 0 A 1
ATOM   2944 N N   . VAL . . 752 ? 177.113 240.115 205.066 1.00  34.88 0 A 1
ATOM   2945 C CA  . VAL . . 752 ? 176.413 238.942 205.580 1.00  34.88 0 A 1
ATOM   2946 C C   . VAL . . 752 ? 177.094 237.668 205.104 1.00  34.88 0 A 1
ATOM   2947 O O   . VAL . . 752 ? 177.265 236.710 205.871 1.00  34.88 0 A 1
ATOM   2948 C CB  . VAL . . 752 ? 174.932 238.982 205.161 1.00  34.88 0 A 1
ATOM   2949 C CG1 . VAL . . 752 ? 174.279 237.636 205.400 1.00  34.88 0 A 1
ATOM   2950 C CG2 . VAL . . 752 ? 174.204 240.082 205.909 1.00  34.88 0 A 1
ATOM   2951 N N   . SER . . 753 ? 177.534 237.656 203.843 1.00  34.91 0 A 1
ATOM   2952 C CA  . SER . . 753 ? 178.131 236.472 203.237 1.00  34.91 0 A 1
ATOM   2953 C C   . SER . . 753 ? 179.282 235.903 204.051 1.00  34.91 0 A 1
ATOM   2954 O O   . SER . . 753 ? 179.635 234.731 203.876 1.00  34.91 0 A 1
ATOM   2955 C CB  . SER . . 753 ? 178.612 236.803 201.824 1.00  34.91 0 A 1
ATOM   2956 O OG  . SER . . 753 ? 179.751 237.641 201.847 1.00  34.91 0 A 1
ATOM   2957 N N   . ASP . . 754 ? 179.862 236.693 204.952 1.00  37.49 0 A 1
ATOM   2958 C CA  . ASP . . 754 ? 180.961 236.228 205.780 1.00  37.49 0 A 1
ATOM   2959 C C   . ASP . . 754 ? 180.567 235.099 206.722 1.00  37.49 0 A 1
ATOM   2960 O O   . ASP . . 754 ? 181.458 234.473 207.305 1.00  37.49 0 A 1
ATOM   2961 C CB  . ASP . . 754 ? 181.532 237.395 206.571 1.00  37.49 0 A 1
ATOM   2962 C CG  . ASP . . 754 ? 182.286 238.360 205.696 1.00  37.49 0 A 1
ATOM   2963 O OD1 . ASP . . 754 ? 182.612 237.997 204.546 1.00  37.49 0 A 1
ATOM   2964 O OD2 . ASP . . 754 ? 182.578 239.475 206.157 1.00  37.49 -1 A 1
ATOM   2965 N N   . ILE . . 755 ? 179.272 234.807 206.874 1.00  33.24 0 A 1
ATOM   2966 C CA  . ILE . . 755 ? 178.881 233.615 207.613 1.00  33.24 0 A 1
ATOM   2967 C C   . ILE . . 755 ? 179.464 232.366 206.976 1.00  33.24 0 A 1
ATOM   2968 O O   . ILE . . 755 ? 179.596 231.334 207.642 1.00  33.24 0 A 1
ATOM   2969 C CB  . ILE . . 755 ? 177.346 233.500 207.718 1.00  33.24 0 A 1
ATOM   2970 C CG1 . ILE . . 755 ? 176.715 233.487 206.327 1.00  33.24 0 A 1
ATOM   2971 C CG2 . ILE . . 755 ? 176.779 234.623 208.566 1.00  33.24 0 A 1
ATOM   2972 C CD1 . ILE . . 755 ? 175.233 233.631 206.343 1.00  33.24 0 A 1
ATOM   2973 N N   . LEU . . 756 ? 179.835 232.435 205.696 1.00  34.51 0 A 1
ATOM   2974 C CA  . LEU . . 756 ? 180.465 231.296 205.045 1.00  34.51 0 A 1
ATOM   2975 C C   . LEU . . 756 ? 181.792 230.927 205.688 1.00  34.51 0 A 1
ATOM   2976 O O   . LEU . . 756 ? 182.246 229.786 205.541 1.00  34.51 0 A 1
ATOM   2977 C CB  . LEU . . 756 ? 180.664 231.595 203.565 1.00  34.51 0 A 1
ATOM   2978 C CG  . LEU . . 756 ? 179.361 231.628 202.774 1.00  34.51 0 A 1
ATOM   2979 C CD1 . LEU . . 756 ? 179.668 231.589 201.311 1.00  34.51 0 A 1
ATOM   2980 C CD2 . LEU . . 756 ? 178.449 230.484 203.169 1.00  34.51 0 A 1
ATOM   2981 N N   . ASN . . 757 ? 182.413 231.854 206.419 1.00  37.01 0 A 1
ATOM   2982 C CA  . ASN . . 757 ? 183.625 231.529 207.156 1.00  37.01 0 A 1
ATOM   2983 C C   . ASN . . 757 ? 183.391 230.459 208.209 1.00  37.01 0 A 1
ATOM   2984 O O   . ASN . . 757 ? 184.363 229.912 208.737 1.00  37.01 0 A 1
ATOM   2985 C CB  . ASN . . 757 ? 184.197 232.785 207.810 1.00  37.01 0 A 1
ATOM   2986 C CG  . ASN . . 757 ? 184.892 233.693 206.820 1.00  37.01 0 A 1
ATOM   2987 N ND2 . ASN . . 757 ? 185.787 233.123 206.026 1.00  37.01 0 A 1
ATOM   2988 O OD1 . ASN . . 757 ? 184.628 234.893 206.765 1.00  37.01 0 A 1
ATOM   2989 N N   . TYR . . 758 ? 182.138 230.142 208.522 1.00  36.74 0 A 1
ATOM   2990 C CA  . TYR . . 758 ? 181.852 229.041 209.427 1.00  36.74 0 A 1
ATOM   2991 C C   . TYR . . 758 ? 182.031 227.680 208.774 1.00  36.74 0 A 1
ATOM   2992 O O   . TYR . . 758 ? 181.732 226.666 209.408 1.00  36.74 0 A 1
ATOM   2993 C CB  . TYR . . 758 ? 180.432 229.175 209.982 1.00  36.74 0 A 1
ATOM   2994 C CG  . TYR . . 758 ? 180.326 230.204 211.078 1.00  36.74 0 A 1
ATOM   2995 C CD1 . TYR . . 758 ? 180.659 229.889 212.385 1.00  36.74 0 A 1
ATOM   2996 C CD2 . TYR . . 758 ? 179.913 231.496 210.803 1.00  36.74 0 A 1
ATOM   2997 C CE1 . TYR . . 758 ? 180.574 230.827 213.384 1.00  36.74 0 A 1
ATOM   2998 C CE2 . TYR . . 758 ? 179.827 232.442 211.796 1.00  36.74 0 A 1
ATOM   2999 C CZ  . TYR . . 758 ? 180.161 232.101 213.086 1.00  36.74 0 A 1
ATOM   3000 O OH  . TYR . . 758 ? 180.074 233.040 214.083 1.00  36.74 0 A 1
ATOM   3001 N N   . ILE . . 759 ? 182.506 227.649 207.527 1.00  36.88 0 A 1
ATOM   3002 C CA  . ILE . . 759 ? 182.682 226.353 206.802 1.00  36.88 0 A 1
ATOM   3003 C C   . ILE . . 759 ? 183.817 225.579 207.480 1.00  36.88 0 A 1
ATOM   3004 O O   . ILE . . 759 ? 183.885 224.347 207.304 1.00  36.88 0 A 1
ATOM   3005 C CB  . ILE . . 759 ? 182.914 226.580 205.295 1.00  36.88 0 A 1
ATOM   3006 C CG1 . ILE . . 759 ? 182.665 225.313 204.471 1.00  36.88 0 A 1
ATOM   3007 C CG2 . ILE . . 759 ? 184.284 227.180 205.030 1.00  36.88 0 A 1
ATOM   3008 C CD1 . ILE . . 759 ? 181.245 224.812 204.543 1.00  36.88 0 A 1
ATOM   3009 N N   . ASP . . 760 ? 184.658 226.271 208.250 1.00  41.85 0 A 1
ATOM   3010 C CA  . ASP . . 760 ? 185.743 225.592 209.004 1.00  41.85 0 A 1
ATOM   3011 C C   . ASP . . 760 ? 185.633 226.009 210.468 1.00  41.85 0 A 1
ATOM   3012 O O   . ASP . . 760 ? 186.656 226.431 211.036 1.00  41.85 0 A 1
ATOM   3013 C CB  . ASP . . 760 ? 187.126 225.921 208.437 1.00  41.85 0 A 1
ATOM   3014 C CG  . ASP . . 760 ? 187.484 227.396 208.486 1.00  41.85 0 A 1
ATOM   3015 O OD1 . ASP . . 760 ? 186.617 228.192 208.897 1.00  41.85 0 A 1
ATOM   3016 O OD2 . ASP . . 760 ? 188.619 227.739 208.102 1.00  41.85 -1 A 1
ATOM   3017 N N   . HIS . . 761 ? 184.433 225.907 211.044 1.00  39.85 0 A 1
ATOM   3018 C CA  . HIS . . 761 ? 184.226 226.367 212.441 1.00  39.85 0 A 1
ATOM   3019 C C   . HIS . . 761 ? 185.007 225.482 213.412 1.00  39.85 0 A 1
ATOM   3020 O O   . HIS . . 761 ? 185.876 226.026 214.123 1.00  39.85 0 A 1
ATOM   3021 C CB  . HIS . . 761 ? 182.740 226.400 212.802 1.00  39.85 0 A 1
ATOM   3022 C CG  . HIS . . 761 ? 182.472 227.115 214.084 1.00  39.85 0 A 1
ATOM   3023 C CD2 . HIS . . 761 ? 182.952 228.279 214.572 1.00  39.85 0 A 1
ATOM   3024 N ND1 . HIS . . 761 ? 181.618 226.616 215.044 1.00  39.85 0 A 1
ATOM   3025 C CE1 . HIS . . 761 ? 181.573 227.447 216.065 1.00  39.85 0 A 1
ATOM   3026 N NE2 . HIS . . 761 ? 182.382 228.476 215.800 1.00  39.85 0 A 1
ATOM   3027 N N   . GLY . . 762 ? 184.708 224.181 213.451 1.00  39.42 0 A 1
ATOM   3028 C CA  . GLY . . 762 ? 185.369 223.338 214.426 1.00  39.42 0 A 1
ATOM   3029 C C   . GLY . . 762 ? 184.472 222.292 215.047 1.00  39.42 0 A 1
ATOM   3030 O O   . GLY . . 762 ? 184.961 221.292 215.577 1.00  39.42 0 A 1
ATOM   3031 N N   . ASP . . 763 ? 183.160 222.495 214.983 1.00  38.55 0 A 1
ATOM   3032 C CA  . ASP . . 763 ? 182.241 221.444 215.381 1.00  38.55 0 A 1
ATOM   3033 C C   . ASP . . 763 ? 181.324 221.078 214.220 1.00  38.55 0 A 1
ATOM   3034 O O   . ASP . . 763 ? 180.989 221.933 213.395 1.00  38.55 0 A 1
ATOM   3035 C CB  . ASP . . 763 ? 181.382 221.855 216.580 1.00  38.55 0 A 1
ATOM   3036 C CG  . ASP . . 763 ? 180.257 222.773 216.189 1.00  38.55 0 A 1
ATOM   3037 O OD1 . ASP . . 763 ? 180.541 223.797 215.547 1.00  38.55 0 A 1
ATOM   3038 O OD2 . ASP . . 763 ? 179.092 222.465 216.513 1.00  38.55 -1 A 1
ATOM   3039 N N   . PRO . . 764 ? 180.913 219.819 214.122 1.00  38.27 0 A 1
ATOM   3040 C CA  . PRO . . 764 ? 179.886 219.454 213.145 1.00  38.27 0 A 1
ATOM   3041 C C   . PRO . . 764 ? 178.564 220.127 213.482 1.00  38.27 0 A 1
ATOM   3042 O O   . PRO . . 764 ? 178.367 220.666 214.571 1.00  38.27 0 A 1
ATOM   3043 C CB  . PRO . . 764 ? 179.797 217.932 213.273 1.00  38.27 0 A 1
ATOM   3044 C CG  . PRO . . 764 ? 180.289 217.645 214.636 1.00  38.27 0 A 1
ATOM   3045 C CD  . PRO . . 764 ? 181.353 218.659 214.913 1.00  38.27 0 A 1
ATOM   3046 N N   . GLN . . 765 ? 177.662 220.102 212.501 1.00  36.44 0 A 1
ATOM   3047 C CA  . GLN . . 765 ? 176.340 220.717 212.557 1.00  36.44 0 A 1
ATOM   3048 C C   . GLN . . 765 ? 176.419 222.232 212.412 1.00  36.44 0 A 1
ATOM   3049 O O   . GLN . . 765 ? 175.391 222.896 212.259 1.00  36.44 0 A 1
ATOM   3050 C CB  . GLN . . 765 ? 175.608 220.351 213.851 1.00  36.44 0 A 1
ATOM   3051 C CG  . GLN . . 765 ? 174.101 220.449 213.765 1.00  36.44 0 A 1
ATOM   3052 C CD  . GLN . . 765 ? 173.516 219.471 212.772 1.00  36.44 0 A 1
ATOM   3053 N NE2 . GLN . . 765 ? 172.789 219.990 211.792 1.00  36.44 0 A 1
ATOM   3054 O OE1 . GLN . . 765 ? 173.715 218.261 212.883 1.00  36.44 0 A 1
ATOM   3055 N N   . VAL . . 766 ? 177.627 222.785 212.424 1.00  33.83 0 A 1
ATOM   3056 C CA  . VAL . . 766 ? 177.858 224.168 212.049 1.00  33.83 0 A 1
ATOM   3057 C C   . VAL . . 766 ? 178.584 224.263 210.715 1.00  33.83 0 A 1
ATOM   3058 O O   . VAL . . 766 ? 178.250 225.105 209.881 1.00  33.83 0 A 1
ATOM   3059 C CB  . VAL . . 766 ? 178.626 224.926 213.154 1.00  33.83 0 A 1
ATOM   3060 C CG1 . VAL . . 766 ? 179.031 226.303 212.678 1.00  33.83 0 A 1
ATOM   3061 C CG2 . VAL . . 766 ? 177.768 225.042 214.396 1.00  33.83 0 A 1
ATOM   3062 N N   . ARG . . 767 ? 179.573 223.397 210.494 1.00  33.74 0 A 1
ATOM   3063 C CA  . ARG . . 767 ? 180.124 223.238 209.155 1.00  33.74 0 A 1
ATOM   3064 C C   . ARG . . 767 ? 179.074 222.677 208.208 1.00  33.74 0 A 1
ATOM   3065 O O   . ARG . . 767 ? 178.965 223.111 207.054 1.00  33.74 0 A 1
ATOM   3066 C CB  . ARG . . 767 ? 181.345 222.322 209.195 1.00  33.74 0 A 1
ATOM   3067 C CG  . ARG . . 767 ? 182.464 222.790 210.091 1.00  33.74 0 A 1
ATOM   3068 C CD  . ARG . . 767 ? 183.709 221.959 209.866 1.00  33.74 0 A 1
ATOM   3069 N NE  . ARG . . 767 ? 183.499 220.559 210.213 1.00  33.74 0 A 1
ATOM   3070 C CZ  . ARG . . 767 ? 183.704 220.050 211.421 1.00  33.74 0 A 1
ATOM   3071 N NH1 . ARG . . 767 ? 184.127 220.831 212.400 1.00  33.74 1 A 1
ATOM   3072 N NH2 . ARG . . 767 ? 183.482 218.768 211.654 1.00  33.74 0 A 1
ATOM   3073 N N   . GLY . . 768 ? 178.285 221.717 208.689 1.00  29.24 0 A 1
ATOM   3074 C CA  . GLY . . 768 ? 177.240 221.146 207.863 1.00  29.24 0 A 1
ATOM   3075 C C   . GLY . . 768 ? 176.151 222.144 207.525 1.00  29.24 0 A 1
ATOM   3076 O O   . GLY . . 768 ? 175.647 222.160 206.400 1.00  29.24 0 A 1
ATOM   3077 N N   . ALA . . 769 ? 175.774 222.988 208.485 1.00  28.27 0 A 1
ATOM   3078 C CA  . ALA . . 769 ? 174.795 224.030 208.203 1.00  28.27 0 A 1
ATOM   3079 C C   . ALA . . 769 ? 175.331 225.050 207.206 1.00  28.27 0 A 1
ATOM   3080 O O   . ALA . . 769 ? 174.576 225.556 206.372 1.00  28.27 0 A 1
ATOM   3081 C CB  . ALA . . 769 ? 174.375 224.723 209.496 1.00  28.27 0 A 1
ATOM   3082 N N   . THR . . 770 ? 176.627 225.347 207.256 1.00  29.41 0 A 1
ATOM   3083 C CA  . THR . . 770 ? 177.205 226.259 206.277 1.00  29.41 0 A 1
ATOM   3084 C C   . THR . . 770 ? 177.227 225.628 204.890 1.00  29.41 0 A 1
ATOM   3085 O O   . THR . . 770 ? 177.008 226.315 203.884 1.00  29.41 0 A 1
ATOM   3086 C CB  . THR . . 770 ? 178.606 226.670 206.712 1.00  29.41 0 A 1
ATOM   3087 C CG2 . THR . . 770 ? 179.039 227.920 205.983 1.00  29.41 0 A 1
ATOM   3088 O OG1 . THR . . 770 ? 178.604 226.926 208.119 1.00  29.41 0 A 1
ATOM   3089 N N   . ALA . . 771 ? 177.475 224.320 204.816 1.00  27.52 0 A 1
ATOM   3090 C CA  . ALA . . 771 ? 177.366 223.623 203.538 1.00  27.52 0 A 1
ATOM   3091 C C   . ALA . . 771 ? 175.939 223.672 203.007 1.00  27.52 0 A 1
ATOM   3092 O O   . ALA . . 771 ? 175.717 223.928 201.818 1.00  27.52 0 A 1
ATOM   3093 C CB  . ALA . . 771 ? 177.834 222.178 203.688 1.00  27.52 0 A 1
ATOM   3094 N N   . ILE . . 772 ? 174.962 223.396 203.874 1.00  24.98 0 A 1
ATOM   3095 C CA  . ILE . . 772 ? 173.558 223.486 203.484 1.00  24.98 0 A 1
ATOM   3096 C C   . ILE . . 772 ? 173.245 224.877 202.959 1.00  24.98 0 A 1
ATOM   3097 O O   . ILE . . 772 ? 172.512 225.037 201.977 1.00  24.98 0 A 1
ATOM   3098 C CB  . ILE . . 772 ? 172.644 223.116 204.668 1.00  24.98 0 A 1
ATOM   3099 C CG1 . ILE . . 772 ? 172.871 221.669 205.115 1.00  24.98 0 A 1
ATOM   3100 C CG2 . ILE . . 772 ? 171.186 223.344 204.312 1.00  24.98 0 A 1
ATOM   3101 C CD1 . ILE . . 772 ? 172.061 220.667 204.372 1.00  24.98 0 A 1
ATOM   3102 N N   . LEU . . 773 ? 173.801 225.904 203.599 1.00  28.65 0 A 1
ATOM   3103 C CA  . LEU . . 773 ? 173.539 227.272 203.173 1.00  28.65 0 A 1
ATOM   3104 C C   . LEU . . 773 ? 174.161 227.563 201.811 1.00  28.65 0 A 1
ATOM   3105 O O   . LEU . . 773 ? 173.532 228.212 200.973 1.00  28.65 0 A 1
ATOM   3106 C CB  . LEU . . 773 ? 174.042 228.250 204.233 1.00  28.65 0 A 1
ATOM   3107 C CG  . LEU . . 773 ? 174.401 229.672 203.809 1.00  28.65 0 A 1
ATOM   3108 C CD1 . LEU . . 773 ? 173.161 230.486 203.493 1.00  28.65 0 A 1
ATOM   3109 C CD2 . LEU . . 773 ? 175.199 230.334 204.906 1.00  28.65 0 A 1
ATOM   3110 N N   . CYS . . 774 ? 175.379 227.082 201.557 1.00  31.30 0 A 1
ATOM   3111 C CA  . CYS . . 774 ? 175.940 227.218 200.210 1.00  31.30 0 A 1
ATOM   3112 C C   . CYS . . 774 ? 175.111 226.496 199.154 1.00  31.30 0 A 1
ATOM   3113 O O   . CYS . . 774 ? 174.887 227.037 198.068 1.00  31.30 0 A 1
ATOM   3114 C CB  . CYS . . 774 ? 177.387 226.741 200.155 1.00  31.30 0 A 1
ATOM   3115 S SG  . CYS . . 774 ? 178.543 227.936 200.792 1.00  31.30 0 A 1
ATOM   3116 N N   . GLY . . 775 ? 174.657 225.277 199.438 1.00  27.87 0 A 1
ATOM   3117 C CA  . GLY . . 775 ? 173.851 224.571 198.453 1.00  27.87 0 A 1
ATOM   3118 C C   . GLY . . 775 ? 172.547 225.287 198.165 1.00  27.87 0 A 1
ATOM   3119 O O   . GLY . . 775 ? 172.165 225.482 197.004 1.00  27.87 0 A 1
ATOM   3120 N N   . THR . . 776 ? 171.840 225.679 199.230 1.00  26.88 0 A 1
ATOM   3121 C CA  . THR . . 776 ? 170.606 226.441 199.090 1.00  26.88 0 A 1
ATOM   3122 C C   . THR . . 776 ? 170.842 227.734 198.325 1.00  26.88 0 A 1
ATOM   3123 O O   . THR . . 776 ? 170.028 228.124 197.484 1.00  26.88 0 A 1
ATOM   3124 C CB  . THR . . 776 ? 170.027 226.731 200.476 1.00  26.88 0 A 1
ATOM   3125 C CG2 . THR . . 776 ? 168.971 227.802 200.414 1.00  26.88 0 A 1
ATOM   3126 O OG1 . THR . . 776 ? 169.451 225.537 201.010 1.00  26.88 0 A 1
ATOM   3127 N N   . LEU . . 777 ? 171.963 228.400 198.587 1.00  27.43 0 A 1
ATOM   3128 C CA  . LEU . . 777 ? 172.254 229.666 197.931 1.00  27.43 0 A 1
ATOM   3129 C C   . LEU . . 777 ? 172.522 229.477 196.444 1.00  27.43 0 A 1
ATOM   3130 O O   . LEU . . 777 ? 172.042 230.263 195.621 1.00  27.43 0 A 1
ATOM   3131 C CB  . LEU . . 777 ? 173.446 230.322 198.617 1.00  27.43 0 A 1
ATOM   3132 C CG  . LEU . . 777 ? 174.007 231.596 198.002 1.00  27.43 0 A 1
ATOM   3133 C CD1 . LEU . . 777 ? 173.134 232.773 198.364 1.00  27.43 0 A 1
ATOM   3134 C CD2 . LEU . . 777 ? 175.424 231.801 198.479 1.00  27.43 0 A 1
ATOM   3135 N N   . ILE . . 778 ? 173.295 228.452 196.082 1.00  28.85 0 A 1
ATOM   3136 C CA  . ILE . . 778 ? 173.527 228.167 194.668 1.00  28.85 0 A 1
ATOM   3137 C C   . ILE . . 778 ? 172.205 227.906 193.965 1.00  28.85 0 A 1
ATOM   3138 O O   . ILE . . 778 ? 171.913 228.486 192.910 1.00  28.85 0 A 1
ATOM   3139 C CB  . ILE . . 778 ? 174.489 226.978 194.499 1.00  28.85 0 A 1
ATOM   3140 C CG1 . ILE . . 778 ? 175.854 227.288 195.101 1.00  28.85 0 A 1
ATOM   3141 C CG2 . ILE . . 778 ? 174.648 226.637 193.031 1.00  28.85 0 A 1
ATOM   3142 C CD1 . ILE . . 778 ? 176.626 226.048 195.485 1.00  28.85 0 A 1
ATOM   3143 N N   . CYS . . 779 ? 171.386 227.024 194.541 1.00  27.07 0 A 1
ATOM   3144 C CA  . CYS . . 779 ? 170.117 226.701 193.906 1.00  27.07 0 A 1
ATOM   3145 C C   . CYS . . 779 ? 169.234 227.937 193.778 1.00  27.07 0 A 1
ATOM   3146 O O   . CYS . . 779 ? 168.605 228.151 192.739 1.00  27.07 0 A 1
ATOM   3147 C CB  . CYS . . 779 ? 169.400 225.602 194.686 1.00  27.07 0 A 1
ATOM   3148 S SG  . CYS . . 779 ? 167.754 225.249 194.072 1.00  27.07 0 A 1
ATOM   3149 N N   . SER . . 780 ? 169.214 228.790 194.804 1.00  27.95 0 A 1
ATOM   3150 C CA  . SER . . 780 ? 168.317 229.941 194.787 1.00  27.95 0 A 1
ATOM   3151 C C   . SER . . 780 ? 168.787 231.008 193.811 1.00  27.95 0 A 1
ATOM   3152 O O   . SER . . 780 ? 167.963 231.678 193.183 1.00  27.95 0 A 1
ATOM   3153 C CB  . SER . . 780 ? 168.186 230.521 196.192 1.00  27.95 0 A 1
ATOM   3154 O OG  . SER . . 780 ? 167.779 229.521 197.100 1.00  27.95 0 A 1
ATOM   3155 N N   . ILE . . 781 ? 170.097 231.191 193.671 1.00  28.87 0 A 1
ATOM   3156 C CA  . ILE . . 781 ? 170.586 232.164 192.702 1.00  28.87 0 A 1
ATOM   3157 C C   . ILE . . 781 ? 170.331 231.675 191.284 1.00  28.87 0 A 1
ATOM   3158 O O   . ILE . . 781 ? 169.908 232.448 190.418 1.00  28.87 0 A 1
ATOM   3159 C CB  . ILE . . 781 ? 172.072 232.472 192.939 1.00  28.87 0 A 1
ATOM   3160 C CG1 . ILE . . 781 ? 172.239 233.272 194.225 1.00  28.87 0 A 1
ATOM   3161 C CG2 . ILE . . 781 ? 172.641 233.254 191.782 1.00  28.87 0 A 1
ATOM   3162 C CD1 . ILE . . 781 ? 173.648 233.351 194.698 1.00  28.87 0 A 1
ATOM   3163 N N   . LEU . . 782 ? 170.560 230.386 191.025 1.00  26.52 0 A 1
ATOM   3164 C CA  . LEU . . 782 ? 170.266 229.865 189.695 1.00  26.52 0 A 1
ATOM   3165 C C   . LEU . . 782 ? 168.768 229.840 189.409 1.00  26.52 0 A 1
ATOM   3166 O O   . LEU . . 782 ? 168.368 229.853 188.244 1.00  26.52 0 A 1
ATOM   3167 C CB  . LEU . . 782 ? 170.855 228.465 189.525 1.00  26.52 0 A 1
ATOM   3168 C CG  . LEU . . 782 ? 172.352 228.294 189.744 1.00  26.52 0 A 1
ATOM   3169 C CD1 . LEU . . 782 ? 172.700 226.825 189.838 1.00  26.52 0 A 1
ATOM   3170 C CD2 . LEU . . 782 ? 173.125 228.955 188.639 1.00  26.52 0 A 1
ATOM   3171 N N   . SER . . 783 ? 167.927 229.781 190.440 1.00  30.98 0 A 1
ATOM   3172 C CA  . SER . . 783 ? 166.489 229.757 190.201 1.00  30.98 0 A 1
ATOM   3173 C C   . SER . . 783 ? 165.917 231.159 190.015 1.00  30.98 0 A 1
ATOM   3174 O O   . SER . . 783 ? 165.061 231.372 189.152 1.00  30.98 0 A 1
ATOM   3175 C CB  . SER . . 783 ? 165.778 229.037 191.345 1.00  30.98 0 A 1
ATOM   3176 O OG  . SER . . 783 ? 164.388 229.292 191.315 1.00  30.98 0 A 1
ATOM   3177 N N   . ARG . . 784 ? 166.362 232.124 190.824 1.00  33.74 0 A 1
ATOM   3178 C CA  . ARG . . 784 ? 165.861 233.491 190.706 1.00  33.74 0 A 1
ATOM   3179 C C   . ARG . . 784 ? 166.212 234.084 189.352 1.00  33.74 0 A 1
ATOM   3180 O O   . ARG . . 784 ? 165.331 234.416 188.553 1.00  33.74 0 A 1
ATOM   3181 C CB  . ARG . . 784 ? 166.423 234.361 191.829 1.00  33.74 0 A 1
ATOM   3182 C CG  . ARG . . 784 ? 165.742 234.158 193.160 1.00  33.74 0 A 1
ATOM   3183 C CD  . ARG . . 784 ? 164.243 234.087 193.015 1.00  33.74 0 A 1
ATOM   3184 N NE  . ARG . . 784 ? 163.678 235.282 192.398 1.00  33.74 0 A 1
ATOM   3185 C CZ  . ARG . . 784 ? 163.455 236.423 193.038 1.00  33.74 0 A 1
ATOM   3186 N NH1 . ARG . . 784 ? 163.754 236.535 194.326 1.00  33.74 1 A 1
ATOM   3187 N NH2 . ARG . . 784 ? 162.928 237.454 192.392 1.00  33.74 0 A 1
ATOM   3188 N N   . SER . . 785 ? 167.506 234.193 189.049 1.00  32.54 0 A 1
ATOM   3189 C CA  . SER . . 785 ? 167.854 234.584 187.658 1.00  32.54 0 A 1
ATOM   3190 C C   . SER . . 785 ? 167.516 233.339 186.843 1.00  32.54 0 A 1
ATOM   3191 O O   . SER . . 785 ? 167.628 232.262 187.411 1.00  32.54 0 A 1
ATOM   3192 C CB  . SER . . 785 ? 169.312 234.897 187.530 1.00  32.54 0 A 1
ATOM   3193 O OG  . SER . . 785 ? 170.089 233.709 187.529 1.00  32.54 0 A 1
ATOM   3194 N N   . ARG . . 786 ? 167.097 233.446 185.584 1.00  33.30 0 A 1
ATOM   3195 C CA  . ARG . . 786 ? 166.870 232.176 184.836 1.00  33.30 0 A 1
ATOM   3196 C C   . ARG . . 786 ? 168.238 231.659 184.379 1.00  33.30 0 A 1
ATOM   3197 O O   . ARG . . 786 ? 168.460 231.634 183.163 1.00  33.30 0 A 1
ATOM   3198 C CB  . ARG . . 786 ? 165.870 232.371 183.692 1.00  33.30 0 A 1
ATOM   3199 C CG  . ARG . . 786 ? 164.473 232.774 184.142 1.00  33.30 0 A 1
ATOM   3200 C CD  . ARG . . 786 ? 163.788 231.677 184.934 1.00  33.30 0 A 1
ATOM   3201 N NE  . ARG . . 786 ? 162.442 232.049 185.347 1.00  33.30 0 A 1
ATOM   3202 C CZ  . ARG . . 786 ? 161.713 231.381 186.234 1.00  33.30 0 A 1
ATOM   3203 N NH1 . ARG . . 786 ? 160.497 231.802 186.541 1.00  33.30 1 A 1
ATOM   3204 N NH2 . ARG . . 786 ? 162.199 230.297 186.811 1.00  33.30 0 A 1
ATOM   3205 N N   . PHE . . 787 ? 169.105 231.245 185.313 1.00  29.08 0 A 1
ATOM   3206 C CA  . PHE . . 787 ? 170.497 230.836 184.979 1.00  29.08 0 A 1
ATOM   3207 C C   . PHE . . 787 ? 171.221 232.010 184.307 1.00  29.08 0 A 1
ATOM   3208 O O   . PHE . . 787 ? 172.327 231.789 183.782 1.00  29.08 0 A 1
ATOM   3209 C CB  . PHE . . 787 ? 170.551 229.550 184.146 1.00  29.08 0 A 1
ATOM   3210 C CG  . PHE . . 787 ? 169.760 228.392 184.697 1.00  29.08 0 A 1
ATOM   3211 C CD1 . PHE . . 787 ? 170.113 227.796 185.896 1.00  29.08 0 A 1
ATOM   3212 C CD2 . PHE . . 787 ? 168.666 227.891 184.010 1.00  29.08 0 A 1
ATOM   3213 C CE1 . PHE . . 787 ? 169.387 226.730 186.400 1.00  29.08 0 A 1
ATOM   3214 C CE2 . PHE . . 787 ? 167.940 226.824 184.515 1.00  29.08 0 A 1
ATOM   3215 C CZ  . PHE . . 787 ? 168.302 226.246 185.709 1.00  29.08 0 A 1
ATOM   3216 N N   . HIS . . 788 ? 170.630 233.214 184.331 1.00  33.33 0 A 1
ATOM   3217 C CA  . HIS . . 788 ? 171.305 234.372 183.758 1.00  33.33 0 A 1
ATOM   3218 C C   . HIS . . 788 ? 172.212 234.961 184.825 1.00  33.33 0 A 1
ATOM   3219 O O   . HIS . . 788 ? 172.204 236.171 185.064 1.00  33.33 0 A 1
ATOM   3220 C CB  . HIS . . 788 ? 170.305 235.411 183.250 1.00  33.33 0 A 1
ATOM   3221 C CG  . HIS . . 788 ? 169.379 234.892 182.197 1.00  33.33 0 A 1
ATOM   3222 C CD2 . HIS . . 788 ? 169.551 234.720 180.866 1.00  33.33 0 A 1
ATOM   3223 N ND1 . HIS . . 788 ? 168.094 234.483 182.473 1.00  33.33 0 A 1
ATOM   3224 C CE1 . HIS . . 788 ? 167.514 234.080 181.357 1.00  33.33 0 A 1
ATOM   3225 N NE2 . HIS . . 788 ? 168.377 234.214 180.368 1.00  33.33 0 A 1
ATOM   3226 N N   . VAL . . 789 ? 172.978 234.087 185.481 1.00  36.20 0 A 1
ATOM   3227 C CA  . VAL . . 789 ? 173.687 234.437 186.707 1.00  36.20 0 A 1
ATOM   3228 C C   . VAL . . 789 ? 174.637 235.602 186.494 1.00  36.20 0 A 1
ATOM   3229 O O   . VAL . . 789 ? 174.899 236.368 187.423 1.00  36.20 0 A 1
ATOM   3230 C CB  . VAL . . 789 ? 174.426 233.199 187.244 1.00  36.20 0 A 1
ATOM   3231 C CG1 . VAL . . 789 ? 175.269 233.558 188.447 1.00  36.20 0 A 1
ATOM   3232 C CG2 . VAL . . 789 ? 173.432 232.129 187.598 1.00  36.20 0 A 1
ATOM   3233 N N   . GLY . . 790 ? 175.171 235.761 185.284 1.00  39.93 0 A 1
ATOM   3234 C CA  . GLY . . 790 ? 176.025 236.906 185.021 1.00  39.93 0 A 1
ATOM   3235 C C   . GLY . . 790 ? 175.321 238.223 185.284 1.00  39.93 0 A 1
ATOM   3236 O O   . GLY . . 790 ? 175.826 239.080 186.012 1.00  39.93 0 A 1
ATOM   3237 N N   . ASP . . 791 ? 174.112 238.375 184.742 1.00  41.61 0 A 1
ATOM   3238 C CA  . ASP . . 791 ? 173.399 239.639 184.872 1.00  41.61 0 A 1
ATOM   3239 C C   . ASP . . 791 ? 172.872 239.839 186.286 1.00  41.61 0 A 1
ATOM   3240 O O   . ASP . . 791 ? 172.944 240.947 186.829 1.00  41.61 0 A 1
ATOM   3241 C CB  . ASP . . 791 ? 172.263 239.699 183.855 1.00  41.61 0 A 1
ATOM   3242 C CG  . ASP . . 791 ? 172.765 239.861 182.437 1.00  41.61 0 A 1
ATOM   3243 O OD1 . ASP . . 791 ? 173.952 240.208 182.258 1.00  41.61 0 A 1
ATOM   3244 O OD2 . ASP . . 791 ? 171.977 239.634 181.496 1.00  41.61 -1 A 1
ATOM   3245 N N   . TRP . . 792 ? 172.332 238.783 186.895 1.00  37.84 0 A 1
ATOM   3246 C CA  . TRP . . 792 ? 171.856 238.873 188.271 1.00  37.84 0 A 1
ATOM   3247 C C   . TRP . . 792 ? 172.987 239.247 189.221 1.00  37.84 0 A 1
ATOM   3248 O O   . TRP . . 792 ? 172.845 240.151 190.053 1.00  37.84 0 A 1
ATOM   3249 C CB  . TRP . . 792 ? 171.233 237.546 188.682 1.00  37.84 0 A 1
ATOM   3250 C CG  . TRP . . 792 ? 170.340 237.612 189.867 1.00  37.84 0 A 1
ATOM   3251 C CD1 . TRP . . 792 ? 169.001 237.867 189.870 1.00  37.84 0 A 1
ATOM   3252 C CD2 . TRP . . 792 ? 170.712 237.406 191.232 1.00  37.84 0 A 1
ATOM   3253 C CE2 . TRP . . 792 ? 169.550 237.557 192.007 1.00  37.84 0 A 1
ATOM   3254 C CE3 . TRP . . 792 ? 171.917 237.112 191.874 1.00  37.84 0 A 1
ATOM   3255 N NE1 . TRP . . 792 ? 168.518 237.838 191.151 1.00  37.84 0 A 1
ATOM   3256 C CZ2 . TRP . . 792 ? 169.557 237.426 193.389 1.00  37.84 0 A 1
ATOM   3257 C CZ3 . TRP . . 792 ? 171.920 236.983 193.244 1.00  37.84 0 A 1
ATOM   3258 C CH2 . TRP . . 792 ? 170.749 237.139 193.987 1.00  37.84 0 A 1
ATOM   3259 N N   . MET . . 793 ? 174.116 238.545 189.117 1.00  41.13 0 A 1
ATOM   3260 C CA  . MET . . 793 ? 175.251 238.831 189.981 1.00  41.13 0 A 1
ATOM   3261 C C   . MET . . 793 ? 175.804 240.223 189.718 1.00  41.13 0 A 1
ATOM   3262 O O   . MET . . 793 ? 176.240 240.901 190.650 1.00  41.13 0 A 1
ATOM   3263 C CB  . MET . . 793 ? 176.336 237.772 189.796 1.00  41.13 0 A 1
ATOM   3264 C CG  . MET . . 793 ? 175.957 236.392 190.319 1.00  41.13 0 A 1
ATOM   3265 S SD  . MET . . 793 ? 175.403 236.398 192.027 1.00  41.13 0 A 1
ATOM   3266 C CE  . MET . . 793 ? 176.874 236.993 192.837 1.00  41.13 0 A 1
ATOM   3267 N N   . GLY . . 794 ? 175.778 240.679 188.463 1.00  42.52 0 A 1
ATOM   3268 C CA  . GLY . . 794 ? 176.221 242.035 188.183 1.00  42.52 0 A 1
ATOM   3269 C C   . GLY . . 794 ? 175.328 243.078 188.824 1.00  42.52 0 A 1
ATOM   3270 O O   . GLY . . 794 ? 175.812 244.040 189.427 1.00  42.52 0 A 1
ATOM   3271 N N   . THR . . 795 ? 174.012 242.894 188.712 1.00  42.65 0 A 1
ATOM   3272 C CA  . THR . . 795 ? 173.070 243.803 189.355 1.00  42.65 0 A 1
ATOM   3273 C C   . THR . . 795 ? 173.286 243.833 190.862 1.00  42.65 0 A 1
ATOM   3274 O O   . THR . . 795 ? 173.344 244.907 191.473 1.00  42.65 0 A 1
ATOM   3275 C CB  . THR . . 795 ? 171.635 243.390 189.025 1.00  42.65 0 A 1
ATOM   3276 C CG2 . THR . . 795 ? 170.647 244.156 189.881 1.00  42.65 0 A 1
ATOM   3277 O OG1 . THR . . 795 ? 171.358 243.653 187.644 1.00  42.65 0 A 1
ATOM   3278 N N   . ILE . . 796 ? 173.422 242.657 191.479 1.00  42.48 0 A 1
ATOM   3279 C CA  . ILE . . 796 ? 173.536 242.599 192.933 1.00  42.48 0 A 1
ATOM   3280 C C   . ILE . . 796 ? 174.896 243.103 193.402 1.00  42.48 0 A 1
ATOM   3281 O O   . ILE . . 796 ? 175.024 243.608 194.521 1.00  42.48 0 A 1
ATOM   3282 C CB  . ILE . . 796 ? 173.241 241.172 193.435 1.00  42.48 0 A 1
ATOM   3283 C CG1 . ILE . . 796 ? 172.595 241.226 194.816 1.00  42.48 0 A 1
ATOM   3284 C CG2 . ILE . . 796 ? 174.498 240.320 193.471 1.00  42.48 0 A 1
ATOM   3285 C CD1 . ILE . . 796 ? 171.182 241.722 194.785 1.00  42.48 0 A 1
ATOM   3286 N N   . ARG . . 797 ? 175.929 242.990 192.566 1.00  46.58 0 A 1
ATOM   3287 C CA  . ARG . . 797 ? 177.236 243.523 192.918 1.00  46.58 0 A 1
ATOM   3288 C C   . ARG . . 797 ? 177.289 245.030 192.737 1.00  46.58 0 A 1
ATOM   3289 O O   . ARG . . 797 ? 178.086 245.706 193.398 1.00  46.58 0 A 1
ATOM   3290 C CB  . ARG . . 797 ? 178.315 242.845 192.074 1.00  46.58 0 A 1
ATOM   3291 C CG  . ARG . . 797 ? 179.736 243.250 192.420 1.00  46.58 0 A 1
ATOM   3292 C CD  . ARG . . 797 ? 180.656 243.113 191.224 1.00  46.58 0 A 1
ATOM   3293 N NE  . ARG . . 797 ? 182.003 243.579 191.527 1.00  46.58 0 A 1
ATOM   3294 C CZ  . ARG . . 797 ? 183.051 242.780 191.702 1.00  46.58 0 A 1
ATOM   3295 N NH1 . ARG . . 797 ? 184.240 243.298 191.977 1.00  46.58 1 A 1
ATOM   3296 N NH2 . ARG . . 797 ? 182.913 241.464 191.594 1.00  46.58 0 A 1
ATOM   3297 N N   . THR . . 798 ? 176.459 245.574 191.849 1.00  46.63 0 A 1
ATOM   3298 C CA  . THR . . 798 ? 176.300 247.022 191.797 1.00  46.63 0 A 1
ATOM   3299 C C   . THR . . 798 ? 175.538 247.532 193.015 1.00  46.63 0 A 1
ATOM   3300 O O   . THR . . 798 ? 175.958 248.502 193.656 1.00  46.63 0 A 1
ATOM   3301 C CB  . THR . . 798 ? 175.590 247.428 190.508 1.00  46.63 0 A 1
ATOM   3302 C CG2 . THR . . 798 ? 175.387 248.931 190.459 1.00  46.63 0 A 1
ATOM   3303 O OG1 . THR . . 798 ? 176.378 247.020 189.382 1.00  46.63 0 A 1
ATOM   3304 N N   . LEU . . 799 ? 174.425 246.880 193.356 1.00  45.45 0 A 1
ATOM   3305 C CA  . LEU . . 799 ? 173.585 247.360 194.450 1.00  45.45 0 A 1
ATOM   3306 C C   . LEU . . 799 ? 174.315 247.302 195.788 1.00  45.45 0 A 1
ATOM   3307 O O   . LEU . . 799 ? 174.491 248.325 196.458 1.00  45.45 0 A 1
ATOM   3308 C CB  . LEU . . 799 ? 172.292 246.547 194.507 1.00  45.45 0 A 1
ATOM   3309 C CG  . LEU . . 799 ? 171.208 247.022 193.542 1.00  45.45 0 A 1
ATOM   3310 C CD1 . LEU . . 799 ? 170.119 245.977 193.388 1.00  45.45 0 A 1
ATOM   3311 C CD2 . LEU . . 799 ? 170.630 248.350 193.999 1.00  45.45 0 A 1
ATOM   3312 N N   . THR . . 800 ? 174.744 246.109 196.197 1.00  43.92 0 A 1
ATOM   3313 C CA  . THR . . 800 ? 175.344 245.944 197.518 1.00  43.92 0 A 1
ATOM   3314 C C   . THR . . 800 ? 176.818 246.333 197.518 1.00  43.92 0 A 1
ATOM   3315 O O   . THR . . 800 ? 177.252 247.159 198.323 1.00  43.92 0 A 1
ATOM   3316 C CB  . THR . . 800 ? 175.171 244.501 197.994 1.00  43.92 0 A 1
ATOM   3317 C CG2 . THR . . 800 ? 173.728 244.059 197.833 1.00  43.92 0 A 1
ATOM   3318 O OG1 . THR . . 800 ? 176.019 243.639 197.230 1.00  43.92 0 A 1
ATOM   3319 N N   . GLY . . 801 ? 177.606 245.735 196.632 1.00  44.18 0 A 1
ATOM   3320 C CA  . GLY . . 801 ? 179.009 246.075 196.492 1.00  44.18 0 A 1
ATOM   3321 C C   . GLY . . 801 ? 179.983 244.947 196.744 1.00  44.18 0 A 1
ATOM   3322 O O   . GLY . . 801 ? 181.169 245.103 196.420 1.00  44.18 0 A 1
ATOM   3323 N N   . ASN . . 802 ? 179.563 243.812 197.300 1.00  43.10 0 A 1
ATOM   3324 C CA  . ASN . . 802 ? 180.511 242.746 197.595 1.00  43.10 0 A 1
ATOM   3325 C C   . ASN . . 802 ? 180.831 241.947 196.341 1.00  43.10 0 A 1
ATOM   3326 O O   . ASN . . 802 ? 179.969 241.727 195.487 1.00  43.10 0 A 1
ATOM   3327 C CB  . ASN . . 802 ? 179.977 241.808 198.677 1.00  43.10 0 A 1
ATOM   3328 C CG  . ASN . . 802 ? 178.593 241.313 198.386 1.00  43.10 0 A 1
ATOM   3329 N ND2 . ASN . . 802 ? 178.192 240.250 199.070 1.00  43.10 0 A 1
ATOM   3330 O OD1 . ASN . . 802 ? 177.883 241.881 197.562 1.00  43.10 0 A 1
ATOM   3331 N N   . THR . . 803 ? 182.085 241.521 196.240 1.00  46.67 0 A 1
ATOM   3332 C CA  . THR . . 803 ? 182.557 240.710 195.123 1.00  46.67 0 A 1
ATOM   3333 C C   . THR . . 803 ? 182.487 239.219 195.436 1.00  46.67 0 A 1
ATOM   3334 O O   . THR . . 803 ? 183.463 238.484 195.312 1.00  46.67 0 A 1
ATOM   3335 C CB  . THR . . 803 ? 183.974 241.129 194.748 1.00  46.67 0 A 1
ATOM   3336 C CG2 . THR . . 803 ? 184.862 241.208 195.986 1.00  46.67 0 A 1
ATOM   3337 O OG1 . THR . . 803 ? 184.525 240.192 193.813 1.00  46.67 0 A 1
ATOM   3338 N N   . PHE . . 804 ? 181.312 238.757 195.841 1.00  41.29 0 A 1
ATOM   3339 C CA  . PHE . . 804 ? 181.097 237.347 196.114 1.00  41.29 0 A 1
ATOM   3340 C C   . PHE . . 804 ? 180.661 236.651 194.833 1.00  41.29 0 A 1
ATOM   3341 O O   . PHE . . 804 ? 179.734 237.106 194.160 1.00  41.29 0 A 1
ATOM   3342 C CB  . PHE . . 804 ? 180.047 237.158 197.206 1.00  41.29 0 A 1
ATOM   3343 C CG  . PHE . . 804 ? 179.758 235.724 197.519 1.00  41.29 0 A 1
ATOM   3344 C CD1 . PHE . . 804 ? 180.554 235.023 198.404 1.00  41.29 0 A 1
ATOM   3345 C CD2 . PHE . . 804 ? 178.695 235.072 196.922 1.00  41.29 0 A 1
ATOM   3346 C CE1 . PHE . . 804 ? 180.293 233.706 198.684 1.00  41.29 0 A 1
ATOM   3347 C CE2 . PHE . . 804 ? 178.431 233.753 197.203 1.00  41.29 0 A 1
ATOM   3348 C CZ  . PHE . . 804 ? 179.229 233.070 198.084 1.00  41.29 0 A 1
ATOM   3349 N N   . SER . . 805 ? 181.333 235.556 194.496 1.00  44.26 0 A 1
ATOM   3350 C CA  . SER . . 805 ? 181.020 234.782 193.306 1.00  44.26 0 A 1
ATOM   3351 C C   . SER . . 805 ? 180.365 233.465 193.699 1.00  44.26 0 A 1
ATOM   3352 O O   . SER . . 805 ? 180.785 232.815 194.659 1.00  44.26 0 A 1
ATOM   3353 C CB  . SER . . 805 ? 182.274 234.509 192.476 1.00  44.26 0 A 1
ATOM   3354 O OG  . SER . . 805 ? 181.965 233.717 191.345 1.00  44.26 0 A 1
ATOM   3355 N N   . LEU . . 806 ? 179.335 233.077 192.947 1.00  42.15 0 A 1
ATOM   3356 C CA  . LEU . . 806 ? 178.679 231.797 193.182 1.00  42.15 0 A 1
ATOM   3357 C C   . LEU . . 806 ? 179.632 230.620 193.017 1.00  42.15 0 A 1
ATOM   3358 O O   . LEU . . 806 ? 179.339 229.524 193.502 1.00  42.15 0 A 1
ATOM   3359 C CB  . LEU . . 806 ? 177.488 231.644 192.239 1.00  42.15 0 A 1
ATOM   3360 C CG  . LEU . . 806 ? 176.503 230.547 192.625 1.00  42.15 0 A 1
ATOM   3361 C CD1 . LEU . . 806 ? 176.049 230.769 194.052 1.00  42.15 0 A 1
ATOM   3362 C CD2 . LEU . . 806 ? 175.327 230.515 191.674 1.00  42.15 0 A 1
ATOM   3363 N N   . ALA . . 807 ? 180.768 230.825 192.361 1.00  45.54 0 A 1
ATOM   3364 C CA  . ALA . . 807 ? 181.768 229.788 192.162 1.00  45.54 0 A 1
ATOM   3365 C C   . ALA . . 807 ? 182.679 229.614 193.367 1.00  45.54 0 A 1
ATOM   3366 O O   . ALA . . 807 ? 183.792 229.096 193.220 1.00  45.54 0 A 1
ATOM   3367 C CB  . ALA . . 807 ? 182.603 230.095 190.919 1.00  45.54 0 A 1
ATOM   3368 N N   . ASP . . 808 ? 182.244 230.061 194.545 1.00  46.15 0 A 1
ATOM   3369 C CA  . ASP . . 808 ? 183.042 229.956 195.754 1.00  46.15 0 A 1
ATOM   3370 C C   . ASP . . 808 ? 182.395 229.123 196.848 1.00  46.15 0 A 1
ATOM   3371 O O   . ASP . . 808 ? 183.057 228.848 197.854 1.00  46.15 0 A 1
ATOM   3372 C CB  . ASP . . 808 ? 183.354 231.351 196.316 1.00  46.15 0 A 1
ATOM   3373 C CG  . ASP . . 808 ? 183.862 232.300 195.258 1.00  46.15 0 A 1
ATOM   3374 O OD1 . ASP . . 808 ? 184.570 231.839 194.340 1.00  46.15 0 A 1
ATOM   3375 O OD2 . ASP . . 808 ? 183.560 233.511 195.347 1.00  46.15 -1 A 1
ATOM   3376 N N   . CYS . . 809 ? 181.131 228.728 196.700 1.00  42.42 0 A 1
ATOM   3377 C CA  . CYS . . 809 ? 180.562 227.712 197.575 1.00  42.42 0 A 1
ATOM   3378 C C   . CYS . . 809 ? 180.734 226.296 197.056 1.00  42.42 0 A 1
ATOM   3379 O O   . CYS . . 809 ? 180.647 225.354 197.849 1.00  42.42 0 A 1
ATOM   3380 C CB  . CYS . . 809 ? 179.075 227.968 197.846 1.00  42.42 0 A 1
ATOM   3381 S SG  . CYS . . 809 ? 178.763 229.151 199.161 1.00  42.42 0 A 1
ATOM   3382 N N   . ILE . . 810 ? 180.973 226.112 195.760 1.00  37.97 0 A 1
ATOM   3383 C CA  . ILE . . 810 ? 181.287 224.776 195.260 1.00  37.97 0 A 1
ATOM   3384 C C   . ILE . . 810 ? 182.595 224.254 195.847 1.00  37.97 0 A 1
ATOM   3385 O O   . ILE . . 810 ? 182.627 223.094 196.287 1.00  37.97 0 A 1
ATOM   3386 C CB  . ILE . . 810 ? 181.260 224.759 193.722 1.00  37.97 0 A 1
ATOM   3387 C CG1 . ILE . . 810 ? 179.819 224.819 193.211 1.00  37.97 0 A 1
ATOM   3388 C CG2 . ILE . . 810 ? 181.970 223.523 193.185 1.00  37.97 0 A 1
ATOM   3389 C CD1 . ILE . . 810 ? 179.318 226.218 192.958 1.00  37.97 0 A 1
ATOM   3390 N N   . PRO . . 811 ? 183.686 225.028 195.903 1.00  38.77 0 A 1
ATOM   3391 C CA  . PRO . . 811 ? 184.862 224.549 196.650 1.00  38.77 0 A 1
ATOM   3392 C C   . PRO . . 811 ? 184.565 224.231 198.102 1.00  38.77 0 A 1
ATOM   3393 O O   . PRO . . 811 ? 185.123 223.267 198.645 1.00  38.77 0 A 1
ATOM   3394 C CB  . PRO . . 811 ? 185.851 225.712 196.521 1.00  38.77 0 A 1
ATOM   3395 C CG  . PRO . . 811 ? 185.477 226.369 195.265 1.00  38.77 0 A 1
ATOM   3396 C CD  . PRO . . 811 ? 183.989 226.274 195.177 1.00  38.77 0 A 1
ATOM   3397 N N   . LEU . . 812 ? 183.693 225.007 198.748 1.00  36.93 0 A 1
ATOM   3398 C CA  . LEU . . 812 ? 183.327 224.714 200.129 1.00  36.93 0 A 1
ATOM   3399 C C   . LEU . . 812 ? 182.539 223.418 200.234 1.00  36.93 0 A 1
ATOM   3400 O O   . LEU . . 812 ? 182.751 222.639 201.167 1.00  36.93 0 A 1
ATOM   3401 C CB  . LEU . . 812 ? 182.528 225.870 200.726 1.00  36.93 0 A 1
ATOM   3402 C CG  . LEU . . 812 ? 183.154 227.256 200.597 1.00  36.93 0 A 1
ATOM   3403 C CD1 . LEU . . 812 ? 182.207 228.305 201.142 1.00  36.93 0 A 1
ATOM   3404 C CD2 . LEU . . 812 ? 184.494 227.311 201.303 1.00  36.93 0 A 1
ATOM   3405 N N   . LEU . . 813 ? 181.624 223.167 199.295 1.00  34.49 0 A 1
ATOM   3406 C CA  . LEU . . 813 ? 180.910 221.893 199.281 1.00  34.49 0 A 1
ATOM   3407 C C   . LEU . . 813 ? 181.872 220.734 199.083 1.00  34.49 0 A 1
ATOM   3408 O O   . LEU . . 813 ? 181.761 219.698 199.749 1.00  34.49 0 A 1
ATOM   3409 C CB  . LEU . . 813 ? 179.849 221.891 198.183 1.00  34.49 0 A 1
ATOM   3410 C CG  . LEU . . 813 ? 178.687 222.860 198.331 1.00  34.49 0 A 1
ATOM   3411 C CD1 . LEU . . 813 ? 177.920 222.943 197.030 1.00  34.49 0 A 1
ATOM   3412 C CD2 . LEU . . 813 ? 177.796 222.411 199.453 1.00  34.49 0 A 1
ATOM   3413 N N   . ARG . . 814 ? 182.824 220.893 198.162 1.00  34.51 0 A 1
ATOM   3414 C CA  . ARG . . 814 ? 183.812 219.850 197.914 1.00  34.51 0 A 1
ATOM   3415 C C   . ARG . . 814 ? 184.601 219.540 199.177 1.00  34.51 0 A 1
ATOM   3416 O O   . ARG . . 814 ? 184.740 218.378 199.568 1.00  34.51 0 A 1
ATOM   3417 C CB  . ARG . . 814 ? 184.751 220.274 196.785 1.00  34.51 0 A 1
ATOM   3418 C CG  . ARG . . 814 ? 184.067 220.528 195.458 1.00  34.51 0 A 1
ATOM   3419 C CD  . ARG . . 814 ? 185.086 220.654 194.344 1.00  34.51 0 A 1
ATOM   3420 N NE  . ARG . . 814 ? 185.854 219.425 194.214 1.00  34.51 0 A 1
ATOM   3421 C CZ  . ARG . . 814 ? 186.842 219.247 193.350 1.00  34.51 0 A 1
ATOM   3422 N NH1 . ARG . . 814 ? 187.194 220.225 192.531 1.00  34.51 1 A 1
ATOM   3423 N NH2 . ARG . . 814 ? 187.479 218.088 193.310 1.00  34.51 0 A 1
ATOM   3424 N N   . LYS . . 815 ? 185.116 220.579 199.835 1.00  34.64 0 A 1
ATOM   3425 C CA  . LYS . . 815 ? 185.869 220.370 201.067 1.00  34.64 0 A 1
ATOM   3426 C C   . LYS . . 815 ? 185.003 219.728 202.145 1.00  34.64 0 A 1
ATOM   3427 O O   . LYS . . 815 ? 185.450 218.820 202.850 1.00  34.64 0 A 1
ATOM   3428 C CB  . LYS . . 815 ? 186.445 221.697 201.554 1.00  34.64 0 A 1
ATOM   3429 C CG  . LYS . . 815 ? 187.200 221.606 202.862 1.00  34.64 0 A 1
ATOM   3430 C CD  . LYS . . 815 ? 187.474 222.989 203.422 1.00  34.64 0 A 1
ATOM   3431 C CE  . LYS . . 815 ? 186.229 223.853 203.365 1.00  34.64 0 A 1
ATOM   3432 N NZ  . LYS . . 815 ? 186.559 225.297 203.285 1.00  34.64 1 A 1
ATOM   3433 N N   . THR . . 816 ? 183.757 220.183 202.279 1.00  33.25 0 A 1
ATOM   3434 C CA  . THR . . 816 ? 182.842 219.639 203.272 1.00  33.25 0 A 1
ATOM   3435 C C   . THR . . 816 ? 182.500 218.178 203.021 1.00  33.25 0 A 1
ATOM   3436 O O   . THR . . 816 ? 182.172 217.464 203.972 1.00  33.25 0 A 1
ATOM   3437 C CB  . THR . . 816 ? 181.560 220.466 203.294 1.00  33.25 0 A 1
ATOM   3438 C CG2 . THR . . 816 ? 180.591 219.915 204.300 1.00  33.25 0 A 1
ATOM   3439 O OG1 . THR . . 816 ? 181.873 221.815 203.651 1.00  33.25 0 A 1
ATOM   3440 N N   . LEU . . 817 ? 182.542 217.721 201.769 1.00  32.72 0 A 1
ATOM   3441 C CA  . LEU . . 817 ? 182.292 216.309 201.502 1.00  32.72 0 A 1
ATOM   3442 C C   . LEU . . 817 ? 183.427 215.429 202.002 1.00  32.72 0 A 1
ATOM   3443 O O   . LEU . . 817 ? 183.184 214.306 202.452 1.00  32.72 0 A 1
ATOM   3444 C CB  . LEU . . 817 ? 182.074 216.081 200.008 1.00  32.72 0 A 1
ATOM   3445 C CG  . LEU . . 817 ? 180.741 216.551 199.435 1.00  32.72 0 A 1
ATOM   3446 C CD1 . LEU . . 817 ? 180.839 216.673 197.932 1.00  32.72 0 A 1
ATOM   3447 C CD2 . LEU . . 817 ? 179.615 215.615 199.836 1.00  32.72 0 A 1
ATOM   3448 N N   . LYS . . 818 ? 184.661 215.916 201.936 1.00  37.47 0 A 1
ATOM   3449 C CA  . LYS . . 818 ? 185.817 215.195 202.449 1.00  37.47 0 A 1
ATOM   3450 C C   . LYS . . 818 ? 186.022 215.394 203.943 1.00  37.47 0 A 1
ATOM   3451 O O   . LYS . . 818 ? 187.105 215.088 204.448 1.00  37.47 0 A 1
ATOM   3452 C CB  . LYS . . 818 ? 187.073 215.625 201.696 1.00  37.47 0 A 1
ATOM   3453 C CG  . LYS . . 818 ? 187.350 214.812 200.459 1.00  37.47 0 A 1
ATOM   3454 C CD  . LYS . . 818 ? 187.546 215.714 199.264 1.00  37.47 0 A 1
ATOM   3455 C CE  . LYS . . 818 ? 188.641 216.733 199.518 1.00  37.47 0 A 1
ATOM   3456 N NZ  . LYS . . 818 ? 188.580 217.859 198.548 1.00  37.47 1 A 1
ATOM   3457 N N   . ASP . . 819 ? 185.010 215.887 204.651 1.00  39.99 0 A 1
ATOM   3458 C CA  . ASP . . 819 ? 185.141 216.188 206.066 1.00  39.99 0 A 1
ATOM   3459 C C   . ASP . . 819 ? 185.434 214.925 206.870 1.00  39.99 0 A 1
ATOM   3460 O O   . ASP . . 819 ? 185.205 213.799 206.424 1.00  39.99 0 A 1
ATOM   3461 C CB  . ASP . . 819 ? 183.866 216.847 206.585 1.00  39.99 0 A 1
ATOM   3462 C CG  . ASP . . 819 ? 184.112 217.724 207.789 1.00  39.99 0 A 1
ATOM   3463 O OD1 . ASP . . 819 ? 184.756 218.783 207.633 1.00  39.99 0 A 1
ATOM   3464 O OD2 . ASP . . 819 ? 183.658 217.353 208.890 1.00  39.99 -1 A 1
ATOM   3465 N N   . GLU . . 820 ? 185.951 215.135 208.083 1.00  44.91 0 A 1
ATOM   3466 C CA  . GLU . . 820 ? 186.240 214.021 208.980 1.00  44.91 0 A 1
ATOM   3467 C C   . GLU . . 820 ? 184.964 213.441 209.576 1.00  44.91 0 A 1
ATOM   3468 O O   . GLU . . 820 ? 184.876 212.230 209.802 1.00  44.91 0 A 1
ATOM   3469 C CB  . GLU . . 820 ? 187.185 214.479 210.092 1.00  44.91 0 A 1
ATOM   3470 C CG  . GLU . . 820 ? 186.763 215.787 210.749 1.00  44.91 0 A 1
ATOM   3471 C CD  . GLU . . 820 ? 187.732 216.263 211.815 1.00  44.91 0 A 1
ATOM   3472 O OE1 . GLU . . 820 ? 187.490 217.346 212.390 1.00  44.91 0 A 1
ATOM   3473 O OE2 . GLU . . 820 ? 188.731 215.562 212.079 1.00  44.91 -1 A 1
ATOM   3474 N N   . SER . . 821 ? 183.970 214.286 209.839 1.00  40.26 0 A 1
ATOM   3475 C CA  . SER . . 821 ? 182.761 213.881 210.541 1.00  40.26 0 A 1
ATOM   3476 C C   . SER . . 821 ? 181.689 213.404 209.570 1.00  40.26 0 A 1
ATOM   3477 O O   . SER . . 821 ? 181.506 213.981 208.495 1.00  40.26 0 A 1
ATOM   3478 C CB  . SER . . 821 ? 182.217 215.039 211.377 1.00  40.26 0 A 1
ATOM   3479 O OG  . SER . . 821 ? 181.062 214.650 212.098 1.00  40.26 0 A 1
ATOM   3480 N N   . SER . . 822 ? 180.970 212.355 209.967 1.00  37.26 0 A 1
ATOM   3481 C CA  . SER . . 822 ? 179.896 211.826 209.137 1.00  37.26 0 A 1
ATOM   3482 C C   . SER . . 822 ? 178.646 212.695 209.189 1.00  37.26 0 A 1
ATOM   3483 O O   . SER . . 822 ? 177.874 212.712 208.226 1.00  37.26 0 A 1
ATOM   3484 C CB  . SER . . 822 ? 179.560 210.397 209.564 1.00  37.26 0 A 1
ATOM   3485 O OG  . SER . . 822 ? 180.483 209.475 209.016 1.00  37.26 0 A 1
ATOM   3486 N N   . VAL . . 823 ? 178.424 213.408 210.293 1.00  35.41 0 A 1
ATOM   3487 C CA  . VAL . . 823 ? 177.311 214.354 210.361 1.00  35.41 0 A 1
ATOM   3488 C C   . VAL . . 823 ? 177.491 215.451 209.320 1.00  35.41 0 A 1
ATOM   3489 O O   . VAL . . 823 ? 176.592 215.730 208.513 1.00  35.41 0 A 1
ATOM   3490 C CB  . VAL . . 823 ? 177.198 214.934 211.782 1.00  35.41 0 A 1
ATOM   3491 C CG1 . VAL . . 823 ? 175.914 215.731 211.938 1.00  35.41 0 A 1
ATOM   3492 C CG2 . VAL . . 823 ? 177.265 213.821 212.807 1.00  35.41 0 A 1
ATOM   3493 N N   . THR . . 824 ? 178.661 216.090 209.330 1.00  34.58 0 A 1
ATOM   3494 C CA  . THR . . 824 ? 178.972 217.107 208.335 1.00  34.58 0 A 1
ATOM   3495 C C   . THR . . 824 ? 178.956 216.530 206.927 1.00  34.58 0 A 1
ATOM   3496 O O   . THR . . 824 ? 178.567 217.215 205.976 1.00  34.58 0 A 1
ATOM   3497 C CB  . THR . . 824 ? 180.333 217.725 208.638 1.00  34.58 0 A 1
ATOM   3498 C CG2 . THR . . 824 ? 180.588 218.899 207.742 1.00  34.58 0 A 1
ATOM   3499 O OG1 . THR . . 824 ? 180.362 218.174 209.994 1.00  34.58 0 A 1
ATOM   3500 N N   . CYS . . 825 ? 179.356 215.268 206.780 1.00  35.12 0 A 1
ATOM   3501 C CA  . CYS . . 825 ? 179.350 214.640 205.466 1.00  35.12 0 A 1
ATOM   3502 C C   . CYS . . 825 ? 177.931 214.471 204.942 1.00  35.12 0 A 1
ATOM   3503 O O   . CYS . . 825 ? 177.656 214.761 203.770 1.00  35.12 0 A 1
ATOM   3504 C CB  . CYS . . 825 ? 180.069 213.297 205.538 1.00  35.12 0 A 1
ATOM   3505 S SG  . CYS . . 825 ? 179.844 212.276 204.097 1.00  35.12 0 A 1
ATOM   3506 N N   . LYS . . 826 ? 177.014 214.019 205.797 1.00  31.41 0 A 1
ATOM   3507 C CA  . LYS . . 826 ? 175.621 213.882 205.386 1.00  31.41 0 A 1
ATOM   3508 C C   . LYS . . 826 ? 175.002 215.238 205.070 1.00  31.41 0 A 1
ATOM   3509 O O   . LYS . . 826 ? 174.220 215.365 204.119 1.00  31.41 0 A 1
ATOM   3510 C CB  . LYS . . 826 ? 174.824 213.159 206.468 1.00  31.41 0 A 1
ATOM   3511 C CG  . LYS . . 826 ? 173.328 213.407 206.408 1.00  31.41 0 A 1
ATOM   3512 C CD  . LYS . . 826 ? 172.558 212.320 207.120 1.00  31.41 0 A 1
ATOM   3513 C CE  . LYS . . 826 ? 171.293 212.867 207.768 1.00  31.41 0 A 1
ATOM   3514 N NZ  . LYS . . 826 ? 170.411 213.542 206.786 1.00  31.41 1 A 1
ATOM   3515 N N   . LEU . . 827 ? 175.360 216.271 205.833 1.00  29.78 0 A 1
ATOM   3516 C CA  . LEU . . 827 ? 174.808 217.594 205.552 1.00  29.78 0 A 1
ATOM   3517 C C   . LEU . . 827 ? 175.337 218.151 204.233 1.00  29.78 0 A 1
ATOM   3518 O O   . LEU . . 827 ? 174.593 218.783 203.473 1.00  29.78 0 A 1
ATOM   3519 C CB  . LEU . . 827 ? 175.103 218.538 206.713 1.00  29.78 0 A 1
ATOM   3520 C CG  . LEU . . 827 ? 174.237 218.240 207.941 1.00  29.78 0 A 1
ATOM   3521 C CD1 . LEU . . 827 ? 174.671 219.043 209.147 1.00  29.78 0 A 1
ATOM   3522 C CD2 . LEU . . 827 ? 172.786 218.496 207.626 1.00  29.78 0 A 1
ATOM   3523 N N   . ALA . . 828 ? 176.610 217.895 203.925 1.00  28.93 0 A 1
ATOM   3524 C CA  . ALA . . 828 ? 177.150 218.316 202.638 1.00  28.93 0 A 1
ATOM   3525 C C   . ALA . . 828 ? 176.539 217.526 201.489 1.00  28.93 0 A 1
ATOM   3526 O O   . ALA . . 828 ? 176.340 218.072 200.397 1.00  28.93 0 A 1
ATOM   3527 C CB  . ALA . . 828 ? 178.669 218.173 202.630 1.00  28.93 0 A 1
ATOM   3528 N N   . CYS . . 829 ? 176.232 216.248 201.709 1.00  28.84 0 A 1
ATOM   3529 C CA  . CYS . . 829 ? 175.535 215.487 200.681 1.00  28.84 0 A 1
ATOM   3530 C C   . CYS . . 829 ? 174.140 216.045 200.437 1.00  28.84 0 A 1
ATOM   3531 O O   . CYS . . 829 ? 173.681 216.104 199.294 1.00  28.84 0 A 1
ATOM   3532 C CB  . CYS . . 829 ? 175.462 214.012 201.065 1.00  28.84 0 A 1
ATOM   3533 S SG  . CYS . . 829 ? 175.196 212.923 199.650 1.00  28.84 0 A 1
ATOM   3534 N N   . THR . . 830 ? 173.454 216.458 201.504 1.00  28.50 0 A 1
ATOM   3535 C CA  . THR . . 830 ? 172.151 217.098 201.347 1.00  28.50 0 A 1
ATOM   3536 C C   . THR . . 830 ? 172.262 218.393 200.549 1.00  28.50 0 A 1
ATOM   3537 O O   . THR . . 830 ? 171.415 218.685 199.698 1.00  28.50 0 A 1
ATOM   3538 C CB  . THR . . 830 ? 171.537 217.368 202.717 1.00  28.50 0 A 1
ATOM   3539 C CG2 . THR . . 830 ? 170.195 218.052 202.579 1.00  28.50 0 A 1
ATOM   3540 O OG1 . THR . . 830 ? 171.362 216.128 203.410 1.00  28.50 0 A 1
ATOM   3541 N N   . ALA . . 831 ? 173.302 219.184 200.814 1.00  26.89 0 A 1
ATOM   3542 C CA  . ALA . . 831 ? 173.492 220.418 200.056 1.00  26.89 0 A 1
ATOM   3543 C C   . ALA . . 831 ? 173.755 220.136 198.579 1.00  26.89 0 A 1
ATOM   3544 O O   . ALA . . 831 ? 173.212 220.816 197.695 1.00  26.89 0 A 1
ATOM   3545 C CB  . ALA . . 831 ? 174.636 221.222 200.661 1.00  26.89 0 A 1
ATOM   3546 N N   . VAL . . 832 ? 174.602 219.144 198.290 1.00  27.31 0 A 1
ATOM   3547 C CA  . VAL . . 832 ? 174.816 218.736 196.906 1.00  27.31 0 A 1
ATOM   3548 C C   . VAL . . 832 ? 173.499 218.312 196.269 1.00  27.31 0 A 1
ATOM   3549 O O   . VAL . . 832 ? 173.198 218.677 195.130 1.00  27.31 0 A 1
ATOM   3550 C CB  . VAL . . 832 ? 175.867 217.616 196.826 1.00  27.31 0 A 1
ATOM   3551 C CG1 . VAL . . 832 ? 175.923 217.053 195.421 1.00  27.31 0 A 1
ATOM   3552 C CG2 . VAL . . 832 ? 177.224 218.141 197.237 1.00  27.31 0 A 1
ATOM   3553 N N   . ARG . . 833 ? 172.697 217.528 196.986 1.00  27.69 0 A 1
ATOM   3554 C CA  . ARG . . 833 ? 171.399 217.125 196.458 1.00  27.69 0 A 1
ATOM   3555 C C   . ARG . . 833 ? 170.524 218.330 196.152 1.00  27.69 0 A 1
ATOM   3556 O O   . ARG . . 833 ? 169.748 218.311 195.192 1.00  27.69 0 A 1
ATOM   3557 C CB  . ARG . . 833 ? 170.699 216.200 197.445 1.00  27.69 0 A 1
ATOM   3558 C CG  . ARG . . 833 ? 169.277 215.880 197.078 1.00  27.69 0 A 1
ATOM   3559 C CD  . ARG . . 833 ? 168.622 214.987 198.104 1.00  27.69 0 A 1
ATOM   3560 N NE  . ARG . . 833 ? 167.239 214.724 197.737 1.00  27.69 0 A 1
ATOM   3561 C CZ  . ARG . . 833 ? 166.369 214.056 198.487 1.00  27.69 0 A 1
ATOM   3562 N NH1 . ARG . . 833 ? 165.134 213.874 198.049 1.00  27.69 1 A 1
ATOM   3563 N NH2 . ARG . . 833 ? 166.729 213.572 199.669 1.00  27.69 0 A 1
ATOM   3564 N N   . ASN . . 834 ? 170.642 219.387 196.951 1.00  28.74 0 A 1
ATOM   3565 C CA  . ASN . . 834 ? 169.828 220.571 196.716 1.00  28.74 0 A 1
ATOM   3566 C C   . ASN . . 834 ? 170.299 221.362 195.502 1.00  28.74 0 A 1
ATOM   3567 O O   . ASN . . 834 ? 169.481 222.002 194.835 1.00  28.74 0 A 1
ATOM   3568 C CB  . ASN . . 834 ? 169.822 221.459 197.960 1.00  28.74 0 A 1
ATOM   3569 C CG  . ASN . . 834 ? 169.124 220.802 199.139 1.00  28.74 0 A 1
ATOM   3570 N ND2 . ASN . . 834 ? 169.467 221.236 200.346 1.00  28.74 0 A 1
ATOM   3571 O OD1 . ASN . . 834 ? 168.292 219.911 198.965 1.00  28.74 0 A 1
ATOM   3572 N N   . CYS . . 835 ? 171.595 221.345 195.195 1.00  28.03 0 A 1
ATOM   3573 C CA  . CYS . . 835 ? 172.114 222.271 194.189 1.00  28.03 0 A 1
ATOM   3574 C C   . CYS . . 835 ? 172.605 221.638 192.886 1.00  28.03 0 A 1
ATOM   3575 O O   . CYS . . 835 ? 172.834 222.376 191.919 1.00  28.03 0 A 1
ATOM   3576 C CB  . CYS . . 835 ? 173.255 223.104 194.790 1.00  28.03 0 A 1
ATOM   3577 S SG  . CYS . . 835 ? 174.829 222.254 194.900 1.00  28.03 0 A 1
ATOM   3578 N N   . VAL . . 836 ? 172.765 220.313 192.817 1.00  26.73 0 A 1
ATOM   3579 C CA  . VAL . . 836 ? 173.544 219.722 191.729 1.00  26.73 0 A 1
ATOM   3580 C C   . VAL . . 836 ? 172.801 219.805 190.398 1.00  26.73 0 A 1
ATOM   3581 O O   . VAL . . 836 ? 173.396 220.124 189.362 1.00  26.73 0 A 1
ATOM   3582 C CB  . VAL . . 836 ? 173.942 218.273 192.079 1.00  26.73 0 A 1
ATOM   3583 C CG1 . VAL . . 836 ? 172.723 217.382 192.263 1.00  26.73 0 A 1
ATOM   3584 C CG2 . VAL . . 836 ? 174.867 217.706 191.021 1.00  26.73 0 A 1
ATOM   3585 N N   . MET . . 837 ? 171.499 219.524 190.395 1.00  28.42 0 A 1
ATOM   3586 C CA  . MET . . 837 ? 170.772 219.526 189.134 1.00  28.42 0 A 1
ATOM   3587 C C   . MET . . 837 ? 170.554 220.936 188.612 1.00  28.42 0 A 1
ATOM   3588 O O   . MET . . 837 ? 170.451 221.134 187.398 1.00  28.42 0 A 1
ATOM   3589 C CB  . MET . . 837 ? 169.445 218.793 189.287 1.00  28.42 0 A 1
ATOM   3590 C CG  . MET . . 837 ? 169.459 217.416 188.648 1.00  28.42 0 A 1
ATOM   3591 S SD  . MET . . 837 ? 169.856 217.475 186.886 1.00  28.42 0 A 1
ATOM   3592 C CE  . MET . . 837 ? 171.499 216.768 186.881 1.00  28.42 0 A 1
ATOM   3593 N N   . SER . . 838 ? 170.492 221.928 189.500 1.00  26.31 0 A 1
ATOM   3594 C CA  . SER . . 838 ? 170.445 223.308 189.040 1.00  26.31 0 A 1
ATOM   3595 C C   . SER . . 838 ? 171.797 223.755 188.508 1.00  26.31 0 A 1
ATOM   3596 O O   . SER . . 838 ? 171.855 224.532 187.553 1.00  26.31 0 A 1
ATOM   3597 C CB  . SER . . 838 ? 169.980 224.229 190.167 1.00  26.31 0 A 1
ATOM   3598 O OG  . SER . . 838 ? 170.976 224.368 191.160 1.00  26.31 0 A 1
ATOM   3599 N N   . LEU . . 839 ? 172.887 223.271 189.106 1.00  27.34 0 A 1
ATOM   3600 C CA  . LEU . . 839 ? 174.214 223.593 188.591 1.00  27.34 0 A 1
ATOM   3601 C C   . LEU . . 839 ? 174.440 222.996 187.210 1.00  27.34 0 A 1
ATOM   3602 O O   . LEU . . 839 ? 174.980 223.664 186.323 1.00  27.34 0 A 1
ATOM   3603 C CB  . LEU . . 839 ? 175.284 223.098 189.557 1.00  27.34 0 A 1
ATOM   3604 C CG  . LEU . . 839 ? 175.798 224.102 190.579 1.00  27.34 0 A 1
ATOM   3605 C CD1 . LEU . . 839 ? 176.766 223.417 191.509 1.00  27.34 0 A 1
ATOM   3606 C CD2 . LEU . . 839 ? 176.452 225.269 189.883 1.00  27.34 0 A 1
ATOM   3607 N N   . CYS . . 840 ? 174.046 221.737 187.010 1.00  27.50 0 A 1
ATOM   3608 C CA  . CYS . . 840 ? 174.245 221.096 185.714 1.00  27.50 0 A 1
ATOM   3609 C C   . CYS . . 840 ? 173.475 221.804 184.607 1.00  27.50 0 A 1
ATOM   3610 O O   . CYS . . 840 ? 173.951 221.882 183.469 1.00  27.50 0 A 1
ATOM   3611 C CB  . CYS . . 840 ? 173.839 219.627 185.790 1.00  27.50 0 A 1
ATOM   3612 S SG  . CYS . . 840 ? 174.948 218.609 186.784 1.00  27.50 0 A 1
ATOM   3613 N N   . SER . . 841 ? 172.295 222.325 184.916 1.00  27.13 0 A 1
ATOM   3614 C CA  . SER . . 841 ? 171.489 223.068 183.959 1.00  27.13 0 A 1
ATOM   3615 C C   . SER . . 841 ? 171.914 224.520 183.825 1.00  27.13 0 A 1
ATOM   3616 O O   . SER . . 841 ? 171.195 225.304 183.204 1.00  27.13 0 A 1
ATOM   3617 C CB  . SER . . 841 ? 170.016 223.005 184.360 1.00  27.13 0 A 1
ATOM   3618 O OG  . SER . . 841 ? 169.535 221.679 184.277 1.00  27.13 0 A 1
ATOM   3619 N N   . SER . . 842 ? 173.047 224.898 184.386 1.00  27.22 0 A 1
ATOM   3620 C CA  . SER . . 842 ? 173.492 226.278 184.413 1.00  27.22 0 A 1
ATOM   3621 C C   . SER . . 842 ? 174.738 226.440 183.553 1.00  27.22 0 A 1
ATOM   3622 O O   . SER . . 842 ? 175.184 225.504 182.885 1.00  27.22 0 A 1
ATOM   3623 C CB  . SER . . 842 ? 173.744 226.708 185.855 1.00  27.22 0 A 1
ATOM   3624 O OG  . SER . . 842 ? 174.801 225.960 186.428 1.00  27.22 0 A 1
ATOM   3625 N N   . SER . . 843 ? 175.297 227.646 183.567 1.00  31.36 0 A 1
ATOM   3626 C CA  . SER . . 843 ? 176.581 227.909 182.933 1.00  31.36 0 A 1
ATOM   3627 C C   . SER . . 843 ? 177.757 227.482 183.798 1.00  31.36 0 A 1
ATOM   3628 O O   . SER . . 843 ? 178.900 227.540 183.336 1.00  31.36 0 A 1
ATOM   3629 C CB  . SER . . 843 ? 176.703 229.394 182.590 1.00  31.36 0 A 1
ATOM   3630 O OG  . SER . . 843 ? 176.700 230.193 183.759 1.00  31.36 0 A 1
ATOM   3631 N N   . TYR . . 844 ? 177.501 227.065 185.037 1.00  32.85 0 A 1
ATOM   3632 C CA  . TYR . . 844 ? 178.490 226.436 185.903 1.00  32.85 0 A 1
ATOM   3633 C C   . TYR . . 844 ? 178.346 224.919 185.912 1.00  32.85 0 A 1
ATOM   3634 O O   . TYR . . 844 ? 178.549 224.284 186.949 1.00  32.85 0 A 1
ATOM   3635 C CB  . TYR . . 844 ? 178.369 226.976 187.326 1.00  32.85 0 A 1
ATOM   3636 C CG  . TYR . . 844 ? 178.607 228.457 187.464 1.00  32.85 0 A 1
ATOM   3637 C CD1 . TYR . . 844 ? 179.879 228.986 187.356 1.00  32.85 0 A 1
ATOM   3638 C CD2 . TYR . . 844 ? 177.557 229.324 187.716 1.00  32.85 0 A 1
ATOM   3639 C CE1 . TYR . . 844 ? 180.102 230.342 187.486 1.00  32.85 0 A 1
ATOM   3640 C CE2 . TYR . . 844 ? 177.768 230.677 187.846 1.00  32.85 0 A 1
ATOM   3641 C CZ  . TYR . . 844 ? 179.041 231.182 187.730 1.00  32.85 0 A 1
ATOM   3642 O OH  . TYR . . 844 ? 179.255 232.533 187.861 1.00  32.85 0 A 1
ATOM   3643 N N   . SER . . 845 ? 177.973 224.331 184.775 1.00  31.64 0 A 1
ATOM   3644 C CA  . SER . . 845 ? 177.658 222.908 184.733 1.00  31.64 0 A 1
ATOM   3645 C C   . SER . . 845 ? 178.881 222.040 184.998 1.00  31.64 0 A 1
ATOM   3646 O O   . SER . . 845 ? 178.745 220.913 185.494 1.00  31.64 0 A 1
ATOM   3647 C CB  . SER . . 845 ? 177.042 222.561 183.382 1.00  31.64 0 A 1
ATOM   3648 O OG  . SER . . 845 ? 177.663 223.290 182.343 1.00  31.64 0 A 1
ATOM   3649 N N   . GLU . . 846 ? 180.073 222.543 184.679 1.00  32.60 0 A 1
ATOM   3650 C CA  . GLU . . 846 ? 181.291 221.803 184.982 1.00  32.60 0 A 1
ATOM   3651 C C   . GLU . . 846 ? 181.455 221.609 186.485 1.00  32.60 0 A 1
ATOM   3652 O O   . GLU . . 846 ? 181.920 220.555 186.936 1.00  32.60 0 A 1
ATOM   3653 C CB  . GLU . . 846 ? 182.503 222.517 184.377 1.00  32.60 0 A 1
ATOM   3654 C CG  . GLU . . 846 ? 182.842 223.875 184.985 1.00  32.60 0 A 1
ATOM   3655 C CD  . GLU . . 846 ? 181.861 224.972 184.600 1.00  32.60 0 A 1
ATOM   3656 O OE1 . GLU . . 846 ? 181.218 224.863 183.534 1.00  32.60 0 A 1
ATOM   3657 O OE2 . GLU . . 846 ? 181.732 225.946 185.369 1.00  32.60 -1 A 1
ATOM   3658 N N   . LEU . . 847 ? 181.044 222.599 187.281 1.00  30.60 0 A 1
ATOM   3659 C CA  . LEU . . 847 ? 181.096 222.446 188.731 1.00  30.60 0 A 1
ATOM   3660 C C   . LEU . . 847 ? 180.092 221.405 189.213 1.00  30.60 0 A 1
ATOM   3661 O O   . LEU . . 847 ? 180.366 220.664 190.163 1.00  30.60 0 A 1
ATOM   3662 C CB  . LEU . . 847 ? 180.849 223.789 189.415 1.00  30.60 0 A 1
ATOM   3663 C CG  . LEU . . 847 ? 181.650 225.002 188.938 1.00  30.60 0 A 1
ATOM   3664 C CD1 . LEU . . 847 ? 181.348 226.201 189.812 1.00  30.60 0 A 1
ATOM   3665 C CD2 . LEU . . 847 ? 183.142 224.715 188.920 1.00  30.60 0 A 1
ATOM   3666 N N   . GLY . . 848 ? 178.929 221.322 188.567 1.00  28.03 0 A 1
ATOM   3667 C CA  . GLY . . 848 ? 177.971 220.291 188.932 1.00  28.03 0 A 1
ATOM   3668 C C   . GLY . . 848 ? 178.474 218.898 188.613 1.00  28.03 0 A 1
ATOM   3669 O O   . GLY . . 848 ? 178.270 217.956 189.389 1.00  28.03 0 A 1
ATOM   3670 N N   . LEU . . 849 ? 179.142 218.745 187.468 1.00  28.82 0 A 1
ATOM   3671 C CA  . LEU . . 849 ? 179.767 217.464 187.161 1.00  28.82 0 A 1
ATOM   3672 C C   . LEU . . 849 ? 180.855 217.134 188.173 1.00  28.82 0 A 1
ATOM   3673 O O   . LEU . . 849 ? 180.992 215.980 188.600 1.00  28.82 0 A 1
ATOM   3674 C CB  . LEU . . 849 ? 180.333 217.478 185.745 1.00  28.82 0 A 1
ATOM   3675 C CG  . LEU . . 849 ? 179.436 216.905 184.650 1.00  28.82 0 A 1
ATOM   3676 C CD1 . LEU . . 849 ? 180.276 216.405 183.497 1.00  28.82 0 A 1
ATOM   3677 C CD2 . LEU . . 849 ? 178.546 215.797 185.183 1.00  28.82 0 A 1
ATOM   3678 N N   . GLN . . 850 ? 181.635 218.140 188.568 1.00  29.09 0 A 1
ATOM   3679 C CA  . GLN . . 850 ? 182.651 217.933 189.591 1.00  29.09 0 A 1
ATOM   3680 C C   . GLN . . 850 ? 182.033 217.450 190.895 1.00  29.09 0 A 1
ATOM   3681 O O   . GLN . . 850 ? 182.577 216.564 191.559 1.00  29.09 0 A 1
ATOM   3682 C CB  . GLN . . 850 ? 183.427 219.225 189.814 1.00  29.09 0 A 1
ATOM   3683 C CG  . GLN . . 850 ? 184.629 219.062 190.703 1.00  29.09 0 A 1
ATOM   3684 C CD  . GLN . . 850 ? 185.592 218.023 190.180 1.00  29.09 0 A 1
ATOM   3685 N NE2 . GLN . . 850 ? 186.415 218.416 189.218 1.00  29.09 0 A 1
ATOM   3686 O OE1 . GLN . . 850 ? 185.594 216.878 190.630 1.00  29.09 0 A 1
ATOM   3687 N N   . LEU . . 851 ? 180.889 218.018 191.275 1.00  28.47 0 A 1
ATOM   3688 C CA  . LEU . . 851 ? 180.228 217.600 192.506 1.00  28.47 0 A 1
ATOM   3689 C C   . LEU . . 851 ? 179.694 216.176 192.400 1.00  28.47 0 A 1
ATOM   3690 O O   . LEU . . 851 ? 179.724 215.422 193.382 1.00  28.47 0 A 1
ATOM   3691 C CB  . LEU . . 851 ? 179.103 218.570 192.851 1.00  28.47 0 A 1
ATOM   3692 C CG  . LEU . . 851 ? 179.536 219.882 193.500 1.00  28.47 0 A 1
ATOM   3693 C CD1 . LEU . . 851 ? 178.342 220.800 193.655 1.00  28.47 0 A 1
ATOM   3694 C CD2 . LEU . . 851 ? 180.201 219.624 194.840 1.00  28.47 0 A 1
ATOM   3695 N N   . ILE . . 852 ? 179.186 215.795 191.225 1.00  27.33 0 A 1
ATOM   3696 C CA  . ILE . . 852 ? 178.778 214.405 191.027 1.00  27.33 0 A 1
ATOM   3697 C C   . ILE . . 852 ? 179.969 213.473 191.196 1.00  27.33 0 A 1
ATOM   3698 O O   . ILE . . 852 ? 179.867 212.416 191.828 1.00  27.33 0 A 1
ATOM   3699 C CB  . ILE . . 852 ? 178.113 214.219 189.652 1.00  27.33 0 A 1
ATOM   3700 C CG1 . ILE . . 852 ? 176.803 214.996 189.579 1.00  27.33 0 A 1
ATOM   3701 C CG2 . ILE . . 852 ? 177.871 212.745 189.377 1.00  27.33 0 A 1
ATOM   3702 C CD1 . ILE . . 852 ? 176.313 215.213 188.166 1.00  27.33 0 A 1
ATOM   3703 N N   . ILE . . 853 ? 181.118 213.848 190.634 1.00  27.51 0 A 1
ATOM   3704 C CA  . ILE . . 853 ? 182.323 213.043 190.805 1.00  27.51 0 A 1
ATOM   3705 C C   . ILE . . 853 ? 182.700 212.951 192.278 1.00  27.51 0 A 1
ATOM   3706 O O   . ILE . . 853 ? 183.087 211.886 192.772 1.00  27.51 0 A 1
ATOM   3707 C CB  . ILE . . 853 ? 183.474 213.623 189.965 1.00  27.51 0 A 1
ATOM   3708 C CG1 . ILE . . 853 ? 183.151 213.539 188.476 1.00  27.51 0 A 1
ATOM   3709 C CG2 . ILE . . 853 ? 184.772 212.909 190.273 1.00  27.51 0 A 1
ATOM   3710 C CD1 . ILE . . 853 ? 183.809 214.626 187.667 1.00  27.51 0 A 1
ATOM   3711 N N   . ASP . . 854 ? 182.580 214.063 193.003 1.00  29.95 0 A 1
ATOM   3712 C CA  . ASP . . 854 ? 183.001 214.130 194.397 1.00  29.95 0 A 1
ATOM   3713 C C   . ASP . . 854 ? 182.130 213.301 195.329 1.00  29.95 0 A 1
ATOM   3714 O O   . ASP . . 854 ? 182.648 212.703 196.276 1.00  29.95 0 A 1
ATOM   3715 C CB  . ASP . . 854 ? 182.997 215.578 194.871 1.00  29.95 0 A 1
ATOM   3716 C CG  . ASP . . 854 ? 184.297 216.279 194.589 1.00  29.95 0 A 1
ATOM   3717 O OD1 . ASP . . 854 ? 185.312 215.588 194.373 1.00  29.95 0 A 1
ATOM   3718 O OD2 . ASP . . 854 ? 184.304 217.525 194.582 1.00  29.95 -1 A 1
ATOM   3719 N N   . VAL . . 855 ? 180.815 213.271 195.110 1.00  28.10 0 A 1
ATOM   3720 C CA  . VAL . . 855 ? 179.949 212.547 196.035 1.00  28.10 0 A 1
ATOM   3721 C C   . VAL . . 855 ? 180.021 211.039 195.865 1.00  28.10 0 A 1
ATOM   3722 O O   . VAL . . 855 ? 179.455 210.312 196.682 1.00  28.10 0 A 1
ATOM   3723 C CB  . VAL . . 855 ? 178.477 212.985 195.898 1.00  28.10 0 A 1
ATOM   3724 C CG1 . VAL . . 855 ? 178.308 214.410 196.364 1.00  28.10 0 A 1
ATOM   3725 C CG2 . VAL . . 855 ? 178.001 212.819 194.473 1.00  28.10 0 A 1
ATOM   3726 N N   . LEU . . 856 ? 180.705 210.547 194.834 1.00  28.46 0 A 1
ATOM   3727 C CA  . LEU . . 856 ? 180.693 209.113 194.568 1.00  28.46 0 A 1
ATOM   3728 C C   . LEU . . 856 ? 181.430 208.330 195.646 1.00  28.46 0 A 1
ATOM   3729 O O   . LEU . . 856 ? 181.080 207.178 195.920 1.00  28.46 0 A 1
ATOM   3730 C CB  . LEU . . 856 ? 181.302 208.830 193.197 1.00  28.46 0 A 1
ATOM   3731 C CG  . LEU . . 856 ? 180.461 209.241 191.991 1.00  28.46 0 A 1
ATOM   3732 C CD1 . LEU . . 856 ? 181.146 208.846 190.705 1.00  28.46 0 A 1
ATOM   3733 C CD2 . LEU . . 856 ? 179.075 208.629 192.078 1.00  28.46 0 A 1
ATOM   3734 N N   . THR . . 857 ? 182.435 208.937 196.275 1.00  29.94 0 A 1
ATOM   3735 C CA  . THR . . 857 ? 183.213 208.253 197.298 1.00  29.94 0 A 1
ATOM   3736 C C   . THR . . 857 ? 182.447 208.044 198.598 1.00  29.94 0 A 1
ATOM   3737 O O   . THR . . 857 ? 182.952 207.347 199.482 1.00  29.94 0 A 1
ATOM   3738 C CB  . THR . . 857 ? 184.498 209.028 197.584 1.00  29.94 0 A 1
ATOM   3739 C CG2 . THR . . 857 ? 184.179 210.429 198.056 1.00  29.94 0 A 1
ATOM   3740 O OG1 . THR . . 857 ? 185.249 208.350 198.597 1.00  29.94 0 A 1
ATOM   3741 N N   . LEU . . 858 ? 181.250 208.607 198.736 1.00  28.48 0 A 1
ATOM   3742 C CA  . LEU . . 858 ? 180.477 208.466 199.962 1.00  28.48 0 A 1
ATOM   3743 C C   . LEU . . 858 ? 179.774 207.123 200.077 1.00  28.48 0 A 1
ATOM   3744 O O   . LEU . . 858 ? 179.146 206.863 201.106 1.00  28.48 0 A 1
ATOM   3745 C CB  . LEU . . 858 ? 179.444 209.587 200.069 1.00  28.48 0 A 1
ATOM   3746 C CG  . LEU . . 858 ? 179.993 211.012 200.143 1.00  28.48 0 A 1
ATOM   3747 C CD1 . LEU . . 858 ? 178.905 211.979 200.556 1.00  28.48 0 A 1
ATOM   3748 C CD2 . LEU . . 858 ? 181.172 211.084 201.092 1.00  28.48 0 A 1
ATOM   3749 N N   . ARG . . 859 ? 179.858 206.264 199.061 1.00  29.25 0 A 1
ATOM   3750 C CA  . ARG . . 859 ? 179.217 204.958 199.150 1.00  29.25 0 A 1
ATOM   3751 C C   . ARG . . 859 ? 179.958 204.014 200.084 1.00  29.25 0 A 1
ATOM   3752 O O   . ARG . . 859 ? 179.413 202.968 200.451 1.00  29.25 0 A 1
ATOM   3753 C CB  . ARG . . 859 ? 179.108 204.332 197.763 1.00  29.25 0 A 1
ATOM   3754 C CG  . ARG . . 859 ? 180.424 203.842 197.217 1.00  29.25 0 A 1
ATOM   3755 C CD  . ARG . . 859 ? 180.292 203.452 195.771 1.00  29.25 0 A 1
ATOM   3756 N NE  . ARG . . 859 ? 181.552 203.001 195.195 1.00  29.25 0 A 1
ATOM   3757 C CZ  . ARG . . 859 ? 182.486 203.813 194.716 1.00  29.25 0 A 1
ATOM   3758 N NH1 . ARG . . 859 ? 183.600 203.314 194.203 1.00  29.25 1 A 1
ATOM   3759 N NH2 . ARG . . 859 ? 182.306 205.123 194.749 1.00  29.25 0 A 1
ATOM   3760 N N   . ASN . . 860 ? 181.185 204.353 200.470 1.00  30.96 0 A 1
ATOM   3761 C CA  . ASN . . 860 ? 181.973 203.550 201.391 1.00  30.96 0 A 1
ATOM   3762 C C   . ASN . . 860 ? 181.747 203.945 202.845 1.00  30.96 0 A 1
ATOM   3763 O O   . ASN . . 860 ? 182.344 203.342 203.743 1.00  30.96 0 A 1
ATOM   3764 C CB  . ASN . . 860 ? 183.455 203.661 201.043 1.00  30.96 0 A 1
ATOM   3765 C CG  . ASN . . 860 ? 183.732 203.383 199.582 1.00  30.96 0 A 1
ATOM   3766 N ND2 . ASN . . 860 ? 183.429 202.170 199.143 1.00  30.96 0 A 1
ATOM   3767 O OD1 . ASN . . 860 ? 184.222 204.247 198.859 1.00  30.96 0 A 1
ATOM   3768 N N   . SER . . 861 ? 180.925 204.968 203.090 1.00  31.05 0 A 1
ATOM   3769 C CA  . SER . . 861 ? 180.759 205.485 204.476 1.00  31.05 0 A 1
ATOM   3770 C C   . SER . . 861 ? 180.330 204.394 205.460 1.00  31.05 0 A 1
ATOM   3771 O O   . SER . . 861 ? 179.447 203.600 205.119 1.00  31.05 0 A 1
ATOM   3772 C CB  . SER . . 861 ? 179.825 206.656 204.508 1.00  31.05 0 A 1
ATOM   3773 O OG  . SER . . 861 ? 180.480 207.821 204.032 1.00  31.05 0 A 1
ATOM   3774 N N   . SER . . 862 ? 180.949 204.354 206.642 1.00  32.14 0 A 1
ATOM   3775 C CA  . SER . . 862 ? 180.521 203.391 207.690 1.00  32.14 0 A 1
ATOM   3776 C C   . SER . . 862 ? 179.374 204.040 208.462 1.00  32.14 0 A 1
ATOM   3777 O O   . SER . . 862 ? 179.416 204.006 209.707 1.00  32.14 0 A 1
ATOM   3778 C CB  . SER . . 862 ? 181.671 203.063 208.599 1.00  32.14 0 A 1
ATOM   3779 O OG  . SER . . 862 ? 182.407 204.235 208.917 1.00  32.14 0 A 1
ATOM   3780 N N   . TYR . . 863 ? 178.478 204.723 207.738 1.00  31.15 0 A 1
ATOM   3781 C CA  . TYR . . 863 ? 177.311 205.412 208.349 1.00  31.15 0 A 1
ATOM   3782 C C   . TYR . . 863 ? 176.168 205.329 207.337 1.00  31.15 0 A 1
ATOM   3783 O O   . TYR . . 863 ? 176.280 205.951 206.262 1.00  31.15 0 A 1
ATOM   3784 C CB  . TYR . . 863 ? 177.640 206.876 208.648 1.00  31.15 0 A 1
ATOM   3785 C CG  . TYR . . 863 ? 176.541 207.645 209.335 1.00  31.15 0 A 1
ATOM   3786 C CD1 . TYR . . 863 ? 175.784 207.073 210.343 1.00  31.15 0 A 1
ATOM   3787 C CD2 . TYR . . 863 ? 176.258 208.954 208.982 1.00  31.15 0 A 1
ATOM   3788 C CE1 . TYR . . 863 ? 174.775 207.777 210.978 1.00  31.15 0 A 1
ATOM   3789 C CE2 . TYR . . 863 ? 175.257 209.676 209.607 1.00  31.15 0 A 1
ATOM   3790 C CZ  . TYR . . 863 ? 174.512 209.085 210.611 1.00  31.15 0 A 1
ATOM   3791 O OH  . TYR . . 863 ? 173.521 209.788 211.233 1.00  31.15 0 A 1
ATOM   3792 N N   . TRP . . 864 ? 175.115 204.577 207.663 1.00  28.94 0 A 1
ATOM   3793 C CA  . TRP . . 864 ? 174.003 204.362 206.698 1.00  28.94 0 A 1
ATOM   3794 C C   . TRP . . 864 ? 173.341 205.627 206.178 1.00  28.94 0 A 1
ATOM   3795 O O   . TRP . . 864 ? 172.926 205.626 205.011 1.00  28.94 0 A 1
ATOM   3796 C CB  . TRP . . 864 ? 172.970 203.426 207.336 1.00  28.94 0 A 1
ATOM   3797 C CG  . TRP . . 864 ? 172.030 204.113 208.278 1.00  28.94 0 A 1
ATOM   3798 C CD1 . TRP . . 864 ? 172.278 204.481 209.569 1.00  28.94 0 A 1
ATOM   3799 C CD2 . TRP . . 864 ? 170.688 204.546 207.991 1.00  28.94 0 A 1
ATOM   3800 C CE2 . TRP . . 864 ? 170.192 205.156 209.161 1.00  28.94 0 A 1
ATOM   3801 C CE3 . TRP . . 864 ? 169.863 204.476 206.865 1.00  28.94 0 A 1
ATOM   3802 N NE1 . TRP . . 864 ? 171.181 205.101 210.106 1.00  28.94 0 A 1
ATOM   3803 C CZ2 . TRP . . 864 ? 168.903 205.682 209.236 1.00  28.94 0 A 1
ATOM   3804 C CZ3 . TRP . . 864 ? 168.594 205.005 206.935 1.00  28.94 0 A 1
ATOM   3805 C CH2 . TRP . . 864 ? 168.123 205.598 208.106 1.00  28.94 0 A 1
ATOM   3806 N N   . LEU . . 865 ? 173.224 206.646 207.013 1.00  28.81 0 A 1
ATOM   3807 C CA  . LEU . . 865 ? 172.433 207.825 206.580 1.00  28.81 0 A 1
ATOM   3808 C C   . LEU . . 865 ? 173.195 208.572 205.487 1.00  28.81 0 A 1
ATOM   3809 O O   . LEU . . 865 ? 172.531 209.176 204.631 1.00  28.81 0 A 1
ATOM   3810 C CB  . LEU . . 865 ? 172.142 208.713 207.792 1.00  28.81 0 A 1
ATOM   3811 C CG  . LEU . . 865 ? 170.688 208.700 208.255 1.00  28.81 0 A 1
ATOM   3812 C CD1 . LEU . . 865 ? 170.510 209.482 209.545 1.00  28.81 0 A 1
ATOM   3813 C CD2 . LEU . . 865 ? 169.762 209.228 207.171 1.00  28.81 0 A 1
ATOM   3814 N N   . VAL . . 866 ? 174.528 208.528 205.515 1.00  28.41 0 A 1
ATOM   3815 C CA  . VAL . . 866 ? 175.306 209.146 204.403 1.00  28.41 0 A 1
ATOM   3816 C C   . VAL . . 866 ? 175.008 208.348 203.129 1.00  28.41 0 A 1
ATOM   3817 O O   . VAL . . 866 ? 174.740 208.982 202.093 1.00  28.41 0 A 1
ATOM   3818 C CB  . VAL . . 866 ? 176.815 209.178 204.704 1.00  28.41 0 A 1
ATOM   3819 C CG1 . VAL . . 866 ? 177.625 209.451 203.448 1.00  28.41 0 A 1
ATOM   3820 C CG2 . VAL . . 866 ? 177.151 210.199 205.775 1.00  28.41 0 A 1
ATOM   3821 N N   . ARG . . 867 ? 175.032 207.013 203.212 1.00  25.71 0 A 1
ATOM   3822 C CA  . ARG . . 867 ? 174.818 206.205 202.018 1.00  25.71 0 A 1
ATOM   3823 C C   . ARG . . 867 ? 173.431 206.441 201.431 1.00  25.71 0 A 1
ATOM   3824 O O   . ARG . . 867 ? 173.281 206.581 200.211 1.00  25.71 0 A 1
ATOM   3825 C CB  . ARG . . 867 ? 175.035 204.730 202.348 1.00  25.71 0 A 1
ATOM   3826 C CG  . ARG . . 867 ? 176.432 204.239 202.021 1.00  25.71 0 A 1
ATOM   3827 C CD  . ARG . . 867 ? 177.035 203.444 203.155 1.00  25.71 0 A 1
ATOM   3828 N NE  . ARG . . 867 ? 176.224 202.296 203.534 1.00  25.71 0 A 1
ATOM   3829 C CZ  . ARG . . 867 ? 176.171 201.803 204.765 1.00  25.71 0 A 1
ATOM   3830 N NH1 . ARG . . 867 ? 176.877 202.357 205.734 1.00  25.71 1 A 1
ATOM   3831 N NH2 . ARG . . 867 ? 175.404 200.758 205.030 1.00  25.71 0 A 1
ATOM   3832 N N   . THR . . 868 ? 172.408 206.518 202.284 1.00  27.13 0 A 1
ATOM   3833 C CA  . THR . . 868 ? 171.064 206.779 201.778 1.00  27.13 0 A 1
ATOM   3834 C C   . THR . . 868 ? 170.938 208.198 201.236 1.00  27.13 0 A 1
ATOM   3835 O O   . THR . . 868 ? 170.229 208.429 200.249 1.00  27.13 0 A 1
ATOM   3836 C CB  . THR . . 868 ? 170.023 206.525 202.866 1.00  27.13 0 A 1
ATOM   3837 C CG2 . THR . . 868 ? 170.002 205.055 203.246 1.00  27.13 0 A 1
ATOM   3838 O OG1 . THR . . 868 ? 170.332 207.310 204.020 1.00  27.13 0 A 1
ATOM   3839 N N   . GLU . . 869 ? 171.626 209.161 201.852 1.00  28.12 0 A 1
ATOM   3840 C CA  . GLU . . 869 ? 171.636 210.513 201.311 1.00  28.12 0 A 1
ATOM   3841 C C   . GLU . . 869 ? 172.305 210.546 199.948 1.00  28.12 0 A 1
ATOM   3842 O O   . GLU . . 869 ? 171.852 211.252 199.045 1.00  28.12 0 A 1
ATOM   3843 C CB  . GLU . . 869 ? 172.340 211.467 202.275 1.00  28.12 0 A 1
ATOM   3844 C CG  . GLU . . 869 ? 172.144 212.932 201.943 1.00  28.12 0 A 1
ATOM   3845 C CD  . GLU . . 869 ? 170.682 213.336 201.877 1.00  28.12 0 A 1
ATOM   3846 O OE1 . GLU . . 869 ? 169.868 212.785 202.648 1.00  28.12 0 A 1
ATOM   3847 O OE2 . GLU . . 869 ? 170.345 214.207 201.048 1.00  28.12 -1 A 1
ATOM   3848 N N   . LEU . . 870 ? 173.379 209.777 199.779 1.00  25.43 0 A 1
ATOM   3849 C CA  . LEU . . 870 ? 174.022 209.686 198.475 1.00  25.43 0 A 1
ATOM   3850 C C   . LEU . . 870 ? 173.087 209.074 197.440 1.00  25.43 0 A 1
ATOM   3851 O O   . LEU . . 870 ? 173.024 209.540 196.298 1.00  25.43 0 A 1
ATOM   3852 C CB  . LEU . . 870 ? 175.309 208.872 198.586 1.00  25.43 0 A 1
ATOM   3853 C CG  . LEU . . 870 ? 175.851 208.345 197.262 1.00  25.43 0 A 1
ATOM   3854 C CD1 . LEU . . 870 ? 176.446 209.479 196.470 1.00  25.43 0 A 1
ATOM   3855 C CD2 . LEU . . 870 ? 176.862 207.253 197.489 1.00  25.43 0 A 1
ATOM   3856 N N   . LEU . . 871 ? 172.363 208.023 197.819 1.00  23.46 0 A 1
ATOM   3857 C CA  . LEU . . 871 ? 171.420 207.401 196.896 1.00  23.46 0 A 1
ATOM   3858 C C   . LEU . . 871 ? 170.336 208.385 196.473 1.00  23.46 0 A 1
ATOM   3859 O O   . LEU . . 871 ? 169.992 208.482 195.289 1.00  23.46 0 A 1
ATOM   3860 C CB  . LEU . . 871 ? 170.802 206.165 197.541 1.00  23.46 0 A 1
ATOM   3861 C CG  . LEU . . 871 ? 171.689 204.928 197.528 1.00  23.46 0 A 1
ATOM   3862 C CD1 . LEU . . 871 ? 171.241 203.931 198.567 1.00  23.46 0 A 1
ATOM   3863 C CD2 . LEU . . 871 ? 171.683 204.309 196.149 1.00  23.46 0 A 1
ATOM   3864 N N   . GLU . . 872 ? 169.791 209.129 197.432 1.00  28.05 0 A 1
ATOM   3865 C CA  . GLU . . 872 ? 168.761 210.106 197.105 1.00  28.05 0 A 1
ATOM   3866 C C   . GLU . . 872 ? 169.319 211.264 196.290 1.00  28.05 0 A 1
ATOM   3867 O O   . GLU . . 872 ? 168.602 211.837 195.467 1.00  28.05 0 A 1
ATOM   3868 C CB  . GLU . . 872 ? 168.101 210.607 198.385 1.00  28.05 0 A 1
ATOM   3869 C CG  . GLU . . 872 ? 167.148 209.606 198.991 1.00  28.05 0 A 1
ATOM   3870 C CD  . GLU . . 872 ? 166.991 209.780 200.485 1.00  28.05 0 A 1
ATOM   3871 O OE1 . GLU . . 872 ? 167.201 210.910 200.977 1.00  28.05 0 A 1
ATOM   3872 O OE2 . GLU . . 872 ? 166.665 208.791 201.170 1.00  28.05 -1 A 1
ATOM   3873 N N   . THR . . 873 ? 170.586 211.618 196.496 1.00  26.88 0 A 1
ATOM   3874 C CA  . THR . . 873 ? 171.221 212.637 195.667 1.00  26.88 0 A 1
ATOM   3875 C C   . THR . . 873 ? 171.357 212.163 194.230 1.00  26.88 0 A 1
ATOM   3876 O O   . THR . . 873 ? 171.025 212.891 193.289 1.00  26.88 0 A 1
ATOM   3877 C CB  . THR . . 873 ? 172.594 212.993 196.234 1.00  26.88 0 A 1
ATOM   3878 C CG2 . THR . . 873 ? 173.247 214.085 195.406 1.00  26.88 0 A 1
ATOM   3879 O OG1 . THR . . 873 ? 172.454 213.437 197.584 1.00  26.88 0 A 1
ATOM   3880 N N   . LEU . . 874 ? 171.847 210.939 194.040 1.00  26.36 0 A 1
ATOM   3881 C CA  . LEU . . 874 ? 172.072 210.429 192.697 1.00  26.36 0 A 1
ATOM   3882 C C   . LEU . . 874 ? 170.774 210.126 191.969 1.00  26.36 0 A 1
ATOM   3883 O O   . LEU . . 874 ? 170.755 210.140 190.734 1.00  26.36 0 A 1
ATOM   3884 C CB  . LEU . . 874 ? 172.944 209.179 192.749 1.00  26.36 0 A 1
ATOM   3885 C CG  . LEU . . 874 ? 174.354 209.350 193.311 1.00  26.36 0 A 1
ATOM   3886 C CD1 . LEU . . 874 ? 174.999 208.002 193.427 1.00  26.36 0 A 1
ATOM   3887 C CD2 . LEU . . 874 ? 175.197 210.265 192.446 1.00  26.36 0 A 1
ATOM   3888 N N   . ALA . . 875 ? 169.689 209.860 192.696 1.00  26.27 0 A 1
ATOM   3889 C CA  . ALA . . 875 ? 168.406 209.655 192.038 1.00  26.27 0 A 1
ATOM   3890 C C   . ALA . . 875 ? 167.856 210.932 191.416 1.00  26.27 0 A 1
ATOM   3891 O O   . ALA . . 875 ? 167.032 210.851 190.502 1.00  26.27 0 A 1
ATOM   3892 C CB  . ALA . . 875 ? 167.394 209.082 193.025 1.00  26.27 0 A 1
ATOM   3893 N N   . GLU . . 876 ? 168.290 212.101 191.883 1.00  27.72 0 A 1
ATOM   3894 C CA  . GLU . . 876 ? 167.802 213.369 191.362 1.00  27.72 0 A 1
ATOM   3895 C C   . GLU . . 876 ? 168.488 213.781 190.070 1.00  27.72 0 A 1
ATOM   3896 O O   . GLU . . 876 ? 168.004 214.693 189.395 1.00  27.72 0 A 1
ATOM   3897 C CB  . GLU . . 876 ? 168.001 214.475 192.399 1.00  27.72 0 A 1
ATOM   3898 C CG  . GLU . . 876 ? 167.417 214.172 193.760 1.00  27.72 0 A 1
ATOM   3899 C CD  . GLU . . 876 ? 165.912 214.270 193.788 1.00  27.72 0 A 1
ATOM   3900 O OE1 . GLU . . 876 ? 165.241 213.297 193.381 1.00  27.72 0 A 1
ATOM   3901 O OE2 . GLU . . 876 ? 165.400 215.321 194.226 1.00  27.72 -1 A 1
ATOM   3902 N N   . ILE . . 877 ? 169.584 213.131 189.714 1.00  27.33 0 A 1
ATOM   3903 C CA  . ILE . . 877 ? 170.418 213.560 188.600 1.00  27.33 0 A 1
ATOM   3904 C C   . ILE . . 877 ? 169.801 213.094 187.290 1.00  27.33 0 A 1
ATOM   3905 O O   . ILE . . 877 ? 169.368 211.942 187.166 1.00  27.33 0 A 1
ATOM   3906 C CB  . ILE . . 877 ? 171.846 213.022 188.769 1.00  27.33 0 A 1
ATOM   3907 C CG1 . ILE . . 877 ? 172.471 213.602 190.034 1.00  27.33 0 A 1
ATOM   3908 C CG2 . ILE . . 877 ? 172.690 213.336 187.560 1.00  27.33 0 A 1
ATOM   3909 C CD1 . ILE . . 877 ? 173.683 212.859 190.492 1.00  27.33 0 A 1
ATOM   3910 N N   . ASP . . 878 ? 169.748 213.994 186.314 1.00  26.76 0 A 1
ATOM   3911 C CA  . ASP . . 878 ? 169.319 213.662 184.962 1.00  26.76 0 A 1
ATOM   3912 C C   . ASP . . 878 ? 170.552 213.267 184.163 1.00  26.76 0 A 1
ATOM   3913 O O   . ASP . . 878 ? 171.411 214.106 183.877 1.00  26.76 0 A 1
ATOM   3914 C CB  . ASP . . 878 ? 168.600 214.840 184.313 1.00  26.76 0 A 1
ATOM   3915 C CG  . ASP . . 878 ? 167.938 214.469 183.004 1.00  26.76 0 A 1
ATOM   3916 O OD1 . ASP . . 878 ? 167.817 213.261 182.720 1.00  26.76 0 A 1
ATOM   3917 O OD2 . ASP . . 878 ? 167.539 215.386 182.257 1.00  26.76 -1 A 1
ATOM   3918 N N   . PHE . . 879 ? 170.644 211.992 183.799 1.00  28.00 0 A 1
ATOM   3919 C CA  . PHE . . 879 ? 171.853 211.511 183.153 1.00  28.00 0 A 1
ATOM   3920 C C   . PHE . . 879 ? 171.863 211.730 181.650 1.00  28.00 0 A 1
ATOM   3921 O O   . PHE . . 879 ? 172.904 211.524 181.028 1.00  28.00 0 A 1
ATOM   3922 C CB  . PHE . . 879 ? 172.075 210.038 183.481 1.00  28.00 0 A 1
ATOM   3923 C CG  . PHE . . 879 ? 172.924 209.834 184.691 1.00  28.00 0 A 1
ATOM   3924 C CD1 . PHE . . 879 ? 174.292 209.992 184.620 1.00  28.00 0 A 1
ATOM   3925 C CD2 . PHE . . 879 ? 172.354 209.529 185.908 1.00  28.00 0 A 1
ATOM   3926 C CE1 . PHE . . 879 ? 175.075 209.827 185.732 1.00  28.00 0 A 1
ATOM   3927 C CE2 . PHE . . 879 ? 173.137 209.362 187.021 1.00  28.00 0 A 1
ATOM   3928 C CZ  . PHE . . 879 ? 174.498 209.513 186.930 1.00  28.00 0 A 1
ATOM   3929 N N   . ARG . . 880 ? 170.750 212.160 181.056 1.00  24.89 0 A 1
ATOM   3930 C CA  . ARG . . 880 ? 170.810 212.696 179.702 1.00  24.89 0 A 1
ATOM   3931 C C   . ARG . . 880 ? 171.577 214.012 179.683 1.00  24.89 0 A 1
ATOM   3932 O O   . ARG . . 880 ? 172.424 214.241 178.810 1.00  24.89 0 A 1
ATOM   3933 C CB  . ARG . . 880 ? 169.398 212.880 179.156 1.00  24.89 0 A 1
ATOM   3934 C CG  . ARG . . 880 ? 168.549 211.630 179.228 1.00  24.89 0 A 1
ATOM   3935 C CD  . ARG . . 880 ? 167.084 211.943 179.050 1.00  24.89 0 A 1
ATOM   3936 N NE  . ARG . . 880 ? 166.477 212.465 180.265 1.00  24.89 0 A 1
ATOM   3937 C CZ  . ARG . . 880 ? 165.214 212.250 180.615 1.00  24.89 0 A 1
ATOM   3938 N NH1 . ARG . . 880 ? 164.734 212.757 181.739 1.00  24.89 1 A 1
ATOM   3939 N NH2 . ARG . . 880 ? 164.433 211.528 179.834 1.00  24.89 0 A 1
ATOM   3940 N N   . LEU . . 881 ? 171.319 214.869 180.669 1.00  24.55 0 A 1
ATOM   3941 C CA  . LEU . . 881 ? 172.071 216.108 180.801 1.00  24.55 0 A 1
ATOM   3942 C C   . LEU . . 881 ? 173.526 215.835 181.164 1.00  24.55 0 A 1
ATOM   3943 O O   . LEU . . 881 ? 174.437 216.482 180.638 1.00  24.55 0 A 1
ATOM   3944 C CB  . LEU . . 881 ? 171.404 217.000 181.844 1.00  24.55 0 A 1
ATOM   3945 C CG  . LEU . . 881 ? 172.068 218.333 182.165 1.00  24.55 0 A 1
ATOM   3946 C CD1 . LEU . . 881 ? 172.306 219.120 180.900 1.00  24.55 0 A 1
ATOM   3947 C CD2 . LEU . . 881 ? 171.213 219.119 183.129 1.00  24.55 0 A 1
ATOM   3948 N N   . VAL . . 882 ? 173.761 214.875 182.061 1.00  26.65 0 A 1
ATOM   3949 C CA  . VAL . . 882 ? 175.128 214.508 182.414 1.00  26.65 0 A 1
ATOM   3950 C C   . VAL . . 882 ? 175.856 213.941 181.204 1.00  26.65 0 A 1
ATOM   3951 O O   . VAL . . 882 ? 177.046 214.194 181.009 1.00  26.65 0 A 1
ATOM   3952 C CB  . VAL . . 882 ? 175.131 213.523 183.597 1.00  26.65 0 A 1
ATOM   3953 C CG1 . VAL . . 882 ? 176.498 212.887 183.758 1.00  26.65 0 A 1
ATOM   3954 C CG2 . VAL . . 882 ? 174.744 214.238 184.856 1.00  26.65 0 A 1
ATOM   3955 N N   . SER . . 883 ? 175.154 213.179 180.367 1.00  23.59 0 A 1
ATOM   3956 C CA  . SER . . 883 ? 175.764 212.664 179.148 1.00  23.59 0 A 1
ATOM   3957 C C   . SER . . 883 ? 176.121 213.792 178.192 1.00  23.59 0 A 1
ATOM   3958 O O   . SER . . 883 ? 177.187 213.769 177.570 1.00  23.59 0 A 1
ATOM   3959 C CB  . SER . . 883 ? 174.827 211.670 178.473 1.00  23.59 0 A 1
ATOM   3960 O OG  . SER . . 883 ? 174.427 210.657 179.375 1.00  23.59 0 A 1
ATOM   3961 N N   . PHE . . 884 ? 175.240 214.782 178.058 1.00  22.32 0 A 1
ATOM   3962 C CA  . PHE . . 884 ? 175.559 215.947 177.238 1.00  22.32 0 A 1
ATOM   3963 C C   . PHE . . 884 ? 176.817 216.645 177.746 1.00  22.32 0 A 1
ATOM   3964 O O   . PHE . . 884 ? 177.730 216.960 176.971 1.00  22.32 0 A 1
ATOM   3965 C CB  . PHE . . 884 ? 174.365 216.903 177.222 1.00  22.32 0 A 1
ATOM   3966 C CG  . PHE . . 884 ? 174.697 218.282 176.741 1.00  22.32 0 A 1
ATOM   3967 C CD1 . PHE . . 884 ? 174.770 218.556 175.394 1.00  22.32 0 A 1
ATOM   3968 C CD2 . PHE . . 884 ? 174.938 219.305 177.639 1.00  22.32 0 A 1
ATOM   3969 C CE1 . PHE . . 884 ? 175.079 219.821 174.948 1.00  22.32 0 A 1
ATOM   3970 C CE2 . PHE . . 884 ? 175.252 220.569 177.199 1.00  22.32 0 A 1
ATOM   3971 C CZ  . PHE . . 884 ? 175.316 220.828 175.853 1.00  22.32 0 A 1
ATOM   3972 N N   . LEU . . 885 ? 176.888 216.870 179.059 1.00  27.68 0 A 1
ATOM   3973 C CA  . LEU . . 885 ? 178.029 217.567 179.642 1.00  27.68 0 A 1
ATOM   3974 C C   . LEU . . 885 ? 179.310 216.751 179.519 1.00  27.68 0 A 1
ATOM   3975 O O   . LEU . . 885 ? 180.390 217.309 179.306 1.00  27.68 0 A 1
ATOM   3976 C CB  . LEU . . 885 ? 177.744 217.889 181.107 1.00  27.68 0 A 1
ATOM   3977 C CG  . LEU . . 885 ? 176.549 218.798 181.377 1.00  27.68 0 A 1
ATOM   3978 C CD1 . LEU . . 885 ? 176.297 218.899 182.866 1.00  27.68 0 A 1
ATOM   3979 C CD2 . LEU . . 885 ? 176.788 220.159 180.771 1.00  27.68 0 A 1
ATOM   3980 N N   . GLU . . 886 ? 179.208 215.430 179.661 1.00  29.51 0 A 1
ATOM   3981 C CA  . GLU . . 886 ? 180.366 214.559 179.493 1.00  29.51 0 A 1
ATOM   3982 C C   . GLU . . 886 ? 180.870 214.594 178.062 1.00  29.51 0 A 1
ATOM   3983 O O   . GLU . . 886 ? 182.078 214.674 177.821 1.00  29.51 0 A 1
ATOM   3984 C CB  . GLU . . 886 ? 179.996 213.131 179.879 1.00  29.51 0 A 1
ATOM   3985 C CG  . GLU . . 886 ? 180.062 212.817 181.342 1.00  29.51 0 A 1
ATOM   3986 C CD  . GLU . . 886 ? 179.972 211.329 181.581 1.00  29.51 0 A 1
ATOM   3987 O OE1 . GLU . . 886 ? 180.864 210.602 181.103 1.00  29.51 0 A 1
ATOM   3988 O OE2 . GLU . . 886 ? 179.001 210.881 182.220 1.00  29.51 -1 A 1
ATOM   3989 N N   . ALA . . 887 ? 179.954 214.518 177.097 1.00  29.53 0 A 1
ATOM   3990 C CA  . ALA . . 887 ? 180.347 214.589 175.700 1.00  29.53 0 A 1
ATOM   3991 C C   . ALA . . 887 ? 180.987 215.926 175.372 1.00  29.53 0 A 1
ATOM   3992 O O   . ALA . . 887 ? 181.855 215.999 174.497 1.00  29.53 0 A 1
ATOM   3993 C CB  . ALA . . 887 ? 179.136 214.341 174.804 1.00  29.53 0 A 1
ATOM   3994 N N   . LYS . . 888 ? 180.585 216.994 176.062 1.00  33.50 0 A 1
ATOM   3995 C CA  . LYS . . 888 ? 181.230 218.278 175.813 1.00  33.50 0 A 1
ATOM   3996 C C   . LYS . . 888 ? 182.544 218.433 176.572 1.00  33.50 0 A 1
ATOM   3997 O O   . LYS . . 888 ? 183.409 219.201 176.146 1.00  33.50 0 A 1
ATOM   3998 C CB  . LYS . . 888 ? 180.281 219.421 176.164 1.00  33.50 0 A 1
ATOM   3999 C CG  . LYS . . 888 ? 179.403 219.855 175.009 1.00  33.50 0 A 1
ATOM   4000 C CD  . LYS . . 888 ? 178.817 221.226 175.252 1.00  33.50 0 A 1
ATOM   4001 C CE  . LYS . . 888 ? 179.062 222.158 174.074 1.00  33.50 0 A 1
ATOM   4002 N NZ  . LYS . . 888 ? 178.046 221.981 173.000 1.00  33.50 1 A 1
ATOM   4003 N N   . ALA . . 889 ? 182.721 217.721 177.683 1.00  35.71 0 A 1
ATOM   4004 C CA  . ALA . . 889 ? 183.908 217.910 178.509 1.00  35.71 0 A 1
ATOM   4005 C C   . ALA . . 889 ? 185.131 217.269 177.866 1.00  35.71 0 A 1
ATOM   4006 O O   . ALA . . 889 ? 185.046 216.197 177.261 1.00  35.71 0 A 1
ATOM   4007 C CB  . ALA . . 889 ? 183.682 217.327 179.901 1.00  35.71 0 A 1
ATOM   4008 N N   . GLU . . 890 ? 186.272 217.930 177.997 1.00  42.42 0 A 1
ATOM   4009 C CA  . GLU . . 890 ? 187.515 217.422 177.425 1.00  42.42 0 A 1
ATOM   4010 C C   . GLU . . 890 ? 188.646 217.299 178.435 1.00  42.42 0 A 1
ATOM   4011 O O   . GLU . . 890 ? 189.407 216.334 178.375 1.00  42.42 0 A 1
ATOM   4012 C CB  . GLU . . 890 ? 187.954 218.312 176.253 1.00  42.42 0 A 1
ATOM   4013 C CG  . GLU . . 890 ? 187.014 218.241 175.063 1.00  42.42 0 A 1
ATOM   4014 C CD  . GLU . . 890 ? 187.412 219.176 173.941 1.00  42.42 0 A 1
ATOM   4015 O OE1 . GLU . . 890 ? 188.307 220.017 174.155 1.00  42.42 0 A 1
ATOM   4016 O OE2 . GLU . . 890 ? 186.822 219.074 172.846 1.00  42.42 -1 A 1
ATOM   4017 N N   . ASN . . 891 ? 188.776 218.248 179.359 1.00  39.51 0 A 1
ATOM   4018 C CA  . ASN . . 891 ? 189.784 218.161 180.406 1.00  39.51 0 A 1
ATOM   4019 C C   . ASN . . 891 ? 189.216 217.721 181.745 1.00  39.51 0 A 1
ATOM   4020 O O   . ASN . . 891 ? 189.987 217.514 182.687 1.00  39.51 0 A 1
ATOM   4021 C CB  . ASN . . 891 ? 190.495 219.508 180.578 1.00  39.51 0 A 1
ATOM   4022 C CG  . ASN . . 891 ? 191.421 219.828 179.424 1.00  39.51 0 A 1
ATOM   4023 N ND2 . ASN . . 891 ? 191.515 221.110 179.078 1.00  39.51 0 A 1
ATOM   4024 O OD1 . ASN . . 891 ? 192.047 218.939 178.851 1.00  39.51 0 A 1
ATOM   4025 N N   . LEU . . 892 ? 187.899 217.570 181.855 1.00  33.70 0 A 1
ATOM   4026 C CA  . LEU . . 892 ? 187.299 217.086 183.089 1.00  33.70 0 A 1
ATOM   4027 C C   . LEU . . 892 ? 187.330 215.569 183.190 1.00  33.70 0 A 1
ATOM   4028 O O   . LEU . . 892 ? 187.244 215.032 184.298 1.00  33.70 0 A 1
ATOM   4029 C CB  . LEU . . 892 ? 185.859 217.588 183.199 1.00  33.70 0 A 1
ATOM   4030 C CG  . LEU . . 892 ? 185.643 219.092 183.333 1.00  33.70 0 A 1
ATOM   4031 C CD1 . LEU . . 892 ? 184.164 219.419 183.281 1.00  33.70 0 A 1
ATOM   4032 C CD2 . LEU . . 892 ? 186.268 219.611 184.614 1.00  33.70 0 A 1
ATOM   4033 N N   . HIS . . 893 ? 187.442 214.868 182.060 1.00  30.26 0 A 1
ATOM   4034 C CA  . HIS . . 893 ? 187.618 213.422 182.097 1.00  30.26 0 A 1
ATOM   4035 C C   . HIS . . 893 ? 188.958 213.044 182.702 1.00  30.26 0 A 1
ATOM   4036 O O   . HIS . . 893 ? 189.095 211.959 183.273 1.00  30.26 0 A 1
ATOM   4037 C CB  . HIS . . 893 ? 187.500 212.839 180.693 1.00  30.26 0 A 1
ATOM   4038 C CG  . HIS . . 893 ? 186.129 212.939 180.106 1.00  30.26 0 A 1
ATOM   4039 C CD2 . HIS . . 893 ? 185.578 213.860 179.285 1.00  30.26 0 A 1
ATOM   4040 N ND1 . HIS . . 893 ? 185.148 212.004 180.346 1.00  30.26 0 A 1
ATOM   4041 C CE1 . HIS . . 893 ? 184.050 212.347 179.700 1.00  30.26 0 A 1
ATOM   4042 N NE2 . HIS . . 893 ? 184.285 213.470 179.048 1.00  30.26 0 A 1
ATOM   4043 N N   . ARG . . 894 ? 189.958 213.914 182.572 1.00  28.73 0 A 1
ATOM   4044 C CA  . ARG . . 894 ? 191.248 213.661 183.193 1.00  28.73 0 A 1
ATOM   4045 C C   . ARG . . 894 ? 191.172 213.796 184.703 1.00  28.73 0 A 1
ATOM   4046 O O   . ARG . . 894 ? 191.870 213.076 185.423 1.00  28.73 0 A 1
ATOM   4047 C CB  . ARG . . 894 ? 192.292 214.619 182.627 1.00  28.73 0 A 1
ATOM   4048 C CG  . ARG . . 894 ? 192.191 214.812 181.133 1.00  28.73 0 A 1
ATOM   4049 C CD  . ARG . . 894 ? 193.527 215.203 180.538 1.00  28.73 0 A 1
ATOM   4050 N NE  . ARG . . 894 ? 194.483 214.106 180.604 1.00  28.73 0 A 1
ATOM   4051 C CZ  . ARG . . 894 ? 195.729 214.172 180.148 1.00  28.73 0 A 1
ATOM   4052 N NH1 . ARG . . 894 ? 196.173 215.286 179.588 1.00  28.73 1 A 1
ATOM   4053 N NH2 . ARG . . 894 ? 196.530 213.118 180.253 1.00  28.73 0 A 1
ATOM   4054 N N   . GLY . . 895 ? 190.314 214.685 185.195 1.00  29.35 0 A 1
ATOM   4055 C CA  . GLY . . 895 ? 190.225 215.006 186.598 1.00  29.35 0 A 1
ATOM   4056 C C   . GLY . . 895 ? 191.581 215.396 187.145 1.00  29.35 0 A 1
ATOM   4057 O O   . GLY . . 895 ? 192.397 216.042 186.480 1.00  29.35 0 A 1
ATOM   4058 N N   . ALA . . 896 ? 191.822 215.001 188.384 1.00  28.33 0 A 1
ATOM   4059 C CA  . ALA . . 896 ? 193.181 215.016 188.885 1.00  28.33 0 A 1
ATOM   4060 C C   . ALA . . 896 ? 193.937 213.819 188.315 1.00  28.33 0 A 1
ATOM   4061 O O   . ALA . . 896 ? 193.339 212.864 187.816 1.00  28.33 0 A 1
ATOM   4062 C CB  . ALA . . 896 ? 193.193 214.992 190.409 1.00  28.33 0 A 1
ATOM   4063 N N   . HIS . . 897 ? 195.262 213.903 188.351 1.00  27.96 0 A 1
ATOM   4064 C CA  . HIS . . 897 ? 196.184 212.834 187.970 1.00  27.96 0 A 1
ATOM   4065 C C   . HIS . . 897 ? 196.097 212.447 186.495 1.00  27.96 0 A 1
ATOM   4066 O O   . HIS . . 897 ? 196.663 211.425 186.099 1.00  27.96 0 A 1
ATOM   4067 C CB  . HIS . . 897 ? 196.018 211.593 188.866 1.00  27.96 0 A 1
ATOM   4068 C CG  . HIS . . 897 ? 194.874 210.699 188.494 1.00  27.96 0 A 1
ATOM   4069 C CD2 . HIS . . 897 ? 194.792 209.661 187.629 1.00  27.96 0 A 1
ATOM   4070 N ND1 . HIS . . 897 ? 193.626 210.819 189.062 1.00  27.96 0 A 1
ATOM   4071 C CE1 . HIS . . 897 ? 192.822 209.902 188.557 1.00  27.96 0 A 1
ATOM   4072 N NE2 . HIS . . 897 ? 193.506 209.187 187.684 1.00  27.96 0 A 1
ATOM   4073 N N   . HIS . . 898 ? 195.417 213.243 185.668 1.00  24.16 0 A 1
ATOM   4074 C CA  . HIS . . 898 ? 195.497 213.133 184.210 1.00  24.16 0 A 1
ATOM   4075 C C   . HIS . . 898 ? 195.054 211.759 183.711 1.00  24.16 0 A 1
ATOM   4076 O O   . HIS . . 898 ? 195.763 211.089 182.963 1.00  24.16 0 A 1
ATOM   4077 C CB  . HIS . . 898 ? 196.907 213.459 183.720 1.00  24.16 0 A 1
ATOM   4078 C CG  . HIS . . 898 ? 197.445 214.744 184.259 1.00  24.16 0 A 1
ATOM   4079 C CD2 . HIS . . 898 ? 198.149 215.012 185.382 1.00  24.16 0 A 1
ATOM   4080 N ND1 . HIS . . 898 ? 197.249 215.952 183.629 1.00  24.16 0 A 1
ATOM   4081 C CE1 . HIS . . 898 ? 197.821 216.909 184.337 1.00  24.16 0 A 1
ATOM   4082 N NE2 . HIS . . 898 ? 198.370 216.366 185.407 1.00  24.16 0 A 1
ATOM   4083 N N   . TYR . . 899 ? 193.862 211.349 184.124 1.00  29.28 0 A 1
ATOM   4084 C CA  . TYR . . 899 ? 193.348 210.046 183.733 1.00  29.28 0 A 1
ATOM   4085 C C   . TYR . . 899 ? 193.167 209.965 182.225 1.00  29.28 0 A 1
ATOM   4086 O O   . TYR . . 899 ? 192.640 210.884 181.595 1.00  29.28 0 A 1
ATOM   4087 C CB  . TYR . . 899 ? 192.024 209.777 184.438 1.00  29.28 0 A 1
ATOM   4088 C CG  . TYR . . 899 ? 191.357 208.482 184.045 1.00  29.28 0 A 1
ATOM   4089 C CD1 . TYR . . 899 ? 191.941 207.261 184.332 1.00  29.28 0 A 1
ATOM   4090 C CD2 . TYR . . 899 ? 190.134 208.483 183.395 1.00  29.28 0 A 1
ATOM   4091 C CE1 . TYR . . 899 ? 191.326 206.081 183.987 1.00  29.28 0 A 1
ATOM   4092 C CE2 . TYR . . 899 ? 189.513 207.308 183.048 1.00  29.28 0 A 1
ATOM   4093 C CZ  . TYR . . 899 ? 190.111 206.111 183.343 1.00  29.28 0 A 1
ATOM   4094 O OH  . TYR . . 899 ? 189.488 204.943 182.988 1.00  29.28 0 A 1
ATOM   4095 N N   . THR . . 900 ? 193.620 208.863 181.647 1.00  23.49 0 A 1
ATOM   4096 C CA  . THR . . 900 ? 193.379 208.549 180.249 1.00  23.49 0 A 1
ATOM   4097 C C   . THR . . 900 ? 192.158 207.647 180.188 1.00  23.49 0 A 1
ATOM   4098 O O   . THR . . 900 ? 192.140 206.581 180.807 1.00  23.49 0 A 1
ATOM   4099 C CB  . THR . . 900 ? 194.589 207.864 179.621 1.00  23.49 0 A 1
ATOM   4100 C CG2 . THR . . 900 ? 195.821 208.665 179.889 1.00  23.49 0 A 1
ATOM   4101 O OG1 . THR . . 900 ? 194.747 206.563 180.195 1.00  23.49 0 A 1
ATOM   4102 N N   . GLY . . 901 ? 191.149 208.071 179.460 1.00  22.73 0 A 1
ATOM   4103 C CA  . GLY . . 901 ? 189.898 207.361 179.442 1.00  22.73 0 A 1
ATOM   4104 C C   . GLY . . 901 ? 188.757 208.301 179.723 1.00  22.73 0 A 1
ATOM   4105 O O   . GLY . . 901 ? 188.913 209.525 179.733 1.00  22.73 0 A 1
ATOM   4106 N N   . LEU . . 902 ? 187.570 207.740 179.977 1.00  24.47 0 A 1
ATOM   4107 C CA  . LEU . . 902 ? 186.370 208.607 180.143 1.00  24.47 0 A 1
ATOM   4108 C C   . LEU . . 902 ? 185.819 208.543 181.570 1.00  24.47 0 A 1
ATOM   4109 O O   . LEU . . 902 ? 186.235 207.655 182.331 1.00  24.47 0 A 1
ATOM   4110 C CB  . LEU . . 902 ? 185.310 208.193 179.119 1.00  24.47 0 A 1
ATOM   4111 C CG  . LEU . . 902 ? 185.723 208.338 177.657 1.00  24.47 0 A 1
ATOM   4112 C CD1 . LEU . . 902 ? 184.696 207.696 176.737 1.00  24.47 0 A 1
ATOM   4113 C CD2 . LEU . . 902 ? 185.927 209.799 177.292 1.00  24.47 0 A 1
ATOM   4114 N N   . LEU . . 903 ? 184.903 209.455 181.902 1.00  26.92 0 A 1
ATOM   4115 C CA  . LEU . . 903 ? 184.300 209.504 183.258 1.00  26.92 0 A 1
ATOM   4116 C C   . LEU . . 903 ? 183.360 208.313 183.421 1.00  26.92 0 A 1
ATOM   4117 O O   . LEU . . 903 ? 183.396 207.711 184.499 1.00  26.92 0 A 1
ATOM   4118 C CB  . LEU . . 903 ? 183.508 210.807 183.382 1.00  26.92 0 A 1
ATOM   4119 C CG  . LEU . . 903 ? 184.318 212.097 183.326 1.00  26.92 0 A 1
ATOM   4120 C CD1 . LEU . . 903 ? 183.407 213.311 183.313 1.00  26.92 0 A 1
ATOM   4121 C CD2 . LEU . . 903 ? 185.283 212.166 184.494 1.00  26.92 0 A 1
ATOM   4122 N N   . LYS . . 904 ? 182.552 208.009 182.397 1.00  26.37 0 A 1
ATOM   4123 C CA  . LYS . . 904 ? 181.554 206.906 182.471 1.00  26.37 0 A 1
ATOM   4124 C C   . LYS . . 904 ? 180.733 207.066 183.752 1.00  26.37 0 A 1
ATOM   4125 O O   . LYS . . 904 ? 180.536 206.055 184.447 1.00  26.37 0 A 1
ATOM   4126 C CB  . LYS . . 904 ? 182.234 205.535 182.392 1.00  26.37 0 A 1
ATOM   4127 C CG  . LYS . . 904 ? 182.892 205.202 181.060 1.00  26.37 0 A 1
ATOM   4128 C CD  . LYS . . 904 ? 183.563 203.846 181.061 1.00  26.37 0 A 1
ATOM   4129 C CE  . LYS . . 904 ? 184.200 203.491 179.735 1.00  26.37 0 A 1
ATOM   4130 N NZ  . LYS . . 904 ? 184.866 202.168 179.784 1.00  26.37 1 A 1
ATOM   4131 N N   . LEU . . 905 ? 180.257 208.281 184.034 1.00  27.34 0 A 1
ATOM   4132 C CA  . LEU . . 905 ? 179.536 208.537 185.307 1.00  27.34 0 A 1
ATOM   4133 C C   . LEU . . 905 ? 178.264 207.692 185.379 1.00  27.34 0 A 1
ATOM   4134 O O   . LEU . . 905 ? 178.004 207.161 186.457 1.00  27.34 0 A 1
ATOM   4135 C CB  . LEU . . 905 ? 179.231 210.031 185.441 1.00  27.34 0 A 1
ATOM   4136 C CG  . LEU . . 905 ? 180.427 210.898 185.828 1.00  27.34 0 A 1
ATOM   4137 C CD1 . LEU . . 905 ? 180.016 212.351 186.000 1.00  27.34 0 A 1
ATOM   4138 C CD2 . LEU . . 905 ? 181.088 210.374 187.092 1.00  27.34 0 A 1
ATOM   4139 N N   . GLN . . 906 ? 177.513 207.564 184.283 1.00  25.92 0 A 1
ATOM   4140 C CA  . GLN . . 906 ? 176.260 206.826 184.382 1.00  25.92 0 A 1
ATOM   4141 C C   . GLN . . 906 ? 176.508 205.381 184.782 1.00  25.92 0 A 1
ATOM   4142 O O   . GLN . . 906 ? 175.833 204.847 185.663 1.00  25.92 0 A 1
ATOM   4143 C CB  . GLN . . 906 ? 175.492 206.885 183.067 1.00  25.92 0 A 1
ATOM   4144 C CG  . GLN . . 906 ? 174.061 206.425 183.206 1.00  25.92 0 A 1
ATOM   4145 C CD  . GLN . . 906 ? 173.523 205.845 181.931 1.00  25.92 0 A 1
ATOM   4146 N NE2 . GLN . . 906 ? 172.698 204.826 182.053 1.00  25.92 0 A 1
ATOM   4147 O OE1 . GLN . . 906 ? 173.847 206.306 180.845 1.00  25.92 0 A 1
ATOM   4148 N N   . GLU . . 907 ? 177.476 204.730 184.138 1.00  28.48 0 A 1
ATOM   4149 C CA  . GLU . . 907 ? 177.767 203.343 184.475 1.00  28.48 0 A 1
ATOM   4150 C C   . GLU . . 907 ? 178.285 203.221 185.900 1.00  28.48 0 A 1
ATOM   4151 O O   . GLU . . 907 ? 177.929 202.278 186.611 1.00  28.48 0 A 1
ATOM   4152 C CB  . GLU . . 907 ? 178.764 202.754 183.479 1.00  28.48 0 A 1
ATOM   4153 C CG  . GLU . . 907 ? 178.213 202.606 182.065 1.00  28.48 0 A 1
ATOM   4154 C CD  . GLU . . 907 ? 179.241 202.085 181.070 1.00  28.48 0 A 1
ATOM   4155 O OE1 . GLU . . 907 ? 180.436 202.017 181.430 1.00  28.48 0 A 1
ATOM   4156 O OE2 . GLU . . 907 ? 178.862 201.739 179.930 1.00  28.48 -1 A 1
ATOM   4157 N N   . ARG . . 908 ? 179.099 204.178 186.343 1.00  25.59 0 A 1
ATOM   4158 C CA  . ARG . . 908 ? 179.620 204.129 187.704 1.00  25.59 0 A 1
ATOM   4159 C C   . ARG . . 908 ? 178.519 204.345 188.727 1.00  25.59 0 A 1
ATOM   4160 O O   . ARG . . 908 ? 178.457 203.639 189.733 1.00  25.59 0 A 1
ATOM   4161 C CB  . ARG . . 908 ? 180.725 205.164 187.888 1.00  25.59 0 A 1
ATOM   4162 C CG  . ARG . . 908 ? 182.072 204.707 187.386 1.00  25.59 0 A 1
ATOM   4163 C CD  . ARG . . 908 ? 182.963 205.877 187.059 1.00  25.59 0 A 1
ATOM   4164 N NE  . ARG . . 908 ? 183.563 206.447 188.256 1.00  25.59 0 A 1
ATOM   4165 C CZ  . ARG . . 908 ? 184.216 207.601 188.282 1.00  25.59 0 A 1
ATOM   4166 N NH1 . ARG . . 908 ? 184.351 208.314 187.177 1.00  25.59 1 A 1
ATOM   4167 N NH2 . ARG . . 908 ? 184.734 208.042 189.416 1.00  25.59 0 A 1
ATOM   4168 N N   . VAL . . 909 ? 177.632 205.307 188.484 1.00  23.21 0 A 1
ATOM   4169 C CA  . VAL . . 909 ? 176.529 205.543 189.406 1.00  23.21 0 A 1
ATOM   4170 C C   . VAL . . 909 ? 175.594 204.343 189.436 1.00  23.21 0 A 1
ATOM   4171 O O   . VAL . . 909 ? 175.139 203.920 190.503 1.00  23.21 0 A 1
ATOM   4172 C CB  . VAL . . 909 ? 175.789 206.836 189.021 1.00  23.21 0 A 1
ATOM   4173 C CG1 . VAL . . 909 ? 174.572 207.028 189.891 1.00  23.21 0 A 1
ATOM   4174 C CG2 . VAL . . 909 ? 176.719 208.026 189.138 1.00  23.21 0 A 1
ATOM   4175 N N   . LEU . . 910 ? 175.316 203.758 188.273 1.00  24.62 0 A 1
ATOM   4176 C CA  . LEU . . 910 ? 174.335 202.686 188.202 1.00  24.62 0 A 1
ATOM   4177 C C   . LEU . . 910 ? 174.872 201.395 188.806 1.00  24.62 0 A 1
ATOM   4178 O O   . LEU . . 910 ? 174.167 200.724 189.566 1.00  24.62 0 A 1
ATOM   4179 C CB  . LEU . . 910 ? 173.910 202.478 186.746 1.00  24.62 0 A 1
ATOM   4180 C CG  . LEU . . 910 ? 172.575 201.807 186.422 1.00  24.62 0 A 1
ATOM   4181 C CD1 . LEU . . 910 ? 172.701 200.297 186.376 1.00  24.62 0 A 1
ATOM   4182 C CD2 . LEU . . 910 ? 171.518 202.228 187.424 1.00  24.62 0 A 1
ATOM   4183 N N   . ASN . . 911 ? 176.118 201.040 188.505 1.00  24.44 0 A 1
ATOM   4184 C CA  . ASN . . 911 ? 176.671 199.759 188.915 1.00  24.44 0 A 1
ATOM   4185 C C   . ASN . . 911 ? 177.488 199.835 190.194 1.00  24.44 0 A 1
ATOM   4186 O O   . ASN . . 911 ? 177.343 198.971 191.061 1.00  24.44 0 A 1
ATOM   4187 C CB  . ASN . . 911 ? 177.537 199.188 187.790 1.00  24.44 0 A 1
ATOM   4188 C CG  . ASN . . 911 ? 176.730 198.842 186.561 1.00  24.44 0 A 1
ATOM   4189 N ND2 . ASN . . 911 ? 176.581 199.802 185.661 1.00  24.44 0 A 1
ATOM   4190 O OD1 . ASN . . 911 ? 176.236 197.725 186.427 1.00  24.44 0 A 1
ATOM   4191 N N   . ASN . . 912 ? 178.349 200.841 190.334 1.00  25.25 0 A 1
ATOM   4192 C CA  . ASN . . 912 ? 179.204 200.949 191.506 1.00  25.25 0 A 1
ATOM   4193 C C   . ASN . . 912 ? 178.491 201.534 192.712 1.00  25.25 0 A 1
ATOM   4194 O O   . ASN . . 912 ? 178.982 201.378 193.830 1.00  25.25 0 A 1
ATOM   4195 C CB  . ASN . . 912 ? 180.427 201.811 191.204 1.00  25.25 0 A 1
ATOM   4196 C CG  . ASN . . 912 ? 181.304 201.230 190.124 1.00  25.25 0 A 1
ATOM   4197 N ND2 . ASN . . 912 ? 182.196 202.044 189.579 1.00  25.25 0 A 1
ATOM   4198 O OD1 . ASN . . 912 ? 181.176 200.058 189.777 1.00  25.25 0 A 1
ATOM   4199 N N   . VAL . . 913 ? 177.361 202.208 192.529 1.00  21.70 0 A 1
ATOM   4200 C CA  . VAL . . 913 ? 176.704 202.824 193.673 1.00  21.70 0 A 1
ATOM   4201 C C   . VAL . . 913 ? 175.330 202.216 193.895 1.00  21.70 0 A 1
ATOM   4202 O O   . VAL . . 913 ? 175.089 201.572 194.918 1.00  21.70 0 A 1
ATOM   4203 C CB  . VAL . . 913 ? 176.594 204.348 193.507 1.00  21.70 0 A 1
ATOM   4204 C CG1 . VAL . . 913 ? 175.973 204.950 194.744 1.00  21.70 0 A 1
ATOM   4205 C CG2 . VAL . . 913 ? 177.955 204.955 193.235 1.00  21.70 0 A 1
ATOM   4206 N N   . VAL . . 914 ? 174.427 202.392 192.933 1.00  21.38 0 A 1
ATOM   4207 C CA  . VAL . . 914 ? 173.028 202.049 193.164 1.00  21.38 0 A 1
ATOM   4208 C C   . VAL . . 914 ? 172.853 200.540 193.256 1.00  21.38 0 A 1
ATOM   4209 O O   . VAL . . 914 ? 172.228 200.027 194.189 1.00  21.38 0 A 1
ATOM   4210 C CB  . VAL . . 914 ? 172.137 202.657 192.068 1.00  21.38 0 A 1
ATOM   4211 C CG1 . VAL . . 914 ? 170.704 202.220 192.260 1.00  21.38 0 A 1
ATOM   4212 C CG2 . VAL . . 914 ? 172.240 204.162 192.090 1.00  21.38 0 A 1
ATOM   4213 N N   . ILE . . 915 ? 173.397 199.806 192.289 1.00  22.56 0 A 1
ATOM   4214 C CA  . ILE . . 915 ? 173.264 198.357 192.322 1.00  22.56 0 A 1
ATOM   4215 C C   . ILE . . 915 ? 174.229 197.753 193.331 1.00  22.56 0 A 1
ATOM   4216 O O   . ILE . . 915 ? 173.955 196.692 193.902 1.00  22.56 0 A 1
ATOM   4217 C CB  . ILE . . 915 ? 173.452 197.786 190.906 1.00  22.56 0 A 1
ATOM   4218 C CG1 . ILE . . 915 ? 172.272 198.194 190.031 1.00  22.56 0 A 1
ATOM   4219 C CG2 . ILE . . 915 ? 173.565 196.281 190.930 1.00  22.56 0 A 1
ATOM   4220 C CD1 . ILE . . 915 ? 172.245 197.536 188.698 1.00  22.56 0 A 1
ATOM   4221 N N   . HIS . . 916 ? 175.353 198.417 193.593 1.00  21.76 0 A 1
ATOM   4222 C CA  . HIS . . 916 ? 176.253 197.935 194.632 1.00  21.76 0 A 1
ATOM   4223 C C   . HIS . . 916 ? 175.621 198.055 196.013 1.00  21.76 0 A 1
ATOM   4224 O O   . HIS . . 916 ? 175.726 197.133 196.828 1.00  21.76 0 A 1
ATOM   4225 C CB  . HIS . . 916 ? 177.570 198.695 194.580 1.00  21.76 0 A 1
ATOM   4226 C CG  . HIS . . 916 ? 178.361 198.604 195.845 1.00  21.76 0 A 1
ATOM   4227 C CD2 . HIS . . 916 ? 178.671 199.539 196.770 1.00  21.76 0 A 1
ATOM   4228 N ND1 . HIS . . 916 ? 178.923 197.427 196.284 1.00  21.76 0 A 1
ATOM   4229 C CE1 . HIS . . 916 ? 179.552 197.642 197.425 1.00  21.76 0 A 1
ATOM   4230 N NE2 . HIS . . 916 ? 179.415 198.917 197.741 1.00  21.76 0 A 1
ATOM   4231 N N   . LEU . . 917 ? 174.958 199.175 196.296 1.00  22.19 0 A 1
ATOM   4232 C CA  . LEU . . 917 ? 174.298 199.321 197.588 1.00  22.19 0 A 1
ATOM   4233 C C   . LEU . . 917 ? 173.028 198.500 197.699 1.00  22.19 0 A 1
ATOM   4234 O O   . LEU . . 917 ? 172.414 198.497 198.766 1.00  22.19 0 A 1
ATOM   4235 C CB  . LEU . . 917 ? 174.001 200.793 197.872 1.00  22.19 0 A 1
ATOM   4236 C CG  . LEU . . 917 ? 175.268 201.631 198.060 1.00  22.19 0 A 1
ATOM   4237 C CD1 . LEU . . 917 ? 174.935 203.085 198.300 1.00  22.19 0 A 1
ATOM   4238 C CD2 . LEU . . 917 ? 176.117 201.077 199.191 1.00  22.19 0 A 1
ATOM   4239 N N   . LEU . . 918 ? 172.616 197.808 196.634 1.00  24.63 0 A 1
ATOM   4240 C CA  . LEU . . 918 ? 171.620 196.757 196.786 1.00  24.63 0 A 1
ATOM   4241 C C   . LEU . . 918 ? 172.160 195.595 197.600 1.00  24.63 0 A 1
ATOM   4242 O O   . LEU . . 918 ? 171.377 194.832 198.167 1.00  24.63 0 A 1
ATOM   4243 C CB  . LEU . . 918 ? 171.164 196.249 195.420 1.00  24.63 0 A 1
ATOM   4244 C CG  . LEU . . 918 ? 170.112 197.044 194.656 1.00  24.63 0 A 1
ATOM   4245 C CD1 . LEU . . 918 ? 169.729 196.288 193.406 1.00  24.63 0 A 1
ATOM   4246 C CD2 . LEU . . 918 ? 168.907 197.304 195.529 1.00  24.63 0 A 1
ATOM   4247 N N   . GLY . . 919 ? 173.477 195.444 197.656 1.00  26.25 0 A 1
ATOM   4248 C CA  . GLY . . 919 ? 174.145 194.464 198.474 1.00  26.25 0 A 1
ATOM   4249 C C   . GLY . . 919 ? 174.484 194.933 199.861 1.00  26.25 0 A 1
ATOM   4250 O O   . GLY . . 919 ? 175.132 194.200 200.611 1.00  26.25 0 A 1
ATOM   4251 N N   . ASP . . 920 ? 174.068 196.143 200.226 1.00  30.34 0 A 1
ATOM   4252 C CA  . ASP . . 920 ? 174.345 196.672 201.551 1.00  30.34 0 A 1
ATOM   4253 C C   . ASP . . 920 ? 173.727 195.784 202.624 1.00  30.34 0 A 1
ATOM   4254 O O   . ASP . . 920 ? 172.670 195.182 202.434 1.00  30.34 0 A 1
ATOM   4255 C CB  . ASP . . 920 ? 173.809 198.094 201.673 1.00  30.34 0 A 1
ATOM   4256 C CG  . ASP . . 920 ? 174.561 198.914 202.699 1.00  30.34 0 A 1
ATOM   4257 O OD1 . ASP . . 920 ? 174.396 198.655 203.907 1.00  30.34 0 A 1
ATOM   4258 O OD2 . ASP . . 920 ? 175.322 199.816 202.298 1.00  30.34 -1 A 1
ATOM   4259 N N   . GLU . . 921 ? 174.407 195.699 203.762 1.00  35.90 0 A 1
ATOM   4260 C CA  . GLU . . 921 ? 173.935 194.863 204.856 1.00  35.90 0 A 1
ATOM   4261 C C   . GLU . . 921 ? 172.789 195.491 205.632 1.00  35.90 0 A 1
ATOM   4262 O O   . GLU . . 921 ? 172.130 194.789 206.406 1.00  35.90 0 A 1
ATOM   4263 C CB  . GLU . . 921 ? 175.089 194.545 205.807 1.00  35.90 0 A 1
ATOM   4264 C CG  . GLU . . 921 ? 176.066 193.517 205.262 1.00  35.90 0 A 1
ATOM   4265 C CD  . GLU . . 921 ? 175.443 192.145 205.079 1.00  35.90 0 A 1
ATOM   4266 O OE1 . GLU . . 921 ? 174.389 191.877 205.692 1.00  35.90 0 A 1
ATOM   4267 O OE2 . GLU . . 921 ? 176.011 191.328 204.324 1.00  35.90 -1 A 1
ATOM   4268 N N   . ASP . . 922 ? 172.530 196.779 205.442 1.00  31.42 0 A 1
ATOM   4269 C CA  . ASP . . 922 ? 171.427 197.444 206.119 1.00  31.42 0 A 1
ATOM   4270 C C   . ASP . . 922 ? 170.194 197.418 205.226 1.00  31.42 0 A 1
ATOM   4271 O O   . ASP . . 922 ? 170.250 197.931 204.102 1.00  31.42 0 A 1
ATOM   4272 C CB  . ASP . . 922 ? 171.799 198.876 206.459 1.00  31.42 0 A 1
ATOM   4273 C CG  . ASP . . 922 ? 170.868 199.497 207.473 1.00  31.42 0 A 1
ATOM   4274 O OD1 . ASP . . 922 ? 169.901 198.830 207.897 1.00  31.42 0 A 1
ATOM   4275 O OD2 . ASP . . 922 ? 171.101 200.658 207.851 1.00  31.42 -1 A 1
ATOM   4276 N N   . PRO . . 923 ? 169.084 196.823 205.664 1.00  28.92 0 A 1
ATOM   4277 C CA  . PRO . . 923 ? 167.878 196.815 204.820 1.00  28.92 0 A 1
ATOM   4278 C C   . PRO . . 923 ? 167.381 198.200 204.443 1.00  28.92 0 A 1
ATOM   4279 O O   . PRO . . 923 ? 166.792 198.362 203.367 1.00  28.92 0 A 1
ATOM   4280 C CB  . PRO . . 923 ? 166.853 196.059 205.680 1.00  28.92 0 A 1
ATOM   4281 C CG  . PRO . . 923 ? 167.470 195.948 207.045 1.00  28.92 0 A 1
ATOM   4282 C CD  . PRO . . 923 ? 168.938 195.959 206.842 1.00  28.92 0 A 1
ATOM   4283 N N   . ARG . . 924 ? 167.605 199.209 205.285 1.00  29.93 0 A 1
ATOM   4284 C CA  . ARG . . 924 ? 167.167 200.559 204.948 1.00  29.93 0 A 1
ATOM   4285 C C   . ARG . . 924 ? 167.933 201.104 203.748 1.00  29.93 0 A 1
ATOM   4286 O O   . ARG . . 924 ? 167.340 201.702 202.838 1.00  29.93 0 A 1
ATOM   4287 C CB  . ARG . . 924 ? 167.329 201.473 206.162 1.00  29.93 0 A 1
ATOM   4288 C CG  . ARG . . 924 ? 166.749 200.891 207.444 1.00  29.93 0 A 1
ATOM   4289 C CD  . ARG . . 924 ? 166.928 201.831 208.626 1.00  29.93 0 A 1
ATOM   4290 N NE  . ARG . . 924 ? 168.336 202.103 208.902 1.00  29.93 0 A 1
ATOM   4291 C CZ  . ARG . . 924 ? 168.979 201.691 209.988 1.00  29.93 0 A 1
ATOM   4292 N NH1 . ARG . . 924 ? 168.341 200.986 210.910 1.00  29.93 1 A 1
ATOM   4293 N NH2 . ARG . . 924 ? 170.261 201.983 210.155 1.00  29.93 0 A 1
ATOM   4294 N N   . VAL . . 925 ? 169.247 200.881 203.713 1.00  26.53 0 A 1
ATOM   4295 C CA  . VAL . . 925 ? 170.045 201.314 202.570 1.00  26.53 0 A 1
ATOM   4296 C C   . VAL . . 925 ? 169.623 200.565 201.315 1.00  26.53 0 A 1
ATOM   4297 O O   . VAL . . 925 ? 169.545 201.146 200.229 1.00  26.53 0 A 1
ATOM   4298 C CB  . VAL . . 925 ? 171.545 201.133 202.864 1.00  26.53 0 A 1
ATOM   4299 C CG1 . VAL . . 925 ? 172.374 201.547 201.667 1.00  26.53 0 A 1
ATOM   4300 C CG2 . VAL . . 925 ? 171.942 201.927 204.085 1.00  26.53 0 A 1
ATOM   4301 N N   . ARG . . 926 ? 169.347 199.268 201.444 1.00  27.37 0 A 1
ATOM   4302 C CA  . ARG . . 926 ? 168.892 198.473 200.307 1.00  27.37 0 A 1
ATOM   4303 C C   . ARG . . 926 ? 167.592 199.021 199.739 1.00  27.37 0 A 1
ATOM   4304 O O   . ARG . . 926 ? 167.431 199.136 198.517 1.00  27.37 0 A 1
ATOM   4305 C CB  . ARG . . 926 ? 168.709 197.019 200.730 1.00  27.37 0 A 1
ATOM   4306 C CG  . ARG . . 926 ? 169.976 196.321 201.128 1.00  27.37 0 A 1
ATOM   4307 C CD  . ARG . . 926 ? 169.878 194.841 200.864 1.00  27.37 0 A 1
ATOM   4308 N NE  . ARG . . 926 ? 168.818 194.203 201.631 1.00  27.37 0 A 1
ATOM   4309 C CZ  . ARG . . 926 ? 168.994 193.654 202.826 1.00  27.37 0 A 1
ATOM   4310 N NH1 . ARG . . 926 ? 170.187 193.671 203.393 1.00  27.37 1 A 1
ATOM   4311 N NH2 . ARG . . 926 ? 167.974 193.091 203.452 1.00  27.37 0 A 1
ATOM   4312 N N   . HIS . . 927 ? 166.640 199.344 200.615 1.00  26.19 0 A 1
ATOM   4313 C CA  . HIS . . 927 ? 165.361 199.864 200.149 1.00  26.19 0 A 1
ATOM   4314 C C   . HIS . . 927 ? 165.530 201.212 199.459 1.00  26.19 0 A 1
ATOM   4315 O O   . HIS . . 927 ? 164.915 201.467 198.413 1.00  26.19 0 A 1
ATOM   4316 C CB  . HIS . . 927 ? 164.385 199.977 201.317 1.00  26.19 0 A 1
ATOM   4317 C CG  . HIS . . 927 ? 163.102 200.653 200.956 1.00  26.19 0 A 1
ATOM   4318 C CD2 . HIS . . 927 ? 162.645 201.899 201.223 1.00  26.19 0 A 1
ATOM   4319 N ND1 . HIS . . 927 ? 162.128 200.040 200.200 1.00  26.19 0 A 1
ATOM   4320 C CE1 . HIS . . 927 ? 161.117 200.873 200.029 1.00  26.19 0 A 1
ATOM   4321 N NE2 . HIS . . 927 ? 161.406 202.007 200.640 1.00  26.19 0 A 1
ATOM   4322 N N   . VAL . . 928 ? 166.360 202.089 200.027 1.00  24.46 0 A 1
ATOM   4323 C CA  . VAL . . 928 ? 166.616 203.372 199.382 1.00  24.46 0 A 1
ATOM   4324 C C   . VAL . . 928 ? 167.279 203.163 198.025 1.00  24.46 0 A 1
ATOM   4325 O O   . VAL . . 928 ? 166.983 203.874 197.057 1.00  24.46 0 A 1
ATOM   4326 C CB  . VAL . . 928 ? 167.460 204.278 200.298 1.00  24.46 0 A 1
ATOM   4327 C CG1 . VAL . . 928 ? 167.891 205.531 199.559 1.00  24.46 0 A 1
ATOM   4328 C CG2 . VAL . . 928 ? 166.675 204.647 201.530 1.00  24.46 0 A 1
ATOM   4329 N N   . ALA . . 929 ? 168.172 202.176 197.924 1.00  23.22 0 A 1
ATOM   4330 C CA  . ALA . . 929 ? 168.848 201.913 196.659 1.00  23.22 0 A 1
ATOM   4331 C C   . ALA . . 929 ? 167.868 201.430 195.600 1.00  23.22 0 A 1
ATOM   4332 O O   . ALA . . 929 ? 167.963 201.823 194.432 1.00  23.22 0 A 1
ATOM   4333 C CB  . ALA . . 929 ? 169.966 200.892 196.862 1.00  23.22 0 A 1
ATOM   4334 N N   . ALA . . 930 ? 166.912 200.590 195.993 1.00  22.71 0 A 1
ATOM   4335 C CA  . ALA . . 930 ? 165.895 200.140 195.047 1.00  22.71 0 A 1
ATOM   4336 C C   . ALA . . 930 ? 165.020 201.299 194.580 1.00  22.71 0 A 1
ATOM   4337 O O   . ALA . . 930 ? 164.710 201.417 193.384 1.00  22.71 0 A 1
ATOM   4338 C CB  . ALA . . 930 ? 165.046 199.042 195.681 1.00  22.71 0 A 1
ATOM   4339 N N   . ALA . . 931 ? 164.615 202.168 195.509 1.00  22.71 0 A 1
ATOM   4340 C CA  . ALA . . 931 ? 163.825 203.332 195.124 1.00  22.71 0 A 1
ATOM   4341 C C   . ALA . . 931 ? 164.592 204.231 194.161 1.00  22.71 0 A 1
ATOM   4342 O O   . ALA . . 931 ? 164.026 204.748 193.187 1.00  22.71 0 A 1
ATOM   4343 C CB  . ALA . . 931 ? 163.407 204.116 196.365 1.00  22.71 0 A 1
ATOM   4344 N N   . SER . . 932 ? 165.885 204.428 194.418 1.00  24.08 0 A 1
ATOM   4345 C CA  . SER . . 932 ? 166.689 205.278 193.552 1.00  24.08 0 A 1
ATOM   4346 C C   . SER . . 932 ? 166.878 204.646 192.182 1.00  24.08 0 A 1
ATOM   4347 O O   . SER . . 932 ? 166.914 205.350 191.171 1.00  24.08 0 A 1
ATOM   4348 C CB  . SER . . 932 ? 168.036 205.563 194.208 1.00  24.08 0 A 1
ATOM   4349 O OG  . SER . . 932 ? 167.859 206.320 195.388 1.00  24.08 0 A 1
ATOM   4350 N N   . LEU . . 933 ? 166.998 203.321 192.130 1.00  23.64 0 A 1
ATOM   4351 C CA  . LEU . . 933 ? 167.058 202.629 190.849 1.00  23.64 0 A 1
ATOM   4352 C C   . LEU . . 933 ? 165.792 202.877 190.041 1.00  23.64 0 A 1
ATOM   4353 O O   . LEU . . 933 ? 165.851 203.178 188.840 1.00  23.64 0 A 1
ATOM   4354 C CB  . LEU . . 933 ? 167.269 201.135 191.086 1.00  23.64 0 A 1
ATOM   4355 C CG  . LEU . . 933 ? 167.453 200.217 189.885 1.00  23.64 0 A 1
ATOM   4356 C CD1 . LEU . . 933 ? 168.696 200.595 189.115 1.00  23.64 0 A 1
ATOM   4357 C CD2 . LEU . . 933 ? 167.525 198.778 190.354 1.00  23.64 0 A 1
ATOM   4358 N N   . ILE . . 934 ? 164.636 202.776 190.697 1.00  22.86 0 A 1
ATOM   4359 C CA  . ILE . . 934 ? 163.371 203.030 190.011 1.00  22.86 0 A 1
ATOM   4360 C C   . ILE . . 934 ? 163.323 204.453 189.477 1.00  22.86 0 A 1
ATOM   4361 O O   . ILE . . 934 ? 162.901 204.691 188.340 1.00  22.86 0 A 1
ATOM   4362 C CB  . ILE . . 934 ? 162.188 202.745 190.947 1.00  22.86 0 A 1
ATOM   4363 C CG1 . ILE . . 934 ? 162.132 201.260 191.275 1.00  22.86 0 A 1
ATOM   4364 C CG2 . ILE . . 934 ? 160.885 203.225 190.326 1.00  22.86 0 A 1
ATOM   4365 C CD1 . ILE . . 934 ? 161.179 200.948 192.375 1.00  22.86 0 A 1
ATOM   4366 N N   . ARG . . 935 ? 163.744 205.424 190.288 1.00  24.40 0 A 1
ATOM   4367 C CA  . ARG . . 935 ? 163.732 206.805 189.820 1.00  24.40 0 A 1
ATOM   4368 C C   . ARG . . 935 ? 164.721 207.028 188.687 1.00  24.40 0 A 1
ATOM   4369 O O   . ARG . . 935 ? 164.486 207.870 187.816 1.00  24.40 0 A 1
ATOM   4370 C CB  . ARG . . 935 ? 164.036 207.756 190.970 1.00  24.40 0 A 1
ATOM   4371 C CG  . ARG . . 935 ? 162.965 207.806 192.022 1.00  24.40 0 A 1
ATOM   4372 C CD  . ARG . . 935 ? 163.418 208.628 193.201 1.00  24.40 0 A 1
ATOM   4373 N NE  . ARG . . 935 ? 162.862 209.973 193.165 1.00  24.40 0 A 1
ATOM   4374 C CZ  . ARG . . 935 ? 163.182 210.930 194.026 1.00  24.40 0 A 1
ATOM   4375 N NH1 . ARG . . 935 ? 164.062 210.688 194.986 1.00  24.40 1 A 1
ATOM   4376 N NH2 . ARG . . 935 ? 162.626 212.129 193.924 1.00  24.40 0 A 1
ATOM   4377 N N   . LEU . . 936 ? 165.827 206.288 188.682 1.00  24.42 0 A 1
ATOM   4378 C CA  . LEU . . 936 ? 166.853 206.477 187.669 1.00  24.42 0 A 1
ATOM   4379 C C   . LEU . . 936 ? 166.455 205.893 186.324 1.00  24.42 0 A 1
ATOM   4380 O O   . LEU . . 936 ? 166.848 206.439 185.291 1.00  24.42 0 A 1
ATOM   4381 C CB  . LEU . . 936 ? 168.164 205.846 188.131 1.00  24.42 0 A 1
ATOM   4382 C CG  . LEU . . 936 ? 169.107 206.750 188.920 1.00  24.42 0 A 1
ATOM   4383 C CD1 . LEU . . 936 ? 170.223 205.926 189.520 1.00  24.42 0 A 1
ATOM   4384 C CD2 . LEU . . 936 ? 169.659 207.836 188.032 1.00  24.42 0 A 1
ATOM   4385 N N   . VAL . . 937 ? 165.696 204.793 186.315 1.00  22.08 0 A 1
ATOM   4386 C CA  . VAL . . 937 ? 165.391 204.110 185.054 1.00  22.08 0 A 1
ATOM   4387 C C   . VAL . . 937 ? 164.889 205.058 183.963 1.00  22.08 0 A 1
ATOM   4388 O O   . VAL . . 937 ? 165.420 205.009 182.846 1.00  22.08 0 A 1
ATOM   4389 C CB  . VAL . . 937 ? 164.436 202.932 185.304 1.00  22.08 0 A 1
ATOM   4390 C CG1 . VAL . . 937 ? 163.870 202.423 183.991 1.00  22.08 0 A 1
ATOM   4391 C CG2 . VAL . . 937 ? 165.160 201.824 186.019 1.00  22.08 0 A 1
ATOM   4392 N N   . PRO . . 938 ? 163.914 205.945 184.210 1.00  21.89 0 A 1
ATOM   4393 C CA  . PRO . . 938 ? 163.416 206.786 183.109 1.00  21.89 0 A 1
ATOM   4394 C C   . PRO . . 938 ? 164.439 207.755 182.540 1.00  21.89 0 A 1
ATOM   4395 O O   . PRO . . 938 ? 164.285 208.180 181.390 1.00  21.89 0 A 1
ATOM   4396 C CB  . PRO . . 938 ? 162.237 207.535 183.744 1.00  21.89 0 A 1
ATOM   4397 C CG  . PRO . . 938 ? 161.876 206.752 184.920 1.00  21.89 0 A 1
ATOM   4398 C CD  . PRO . . 938 ? 163.131 206.169 185.435 1.00  21.89 0 A 1
ATOM   4399 N N   . LYS . . 939 ? 165.429 208.160 183.343 1.00  30.03 0 A 1
ATOM   4400 C CA  . LYS . . 939 ? 166.391 209.207 182.897 1.00  30.03 0 A 1
ATOM   4401 C C   . LYS . . 939 ? 167.823 208.676 182.912 1.00  30.03 0 A 1
ATOM   4402 O O   . LYS . . 939 ? 168.610 209.144 183.754 1.00  30.03 0 A 1
ATOM   4403 C CB  . LYS . . 939 ? 166.326 210.391 183.863 1.00  30.03 0 A 1
ATOM   4404 C CG  . LYS . . 939 ? 166.762 210.088 185.287 1.00  30.03 0 A 1
ATOM   4405 C CD  . LYS . . 939 ? 166.701 211.295 186.186 1.00  30.03 0 A 1
ATOM   4406 C CE  . LYS . . 939 ? 167.135 210.987 187.602 1.00  30.03 0 A 1
ATOM   4407 N NZ  . LYS . . 939 ? 167.065 212.190 188.463 1.00  30.03 1 A 1
ATOM   4408 N N   . LEU . . 940 ? 168.101 207.691 182.045 1.00  23.78 0 A 1
ATOM   4409 C CA  . LEU . . 940 ? 169.445 207.064 181.910 1.00  23.78 0 A 1
ATOM   4410 C C   . LEU . . 940 ? 169.711 206.938 180.406 1.00  23.78 0 A 1
ATOM   4411 O O   . LEU . . 940 ? 169.279 205.933 179.838 1.00  23.78 0 A 1
ATOM   4412 C CB  . LEU . . 940 ? 169.368 205.650 182.490 1.00  23.78 0 A 1
ATOM   4413 C CG  . LEU . . 940 ? 169.565 205.492 183.995 1.00  23.78 0 A 1
ATOM   4414 C CD1 . LEU . . 940 ? 169.848 204.043 184.352 1.00  23.78 0 A 1
ATOM   4415 C CD2 . LEU . . 940 ? 170.658 206.402 184.522 1.00  23.78 0 A 1
ATOM   4416 N N   . PHE . . 941 ? 170.293 207.983 179.800 1.00  39.91 0 A 1
ATOM   4417 C CA  . PHE . . 941 ? 170.506 208.007 178.328 1.00  39.91 0 A 1
ATOM   4418 C C   . PHE . . 941 ? 171.490 206.918 177.912 1.00  39.91 0 A 1
ATOM   4419 O O   . PHE . . 941 ? 172.627 206.910 178.403 1.00  39.91 0 A 1
ATOM   4420 C CB  . PHE . . 941 ? 171.066 209.356 177.865 1.00  39.91 0 A 1
ATOM   4421 C CG  . PHE . . 941 ? 171.555 209.378 176.437 1.00  39.91 0 A 1
ATOM   4422 C CD1 . PHE . . 941 ? 170.660 209.369 175.380 1.00  39.91 0 A 1
ATOM   4423 C CD2 . PHE . . 941 ? 172.910 209.392 176.144 1.00  39.91 0 A 1
ATOM   4424 C CE1 . PHE . . 941 ? 171.106 209.374 174.069 1.00  39.91 0 A 1
ATOM   4425 C CE2 . PHE . . 941 ? 173.355 209.391 174.833 1.00  39.91 0 A 1
ATOM   4426 C CZ  . PHE . . 941 ? 172.452 209.381 173.797 1.00  39.91 0 A 1
ATOM   4427 N N   . TYR . . 942 ? 171.072 206.054 176.992 1.00  39.91 0 A 1
ATOM   4428 C CA  . TYR . . 942 ? 172.031 205.054 176.466 1.00  39.91 0 A 1
ATOM   4429 C C   . TYR . . 942 ? 172.312 205.398 175.004 1.00  39.91 0 A 1
ATOM   4430 O O   . TYR . . 942 ? 171.416 205.956 174.342 1.00  39.91 0 A 1
ATOM   4431 C CB  . TYR . . 942 ? 171.508 203.642 176.711 1.00  39.91 0 A 1
ATOM   4432 C CG  . TYR . . 942 ? 171.701 203.147 178.122 1.00  39.91 0 A 1
ATOM   4433 C CD1 . TYR . . 942 ? 172.959 202.826 178.604 1.00  39.91 0 A 1
ATOM   4434 C CD2 . TYR . . 942 ? 170.623 202.994 178.977 1.00  39.91 0 A 1
ATOM   4435 C CE1 . TYR . . 942 ? 173.137 202.355 179.895 1.00  39.91 0 A 1
ATOM   4436 C CE2 . TYR . . 942 ? 170.782 202.531 180.272 1.00  39.91 0 A 1
ATOM   4437 C CZ  . TYR . . 942 ? 172.043 202.197 180.728 1.00  39.91 0 A 1
ATOM   4438 O OH  . TYR . . 942 ? 172.209 201.751 182.007 1.00  39.91 0 A 1
ATOM   4439 N N   . LYS . . 943 ? 173.511 205.074 174.516 1.00  38.90 0 A 1
ATOM   4440 C CA  . LYS . . 943 ? 173.888 205.492 173.140 1.00  38.90 0 A 1
ATOM   4441 C C   . LYS . . 943 ? 173.246 204.595 172.079 1.00  38.90 0 A 1
ATOM   4442 O O   . LYS . . 943 ? 172.759 203.505 172.450 1.00  38.90 0 A 1
ATOM   4443 C CB  . LYS . . 943 ? 175.412 205.511 172.988 1.00  38.90 0 A 1
ATOM   4444 C CG  . LYS . . 943 ? 175.922 205.902 171.607 1.00  38.90 0 A 1
ATOM   4445 C CD  . LYS . . 943 ? 175.529 207.305 171.192 1.00  38.90 0 A 1
ATOM   4446 C CE  . LYS . . 943 ? 176.178 207.747 169.898 1.00  38.90 0 A 1
ATOM   4447 N NZ  . LYS . . 943 ? 175.612 209.028 169.413 1.00  38.90 1 A 1
ATOM   4448 N N   . CYS . . 944 ? 173.248 205.045 170.818 1.00  39.66 0 A 1
ATOM   4449 C CA  . CYS . . 944 ? 172.711 204.282 169.690 1.00  39.66 0 A 1
ATOM   4450 C C   . CYS . . 944 ? 171.290 203.801 169.967 1.00  39.66 0 A 1
ATOM   4451 O O   . CYS . . 944 ? 170.896 202.706 169.568 1.00  39.66 0 A 1
ATOM   4452 C CB  . CYS . . 944 ? 173.623 203.111 169.321 1.00  39.66 0 A 1
ATOM   4453 S SG  . CYS . . 944 ? 175.361 203.537 169.267 1.00  39.66 0 A 1
ATOM   4454 N N   . ASP . . 945 ? 170.520 204.627 170.663 1.00  36.32 0 A 1
ATOM   4455 C CA  . ASP . . 945 ? 169.102 204.382 170.853 1.00  36.32 0 A 1
ATOM   4456 C C   . ASP . . 945 ? 168.344 204.918 169.649 1.00  36.32 0 A 1
ATOM   4457 O O   . ASP . . 945 ? 168.657 205.995 169.133 1.00  36.32 0 A 1
ATOM   4458 C CB  . ASP . . 945 ? 168.610 205.045 172.140 1.00  36.32 0 A 1
ATOM   4459 C CG  . ASP . . 945 ? 167.152 204.764 172.422 1.00  36.32 0 A 1
ATOM   4460 O OD1 . ASP . . 945 ? 166.802 203.589 172.645 1.00  36.32 0 A 1
ATOM   4461 O OD2 . ASP . . 945 ? 166.353 205.719 172.420 1.00  36.32 -1 A 1
ATOM   4462 N N   . GLN . . 946 ? 167.356 204.154 169.186 1.00  38.20 0 A 1
ATOM   4463 C CA  . GLN . . 946 ? 166.616 204.570 168.003 1.00  38.20 0 A 1
ATOM   4464 C C   . GLN . . 946 ? 165.672 205.728 168.289 1.00  38.20 0 A 1
ATOM   4465 O O   . GLN . . 946 ? 165.163 206.339 167.346 1.00  38.20 0 A 1
ATOM   4466 C CB  . GLN . . 946 ? 165.838 203.392 167.414 1.00  38.20 0 A 1
ATOM   4467 C CG  . GLN . . 946 ? 165.006 202.619 168.413 1.00  38.20 0 A 1
ATOM   4468 C CD  . GLN . . 946 ? 164.973 201.136 168.111 1.00  38.20 0 A 1
ATOM   4469 N NE2 . GLN . . 946 ? 165.707 200.354 168.895 1.00  38.20 0 A 1
ATOM   4470 O OE1 . GLN . . 946 ? 164.300 200.697 167.181 1.00  38.20 0 A 1
ATOM   4471 N N   . GLY . . 947 ? 165.430 206.043 169.557 1.00  32.68 0 A 1
ATOM   4472 C CA  . GLY . . 947 ? 164.563 207.150 169.903 1.00  32.68 0 A 1
ATOM   4473 C C   . GLY . . 947 ? 165.300 208.460 170.086 1.00  32.68 0 A 1
ATOM   4474 O O   . GLY . . 947 ? 164.758 209.525 169.786 1.00  32.68 0 A 1
ATOM   4475 N N   . GLN . . 948 ? 166.538 208.398 170.572 1.00  31.20 0 A 1
ATOM   4476 C CA  . GLN . . 948 ? 167.320 209.594 170.883 1.00  31.20 0 A 1
ATOM   4477 C C   . GLN . . 948 ? 168.774 209.324 170.509 1.00  31.20 0 A 1
ATOM   4478 O O   . GLN . . 948 ? 169.501 208.654 171.249 1.00  31.20 0 A 1
ATOM   4479 C CB  . GLN . . 948 ? 167.177 209.971 172.351 1.00  31.20 0 A 1
ATOM   4480 C CG  . GLN . . 948 ? 167.228 208.796 173.301 1.00  31.20 0 A 1
ATOM   4481 C CD  . GLN . . 948 ? 166.740 209.145 174.681 1.00  31.20 0 A 1
ATOM   4482 N NE2 . GLN . . 948 ? 167.438 208.657 175.694 1.00  31.20 0 A 1
ATOM   4483 O OE1 . GLN . . 948 ? 165.745 209.843 174.840 1.00  31.20 0 A 1
ATOM   4484 N N   . ALA . . 949 ? 169.195 209.846 169.358 1.00  30.19 0 A 1
ATOM   4485 C CA  . ALA . . 949 ? 170.537 209.569 168.860 1.00  30.19 0 A 1
ATOM   4486 C C   . ALA . . 949 ? 171.604 210.155 169.777 1.00  30.19 0 A 1
ATOM   4487 O O   . ALA . . 949 ? 172.573 209.476 170.132 1.00  30.19 0 A 1
ATOM   4488 C CB  . ALA . . 949 ? 170.688 210.115 167.441 1.00  30.19 0 A 1
ATOM   4489 N N   . ASP . . 950 ? 171.447 211.410 170.167 1.00  28.19 0 A 1
ATOM   4490 C CA  . ASP . . 950 ? 172.405 212.110 171.002 1.00  28.19 0 A 1
ATOM   4491 C C   . ASP . . 950 ? 171.724 212.598 172.274 1.00  28.19 0 A 1
ATOM   4492 O O   . ASP . . 950 ? 170.491 212.593 172.366 1.00  28.19 0 A 1
ATOM   4493 C CB  . ASP . . 950 ? 173.026 213.288 170.236 1.00  28.19 0 A 1
ATOM   4494 C CG  . ASP . . 950 ? 171.987 214.202 169.630 1.00  28.19 0 A 1
ATOM   4495 O OD1 . ASP . . 950 ? 171.572 215.159 170.310 1.00  28.19 0 A 1
ATOM   4496 O OD2 . ASP . . 950 ? 171.590 213.969 168.471 1.00  28.19 -1 A 1
ATOM   4497 N N   . PRO . . 951 ? 172.493 212.998 173.292 1.00  26.92 0 A 1
ATOM   4498 C CA  . PRO . . 951 ? 171.856 213.417 174.549 1.00  26.92 0 A 1
ATOM   4499 C C   . PRO . . 951 ? 171.089 214.725 174.439 1.00  26.92 0 A 1
ATOM   4500 O O   . PRO . . 951 ? 170.126 214.919 175.192 1.00  26.92 0 A 1
ATOM   4501 C CB  . PRO . . 951 ? 173.035 213.526 175.526 1.00  26.92 0 A 1
ATOM   4502 C CG  . PRO . . 951 ? 174.239 213.601 174.677 1.00  26.92 0 A 1
ATOM   4503 C CD  . PRO . . 951 ? 173.945 212.825 173.452 1.00  26.92 0 A 1
ATOM   4504 N N   . VAL . . 952 ? 171.479 215.624 173.531 1.00  24.81 0 A 1
ATOM   4505 C CA  . VAL . . 952 ? 170.702 216.842 173.318 1.00  24.81 0 A 1
ATOM   4506 C C   . VAL . . 952 ? 169.274 216.494 172.926 1.00  24.81 0 A 1
ATOM   4507 O O   . VAL . . 952 ? 168.315 217.111 173.401 1.00  24.81 0 A 1
ATOM   4508 C CB  . VAL . . 952 ? 171.367 217.738 172.258 1.00  24.81 0 A 1
ATOM   4509 C CG1 . VAL . . 952 ? 170.613 219.043 172.128 1.00  24.81 0 A 1
ATOM   4510 C CG2 . VAL . . 952 ? 172.817 218.001 172.604 1.00  24.81 0 A 1
ATOM   4511 N N   . VAL . . 953 ? 169.110 215.488 172.068 1.00  22.87 0 A 1
ATOM   4512 C CA  . VAL . . 953 ? 167.777 215.080 171.639 1.00  22.87 0 A 1
ATOM   4513 C C   . VAL . . 953 ? 167.010 214.447 172.795 1.00  22.87 0 A 1
ATOM   4514 O O   . VAL . . 953 ? 165.797 214.627 172.919 1.00  22.87 0 A 1
ATOM   4515 C CB  . VAL . . 953 ? 167.878 214.134 170.430 1.00  22.87 0 A 1
ATOM   4516 C CG1 . VAL . . 953 ? 166.519 213.604 170.053 1.00  22.87 0 A 1
ATOM   4517 C CG2 . VAL . . 953 ? 168.492 214.859 169.258 1.00  22.87 0 A 1
ATOM   4518 N N   . ALA . . 954 ? 167.701 213.713 173.668 1.00  25.36 0 A 1
ATOM   4519 C CA  . ALA . . 954 ? 167.040 213.140 174.838 1.00  25.36 0 A 1
ATOM   4520 C C   . ALA . . 954 ? 166.520 214.226 175.771 1.00  25.36 0 A 1
ATOM   4521 O O   . ALA . . 954 ? 165.381 214.156 176.258 1.00  25.36 0 A 1
ATOM   4522 C CB  . ALA . . 954 ? 168.007 212.220 175.575 1.00  25.36 0 A 1
ATOM   4523 N N   . VAL . . 955 ? 167.341 215.245 176.025 1.00  24.87 0 A 1
ATOM   4524 C CA  . VAL . . 955 ? 166.914 216.360 176.861 1.00  24.87 0 A 1
ATOM   4525 C C   . VAL . . 955 ? 165.752 217.098 176.211 1.00  24.87 0 A 1
ATOM   4526 O O   . VAL . . 955 ? 164.784 217.473 176.881 1.00  24.87 0 A 1
ATOM   4527 C CB  . VAL . . 955 ? 168.098 217.300 177.144 1.00  24.87 0 A 1
ATOM   4528 C CG1 . VAL . . 955 ? 167.649 218.482 177.984 1.00  24.87 0 A 1
ATOM   4529 C CG2 . VAL . . 955 ? 169.210 216.547 177.837 1.00  24.87 0 A 1
ATOM   4530 N N   . ALA . . 956 ? 165.832 217.319 174.898 1.00  25.55 0 A 1
ATOM   4531 C CA  . ALA . . 956 ? 164.744 217.984 174.191 1.00  25.55 0 A 1
ATOM   4532 C C   . ALA . . 956 ? 163.453 217.186 174.285 1.00  25.55 0 A 1
ATOM   4533 O O   . ALA . . 956 ? 162.370 217.764 174.406 1.00  25.55 0 A 1
ATOM   4534 C CB  . ALA . . 956 ? 165.125 218.210 172.733 1.00  25.55 0 A 1
ATOM   4535 N N   . ARG . . 957 ? 163.546 215.857 174.213 1.00  25.69 0 A 1
ATOM   4536 C CA  . ARG . . 957 ? 162.376 215.014 174.426 1.00  25.69 0 A 1
ATOM   4537 C C   . ARG . . 957 ? 161.778 215.257 175.798 1.00  25.69 0 A 1
ATOM   4538 O O   . ARG . . 957 ? 160.558 215.400 175.945 1.00  25.69 0 A 1
ATOM   4539 C CB  . ARG . . 957 ? 162.751 213.544 174.297 1.00  25.69 0 A 1
ATOM   4540 C CG  . ARG . . 957 ? 162.713 212.998 172.925 1.00  25.69 0 A 1
ATOM   4541 C CD  . ARG . . 957 ? 163.067 211.543 172.959 1.00  25.69 0 A 1
ATOM   4542 N NE  . ARG . . 957 ? 161.930 210.728 173.351 1.00  25.69 0 A 1
ATOM   4543 C CZ  . ARG . . 957 ? 161.951 209.404 173.398 1.00  25.69 0 A 1
ATOM   4544 N NH1 . ARG . . 957 ? 160.873 208.732 173.764 1.00  25.69 1 A 1
ATOM   4545 N NH2 . ARG . . 957 ? 163.056 208.754 173.078 1.00  25.69 0 A 1
ATOM   4546 N N   . ASP . . 958 ? 162.628 215.265 176.825 1.00  31.15 0 A 1
ATOM   4547 C CA  . ASP . . 958 ? 162.117 215.468 178.175 1.00  31.15 0 A 1
ATOM   4548 C C   . ASP . . 958 ? 161.414 216.814 178.300 1.00  31.15 0 A 1
ATOM   4549 O O   . ASP . . 958 ? 160.357 216.915 178.932 1.00  31.15 0 A 1
ATOM   4550 C CB  . ASP . . 958 ? 163.241 215.359 179.198 1.00  31.15 0 A 1
ATOM   4551 C CG  . ASP . . 958 ? 162.751 215.564 180.614 1.00  31.15 0 A 1
ATOM   4552 O OD1 . ASP . . 958 ? 161.814 214.846 181.026 1.00  31.15 0 A 1
ATOM   4553 O OD2 . ASP . . 958 ? 163.290 216.442 181.317 1.00  31.15 -1 A 1
ATOM   4554 N N   . GLN . . 959 ? 161.985 217.860 177.701 1.00  30.04 0 A 1
ATOM   4555 C CA  . GLN . . 959 ? 161.346 219.172 177.754 1.00  30.04 0 A 1
ATOM   4556 C C   . GLN . . 959 ? 160.014 219.172 177.009 1.00  30.04 0 A 1
ATOM   4557 O O   . GLN . . 959 ? 159.001 219.650 177.529 1.00  30.04 0 A 1
ATOM   4558 C CB  . GLN . . 959 ? 162.269 220.245 177.182 1.00  30.04 0 A 1
ATOM   4559 C CG  . GLN . . 959 ? 163.704 220.163 177.642 1.00  30.04 0 A 1
ATOM   4560 C CD  . GLN . . 959 ? 164.031 221.129 178.753 1.00  30.04 0 A 1
ATOM   4561 N NE2 . GLN . . 959 ? 165.293 221.159 179.150 1.00  30.04 0 A 1
ATOM   4562 O OE1 . GLN . . 959 ? 163.161 221.837 179.256 1.00  30.04 0 A 1
ATOM   4563 N N   . SER . . 960 ? 159.999 218.637 175.787 1.00  31.24 0 A 1
ATOM   4564 C CA  . SER . . 960 ? 158.836 218.772 174.919 1.00  31.24 0 A 1
ATOM   4565 C C   . SER . . 960 ? 157.673 217.895 175.359 1.00  31.24 0 A 1
ATOM   4566 O O   . SER . . 960 ? 156.519 218.222 175.064 1.00  31.24 0 A 1
ATOM   4567 C CB  . SER . . 960 ? 159.213 218.438 173.478 1.00  31.24 0 A 1
ATOM   4568 O OG  . SER . . 960 ? 160.117 219.389 172.952 1.00  31.24 0 A 1
ATOM   4569 N N   . SER . . 961 ? 157.939 216.775 176.034 1.00  33.58 0 A 1
ATOM   4570 C CA  . SER . . 961 ? 156.840 215.897 176.418 1.00  33.58 0 A 1
ATOM   4571 C C   . SER . . 961 ? 155.914 216.532 177.448 1.00  33.58 0 A 1
ATOM   4572 O O   . SER . . 961 ? 154.779 216.073 177.608 1.00  33.58 0 A 1
ATOM   4573 C CB  . SER . . 961 ? 157.379 214.576 176.962 1.00  33.58 0 A 1
ATOM   4574 O OG  . SER . . 961 ? 157.818 214.721 178.301 1.00  33.58 0 A 1
ATOM   4575 N N   . VAL . . 962 ? 156.365 217.570 178.148 1.00  32.63 0 A 1
ATOM   4576 C CA  . VAL . . 962 ? 155.557 218.207 179.181 1.00  32.63 0 A 1
ATOM   4577 C C   . VAL . . 962 ? 154.719 219.323 178.579 1.00  32.63 0 A 1
ATOM   4578 O O   . VAL . . 962 ? 153.486 219.277 178.603 1.00  32.63 0 A 1
ATOM   4579 C CB  . VAL . . 962 ? 156.440 218.758 180.314 1.00  32.63 0 A 1
ATOM   4580 C CG1 . VAL . . 962 ? 155.617 218.944 181.577 1.00  32.63 0 A 1
ATOM   4581 C CG2 . VAL . . 962 ? 157.621 217.845 180.560 1.00  32.63 0 A 1
ATOM   4582 N N   . TYR . . 963 ? 155.389 220.329 178.024 1.00  30.61 0 A 1
ATOM   4583 C CA  . TYR . . 963 ? 154.709 221.537 177.585 1.00  30.61 0 A 1
ATOM   4584 C C   . TYR . . 963 ? 153.969 221.351 176.273 1.00  30.61 0 A 1
ATOM   4585 O O   . TYR . . 963 ? 153.038 222.111 175.990 1.00  30.61 0 A 1
ATOM   4586 C CB  . TYR . . 963 ? 155.716 222.678 177.459 1.00  30.61 0 A 1
ATOM   4587 C CG  . TYR . . 963 ? 156.532 222.893 178.713 1.00  30.61 0 A 1
ATOM   4588 C CD1 . TYR . . 963 ? 156.033 222.533 179.958 1.00  30.61 0 A 1
ATOM   4589 C CD2 . TYR . . 963 ? 157.798 223.452 178.654 1.00  30.61 0 A 1
ATOM   4590 C CE1 . TYR . . 963 ? 156.768 222.720 181.100 1.00  30.61 0 A 1
ATOM   4591 C CE2 . TYR . . 963 ? 158.540 223.646 179.798 1.00  30.61 0 A 1
ATOM   4592 C CZ  . TYR . . 963 ? 158.020 223.279 181.017 1.00  30.61 0 A 1
ATOM   4593 O OH  . TYR . . 963 ? 158.746 223.467 182.167 1.00  30.61 0 A 1
ATOM   4594 N N   . LEU . . 964 ? 154.350 220.362 175.475 1.00  32.68 0 A 1
ATOM   4595 C CA  . LEU . . 964 ? 153.684 220.120 174.206 1.00  32.68 0 A 1
ATOM   4596 C C   . LEU . . 964 ? 152.877 218.836 174.277 1.00  32.68 0 A 1
ATOM   4597 O O   . LEU . . 964 ? 152.607 218.201 173.255 1.00  32.68 0 A 1
ATOM   4598 C CB  . LEU . . 964 ? 154.701 220.072 173.069 1.00  32.68 0 A 1
ATOM   4599 C CG  . LEU . . 964 ? 155.384 221.424 172.904 1.00  32.68 0 A 1
ATOM   4600 C CD1 . LEU . . 964 ? 156.575 221.355 171.961 1.00  32.68 0 A 1
ATOM   4601 C CD2 . LEU . . 964 ? 154.354 222.417 172.425 1.00  32.68 0 A 1
ATOM   4602 N N   . LYS . . 965 ? 152.493 218.448 175.487 1.00  36.65 0 A 1
ATOM   4603 C CA  . LYS . . 965 ? 151.558 217.350 175.691 1.00  36.65 0 A 1
ATOM   4604 C C   . LYS . . 965 ? 150.257 217.603 174.956 1.00  36.65 0 A 1
ATOM   4605 O O   . LYS . . 965 ? 149.622 218.634 175.192 1.00  36.65 0 A 1
ATOM   4606 C CB  . LYS . . 965 ? 151.317 217.163 177.185 1.00  36.65 0 A 1
ATOM   4607 C CG  . LYS . . 965 ? 150.873 215.777 177.591 1.00  36.65 0 A 1
ATOM   4608 C CD  . LYS . . 965 ? 150.602 215.714 179.086 1.00  36.65 0 A 1
ATOM   4609 C CE  . LYS . . 965 ? 149.599 214.626 179.418 1.00  36.65 0 A 1
ATOM   4610 N NZ  . LYS . . 965 ? 149.643 214.236 180.857 1.00  36.65 1 A 1
ATOM   4611 N N   . LEU . . 966 ? 149.866 216.671 174.077 1.00  42.56 0 A 1
ATOM   4612 C CA  . LEU . . 966 ? 148.637 216.845 173.254 1.00  42.56 0 A 1
ATOM   4613 C C   . LEU . . 966 ? 147.451 217.231 174.141 1.00  42.56 0 A 1
ATOM   4614 O O   . LEU . . 966 ? 147.132 216.464 175.073 1.00  42.56 0 A 1
ATOM   4615 C CB  . LEU . . 966 ? 148.352 215.555 172.476 1.00  42.56 0 A 1
ATOM   4616 C CG  . LEU . . 966 ? 147.293 215.674 171.382 1.00  42.56 0 A 1
ATOM   4617 C CD1 . LEU . . 966 ? 147.642 216.781 170.398 1.00  42.56 0 A 1
ATOM   4618 C CD2 . LEU . . 966 ? 147.109 214.352 170.655 1.00  42.56 0 A 1
ATOM   4619 N N   . LEU . . 967 ? 146.821 218.370 173.847 1.00  42.20 0 A 1
ATOM   4620 C CA  . LEU . . 967 ? 145.647 218.841 174.628 1.00  42.20 0 A 1
ATOM   4621 C C   . LEU . . 967 ? 144.399 218.099 174.140 1.00  42.20 0 A 1
ATOM   4622 O O   . LEU . . 967 ? 143.626 218.694 173.361 1.00  42.20 0 A 1
ATOM   4623 C CB  . LEU . . 967 ? 145.520 220.346 174.383 1.00  42.20 0 A 1
ATOM   4624 C CG  . LEU . . 967 ? 144.668 221.121 175.383 1.00  42.20 0 A 1
ATOM   4625 C CD1 . LEU . . 967 ? 145.295 221.103 176.765 1.00  42.20 0 A 1
ATOM   4626 C CD2 . LEU . . 967 ? 144.470 222.548 174.899 1.00  42.20 0 A 1
ATOM   4627 N N   . MET . . 968 ? 144.216 216.848 174.574 1.00  48.67 0 A 1
ATOM   4628 C CA  . MET . . 968 ? 143.065 216.030 174.109 1.00  48.67 0 A 1
ATOM   4629 C C   . MET . . 968 ? 142.578 215.149 175.263 1.00  48.67 0 A 1
ATOM   4630 O O   . MET . . 968 ? 143.141 215.274 176.369 1.00  48.67 0 A 1
ATOM   4631 C CB  . MET . . 968 ? 143.477 215.130 172.939 1.00  48.67 0 A 1
ATOM   4632 C CG  . MET . . 968 ? 143.222 215.743 171.574 1.00  48.67 0 A 1
ATOM   4633 S SD  . MET . . 968 ? 141.548 216.408 171.407 1.00  48.67 0 A 1
ATOM   4634 C CE  . MET . . 968 ? 140.824 215.180 170.323 1.00  48.67 0 A 1
ATOM   4635 N N   . HIS . . 969 ? 141.589 214.288 175.002 1.00  52.40 0 A 1
ATOM   4636 C CA  . HIS . . 969 ? 141.032 213.385 176.047 1.00  52.40 0 A 1
ATOM   4637 C C   . HIS . . 969 ? 140.426 212.163 175.350 1.00  52.40 0 A 1
ATOM   4638 O O   . HIS . . 969 ? 140.017 212.315 174.181 1.00  52.40 0 A 1
ATOM   4639 C CB  . HIS . . 969 ? 140.034 214.162 176.922 1.00  52.40 0 A 1
ATOM   4640 C CG  . HIS . . 969 ? 139.042 213.324 177.657 1.00  52.40 0 A 1
ATOM   4641 C CD2 . HIS . . 969 ? 139.184 212.476 178.698 1.00  52.40 0 A 1
ATOM   4642 N ND1 . HIS . . 969 ? 137.698 213.330 177.344 1.00  52.40 0 A 1
ATOM   4643 C CE1 . HIS . . 969 ? 137.056 212.515 178.155 1.00  52.40 0 A 1
ATOM   4644 N NE2 . HIS . . 969 ? 137.948 211.973 178.989 1.00  52.40 0 A 1
ATOM   4645 N N   . GLU . . 970 ? 140.408 211.003 176.019 1.00  65.27 0 A 1
ATOM   4646 C CA  . GLU . . 970 ? 139.815 209.761 175.445 1.00  65.27 0 A 1
ATOM   4647 C C   . GLU . . 970 ? 140.415 209.498 174.060 1.00  65.27 0 A 1
ATOM   4648 O O   . GLU . . 970 ? 139.624 209.181 173.150 1.00  65.27 0 A 1
ATOM   4649 C CB  . GLU . . 970 ? 138.289 209.865 175.384 1.00  65.27 0 A 1
ATOM   4650 C CG  . GLU . . 970 ? 137.580 209.088 176.478 1.00  65.27 0 A 1
ATOM   4651 C CD  . GLU . . 970 ? 136.136 209.505 176.696 1.00  65.27 0 A 1
ATOM   4652 O OE1 . GLU . . 970 ? 135.582 210.194 175.815 1.00  65.27 0 A 1
ATOM   4653 O OE2 . GLU . . 970 ? 135.571 209.148 177.747 1.00  65.27 -1 A 1
ATOM   4654 N N   . THR . . 983 ? 134.679 190.750 184.120 1.00  72.56 0 A 1
ATOM   4655 C CA  . THR . . 983 ? 135.307 191.803 183.329 1.00  72.56 0 A 1
ATOM   4656 C C   . THR . . 983 ? 136.106 192.759 184.201 1.00  72.56 0 A 1
ATOM   4657 O O   . THR . . 983 ? 135.923 193.972 184.125 1.00  72.56 0 A 1
ATOM   4658 C CB  . THR . . 983 ? 134.269 192.620 182.535 1.00  72.56 0 A 1
ATOM   4659 C CG2 . THR . . 983 ? 133.833 191.870 181.291 1.00  72.56 0 A 1
ATOM   4660 O OG1 . THR . . 983 ? 133.129 192.883 183.362 1.00  72.56 0 A 1
ATOM   4661 N N   . ARG . . 984 ? 136.972 192.201 185.048 1.00  57.66 0 A 1
ATOM   4662 C CA  . ARG . . 984 ? 137.939 193.004 185.793 1.00  57.66 0 A 1
ATOM   4663 C C   . ARG . . 984 ? 139.163 192.120 186.026 1.00  57.66 0 A 1
ATOM   4664 O O   . ARG . . 984 ? 139.185 191.333 186.975 1.00  57.66 0 A 1
ATOM   4665 C CB  . ARG . . 984 ? 137.352 193.509 187.101 1.00  57.66 0 A 1
ATOM   4666 C CG  . ARG . . 984 ? 136.728 194.893 186.998 1.00  57.66 0 A 1
ATOM   4667 C CD  . ARG . . 984 ? 135.865 195.223 188.204 1.00  57.66 0 A 1
ATOM   4668 N NE  . ARG . . 984 ? 134.806 196.169 187.861 1.00  57.66 0 A 1
ATOM   4669 C CZ  . ARG . . 984 ? 133.524 195.843 187.733 1.00  57.66 0 A 1
ATOM   4670 N NH1 . ARG . . 984 ? 133.130 194.591 187.921 1.00  57.66 1 A 1
ATOM   4671 N NH2 . ARG . . 984 ? 132.633 196.772 187.416 1.00  57.66 0 A 1
ATOM   4672 N N   . ILE . . 985 ? 140.167 192.263 185.161 1.00  42.26 0 A 1
ATOM   4673 C CA  . ILE . . 985 ? 141.368 191.452 185.279 1.00  42.26 0 A 1
ATOM   4674 C C   . ILE . . 985 ? 142.194 191.926 186.465 1.00  42.26 0 A 1
ATOM   4675 O O   . ILE . . 985 ? 142.123 193.089 186.880 1.00  42.26 0 A 1
ATOM   4676 C CB  . ILE . . 985 ? 142.191 191.492 183.979 1.00  42.26 0 A 1
ATOM   4677 C CG1 . ILE . . 985 ? 142.246 192.913 183.425 1.00  42.26 0 A 1
ATOM   4678 C CG2 . ILE . . 985 ? 141.609 190.544 182.949 1.00  42.26 0 A 1
ATOM   4679 C CD1 . ILE . . 985 ? 143.494 193.200 182.627 1.00  42.26 0 A 1
ATOM   4680 N N   . TYR . . 986 ? 142.991 191.017 187.015 1.00  31.29 0 A 1
ATOM   4681 C CA  . TYR . . 986 ? 143.815 191.346 188.163 1.00  31.29 0 A 1
ATOM   4682 C C   . TYR . . 986 ? 144.929 192.315 187.768 1.00  31.29 0 A 1
ATOM   4683 O O   . TYR . . 986 ? 145.156 192.605 186.593 1.00  31.29 0 A 1
ATOM   4684 C CB  . TYR . . 986 ? 144.396 190.080 188.783 1.00  31.29 0 A 1
ATOM   4685 C CG  . TYR . . 986 ? 144.624 190.198 190.266 1.00  31.29 0 A 1
ATOM   4686 C CD1 . TYR . . 986 ? 143.560 190.195 191.148 1.00  31.29 0 A 1
ATOM   4687 C CD2 . TYR . . 986 ? 145.904 190.326 190.783 1.00  31.29 0 A 1
ATOM   4688 C CE1 . TYR . . 986 ? 143.760 190.308 192.494 1.00  31.29 0 A 1
ATOM   4689 C CE2 . TYR . . 986 ? 146.113 190.438 192.132 1.00  31.29 0 A 1
ATOM   4690 C CZ  . TYR . . 986 ? 145.037 190.427 192.984 1.00  31.29 0 A 1
ATOM   4691 O OH  . TYR . . 986 ? 145.239 190.540 194.333 1.00  31.29 0 A 1
ATOM   4692 N N   . ARG . . 987 ? 145.636 192.807 188.786 1.00  29.67 0 A 1
ATOM   4693 C CA  . ARG . . 987 ? 146.614 193.874 188.604 1.00  29.67 0 A 1
ATOM   4694 C C   . ARG . . 987 ? 147.735 193.516 187.639 1.00  29.67 0 A 1
ATOM   4695 O O   . ARG . . 987 ? 148.393 194.421 187.114 1.00  29.67 0 A 1
ATOM   4696 C CB  . ARG . . 987 ? 147.225 194.248 189.951 1.00  29.67 0 A 1
ATOM   4697 C CG  . ARG . . 987 ? 147.940 193.095 190.607 1.00  29.67 0 A 1
ATOM   4698 C CD  . ARG . . 987 ? 148.687 193.501 191.851 1.00  29.67 0 A 1
ATOM   4699 N NE  . ARG . . 987 ? 149.257 192.332 192.508 1.00  29.67 0 A 1
ATOM   4700 C CZ  . ARG . . 987 ? 150.423 191.793 192.179 1.00  29.67 0 A 1
ATOM   4701 N NH1 . ARG . . 987 ? 150.867 190.726 192.822 1.00  29.67 1 A 1
ATOM   4702 N NH2 . ARG . . 987 ? 151.145 192.328 191.209 1.00  29.67 0 A 1
ATOM   4703 N N   . GLY . . 988 ? 147.978 192.236 187.392 1.00  28.82 0 A 1
ATOM   4704 C CA  . GLY . . 988 ? 149.164 191.861 186.653 1.00  28.82 0 A 1
ATOM   4705 C C   . GLY . . 988 ? 149.005 191.653 185.163 1.00  28.82 0 A 1
ATOM   4706 O O   . GLY . . 988 ? 150.004 191.557 184.448 1.00  28.82 0 A 1
ATOM   4707 N N   . TYR . . 989 ? 147.773 191.581 184.675 1.00  33.05 0 A 1
ATOM   4708 C CA  . TYR . . 989 ? 147.518 191.206 183.294 1.00  33.05 0 A 1
ATOM   4709 C C   . TYR . . 989 ? 147.243 192.426 182.424 1.00  33.05 0 A 1
ATOM   4710 O O   . TYR . . 989 ? 146.778 193.464 182.899 1.00  33.05 0 A 1
ATOM   4711 C CB  . TYR . . 989 ? 146.348 190.230 183.213 1.00  33.05 0 A 1
ATOM   4712 C CG  . TYR . . 989 ? 146.560 188.995 184.046 1.00  33.05 0 A 1
ATOM   4713 C CD1 . TYR . . 989 ? 146.237 188.981 185.392 1.00  33.05 0 A 1
ATOM   4714 C CD2 . TYR . . 989 ? 147.108 187.852 183.492 1.00  33.05 0 A 1
ATOM   4715 C CE1 . TYR . . 989 ? 146.444 187.862 186.157 1.00  33.05 0 A 1
ATOM   4716 C CE2 . TYR . . 989 ? 147.312 186.728 184.250 1.00  33.05 0 A 1
ATOM   4717 C CZ  . TYR . . 989 ? 146.977 186.738 185.580 1.00  33.05 0 A 1
ATOM   4718 O OH  . TYR . . 989 ? 147.181 185.614 186.340 1.00  33.05 0 A 1
ATOM   4719 N N   . ASN . . 990 ? 147.544 192.285 181.135 1.00  45.97 0 A 1
ATOM   4720 C CA  . ASN . . 990 ? 147.333 193.356 180.163 1.00  45.97 0 A 1
ATOM   4721 C C   . ASN . . 990 ? 147.019 192.694 178.825 1.00  45.97 0 A 1
ATOM   4722 O O   . ASN . . 990 ? 147.926 192.213 178.141 1.00  45.97 0 A 1
ATOM   4723 C CB  . ASN . . 990 ? 148.552 194.263 180.072 1.00  45.97 0 A 1
ATOM   4724 C CG  . ASN . . 990 ? 148.534 195.140 178.845 1.00  45.97 0 A 1
ATOM   4725 N ND2 . ASN . . 990 ? 147.662 196.137 178.847 1.00  45.97 0 A 1
ATOM   4726 O OD1 . ASN . . 990 ? 149.298 194.930 177.907 1.00  45.97 0 A 1
ATOM   4727 N N   . LEU . . 991 ? 145.735 192.647 178.479 1.00  54.19 0 A 1
ATOM   4728 C CA  . LEU . . 991 ? 145.274 192.089 177.207 1.00  54.19 0 A 1
ATOM   4729 C C   . LEU . . 991 ? 145.121 193.166 176.140 1.00  54.19 0 A 1
ATOM   4730 O O   . LEU . . 991 ? 144.068 193.306 175.521 1.00  54.19 0 A 1
ATOM   4731 C CB  . LEU . . 991 ? 143.962 191.345 177.419 1.00  54.19 0 A 1
ATOM   4732 C CG  . LEU . . 991 ? 143.934 190.352 178.576 1.00  54.19 0 A 1
ATOM   4733 C CD1 . LEU . . 991 ? 142.515 190.179 179.080 1.00  54.19 0 A 1
ATOM   4734 C CD2 . LEU . . 991 ? 144.526 189.020 178.148 1.00  54.19 0 A 1
ATOM   4735 N N   . LEU . . 992 ? 146.174 193.938 175.913 1.00  60.60 0 A 1
ATOM   4736 C CA  . LEU . . 992 ? 146.158 195.035 174.959 1.00  60.60 0 A 1
ATOM   4737 C C   . LEU . . 992 ? 147.493 195.070 174.237 1.00  60.60 0 A 1
ATOM   4738 O O   . LEU . . 992 ? 148.453 194.420 174.665 1.00  60.60 0 A 1
ATOM   4739 C CB  . LEU . . 992 ? 145.899 196.379 175.654 1.00  60.60 0 A 1
ATOM   4740 C CG  . LEU . . 992 ? 144.476 196.677 176.119 1.00  60.60 0 A 1
ATOM   4741 C CD1 . LEU . . 992 ? 144.421 198.021 176.826 1.00  60.60 0 A 1
ATOM   4742 C CD2 . LEU . . 992 ? 143.509 196.645 174.950 1.00  60.60 0 A 1
ATOM   4743 N N   . PRO . . 993 ? 147.582 195.804 173.121 1.00  68.04 0 A 1
ATOM   4744 C CA  . PRO . . 993 ? 148.891 195.971 172.470 1.00  68.04 0 A 1
ATOM   4745 C C   . PRO . . 993 ? 149.950 196.574 173.377 1.00  68.04 0 A 1
ATOM   4746 O O   . PRO . . 993 ? 151.112 196.153 173.318 1.00  68.04 0 A 1
ATOM   4747 C CB  . PRO . . 993 ? 148.578 196.887 171.273 1.00  68.04 0 A 1
ATOM   4748 C CG  . PRO . . 993 ? 147.167 197.381 171.494 1.00  68.04 0 A 1
ATOM   4749 C CD  . PRO . . 993 ? 146.489 196.314 172.277 1.00  68.04 0 A 1
ATOM   4750 N N   . SER . . 994 ? 149.582 197.549 174.211 1.00  62.25 0 A 1
ATOM   4751 C CA  . SER . . 994 ? 150.494 198.198 175.158 1.00  62.25 0 A 1
ATOM   4752 C C   . SER . . 994 ? 151.721 198.767 174.436 1.00  62.25 0 A 1
ATOM   4753 O O   . SER . . 994 ? 152.859 198.335 174.633 1.00  62.25 0 A 1
ATOM   4754 C CB  . SER . . 994 ? 150.903 197.233 176.279 1.00  62.25 0 A 1
ATOM   4755 O OG  . SER . . 994 ? 151.783 196.225 175.810 1.00  62.25 0 A 1
ATOM   4756 N N   . ILE . . 995 ? 151.451 199.759 173.592 1.00  56.67 0 A 1
ATOM   4757 C CA  . ILE . . 995 ? 152.497 200.414 172.809 1.00  56.67 0 A 1
ATOM   4758 C C   . ILE . . 995 ? 153.385 201.219 173.759 1.00  56.67 0 A 1
ATOM   4759 O O   . ILE . . 995 ? 152.986 202.269 174.267 1.00  56.67 0 A 1
ATOM   4760 C CB  . ILE . . 995 ? 151.898 201.294 171.704 1.00  56.67 0 A 1
ATOM   4761 C CG1 . ILE . . 995 ? 152.989 201.865 170.788 1.00  56.67 0 A 1
ATOM   4762 C CG2 . ILE . . 995 ? 150.978 202.368 172.293 1.00  56.67 0 A 1
ATOM   4763 C CD1 . ILE . . 995 ? 152.467 202.482 169.504 1.00  56.67 0 A 1
ATOM   4764 N N   . THR . . 996 ? 154.598 200.730 173.995 1.00  44.39 0 A 1
ATOM   4765 C CA  . THR . . 996 ? 155.520 201.322 174.952 1.00  44.39 0 A 1
ATOM   4766 C C   . THR . . 996 ? 156.617 202.107 174.244 1.00  44.39 0 A 1
ATOM   4767 O O   . THR . . 996 ? 156.900 201.906 173.061 1.00  44.39 0 A 1
ATOM   4768 C CB  . THR . . 996 ? 156.157 200.248 175.843 1.00  44.39 0 A 1
ATOM   4769 C CG2 . THR . . 996 ? 155.100 199.532 176.656 1.00  44.39 0 A 1
ATOM   4770 O OG1 . THR . . 996 ? 156.861 199.300 175.032 1.00  44.39 0 A 1
ATOM   4771 N N   . ASP . . 997 ? 157.238 203.008 175.000 1.00  33.52 0 A 1
ATOM   4772 C CA  . ASP . . 997 ? 158.338 203.813 174.491 1.00  33.52 0 A 1
ATOM   4773 C C   . ASP . . 997 ? 159.597 202.963 174.365 1.00  33.52 0 A 1
ATOM   4774 O O   . ASP . . 997 ? 160.012 202.309 175.325 1.00  33.52 0 A 1
ATOM   4775 C CB  . ASP . . 997 ? 158.576 204.995 175.424 1.00  33.52 0 A 1
ATOM   4776 C CG  . ASP . . 997 ? 159.793 205.802 175.055 1.00  33.52 0 A 1
ATOM   4777 O OD1 . ASP . . 997 ? 160.170 205.822 173.866 1.00  33.52 0 A 1
ATOM   4778 O OD2 . ASP . . 997 ? 160.375 206.426 175.964 1.00  33.52 -1 A 1
ATOM   4779 N N   . VAL . . 998 ? 160.209 202.977 173.180 1.00  30.03 0 A 1
ATOM   4780 C CA  . VAL . . 998 ? 161.335 202.087 172.922 1.00  30.03 0 A 1
ATOM   4781 C C   . VAL . . 998 ? 162.562 202.495 173.731 1.00  30.03 0 A 1
ATOM   4782 O O   . VAL . . 998 ? 163.335 201.637 174.169 1.00  30.03 0 A 1
ATOM   4783 C CB  . VAL . . 998 ? 161.635 202.034 171.411 1.00  30.03 0 A 1
ATOM   4784 C CG1 . VAL . . 998 ? 162.163 203.370 170.904 1.00  30.03 0 A 1
ATOM   4785 C CG2 . VAL . . 998 ? 162.617 200.919 171.102 1.00  30.03 0 A 1
ATOM   4786 N N   . THR . . 999 ? 162.755 203.793 173.960 1.00  29.09 0 A 1
ATOM   4787 C CA  . THR . . 999 ? 163.901 204.250 174.738 1.00  29.09 0 A 1
ATOM   4788 C C   . THR . . 999 ? 163.797 203.784 176.183 1.00  29.09 0 A 1
ATOM   4789 O O   . THR . . 999 ? 164.765 203.269 176.759 1.00  29.09 0 A 1
ATOM   4790 C CB  . THR . . 999 ? 163.994 205.771 174.667 1.00  29.09 0 A 1
ATOM   4791 C CG2 . THR . . 999 ? 165.050 206.280 175.616 1.00  29.09 0 A 1
ATOM   4792 O OG1 . THR . . 999 ? 164.325 206.161 173.331 1.00  29.09 0 A 1
ATOM   4793 N N   . MET . . 1000 ? 162.607 203.940 176.771 1.00  28.07 0 A 1
ATOM   4794 C CA  . MET . . 1000 ? 162.397 203.468 178.167 1.00  28.07 0 A 1
ATOM   4795 C C   . MET . . 1000 ? 162.481 201.939 178.183 1.00  28.07 0 A 1
ATOM   4796 O O   . MET . . 1000 ? 162.944 201.398 179.199 1.00  28.07 0 A 1
ATOM   4797 C CB  . MET . . 1000 ? 161.050 203.935 178.720 1.00  28.07 0 A 1
ATOM   4798 C CG  . MET . . 1000 ? 161.055 204.132 180.225 1.00  28.07 0 A 1
ATOM   4799 S SD  . MET . . 1000 ? 160.003 205.510 180.744 1.00  28.07 0 A 1
ATOM   4800 C CE  . MET . . 1000 ? 160.711 206.843 179.779 1.00  28.07 0 A 1
ATOM   4801 N N   . GLU . . 1001 ? 162.048 201.273 177.107 1.00  30.65 0 A 1
ATOM   4802 C CA  . GLU . . 1001 ? 162.197 199.827 177.020 1.00  30.65 0 A 1
ATOM   4803 C C   . GLU . . 1001 ? 163.661 199.422 177.090 1.00  30.65 0 A 1
ATOM   4804 O O   . GLU . . 1001 ? 164.023 198.495 177.819 1.00  30.65 0 A 1
ATOM   4805 C CB  . GLU . . 1001 ? 161.568 199.323 175.728 1.00  30.65 0 A 1
ATOM   4806 C CG  . GLU . . 1001 ? 160.089 199.107 175.808 1.00  30.65 0 A 1
ATOM   4807 C CD  . GLU . . 1001 ? 159.764 197.723 176.277 1.00  30.65 0 A 1
ATOM   4808 O OE1 . GLU . . 1001 ? 158.570 197.363 176.311 1.00  30.65 0 A 1
ATOM   4809 O OE2 . GLU . . 1001 ? 160.717 196.998 176.625 1.00  30.65 -1 A 1
ATOM   4810 N N   . ASN . . 1002 ? 164.516 200.097 176.323 1.00  27.00 0 A 1
ATOM   4811 C CA  . ASN . . 1002 ? 165.942 199.794 176.351 1.00  27.00 0 A 1
ATOM   4812 C C   . ASN . . 1002 ? 166.532 200.054 177.729 1.00  27.00 0 A 1
ATOM   4813 O O   . ASN . . 1002 ? 167.343 199.262 178.228 1.00  27.00 0 A 1
ATOM   4814 C CB  . ASN . . 1002 ? 166.672 200.623 175.295 1.00  27.00 0 A 1
ATOM   4815 C CG  . ASN . . 1002 ? 166.246 200.283 173.886 1.00  27.00 0 A 1
ATOM   4816 N ND2 . ASN . . 1002 ? 166.305 201.262 173.000 1.00  27.00 0 A 1
ATOM   4817 O OD1 . ASN . . 1002 ? 165.863 199.156 173.598 1.00  27.00 0 A 1
ATOM   4818 N N   . ASN . . 1003 ? 166.143 201.168 178.352 1.00  23.03 0 A 1
ATOM   4819 C CA  . ASN . . 1003 ? 166.629 201.483 179.693 1.00  23.03 0 A 1
ATOM   4820 C C   . ASN . . 1003 ? 166.232 200.402 180.688 1.00  23.03 0 A 1
ATOM   4821 O O   . ASN . . 1003 ? 167.063 199.922 181.470 1.00  23.03 0 A 1
ATOM   4822 C CB  . ASN . . 1003 ? 166.089 202.838 180.143 1.00  23.03 0 A 1
ATOM   4823 C CG  . ASN . . 1003 ? 166.743 203.992 179.428 1.00  23.03 0 A 1
ATOM   4824 N ND2 . ASN . . 1003 ? 166.294 205.199 179.731 1.00  23.03 0 A 1
ATOM   4825 O OD1 . ASN . . 1003 ? 167.641 203.805 178.619 1.00  23.03 0 A 1
ATOM   4826 N N   . LEU . . 1004 ? 164.956 200.021 180.685 1.00  24.94 0 A 1
ATOM   4827 C CA  . LEU . . 1004 ? 164.490 198.998 181.609 1.00  24.94 0 A 1
ATOM   4828 C C   . LEU . . 1004 ? 165.168 197.665 181.336 1.00  24.94 0 A 1
ATOM   4829 O O   . LEU . . 1004 ? 165.497 196.930 182.270 1.00  24.94 0 A 1
ATOM   4830 C CB  . LEU . . 1004 ? 162.972 198.868 181.520 1.00  24.94 0 A 1
ATOM   4831 C CG  . LEU . . 1004 ? 162.326 197.908 182.512 1.00  24.94 0 A 1
ATOM   4832 C CD1 . LEU . . 1004 ? 162.294 198.499 183.915 1.00  24.94 0 A 1
ATOM   4833 C CD2 . LEU . . 1004 ? 160.936 197.532 182.045 1.00  24.94 0 A 1
ATOM   4834 N N   . SER . . 1005 ? 165.402 197.345 180.064 1.00  28.47 0 A 1
ATOM   4835 C CA  . SER . . 1005 ? 166.108 196.119 179.712 1.00  28.47 0 A 1
ATOM   4836 C C   . SER . . 1005 ? 167.507 196.093 180.310 1.00  28.47 0 A 1
ATOM   4837 O O   . SER . . 1005 ? 167.916 195.099 180.914 1.00  28.47 0 A 1
ATOM   4838 C CB  . SER . . 1005 ? 166.181 195.981 178.195 1.00  28.47 0 A 1
ATOM   4839 O OG  . SER . . 1005 ? 166.535 194.666 177.835 1.00  28.47 0 A 1
ATOM   4840 N N   . ARG . . 1006 ? 168.263 197.176 180.132 1.00  19.44 0 A 1
ATOM   4841 C CA  . ARG . . 1006 ? 169.624 197.210 180.657 1.00  19.44 0 A 1
ATOM   4842 C C   . ARG . . 1006 ? 169.640 197.153 182.179 1.00  19.44 0 A 1
ATOM   4843 O O   . ARG . . 1006 ? 170.481 196.466 182.775 1.00  19.44 0 A 1
ATOM   4844 C CB  . ARG . . 1006 ? 170.343 198.456 180.160 1.00  19.44 0 A 1
ATOM   4845 C CG  . ARG . . 1006 ? 170.692 198.404 178.695 1.00  19.44 0 A 1
ATOM   4846 C CD  . ARG . . 1006 ? 171.451 199.628 178.302 1.00  19.44 0 A 1
ATOM   4847 N NE  . ARG . . 1006 ? 171.925 199.602 176.927 1.00  19.44 0 A 1
ATOM   4848 C CZ  . ARG . . 1006 ? 171.268 200.134 175.907 1.00  19.44 0 A 1
ATOM   4849 N NH1 . ARG . . 1006 ? 170.098 200.718 176.109 1.00  19.44 1 A 1
ATOM   4850 N NH2 . ARG . . 1006 ? 171.778 200.078 174.687 1.00  19.44 0 A 1
ATOM   4851 N N   . VAL . . 1007 ? 168.706 197.850 182.829 1.00  20.75 0 A 1
ATOM   4852 C CA  . VAL . . 1007 ? 168.682 197.847 184.286 1.00  20.75 0 A 1
ATOM   4853 C C   . VAL . . 1007 ? 168.325 196.465 184.811 1.00  20.75 0 A 1
ATOM   4854 O O   . VAL . . 1007 ? 168.939 195.966 185.764 1.00  20.75 0 A 1
ATOM   4855 C CB  . VAL . . 1007 ? 167.713 198.923 184.807 1.00  20.75 0 A 1
ATOM   4856 C CG1 . VAL . . 1007 ? 167.280 198.610 186.221 1.00  20.75 0 A 1
ATOM   4857 C CG2 . VAL . . 1007 ? 168.363 200.285 184.745 1.00  20.75 0 A 1
ATOM   4858 N N   . ILE . . 1008 ? 167.332 195.821 184.202 1.00  28.14 0 A 1
ATOM   4859 C CA  . ILE . . 1008 ? 166.940 194.488 184.632 1.00  28.14 0 A 1
ATOM   4860 C C   . ILE . . 1008 ? 168.063 193.498 184.378 1.00  28.14 0 A 1
ATOM   4861 O O   . ILE . . 1008 ? 168.303 192.601 185.188 1.00  28.14 0 A 1
ATOM   4862 C CB  . ILE . . 1008 ? 165.640 194.070 183.929 1.00  28.14 0 A 1
ATOM   4863 C CG1 . ILE . . 1008 ? 164.463 194.862 184.482 1.00  28.14 0 A 1
ATOM   4864 C CG2 . ILE . . 1008 ? 165.373 192.603 184.116 1.00  28.14 0 A 1
ATOM   4865 C CD1 . ILE . . 1008 ? 163.230 194.681 183.683 1.00  28.14 0 A 1
ATOM   4866 N N   . ALA . . 1009 ? 168.784 193.652 183.270 1.00  22.32 0 A 1
ATOM   4867 C CA  . ALA . . 1009 ? 169.907 192.766 183.000 1.00  22.32 0 A 1
ATOM   4868 C C   . ALA . . 1009 ? 170.979 192.910 184.068 1.00  22.32 0 A 1
ATOM   4869 O O   . ALA . . 1009 ? 171.501 191.914 184.575 1.00  22.32 0 A 1
ATOM   4870 C CB  . ALA . . 1009 ? 170.481 193.050 181.616 1.00  22.32 0 A 1
ATOM   4871 N N   . ALA . . 1010 ? 171.304 194.148 184.442 1.00  22.36 0 A 1
ATOM   4872 C CA  . ALA . . 1010 ? 172.327 194.358 185.460 1.00  22.36 0 A 1
ATOM   4873 C C   . ALA . . 1010 ? 171.897 193.794 186.812 1.00  22.36 0 A 1
ATOM   4874 O O   . ALA . . 1010 ? 172.688 193.134 187.500 1.00  22.36 0 A 1
ATOM   4875 C CB  . ALA . . 1010 ? 172.657 195.844 185.566 1.00  22.36 0 A 1
ATOM   4876 N N   . VAL . . 1011 ? 170.639 194.011 187.198 1.00  20.56 0 A 1
ATOM   4877 C CA  . VAL . . 1011 ? 170.184 193.535 188.502 1.00  20.56 0 A 1
ATOM   4878 C C   . VAL . . 1011 ? 170.078 192.013 188.517 1.00  20.56 0 A 1
ATOM   4879 O O   . VAL . . 1011 ? 170.430 191.363 189.508 1.00  20.56 0 A 1
ATOM   4880 C CB  . VAL . . 1011 ? 168.854 194.207 188.885 1.00  20.56 0 A 1
ATOM   4881 C CG1 . VAL . . 1011 ? 168.312 193.616 190.164 1.00  20.56 0 A 1
ATOM   4882 C CG2 . VAL . . 1011 ? 169.052 195.696 189.043 1.00  20.56 0 A 1
ATOM   4883 N N   . SER . . 1012 ? 169.611 191.415 187.421 1.00  25.21 0 A 1
ATOM   4884 C CA  . SER . . 1012 ? 169.549 189.962 187.342 1.00  25.21 0 A 1
ATOM   4885 C C   . SER . . 1012 ? 170.935 189.341 187.321 1.00  25.21 0 A 1
ATOM   4886 O O   . SER . . 1012 ? 171.128 188.251 187.862 1.00  25.21 0 A 1
ATOM   4887 C CB  . SER . . 1012 ? 168.760 189.533 186.110 1.00  25.21 0 A 1
ATOM   4888 O OG  . SER . . 1012 ? 167.430 190.002 186.170 1.00  25.21 0 A 1
ATOM   4889 N N   . HIS . . 1013 ? 171.911 190.003 186.700 1.00  26.69 0 A 1
ATOM   4890 C CA  . HIS . . 1013 ? 173.269 189.486 186.770 1.00  26.69 0 A 1
ATOM   4891 C C   . HIS . . 1013 ? 173.794 189.530 188.193 1.00  26.69 0 A 1
ATOM   4892 O O   . HIS . . 1013 ? 174.400 188.563 188.665 1.00  26.69 0 A 1
ATOM   4893 C CB  . HIS . . 1013 ? 174.195 190.262 185.846 1.00  26.69 0 A 1
ATOM   4894 C CG  . HIS . . 1013 ? 175.628 189.853 185.969 1.00  26.69 0 A 1
ATOM   4895 C CD2 . HIS . . 1013 ? 176.739 190.567 186.265 1.00  26.69 0 A 1
ATOM   4896 N ND1 . HIS . . 1013 ? 176.043 188.551 185.796 1.00  26.69 0 A 1
ATOM   4897 C CE1 . HIS . . 1013 ? 177.350 188.482 185.969 1.00  26.69 0 A 1
ATOM   4898 N NE2 . HIS . . 1013 ? 177.796 189.691 186.259 1.00  26.69 0 A 1
ATOM   4899 N N   . GLU . . 1014 ? 173.572 190.641 188.897 1.00  28.49 0 A 1
ATOM   4900 C CA  . GLU . . 1014 ? 173.999 190.695 190.290 1.00  28.49 0 A 1
ATOM   4901 C C   . GLU . . 1014 ? 173.275 189.661 191.141 1.00  28.49 0 A 1
ATOM   4902 O O   . GLU . . 1014 ? 173.833 189.181 192.131 1.00  28.49 0 A 1
ATOM   4903 C CB  . GLU . . 1014 ? 173.798 192.095 190.859 1.00  28.49 0 A 1
ATOM   4904 C CG  . GLU . . 1014 ? 174.931 193.039 190.525 1.00  28.49 0 A 1
ATOM   4905 C CD  . GLU . . 1014 ? 176.289 192.494 190.924 1.00  28.49 0 A 1
ATOM   4906 O OE1 . GLU . . 1014 ? 176.417 191.960 192.049 1.00  28.49 0 A 1
ATOM   4907 O OE2 . GLU . . 1014 ? 177.231 192.597 190.115 1.00  28.49 -1 A 1
ATOM   4908 N N   . LEU . . 1015 ? 172.047 189.299 190.772 1.00  28.79 0 A 1
ATOM   4909 C CA  . LEU . . 1015 ? 171.305 188.307 191.545 1.00  28.79 0 A 1
ATOM   4910 C C   . LEU . . 1015 ? 171.777 186.885 191.260 1.00  28.79 0 A 1
ATOM   4911 O O   . LEU . . 1015 ? 171.821 186.053 192.170 1.00  28.79 0 A 1
ATOM   4912 C CB  . LEU . . 1015 ? 169.808 188.424 191.258 1.00  28.79 0 A 1
ATOM   4913 C CG  . LEU . . 1015 ? 168.902 187.381 191.919 1.00  28.79 0 A 1
ATOM   4914 C CD1 . LEU . . 1015 ? 168.702 187.689 193.387 1.00  28.79 0 A 1
ATOM   4915 C CD2 . LEU . . 1015 ? 167.567 187.302 191.219 1.00  28.79 0 A 1
ATOM   4916 N N   . ILE . . 1016 ? 172.124 186.582 190.009 1.00  30.17 0 A 1
ATOM   4917 C CA  . ILE . . 1016 ? 172.527 185.222 189.662 1.00  30.17 0 A 1
ATOM   4918 C C   . ILE . . 1016 ? 173.904 184.909 190.233 1.00  30.17 0 A 1
ATOM   4919 O O   . ILE . . 1016 ? 174.134 183.824 190.777 1.00  30.17 0 A 1
ATOM   4920 C CB  . ILE . . 1016 ? 172.487 185.026 188.137 1.00  30.17 0 A 1
ATOM   4921 C CG1 . ILE . . 1016 ? 171.043 184.986 187.645 1.00  30.17 0 A 1
ATOM   4922 C CG2 . ILE . . 1016 ? 173.206 183.758 187.740 1.00  30.17 0 A 1
ATOM   4923 C CD1 . ILE . . 1016 ? 170.882 185.447 186.225 1.00  30.17 0 A 1
ATOM   4924 N N   . THR . . 1017 ? 174.833 185.855 190.133 1.00  30.43 0 A 1
ATOM   4925 C CA  . THR . . 1017 ? 176.183 185.689 190.653 1.00  30.43 0 A 1
ATOM   4926 C C   . THR . . 1017 ? 176.323 186.183 192.086 1.00  30.43 0 A 1
ATOM   4927 O O   . THR . . 1017 ? 177.416 186.593 192.494 1.00  30.43 0 A 1
ATOM   4928 C CB  . THR . . 1017 ? 177.181 186.407 189.749 1.00  30.43 0 A 1
ATOM   4929 C CG2 . THR . . 1017 ? 176.987 185.978 188.313 1.00  30.43 0 A 1
ATOM   4930 O OG1 . THR . . 1017 ? 176.978 187.820 189.847 1.00  30.43 0 A 1
ATOM   4931 N N   . SER . . 1018 ? 175.244 186.162 192.860 1.00  31.64 0 A 1
ATOM   4932 C CA  . SER . . 1018 ? 175.264 186.703 194.211 1.00  31.64 0 A 1
ATOM   4933 C C   . SER . . 1018 ? 175.882 185.696 195.170 1.00  31.64 0 A 1
ATOM   4934 O O   . SER . . 1018 ? 175.349 184.598 195.360 1.00  31.64 0 A 1
ATOM   4935 C CB  . SER . . 1018 ? 173.851 187.067 194.658 1.00  31.64 0 A 1
ATOM   4936 O OG  . SER . . 1018 ? 173.859 187.590 195.971 1.00  31.64 0 A 1
ATOM   4937 N N   . THR . . 1019 ? 177.003 186.073 195.774 1.00  36.34 0 A 1
ATOM   4938 C CA  . THR . . 1019 ? 177.637 185.278 196.813 1.00  36.34 0 A 1
ATOM   4939 C C   . THR . . 1019 ? 177.251 185.729 198.214 1.00  36.34 0 A 1
ATOM   4940 O O   . THR . . 1019 ? 177.771 185.184 199.190 1.00  36.34 0 A 1
ATOM   4941 C CB  . THR . . 1019 ? 179.160 185.328 196.659 1.00  36.34 0 A 1
ATOM   4942 C CG2 . THR . . 1019 ? 179.582 184.703 195.341 1.00  36.34 0 A 1
ATOM   4943 O OG1 . THR . . 1019 ? 179.600 186.690 196.696 1.00  36.34 0 A 1
ATOM   4944 N N   . THR . . 1020 ? 176.358 186.707 198.335 1.00  32.49 0 A 1
ATOM   4945 C CA  . THR . . 1020 ? 175.973 187.278 199.615 1.00  32.49 0 A 1
ATOM   4946 C C   . THR . . 1020 ? 174.465 187.170 199.804 1.00  32.49 0 A 1
ATOM   4947 O O   . THR . . 1020 ? 173.693 187.258 198.848 1.00  32.49 0 A 1
ATOM   4948 C CB  . THR . . 1020 ? 176.415 188.748 199.712 1.00  32.49 0 A 1
ATOM   4949 C CG2 . THR . . 1020 ? 176.003 189.359 201.032 1.00  32.49 0 A 1
ATOM   4950 O OG1 . THR . . 1020 ? 177.841 188.827 199.593 1.00  32.49 0 A 1
ATOM   4951 N N   . ARG . . 1021 ? 174.060 186.961 201.055 1.00  31.31 0 A 1
ATOM   4952 C CA  . ARG . . 1021 ? 172.645 186.955 201.407 1.00  31.31 0 A 1
ATOM   4953 C C   . ARG . . 1021 ? 172.014 188.323 201.174 1.00  31.31 0 A 1
ATOM   4954 O O   . ARG . . 1021 ? 170.929 188.435 200.589 1.00  31.31 0 A 1
ATOM   4955 C CB  . ARG . . 1021 ? 172.500 186.539 202.869 1.00  31.31 0 A 1
ATOM   4956 C CG  . ARG . . 1021 ? 171.342 185.636 203.163 1.00  31.31 0 A 1
ATOM   4957 C CD  . ARG . . 1021 ? 171.683 184.667 204.284 1.00  31.31 0 A 1
ATOM   4958 N NE  . ARG . . 1021 ? 172.523 183.573 203.811 1.00  31.31 0 A 1
ATOM   4959 C CZ  . ARG . . 1021 ? 172.601 182.386 204.403 1.00  31.31 0 A 1
ATOM   4960 N NH1 . ARG . . 1021 ? 171.890 182.140 205.495 1.00  31.31 1 A 1
ATOM   4961 N NH2 . ARG . . 1021 ? 173.389 181.445 203.902 1.00  31.31 0 A 1
ATOM   4962 N N   . ALA . . 1022 ? 172.694 189.380 201.627 1.00  28.07 0 A 1
ATOM   4963 C CA  . ALA . . 1022 ? 172.146 190.726 201.519 1.00  28.07 0 A 1
ATOM   4964 C C   . ALA . . 1022 ? 171.991 191.150 200.066 1.00  28.07 0 A 1
ATOM   4965 O O   . ALA . . 1022 ? 171.008 191.805 199.709 1.00  28.07 0 A 1
ATOM   4966 C CB  . ALA . . 1022 ? 173.034 191.715 202.271 1.00  28.07 0 A 1
ATOM   4967 N N   . LEU . . 1023 ? 172.946 190.782 199.211 1.00  27.68 0 A 1
ATOM   4968 C CA  . LEU . . 1023 ? 172.846 191.152 197.804 1.00  27.68 0 A 1
ATOM   4969 C C   . LEU . . 1023 ? 171.677 190.451 197.132 1.00  27.68 0 A 1
ATOM   4970 O O   . LEU . . 1023 ? 170.959 191.061 196.334 1.00  27.68 0 A 1
ATOM   4971 C CB  . LEU . . 1023 ? 174.149 190.836 197.075 1.00  27.68 0 A 1
ATOM   4972 C CG  . LEU . . 1023 ? 174.139 191.114 195.573 1.00  27.68 0 A 1
ATOM   4973 C CD1 . LEU . . 1023 ? 173.863 192.576 195.303 1.00  27.68 0 A 1
ATOM   4974 C CD2 . LEU . . 1023 ? 175.445 190.695 194.940 1.00  27.68 0 A 1
ATOM   4975 N N   . THR . . 1024 ? 171.474 189.169 197.433 1.00  27.61 0 A 1
ATOM   4976 C CA  . THR . . 1024 ? 170.310 188.457 196.921 1.00  27.61 0 A 1
ATOM   4977 C C   . THR . . 1024 ? 169.019 189.133 197.362 1.00  27.61 0 A 1
ATOM   4978 O O   . THR . . 1024 ? 168.122 189.378 196.547 1.00  27.61 0 A 1
ATOM   4979 C CB  . THR . . 1024 ? 170.343 187.002 197.388 1.00  27.61 0 A 1
ATOM   4980 C CG2 . THR . . 1024 ? 169.120 186.259 196.908 1.00  27.61 0 A 1
ATOM   4981 O OG1 . THR . . 1024 ? 171.512 186.361 196.869 1.00  27.61 0 A 1
ATOM   4982 N N   . PHE . . 1025 ? 168.916 189.448 198.657 1.00  28.03 0 A 1
ATOM   4983 C CA  . PHE . . 1025 ? 167.718 190.105 199.172 1.00  28.03 0 A 1
ATOM   4984 C C   . PHE . . 1025 ? 167.470 191.435 198.470 1.00  28.03 0 A 1
ATOM   4985 O O   . PHE . . 1025 ? 166.341 191.742 198.069 1.00  28.03 0 A 1
ATOM   4986 C CB  . PHE . . 1025 ? 167.850 190.323 200.678 1.00  28.03 0 A 1
ATOM   4987 C CG  . PHE . . 1025 ? 167.874 189.061 201.480 1.00  28.03 0 A 1
ATOM   4988 C CD1 . PHE . . 1025 ? 167.374 187.882 200.964 1.00  28.03 0 A 1
ATOM   4989 C CD2 . PHE . . 1025 ? 168.386 189.057 202.760 1.00  28.03 0 A 1
ATOM   4990 C CE1 . PHE . . 1025 ? 167.389 186.727 201.711 1.00  28.03 0 A 1
ATOM   4991 C CE2 . PHE . . 1025 ? 168.403 187.903 203.507 1.00  28.03 0 A 1
ATOM   4992 C CZ  . PHE . . 1025 ? 167.908 186.740 202.981 1.00  28.03 0 A 1
ATOM   4993 N N   . GLY . . 1026 ? 168.523 192.238 198.316 1.00  24.70 0 A 1
ATOM   4994 C CA  . GLY . . 1026 ? 168.367 193.542 197.702 1.00  24.70 0 A 1
ATOM   4995 C C   . GLY . . 1026 ? 167.991 193.463 196.237 1.00  24.70 0 A 1
ATOM   4996 O O   . GLY . . 1026 ? 167.152 194.229 195.766 1.00  24.70 0 A 1
ATOM   4997 N N   . CYS . . 1027 ? 168.600 192.536 195.498 1.00  25.48 0 A 1
ATOM   4998 C CA  . CYS . . 1027 ? 168.257 192.388 194.090 1.00  25.48 0 A 1
ATOM   4999 C C   . CYS . . 1027 ? 166.831 191.890 193.923 1.00  25.48 0 A 1
ATOM   5000 O O   . CYS . . 1027 ? 166.124 192.314 193.004 1.00  25.48 0 A 1
ATOM   5001 C CB  . CYS . . 1027 ? 169.246 191.450 193.400 1.00  25.48 0 A 1
ATOM   5002 S SG  . CYS . . 1027 ? 170.884 192.157 193.177 1.00  25.48 0 A 1
ATOM   5003 N N   . CYS . . 1028 ? 166.375 191.011 194.814 1.00  27.27 0 A 1
ATOM   5004 C CA  . CYS . . 1028 ? 164.995 190.552 194.727 1.00  27.27 0 A 1
ATOM   5005 C C   . CYS . . 1028 ? 164.022 191.688 195.018 1.00  27.27 0 A 1
ATOM   5006 O O   . CYS . . 1028 ? 163.025 191.859 194.307 1.00  27.27 0 A 1
ATOM   5007 C CB  . CYS . . 1028 ? 164.770 189.385 195.684 1.00  27.27 0 A 1
ATOM   5008 S SG  . CYS . . 1028 ? 163.428 188.302 195.193 1.00  27.27 0 A 1
ATOM   5009 N N   . GLU . . 1029 ? 164.304 192.485 196.049 1.00  25.79 0 A 1
ATOM   5010 C CA  . GLU . . 1029 ? 163.450 193.628 196.351 1.00  25.79 0 A 1
ATOM   5011 C C   . GLU . . 1029 ? 163.445 194.638 195.209 1.00  25.79 0 A 1
ATOM   5012 O O   . GLU . . 1029 ? 162.399 195.205 194.877 1.00  25.79 0 A 1
ATOM   5013 C CB  . GLU . . 1029 ? 163.902 194.285 197.649 1.00  25.79 0 A 1
ATOM   5014 C CG  . GLU . . 1029 ? 162.937 195.316 198.187 1.00  25.79 0 A 1
ATOM   5015 C CD  . GLU . . 1029 ? 163.594 196.260 199.167 1.00  25.79 0 A 1
ATOM   5016 O OE1 . GLU . . 1029 ? 162.918 196.687 200.127 1.00  25.79 0 A 1
ATOM   5017 O OE2 . GLU . . 1029 ? 164.790 196.571 198.979 1.00  25.79 -1 A 1
ATOM   5018 N N   . ALA . . 1030 ? 164.602 194.862 194.582 1.00  24.17 0 A 1
ATOM   5019 C CA  . ALA . . 1030 ? 164.675 195.808 193.475 1.00  24.17 0 A 1
ATOM   5020 C C   . ALA . . 1030 ? 163.902 195.312 192.261 1.00  24.17 0 A 1
ATOM   5021 O O   . ALA . . 1030 ? 163.214 196.093 191.599 1.00  24.17 0 A 1
ATOM   5022 C CB  . ALA . . 1030 ? 166.133 196.073 193.104 1.00  24.17 0 A 1
ATOM   5023 N N   . LEU . . 1031 ? 164.013 194.022 191.940 1.00  22.90 0 A 1
ATOM   5024 C CA  . LEU . . 1031 ? 163.280 193.493 190.796 1.00  22.90 0 A 1
ATOM   5025 C C   . LEU . . 1031 ? 161.780 193.501 191.052 1.00  22.90 0 A 1
ATOM   5026 O O   . LEU . . 1031 ? 160.993 193.757 190.135 1.00  22.90 0 A 1
ATOM   5027 C CB  . LEU . . 1031 ? 163.775 192.089 190.457 1.00  22.90 0 A 1
ATOM   5028 C CG  . LEU . . 1031 ? 165.054 192.037 189.618 1.00  22.90 0 A 1
ATOM   5029 C CD1 . LEU . . 1031 ? 165.669 190.653 189.638 1.00  22.90 0 A 1
ATOM   5030 C CD2 . LEU . . 1031 ? 164.791 192.483 188.198 1.00  22.90 0 A 1
ATOM   5031 N N   . CYS . . 1032 ? 161.363 193.253 192.295 1.00  24.41 0 A 1
ATOM   5032 C CA  . CYS . . 1032 ? 159.947 193.371 192.631 1.00  24.41 0 A 1
ATOM   5033 C C   . CYS . . 1032 ? 159.465 194.811 192.492 1.00  24.41 0 A 1
ATOM   5034 O O   . CYS . . 1032 ? 158.379 195.067 191.953 1.00  24.41 0 A 1
ATOM   5035 C CB  . CYS . . 1032 ? 159.708 192.852 194.047 1.00  24.41 0 A 1
ATOM   5036 S SG  . CYS . . 1032 ? 158.036 193.051 194.654 1.00  24.41 0 A 1
ATOM   5037 N N   . LEU . . 1033 ? 160.263 195.767 192.968 1.00  24.21 0 A 1
ATOM   5038 C CA  . LEU . . 1033 ? 159.920 197.174 192.808 1.00  24.21 0 A 1
ATOM   5039 C C   . LEU . . 1033 ? 159.789 197.551 191.338 1.00  24.21 0 A 1
ATOM   5040 O O   . LEU . . 1033 ? 158.862 198.272 190.957 1.00  24.21 0 A 1
ATOM   5041 C CB  . LEU . . 1033 ? 160.976 198.039 193.490 1.00  24.21 0 A 1
ATOM   5042 C CG  . LEU . . 1033 ? 161.115 197.937 195.007 1.00  24.21 0 A 1
ATOM   5043 C CD1 . LEU . . 1033 ? 162.308 198.756 195.464 1.00  24.21 0 A 1
ATOM   5044 C CD2 . LEU . . 1033 ? 159.845 198.392 195.702 1.00  24.21 0 A 1
ATOM   5045 N N   . LEU . . 1034 ? 160.719 197.086 190.502 1.00  21.45 0 A 1
ATOM   5046 C CA  . LEU . . 1034 ? 160.642 197.360 189.071 1.00  21.45 0 A 1
ATOM   5047 C C   . LEU . . 1034 ? 159.390 196.755 188.452 1.00  21.45 0 A 1
ATOM   5048 O O   . LEU . . 1034 ? 158.706 197.406 187.659 1.00  21.45 0 A 1
ATOM   5049 C CB  . LEU . . 1034 ? 161.890 196.836 188.368 1.00  21.45 0 A 1
ATOM   5050 C CG  . LEU . . 1034 ? 163.181 197.601 188.647 1.00  21.45 0 A 1
ATOM   5051 C CD1 . LEU . . 1034 ? 164.388 196.769 188.264 1.00  21.45 0 A 1
ATOM   5052 C CD2 . LEU . . 1034 ? 163.181 198.930 187.919 1.00  21.45 0 A 1
ATOM   5053 N N   . SER . . 1035 ? 159.076 195.506 188.791 1.00  22.52 0 A 1
ATOM   5054 C CA  . SER . . 1035 ? 157.854 194.894 188.283 1.00  22.52 0 A 1
ATOM   5055 C C   . SER . . 1035 ? 156.606 195.618 188.770 1.00  22.52 0 A 1
ATOM   5056 O O   . SER . . 1035 ? 155.543 195.480 188.159 1.00  22.52 0 A 1
ATOM   5057 C CB  . SER . . 1035 ? 157.791 193.426 188.689 1.00  22.52 0 A 1
ATOM   5058 O OG  . SER . . 1035 ? 157.531 193.306 190.069 1.00  22.52 0 A 1
ATOM   5059 N N   . THR . . 1036 ? 156.705 196.369 189.863 1.00  23.72 0 A 1
ATOM   5060 C CA  . THR . . 1036 ? 155.584 197.212 190.261 1.00  23.72 0 A 1
ATOM   5061 C C   . THR . . 1036 ? 155.531 198.503 189.447 1.00  23.72 0 A 1
ATOM   5062 O O   . THR . . 1036 ? 154.468 198.890 188.955 1.00  23.72 0 A 1
ATOM   5063 C CB  . THR . . 1036 ? 155.660 197.527 191.753 1.00  23.72 0 A 1
ATOM   5064 C CG2 . THR . . 1036 ? 154.329 198.064 192.241 1.00  23.72 0 A 1
ATOM   5065 O OG1 . THR . . 1036 ? 155.980 196.333 192.475 1.00  23.72 0 A 1
ATOM   5066 N N   . ALA . . 1037 ? 156.670 199.182 189.291 1.00  20.64 0 A 1
ATOM   5067 C CA  . ALA . . 1037 ? 156.693 200.487 188.640 1.00  20.64 0 A 1
ATOM   5068 C C   . ALA . . 1037 ? 156.749 200.399 187.123 1.00  20.64 0 A 1
ATOM   5069 O O   . ALA . . 1037 ? 156.386 201.364 186.445 1.00  20.64 0 A 1
ATOM   5070 C CB  . ALA . . 1037 ? 157.881 201.308 189.139 1.00  20.64 0 A 1
ATOM   5071 N N   . PHE . . 1038 ? 157.213 199.279 186.581 1.00  23.48 0 A 1
ATOM   5072 C CA  . PHE . . 1038 ? 157.242 199.036 185.142 1.00  23.48 0 A 1
ATOM   5073 C C   . PHE . . 1038 ? 156.696 197.635 184.939 1.00  23.48 0 A 1
ATOM   5074 O O   . PHE . . 1038 ? 157.461 196.676 184.780 1.00  23.48 0 A 1
ATOM   5075 C CB  . PHE . . 1038 ? 158.651 199.187 184.571 1.00  23.48 0 A 1
ATOM   5076 C CG  . PHE . . 1038 ? 159.297 200.490 184.910 1.00  23.48 0 A 1
ATOM   5077 C CD1 . PHE . . 1038 ? 159.057 201.612 184.143 1.00  23.48 0 A 1
ATOM   5078 C CD2 . PHE . . 1038 ? 160.143 200.598 185.996 1.00  23.48 0 A 1
ATOM   5079 C CE1 . PHE . . 1038 ? 159.641 202.815 184.455 1.00  23.48 0 A 1
ATOM   5080 C CE2 . PHE . . 1038 ? 160.734 201.799 186.308 1.00  23.48 0 A 1
ATOM   5081 C CZ  . PHE . . 1038 ? 160.483 202.908 185.534 1.00  23.48 0 A 1
ATOM   5082 N N   . PRO . . 1039 ? 155.373 197.481 184.954 1.00  24.49 0 A 1
ATOM   5083 C CA  . PRO . . 1039 ? 154.784 196.139 184.989 1.00  24.49 0 A 1
ATOM   5084 C C   . PRO . . 1039 ? 155.246 195.282 183.825 1.00  24.49 0 A 1
ATOM   5085 O O   . PRO . . 1039 ? 155.387 195.753 182.695 1.00  24.49 0 A 1
ATOM   5086 C CB  . PRO . . 1039 ? 153.278 196.413 184.931 1.00  24.49 0 A 1
ATOM   5087 C CG  . PRO . . 1039 ? 153.135 197.795 185.450 1.00  24.49 0 A 1
ATOM   5088 C CD  . PRO . . 1039 ? 154.348 198.533 184.989 1.00  24.49 0 A 1
ATOM   5089 N N   . VAL . . 1040 ? 155.491 194.009 184.125 1.00  30.06 0 A 1
ATOM   5090 C CA  . VAL . . 1040 ? 156.004 193.076 183.131 1.00  30.06 0 A 1
ATOM   5091 C C   . VAL . . 1040 ? 155.018 192.898 181.986 1.00  30.06 0 A 1
ATOM   5092 O O   . VAL . . 1040 ? 155.415 192.598 180.857 1.00  30.06 0 A 1
ATOM   5093 C CB  . VAL . . 1040 ? 156.335 191.736 183.811 1.00  30.06 0 A 1
ATOM   5094 C CG1 . VAL . . 1040 ? 157.263 190.919 182.947 1.00  30.06 0 A 1
ATOM   5095 C CG2 . VAL . . 1040 ? 156.938 191.973 185.178 1.00  30.06 0 A 1
ATOM   5096 N N   . CYS . . 1041 ? 153.724 193.069 182.253 1.00  31.05 0 A 1
ATOM   5097 C CA  . CYS . . 1041 ? 152.724 192.913 181.202 1.00  31.05 0 A 1
ATOM   5098 C C   . CYS . . 1041 ? 152.780 194.066 180.212 1.00  31.05 0 A 1
ATOM   5099 O O   . CYS . . 1041 ? 152.662 193.860 179.000 1.00  31.05 0 A 1
ATOM   5100 C CB  . CYS . . 1041 ? 151.335 192.810 181.823 1.00  31.05 0 A 1
ATOM   5101 S SG  . CYS . . 1041 ? 150.947 194.153 182.955 1.00  31.05 0 A 1
ATOM   5102 N N   . ILE . . 1042 ? 152.951 195.287 180.710 1.00  32.57 0 A 1
ATOM   5103 C CA  . ILE . . 1042 ? 153.082 196.442 179.832 1.00  32.57 0 A 1
ATOM   5104 C C   . ILE . . 1042 ? 154.455 196.466 179.182 1.00  32.57 0 A 1
ATOM   5105 O O   . ILE . . 1042 ? 154.579 196.543 177.955 1.00  32.57 0 A 1
ATOM   5106 C CB  . ILE . . 1042 ? 152.805 197.736 180.615 1.00  32.57 0 A 1
ATOM   5107 C CG1 . ILE . . 1042 ? 151.396 197.707 181.211 1.00  32.57 0 A 1
ATOM   5108 C CG2 . ILE . . 1042 ? 152.983 198.939 179.722 1.00  32.57 0 A 1
ATOM   5109 C CD1 . ILE . . 1042 ? 151.098 198.876 182.107 1.00  32.57 0 A 1
ATOM   5110 N N   . TRP . . 1043 ? 155.505 196.392 179.988 1.00  27.25 0 A 1
ATOM   5111 C CA  . TRP . . 1043 ? 156.882 196.477 179.501 1.00  27.25 0 A 1
ATOM   5112 C C   . TRP . . 1043 ? 157.460 195.102 179.195 1.00  27.25 0 A 1
ATOM   5113 O O   . TRP . . 1043 ? 158.522 194.733 179.684 1.00  27.25 0 A 1
ATOM   5114 C CB  . TRP . . 1043 ? 157.732 197.211 180.525 1.00  27.25 0 A 1
ATOM   5115 C CG  . TRP . . 1043 ? 157.259 198.587 180.773 1.00  27.25 0 A 1
ATOM   5116 C CD1 . TRP . . 1043 ? 156.393 198.991 181.740 1.00  27.25 0 A 1
ATOM   5117 C CD2 . TRP . . 1043 ? 157.604 199.754 180.031 1.00  27.25 0 A 1
ATOM   5118 C CE2 . TRP . . 1043 ? 156.918 200.833 180.609 1.00  27.25 0 A 1
ATOM   5119 C CE3 . TRP . . 1043 ? 158.434 199.993 178.932 1.00  27.25 0 A 1
ATOM   5120 N NE1 . TRP . . 1043 ? 156.183 200.339 181.654 1.00  27.25 0 A 1
ATOM   5121 C CZ2 . TRP . . 1043 ? 157.032 202.129 180.131 1.00  27.25 0 A 1
ATOM   5122 C CZ3 . TRP . . 1043 ? 158.548 201.280 178.460 1.00  27.25 0 A 1
ATOM   5123 C CH2 . TRP . . 1043 ? 157.848 202.332 179.057 1.00  27.25 0 A 1
ATOM   5124 N N   . SER . . 1044 ? 156.759 194.344 178.353 1.00  32.47 0 A 1
ATOM   5125 C CA  . SER . . 1044 ? 157.125 192.949 178.135 1.00  32.47 0 A 1
ATOM   5126 C C   . SER . . 1044 ? 158.472 192.818 177.438 1.00  32.47 0 A 1
ATOM   5127 O O   . SER . . 1044 ? 159.188 191.834 177.646 1.00  32.47 0 A 1
ATOM   5128 C CB  . SER . . 1044 ? 156.034 192.244 177.333 1.00  32.47 0 A 1
ATOM   5129 O OG  . SER . . 1044 ? 154.826 192.181 178.069 1.00  32.47 0 A 1
ATOM   5130 N N   . LEU . . 1045 ? 158.842 193.787 176.604 1.00  30.40 0 A 1
ATOM   5131 C CA  . LEU . . 1045 ? 160.136 193.688 175.939 1.00  30.40 0 A 1
ATOM   5132 C C   . LEU . . 1045 ? 161.284 193.956 176.902 1.00  30.40 0 A 1
ATOM   5133 O O   . LEU . . 1045 ? 162.346 193.340 176.777 1.00  30.40 0 A 1
ATOM   5134 C CB  . LEU . . 1045 ? 160.202 194.644 174.749 1.00  30.40 0 A 1
ATOM   5135 C CG  . LEU . . 1045 ? 159.555 194.172 173.447 1.00  30.40 0 A 1
ATOM   5136 C CD1 . LEU . . 1045 ? 159.841 195.151 172.320 1.00  30.40 0 A 1
ATOM   5137 C CD2 . LEU . . 1045 ? 160.026 192.779 173.075 1.00  30.40 0 A 1
ATOM   5138 N N   . GLY . . 1046 ? 161.070 194.847 177.877 1.00  27.42 0 A 1
ATOM   5139 C CA  . GLY . . 1046 ? 162.146 195.233 178.814 1.00  27.42 0 A 1
ATOM   5140 C C   . GLY . . 1046 ? 162.392 194.106 179.783 1.00  27.42 0 A 1
ATOM   5141 O O   . GLY . . 1046 ? 163.510 194.007 180.318 1.00  27.42 0 A 1
ATOM   5142 N N   . TRP . . 1047 ? 161.367 193.287 180.007 1.00  29.48 0 A 1
ATOM   5143 C CA  . TRP . . 1047 ? 161.524 192.113 180.898 1.00  29.48 0 A 1
ATOM   5144 C C   . TRP . . 1047 ? 161.961 190.930 180.046 1.00  29.48 0 A 1
ATOM   5145 O O   . TRP . . 1047 ? 161.392 189.837 180.226 1.00  29.48 0 A 1
ATOM   5146 C CB  . TRP . . 1047 ? 160.235 191.859 181.666 1.00  29.48 0 A 1
ATOM   5147 C CG  . TRP . . 1047 ? 160.070 192.831 182.790 1.00  29.48 0 A 1
ATOM   5148 C CD1 . TRP . . 1047 ? 159.463 194.053 182.748 1.00  29.48 0 A 1
ATOM   5149 C CD2 . TRP . . 1047 ? 160.541 192.663 184.136 1.00  29.48 0 A 1
ATOM   5150 C CE2 . TRP . . 1047 ? 160.173 193.823 184.847 1.00  29.48 0 A 1
ATOM   5151 C CE3 . TRP . . 1047 ? 161.241 191.654 184.805 1.00  29.48 0 A 1
ATOM   5152 N NE1 . TRP . . 1047 ? 159.522 194.653 183.975 1.00  29.48 0 A 1
ATOM   5153 C CZ2 . TRP . . 1047 ? 160.496 194.000 186.189 1.00  29.48 0 A 1
ATOM   5154 C CZ3 . TRP . . 1047 ? 161.542 191.825 186.138 1.00  29.48 0 A 1
ATOM   5155 C CH2 . TRP . . 1047 ? 161.173 192.982 186.818 1.00  29.48 0 A 1
ATOM   5156 N N   . HIS . . 1048 ? 162.936 191.148 179.154 1.00  41.49 0 A 1
ATOM   5157 C CA  . HIS . . 1048 ? 163.511 190.056 178.318 1.00  41.49 0 A 1
ATOM   5158 C C   . HIS . . 1048 ? 162.514 189.543 177.271 1.00  41.49 0 A 1
ATOM   5159 O O   . HIS . . 1048 ? 162.261 190.303 176.313 1.00  41.49 0 A 1
ATOM   5160 C CB  . HIS . . 1048 ? 164.131 188.949 179.195 1.00  41.49 0 A 1
ATOM   5161 C CG  . HIS . . 1048 ? 165.171 188.101 178.537 1.00  41.49 0 A 1
ATOM   5162 C CD2 . HIS . . 1048 ? 166.428 187.787 178.915 1.00  41.49 0 A 1
ATOM   5163 N ND1 . HIS . . 1048 ? 164.943 187.416 177.358 1.00  41.49 0 A 1
ATOM   5164 C CE1 . HIS . . 1048 ? 166.020 186.736 177.029 1.00  41.49 0 A 1
ATOM   5165 N NE2 . HIS . . 1048 ? 166.947 186.947 177.970 1.00  41.49 0 A 1
ATOM   5166 N N   . CYS . . 1049 ? 161.943 188.345 177.459 1.00  50.61 0 A 1
ATOM   5167 C CA  . CYS . . 1049 ? 161.097 187.664 176.390 1.00  50.61 0 A 1
ATOM   5168 C C   . CYS . . 1049 ? 161.553 187.879 174.948 1.00  50.61 0 A 1
ATOM   5169 O O   . CYS . . 1049 ? 162.759 187.985 174.657 1.00  50.61 0 A 1
ATOM   5170 C CB  . CYS . . 1049 ? 159.660 188.146 176.520 1.00  50.61 0 A 1
ATOM   5171 S SG  . CYS . . 1049 ? 158.520 187.336 175.401 1.00  50.61 0 A 1
ATOM   5172 N N   . CYS . . 1064 ? 156.969 188.883 178.170 1.00  51.83 0 A 1
ATOM   5173 C CA  . CYS . . 1064 ? 156.832 187.498 178.693 1.00  51.83 0 A 1
ATOM   5174 C C   . CYS . . 1064 ? 158.120 187.164 179.430 1.00  51.83 0 A 1
ATOM   5175 O O   . CYS . . 1064 ? 159.010 188.034 179.458 1.00  51.83 0 A 1
ATOM   5176 C CB  . CYS . . 1064 ? 156.502 186.479 177.603 1.00  51.83 0 A 1
ATOM   5177 S SG  . CYS . . 1064 ? 157.886 185.826 176.627 1.00  51.83 0 A 1
ATOM   5178 N N   . THR . . 1065 ? 158.143 186.046 180.161 1.00  47.38 0 A 1
ATOM   5179 C CA  . THR . . 1065 ? 159.342 185.682 180.964 1.00  47.38 0 A 1
ATOM   5180 C C   . THR . . 1065 ? 159.259 184.229 181.412 1.00  47.38 0 A 1
ATOM   5181 O O   . THR . . 1065 ? 158.507 183.947 182.366 1.00  47.38 0 A 1
ATOM   5182 C CB  . THR . . 1065 ? 159.492 186.495 182.255 1.00  30.00 0 A 1
ATOM   5183 C CG2 . THR . . 1065 ? 160.644 186.008 183.106 1.00  30.00 0 A 1
ATOM   5184 O OG1 . THR . . 1065 ? 159.625 187.885 181.951 1.00  30.00 0 A 1
ATOM   5185 N N   . VAL . . 1066 ? 160.007 183.352 180.749 1.00  48.21 0 A 1
ATOM   5186 C CA  . VAL . . 1066 ? 160.069 181.936 181.198 1.00  48.21 0 A 1
ATOM   5187 C C   . VAL . . 1066 ? 161.269 181.855 182.142 1.00  48.21 0 A 1
ATOM   5188 O O   . VAL . . 1066 ? 161.115 181.363 183.267 1.00  48.21 0 A 1
ATOM   5189 C CB  . VAL . . 1066 ? 160.202 181.001 179.978 1.00  48.21 0 A 1
ATOM   5190 C CG1 . VAL . . 1066 ? 160.394 179.535 180.337 1.00  48.21 0 A 1
ATOM   5191 C CG2 . VAL . . 1066 ? 159.047 181.171 179.002 1.00  48.21 0 A 1
ATOM   5192 N N   . GLY . . 1067 ? 162.389 182.462 181.760 1.00  43.00 0 A 1
ATOM   5193 C CA  . GLY . . 1067 ? 163.609 182.298 182.564 1.00  43.00 0 A 1
ATOM   5194 C C   . GLY . . 1067 ? 163.632 183.001 183.898 1.00  43.00 0 A 1
ATOM   5195 O O   . GLY . . 1067 ? 163.879 182.328 184.897 1.00  43.00 0 A 1
ATOM   5196 N N   . MET . . 1068 ? 163.490 184.323 183.929 1.00  40.27 0 A 1
ATOM   5197 C CA  . MET . . 1068 ? 163.646 184.957 185.229 1.00  40.27 0 A 1
ATOM   5198 C C   . MET . . 1068 ? 162.625 184.418 186.216 1.00  40.27 0 A 1
ATOM   5199 O O   . MET . . 1068 ? 162.874 184.413 187.423 1.00  40.27 0 A 1
ATOM   5200 C CB  . MET . . 1068 ? 163.522 186.470 185.105 1.00  40.27 0 A 1
ATOM   5201 C CG  . MET . . 1068 ? 164.118 187.217 186.278 1.00  40.27 0 A 1
ATOM   5202 S SD  . MET . . 1068 ? 163.857 188.988 186.152 1.00  40.27 0 A 1
ATOM   5203 C CE  . MET . . 1068 ? 164.491 189.255 184.507 1.00  40.27 0 A 1
ATOM   5204 N N   . ALA . . 1069 ? 161.489 183.927 185.719 1.00  38.59 0 A 1
ATOM   5205 C CA  . ALA . . 1069 ? 160.492 183.341 186.603 1.00  38.59 0 A 1
ATOM   5206 C C   . ALA . . 1069 ? 161.008 182.063 187.249 1.00  38.59 0 A 1
ATOM   5207 O O   . ALA . . 1069 ? 160.849 181.867 188.457 1.00  38.59 0 A 1
ATOM   5208 C CB  . ALA . . 1069 ? 159.198 183.073 185.837 1.00  38.59 0 A 1
ATOM   5209 N N   . THR . . 1070 ? 161.636 181.178 186.469 1.00  40.21 0 A 1
ATOM   5210 C CA  . THR . . 1070 ? 162.188 179.969 187.071 1.00  40.21 0 A 1
ATOM   5211 C C   . THR . . 1070 ? 163.421 180.278 187.909 1.00  40.21 0 A 1
ATOM   5212 O O   . THR . . 1070 ? 163.695 179.573 188.883 1.00  40.21 0 A 1
ATOM   5213 C CB  . THR . . 1070 ? 162.504 178.911 186.008 1.00  40.21 0 A 1
ATOM   5214 C CG2 . THR . . 1070 ? 163.639 179.329 185.114 1.00  40.21 0 A 1
ATOM   5215 O OG1 . THR . . 1070 ? 162.841 177.675 186.650 1.00  40.21 0 A 1
ATOM   5216 N N   . MET . . 1071 ? 164.153 181.344 187.579 1.00  38.64 0 A 1
ATOM   5217 C CA  . MET . . 1071 ? 165.234 181.780 188.462 1.00  38.64 0 A 1
ATOM   5218 C C   . MET . . 1071 ? 164.701 182.213 189.829 1.00  38.64 0 A 1
ATOM   5219 O O   . MET . . 1071 ? 165.212 181.782 190.872 1.00  38.64 0 A 1
ATOM   5220 C CB  . MET . . 1071 ? 166.017 182.913 187.804 1.00  38.64 0 A 1
ATOM   5221 C CG  . MET . . 1071 ? 167.051 183.559 188.704 1.00  38.64 0 A 1
ATOM   5222 S SD  . MET . . 1071 ? 167.373 185.280 188.285 1.00  38.64 0 A 1
ATOM   5223 C CE  . MET . . 1071 ? 167.238 185.244 186.503 1.00  38.64 0 A 1
ATOM   5224 N N   . ILE . . 1072 ? 163.669 183.059 189.843 1.00  34.94 0 A 1
ATOM   5225 C CA  . ILE . . 1072 ? 163.079 183.507 191.101 1.00  34.94 0 A 1
ATOM   5226 C C   . ILE . . 1072 ? 162.433 182.341 191.839 1.00  34.94 0 A 1
ATOM   5227 O O   . ILE . . 1072 ? 162.448 182.285 193.072 1.00  34.94 0 A 1
ATOM   5228 C CB  . ILE . . 1072 ? 162.077 184.647 190.842 1.00  34.94 0 A 1
ATOM   5229 C CG1 . ILE . . 1072 ? 162.780 185.836 190.193 1.00  34.94 0 A 1
ATOM   5230 C CG2 . ILE . . 1072 ? 161.420 185.087 192.134 1.00  34.94 0 A 1
ATOM   5231 C CD1 . ILE . . 1072 ? 164.033 186.259 190.904 1.00  34.94 0 A 1
ATOM   5232 N N   . LEU . . 1073 ? 161.867 181.385 191.103 1.00  36.45 0 A 1
ATOM   5233 C CA  . LEU . . 1073 ? 161.277 180.220 191.750 1.00  36.45 0 A 1
ATOM   5234 C C   . LEU . . 1073 ? 162.347 179.338 192.381 1.00  36.45 0 A 1
ATOM   5235 O O   . LEU . . 1073 ? 162.135 178.765 193.455 1.00  36.45 0 A 1
ATOM   5236 C CB  . LEU . . 1073 ? 160.444 179.434 190.742 1.00  36.45 0 A 1
ATOM   5237 C CG  . LEU . . 1073 ? 159.051 179.994 190.444 1.00  36.45 0 A 1
ATOM   5238 C CD1 . LEU . . 1073 ? 158.298 179.077 189.503 1.00  36.45 0 A 1
ATOM   5239 C CD2 . LEU . . 1073 ? 158.269 180.202 191.723 1.00  36.45 0 A 1
ATOM   5240 N N   . THR . . 1074 ? 163.508 179.218 191.734 1.00  39.31 0 A 1
ATOM   5241 C CA  . THR . . 1074 ? 164.632 178.536 192.361 1.00  39.31 0 A 1
ATOM   5242 C C   . THR . . 1074 ? 165.052 179.247 193.639 1.00  39.31 0 A 1
ATOM   5243 O O   . THR . . 1074 ? 165.303 178.601 194.662 1.00  39.31 0 A 1
ATOM   5244 C CB  . THR . . 1074 ? 165.807 178.445 191.390 1.00  39.31 0 A 1
ATOM   5245 C CG2 . THR . . 1074 ? 166.941 177.657 192.012 1.00  39.31 0 A 1
ATOM   5246 O OG1 . THR . . 1074 ? 165.386 177.791 190.187 1.00  39.31 0 A 1
ATOM   5247 N N   . LEU . . 1075 ? 165.141 180.578 193.594 1.00  35.40 0 A 1
ATOM   5248 C CA  . LEU . . 1075 ? 165.347 181.347 194.820 1.00  35.40 0 A 1
ATOM   5249 C C   . LEU . . 1075 ? 164.335 180.961 195.891 1.00  35.40 0 A 1
ATOM   5250 O O   . LEU . . 1075 ? 164.688 180.787 197.061 1.00  35.40 0 A 1
ATOM   5251 C CB  . LEU . . 1075 ? 165.252 182.844 194.534 1.00  35.40 0 A 1
ATOM   5252 C CG  . LEU . . 1075 ? 166.547 183.629 194.373 1.00  35.40 0 A 1
ATOM   5253 C CD1 . LEU . . 1075 ? 166.231 185.103 194.273 1.00  35.40 0 A 1
ATOM   5254 C CD2 . LEU . . 1075 ? 167.469 183.350 195.535 1.00  35.40 0 A 1
ATOM   5255 N N   . LEU . . 1076 ? 163.067 180.836 195.506 1.00  34.99 0 A 1
ATOM   5256 C CA  . LEU . . 1076 ? 162.022 180.457 196.451 1.00  34.99 0 A 1
ATOM   5257 C C   . LEU . . 1076 ? 162.171 179.027 196.947 1.00  34.99 0 A 1
ATOM   5258 O O   . LEU . . 1076 ? 161.621 178.692 198.000 1.00  34.99 0 A 1
ATOM   5259 C CB  . LEU . . 1076 ? 160.645 180.638 195.817 1.00  34.99 0 A 1
ATOM   5260 C CG  . LEU . . 1076 ? 160.160 182.082 195.705 1.00  34.99 0 A 1
ATOM   5261 C CD1 . LEU . . 1076 ? 158.962 182.176 194.781 1.00  34.99 0 A 1
ATOM   5262 C CD2 . LEU . . 1076 ? 159.827 182.624 197.080 1.00  34.99 0 A 1
ATOM   5263 N N   . SER . . 1077 ? 162.883 178.178 196.212 1.00  40.32 0 A 1
[truncated: 41,487,923 more chars]
