# Supplementary material for: Huntingtin structure is orchestrated by HAP40 and shows a polyglutamine expansion-specific interaction with exon 1
Source: Commun Biol. 2021 Dec 8;4:1374. doi: 10.1038/s42003-021-02895-4 (PMC8654980; doi:10.1038/s42003-021-02895-4)
Supplement: Supplementary file 14 — Supplementary Data 10 [file 42003_2021_2895_MOESM14_ESM.cif]

# generated by PyMOL 2.3.5
#
data_HTT_HAP40R
_entry.id HTT_HAP40R
#
loop_
_atom_site.group_PDB
_atom_site.id
_atom_site.type_symbol
_atom_site.label_atom_id
_atom_site.label_alt_id
_atom_site.label_comp_id
_atom_site.label_asym_id
_atom_site.label_entity_id
_atom_site.label_seq_id
_atom_site.pdbx_PDB_ins_code
_atom_site.Cartn_x
_atom_site.Cartn_y
_atom_site.Cartn_z
_atom_site.occupancy
_atom_site.B_iso_or_equiv
_atom_site.pdbx_formal_charge
_atom_site.auth_asym_id
_atom_site.pdbx_PDB_model_num
ATOM   1   N N   . THR . . 97 ? 170.059 144.165 230.069 1.00  86.04 0 A 1
ATOM   2   C CA  . THR . . 97 ? 170.475 145.558 230.187 1.00  86.04 0 A 1
ATOM   3   C C   . THR . . 97 ? 171.487 145.933 229.108 1.00  86.04 0 A 1
ATOM   4   O O   . THR . . 97 ? 172.484 145.240 228.909 1.00  86.04 0 A 1
ATOM   5   C CB  . THR . . 97 ? 171.084 145.851 231.571 1.00  86.04 0 A 1
ATOM   6   C CG2 . THR . . 97 ? 170.054 145.620 232.672 1.00  86.04 0 A 1
ATOM   7   O OG1 . THR . . 97 ? 172.219 145.001 231.786 1.00  86.04 0 A 1
ATOM   8   N N   . LYS . . 98 ? 171.214 147.030 228.401 1.00  84.46 0 A 1
ATOM   9   C CA  . LYS . . 98 ? 172.128 147.540 227.386 1.00  84.46 0 A 1
ATOM   10  C C   . LYS . . 98 ? 172.386 149.033 227.474 1.00  84.46 0 A 1
ATOM   11  O O   . LYS . . 98 ? 173.406 149.487 226.941 1.00  84.46 0 A 1
ATOM   12  C CB  . LYS . . 98 ? 171.606 147.218 225.976 1.00  84.46 0 A 1
ATOM   13  C CG  . LYS . . 98 ? 171.599 145.739 225.641 1.00  84.46 0 A 1
ATOM   14  C CD  . LYS . . 98 ? 171.167 145.493 224.206 1.00  84.46 0 A 1
ATOM   15  C CE  . LYS . . 98 ? 171.285 144.021 223.855 1.00  84.46 0 A 1
ATOM   16  N NZ  . LYS . . 98 ? 170.247 143.210 224.549 1.00  84.46 1 A 1
ATOM   17  N N   . LYS . . 99 ? 171.506 149.813 228.110 1.00  85.77 0 A 1
ATOM   18  C CA  . LYS . . 99 ? 171.711 151.255 228.188 1.00  85.77 0 A 1
ATOM   19  C C   . LYS . . 99 ? 173.045 151.586 228.840 1.00  85.77 0 A 1
ATOM   20  O O   . LYS . . 99 ? 173.762 152.488 228.390 1.00  85.77 0 A 1
ATOM   21  C CB  . LYS . . 99 ? 170.572 151.908 228.964 1.00  85.77 0 A 1
ATOM   22  C CG  . LYS . . 99 ? 169.190 151.375 228.631 1.00  85.77 0 A 1
ATOM   23  C CD  . LYS . . 99 ? 168.133 152.068 229.468 1.00  85.77 0 A 1
ATOM   24  C CE  . LYS . . 99 ? 168.275 153.581 229.388 1.00  85.77 0 A 1
ATOM   25  N NZ  . LYS . . 99 ? 168.294 154.075 227.981 1.00  85.77 1 A 1
ATOM   26  N N   . ASP . . 100 ? 173.408 150.858 229.895 1.00  86.71 0 A 1
ATOM   27  C CA  . ASP . . 100 ? 174.681 151.137 230.534 1.00  86.71 0 A 1
ATOM   28  C C   . ASP . . 100 ? 175.847 150.545 229.763 1.00  86.71 0 A 1
ATOM   29  O O   . ASP . . 100 ? 176.979 150.970 229.974 1.00  86.71 0 A 1
ATOM   30  C CB  . ASP . . 100 ? 174.693 150.631 231.980 1.00  86.71 0 A 1
ATOM   31  C CG  . ASP . . 100 ? 175.883 151.167 232.769 1.00  86.71 0 A 1
ATOM   32  O OD1 . ASP . . 100 ? 176.990 150.597 232.672 1.00  86.71 0 A 1
ATOM   33  O OD2 . ASP . . 100 ? 175.707 152.174 233.491 1.00  86.71 -1 A 1
ATOM   34  N N   . ARG . . 101 ? 175.610 149.603 228.849 1.00  83.77 0 A 1
ATOM   35  C CA  . ARG . . 101 ? 176.677 149.245 227.921 1.00  83.77 0 A 1
ATOM   36  C C   . ARG . . 101 ? 177.007 150.416 227.004 1.00  83.77 0 A 1
ATOM   37  O O   . ARG . . 101 ? 178.183 150.695 226.742 1.00  83.77 0 A 1
ATOM   38  C CB  . ARG . . 101 ? 176.295 148.013 227.101 1.00  83.77 0 A 1
ATOM   39  C CG  . ARG . . 101 ? 177.364 147.609 226.098 1.00  83.77 0 A 1
ATOM   40  C CD  . ARG . . 101 ? 177.127 146.222 225.529 1.00  83.77 0 A 1
ATOM   41  N NE  . ARG . . 101 ? 175.744 146.024 225.118 1.00  83.77 0 A 1
ATOM   42  C CZ  . ARG . . 101 ? 175.036 144.938 225.403 1.00  83.77 0 A 1
ATOM   43  N NH1 . ARG . . 101 ? 175.589 143.953 226.096 1.00  83.77 1 A 1
ATOM   44  N NH2 . ARG . . 101 ? 173.781 144.834 224.996 1.00  83.77 0 A 1
ATOM   45  N N   . VAL . . 102 ? 175.968 151.126 226.553 1.00  82.59 0 A 1
ATOM   46  C CA  . VAL . . 102 ? 176.202 152.362 225.749 1.00  82.59 0 A 1
ATOM   47  C C   . VAL . . 102 ? 176.944 153.329 226.672 1.00  82.59 0 A 1
ATOM   48  O O   . VAL . . 102 ? 177.959 153.885 226.237 1.00  82.59 0 A 1
ATOM   49  C CB  . VAL . . 102 ? 174.872 152.969 225.264 1.00  82.59 0 A 1
ATOM   50  C CG1 . VAL . . 102 ? 174.977 154.457 224.961 1.00  82.59 0 A 1
ATOM   51  C CG2 . VAL . . 102 ? 174.307 152.221 224.073 1.00  82.59 0 A 1
ATOM   52  N N   . ASN . . 103 ? 176.494 153.447 227.924 1.00  84.71 0 A 1
ATOM   53  C CA  . ASN . . 103 ? 177.102 154.420 228.870 1.00  84.71 0 A 1
ATOM   54  C C   . ASN . . 103 ? 178.568 154.070 229.135 1.00  84.71 0 A 1
ATOM   55  O O   . ASN . . 103 ? 179.345 155.007 229.275 1.00  84.71 0 A 1
ATOM   56  C CB  . ASN . . 103 ? 176.299 154.542 230.165 1.00  84.71 0 A 1
ATOM   57  C CG  . ASN . . 103 ? 175.207 155.585 230.070 1.00  84.71 0 A 1
ATOM   58  N ND2 . ASN . . 103 ? 173.961 155.158 230.201 1.00  84.71 0 A 1
ATOM   59  O OD1 . ASN . . 103 ? 175.485 156.765 229.867 1.00  84.71 0 A 1
ATOM   60  N N   . HIS . . 104 ? 178.919 152.781 229.192 1.00  84.13 0 A 1
ATOM   61  C CA  . HIS . . 104 ? 180.310 152.342 229.495 1.00  84.13 0 A 1
ATOM   62  C C   . HIS . . 104 ? 181.183 152.525 228.256 1.00  84.13 0 A 1
ATOM   63  O O   . HIS . . 104 ? 182.263 153.115 228.389 1.00  84.13 0 A 1
ATOM   64  C CB  . HIS . . 104 ? 180.277 150.873 229.927 1.00  84.13 0 A 1
ATOM   65  C CG  . HIS . . 104 ? 181.611 150.323 230.286 1.00  84.13 0 A 1
ATOM   66  C CD2 . HIS . . 104 ? 182.412 149.438 229.653 1.00  84.13 0 A 1
ATOM   67  N ND1 . HIS . . 104 ? 182.270 150.694 231.438 1.00  84.13 0 A 1
ATOM   68  C CE1 . HIS . . 104 ? 183.420 150.057 231.506 1.00  84.13 0 A 1
ATOM   69  N NE2 . HIS . . 104 ? 183.533 149.283 230.419 1.00  84.13 0 A 1
ATOM   70  N N   . CYS . . 105 ? 180.718 152.078 227.093 1.00  84.74 0 A 1
ATOM   71  C CA  . CYS . . 105 ? 181.399 152.178 225.808 1.00  84.74 0 A 1
ATOM   72  C C   . CYS . . 105 ? 181.365 153.629 225.288 1.00  84.74 0 A 1
ATOM   73  O O   . CYS . . 105 ? 181.823 153.928 224.162 1.00  84.74 0 A 1
ATOM   74  C CB  . CYS . . 105 ? 180.753 151.166 224.833 1.00  84.74 0 A 1
ATOM   75  S SG  . CYS . . 105 ? 181.564 150.804 223.250 1.00  84.74 0 A 1
ATOM   76  N N   . LEU . . 106 ? 180.934 154.528 226.178 1.00  81.89 0 A 1
ATOM   77  C CA  . LEU . . 106 ? 180.971 155.977 225.860 1.00  81.89 0 A 1
ATOM   78  C C   . LEU . . 106 ? 181.810 156.651 226.955 1.00  81.89 0 A 1
ATOM   79  O O   . LEU . . 106 ? 182.567 157.566 226.622 1.00  81.89 0 A 1
ATOM   80  C CB  . LEU . . 106 ? 179.540 156.522 225.794 1.00  81.89 0 A 1
ATOM   81  C CG  . LEU . . 106 ? 179.379 158.020 225.546 1.00  81.89 0 A 1
ATOM   82  C CD1 . LEU . . 106 ? 179.941 158.402 224.185 1.00  81.89 0 A 1
ATOM   83  C CD2 . LEU . . 106 ? 177.917 158.427 225.652 1.00  81.89 0 A 1
ATOM   84  N N   . THR . . 107 ? 181.723 156.165 228.202 1.00  82.11 0 A 1
ATOM   85  C CA  . THR . . 107 ? 182.494 156.773 229.324 1.00  82.11 0 A 1
ATOM   86  C C   . THR . . 107 ? 183.980 156.430 229.201 1.00  82.11 0 A 1
ATOM   87  O O   . THR . . 107 ? 184.787 157.268 229.616 1.00  82.11 0 A 1
ATOM   88  C CB  . THR . . 107 ? 182.006 156.376 230.723 1.00  82.11 0 A 1
ATOM   89  C CG2 . THR . . 107 ? 180.798 157.163 231.186 1.00  82.11 0 A 1
ATOM   90  O OG1 . THR . . 107 ? 181.754 154.973 230.768 1.00  82.11 0 A 1
ATOM   91  N N   . ILE . . 108 ? 184.334 155.245 228.694 1.00  80.61 0 A 1
ATOM   92  C CA  . ILE . . 108 ? 185.787 154.974 228.481 1.00  80.61 0 A 1
ATOM   93  C C   . ILE . . 108 ? 186.273 155.985 227.437 1.00  80.61 0 A 1
ATOM   94  O O   . ILE . . 108 ? 187.412 156.469 227.566 1.00  80.61 0 A 1
ATOM   95  C CB  . ILE . . 108 ? 186.037 153.510 228.068 1.00  80.61 0 A 1
ATOM   96  C CG1 . ILE . . 108 ? 185.364 152.534 229.033 1.00  80.61 0 A 1
ATOM   97  C CG2 . ILE . . 108 ? 187.526 153.229 227.976 1.00  80.61 0 A 1
ATOM   98  C CD1 . ILE . . 108 ? 186.015 152.480 230.394 1.00  80.61 0 A 1
ATOM   99  N N   . CYS . . 109 ? 185.402 156.353 226.489 1.00  78.54 0 A 1
ATOM   100 C CA  . CYS . . 109 ? 185.768 157.364 225.457 1.00  78.54 0 A 1
ATOM   101 C C   . CYS . . 109 ? 185.637 158.774 226.037 1.00  78.54 0 A 1
ATOM   102 O O   . CYS . . 109 ? 186.045 159.727 225.359 1.00  78.54 0 A 1
ATOM   103 C CB  . CYS . . 109 ? 184.973 157.168 224.171 1.00  30.00 0 A 1
ATOM   104 S SG  . CYS . . 109 ? 183.642 158.348 223.816 1.00  30.00 0 A 1
ATOM   105 N N   . GLU . . 110 ? 185.085 158.898 227.242 1.00  81.70 0 A 1
ATOM   106 C CA  . GLU . . 110 ? 185.049 160.226 227.902 1.00  81.70 0 A 1
ATOM   107 C C   . GLU . . 110 ? 186.310 160.343 228.762 1.00  81.70 0 A 1
ATOM   108 O O   . GLU . . 110 ? 186.755 161.484 228.993 1.00  81.70 0 A 1
ATOM   109 C CB  . GLU . . 110 ? 183.788 160.379 228.753 1.00  81.70 0 A 1
ATOM   110 C CG  . GLU . . 110 ? 182.513 160.423 227.933 1.00  81.70 0 A 1
ATOM   111 C CD  . GLU . . 110 ? 181.238 160.503 228.752 1.00  81.70 0 A 1
ATOM   112 O OE1 . GLU . . 110 ? 181.319 160.335 229.984 1.00  81.70 0 A 1
ATOM   113 O OE2 . GLU . . 110 ? 180.168 160.731 228.156 1.00  81.70 -1 A 1
ATOM   114 N N   . ASN . . 111 ? 186.868 159.208 229.204 1.00  80.72 0 A 1
ATOM   115 C CA  . ASN . . 111 ? 188.037 159.296 230.119 1.00  80.72 0 A 1
ATOM   116 C C   . ASN . . 111 ? 189.366 159.459 229.385 1.00  80.72 0 A 1
ATOM   117 O O   . ASN . . 111 ? 190.021 160.485 229.607 1.00  80.72 0 A 1
ATOM   118 C CB  . ASN . . 111 ? 188.158 158.040 230.985 1.00  80.72 0 A 1
ATOM   119 C CG  . ASN . . 111 ? 186.926 157.758 231.818 1.00  80.72 0 A 1
ATOM   120 N ND2 . ASN . . 111 ? 186.648 156.488 232.065 1.00  80.72 0 A 1
ATOM   121 O OD1 . ASN . . 111 ? 186.234 158.681 232.239 1.00  80.72 0 A 1
ATOM   122 N N   . ILE . . 112 ? 189.750 158.497 228.545 1.00  77.93 0 A 1
ATOM   123 C CA  . ILE . . 112 ? 191.114 158.503 227.930 1.00  77.93 0 A 1
ATOM   124 C C   . ILE . . 112 ? 191.394 159.719 227.033 1.00  77.93 0 A 1
ATOM   125 O O   . ILE . . 112 ? 192.584 160.041 226.850 1.00  77.93 0 A 1
ATOM   126 C CB  . ILE . . 112 ? 191.358 157.162 227.221 1.00  77.93 0 A 1
ATOM   127 C CG1 . ILE . . 112 ? 190.369 156.971 226.075 1.00  77.93 0 A 1
ATOM   128 C CG2 . ILE . . 112 ? 191.264 156.030 228.224 1.00  77.93 0 A 1
ATOM   129 C CD1 . ILE . . 112 ? 190.740 155.840 225.181 1.00  77.93 0 A 1
ATOM   130 N N   . VAL . . 113 ? 190.376 160.360 226.460 1.00  77.65 0 A 1
ATOM   131 C CA  . VAL . . 113 ? 190.652 161.495 225.539 1.00  77.65 0 A 1
ATOM   132 C C   . VAL . . 113 ? 191.095 162.697 226.385 1.00  77.65 0 A 1
ATOM   133 O O   . VAL . . 113 ? 191.725 163.610 225.826 1.00  77.65 0 A 1
ATOM   134 C CB  . VAL . . 113 ? 189.409 161.819 224.696 1.00  77.65 0 A 1
ATOM   135 C CG1 . VAL . . 113 ? 188.869 160.564 224.028 1.00  77.65 0 A 1
ATOM   136 C CG2 . VAL . . 113 ? 188.315 162.483 225.522 1.00  77.65 0 A 1
ATOM   137 N N   . ALA . . 114 ? 190.799 162.682 227.686 1.00  80.22 0 A 1
ATOM   138 C CA  . ALA . . 114 ? 191.130 163.789 228.583 1.00  80.22 0 A 1
ATOM   139 C C   . ALA . . 114 ? 191.741 163.234 229.869 1.00  80.22 0 A 1
ATOM   140 O O   . ALA . . 114 ? 191.029 162.957 230.838 1.00  80.22 0 A 1
ATOM   141 C CB  . ALA . . 114 ? 189.894 164.633 228.874 1.00  80.22 0 A 1
ATOM   142 N N   . GLN . . 115 ? 193.060 163.052 229.871 1.00  84.37 0 A 1
ATOM   143 C CA  . GLN . . 115 ? 193.779 162.838 231.124 1.00  84.37 0 A 1
ATOM   144 C C   . GLN . . 115 ? 195.028 163.687 231.284 1.00  84.37 0 A 1
ATOM   145 O O   . GLN . . 115 ? 195.378 164.004 232.426 1.00  84.37 0 A 1
ATOM   146 C CB  . GLN . . 115 ? 194.169 161.365 231.277 1.00  84.37 0 A 1
ATOM   147 C CG  . GLN . . 115 ? 192.989 160.432 231.457 1.00  84.37 0 A 1
ATOM   148 C CD  . GLN . . 115 ? 193.408 158.980 231.532 1.00  84.37 0 A 1
ATOM   149 N NE2 . GLN . . 115 ? 194.554 158.666 230.944 1.00  84.37 0 A 1
ATOM   150 O OE1 . GLN . . 115 ? 192.708 158.150 232.109 1.00  84.37 0 A 1
ATOM   151 N N   . SER . . 116 ? 195.704 164.081 230.204 1.00  85.91 0 A 1
ATOM   152 C CA  . SER . . 116 ? 196.977 164.798 230.256 1.00  85.91 0 A 1
ATOM   153 C C   . SER . . 116 ? 198.047 164.039 231.043 1.00  85.91 0 A 1
ATOM   154 O O   . SER . . 116 ? 199.087 164.610 231.388 1.00  85.91 0 A 1
ATOM   155 C CB  . SER . . 116 ? 196.798 166.208 230.830 1.00  85.91 0 A 1
ATOM   156 O OG  . SER . . 116 ? 196.363 166.153 232.177 1.00  85.91 0 A 1
ATOM   157 N N   . VAL . . 117 ? 197.816 162.762 231.331 1.00  86.85 0 A 1
ATOM   158 C CA  . VAL . . 117 ? 198.765 161.930 232.058 1.00  86.85 0 A 1
ATOM   159 C C   . VAL . . 117 ? 199.317 160.814 231.172 1.00  86.85 0 A 1
ATOM   160 O O   . VAL . . 117 ? 199.904 159.855 231.675 1.00  86.85 0 A 1
ATOM   161 C CB  . VAL . . 117 ? 198.142 161.363 233.345 1.00  86.85 0 A 1
ATOM   162 C CG1 . VAL . . 117 ? 197.515 162.475 234.164 1.00  86.85 0 A 1
ATOM   163 C CG2 . VAL . . 117 ? 197.108 160.295 233.018 1.00  86.85 0 A 1
ATOM   164 N N   . ARG . . 118 ? 199.149 160.931 229.857 1.00  86.46 0 A 1
ATOM   165 C CA  . ARG . . 118 ? 199.610 159.910 228.928 1.00  86.46 0 A 1
ATOM   166 C C   . ARG . . 118 ? 201.116 160.056 228.719 1.00  86.46 0 A 1
ATOM   167 O O   . ARG . . 118 ? 201.801 160.782 229.446 1.00  86.46 0 A 1
ATOM   168 C CB  . ARG . . 118 ? 198.832 159.988 227.618 1.00  86.46 0 A 1
ATOM   169 C CG  . ARG . . 118 ? 198.641 161.396 227.074 1.00  86.46 0 A 1
ATOM   170 C CD  . ARG . . 118 ? 197.910 161.368 225.743 1.00  86.46 0 A 1
ATOM   171 N NE  . ARG . . 118 ? 197.339 162.667 225.407 1.00  86.46 0 A 1
ATOM   172 C CZ  . ARG . . 118 ? 196.074 163.004 225.630 1.00  86.46 0 A 1
ATOM   173 N NH1 . ARG . . 118 ? 195.245 162.134 226.187 1.00  86.46 1 A 1
ATOM   174 N NH2 . ARG . . 118 ? 195.637 164.210 225.297 1.00  86.46 0 A 1
ATOM   175 N N   . ASN . . 119 ? 201.644 159.356 227.712 1.00  90.07 0 A 1
ATOM   176 C CA  . ASN . . 119 ? 203.086 159.222 227.504 1.00  90.07 0 A 1
ATOM   177 C C   . ASN . . 119 ? 203.726 158.573 228.732 1.00  90.07 0 A 1
ATOM   178 O O   . ASN . . 119 ? 204.721 159.049 229.281 1.00  90.07 0 A 1
ATOM   179 C CB  . ASN . . 119 ? 203.736 160.569 227.170 1.00  90.07 0 A 1
ATOM   180 C CG  . ASN . . 119 ? 205.197 160.437 226.793 1.00  90.07 0 A 1
ATOM   181 N ND2 . ASN . . 119 ? 206.036 161.278 227.385 1.00  90.07 0 A 1
ATOM   182 O OD1 . ASN . . 119 ? 205.570 159.584 225.988 1.00  90.07 0 A 1
ATOM   183 N N   . SER . . 120 ? 203.124 157.467 229.161 1.00  90.07 0 A 1
ATOM   184 C CA  . SER . . 120 ? 203.488 156.731 230.365 1.00  90.07 0 A 1
ATOM   185 C C   . SER . . 120 ? 202.746 155.400 230.351 1.00  90.07 0 A 1
ATOM   186 O O   . SER . . 120 ? 201.592 155.348 229.911 1.00  90.07 0 A 1
ATOM   187 C CB  . SER . . 120 ? 203.133 157.531 231.618 1.00  90.07 0 A 1
ATOM   188 O OG  . SER . . 120 ? 201.858 158.135 231.483 1.00  90.07 0 A 1
ATOM   189 N N   . PRO . . 121 ? 203.352 154.317 230.845 1.00  88.73 0 A 1
ATOM   190 C CA  . PRO . . 121 ? 202.722 152.992 230.700 1.00  88.73 0 A 1
ATOM   191 C C   . PRO . . 121 ? 201.346 152.884 231.333 1.00  88.73 0 A 1
ATOM   192 O O   . PRO . . 121 ? 200.593 151.968 230.979 1.00  88.73 0 A 1
ATOM   193 C CB  . PRO . . 121 ? 203.725 152.051 231.382 1.00  88.73 0 A 1
ATOM   194 C CG  . PRO . . 121 ? 204.494 152.924 232.311 1.00  88.73 0 A 1
ATOM   195 C CD  . PRO . . 121 ? 204.587 154.260 231.646 1.00  88.73 0 A 1
ATOM   196 N N   . GLU . . 122 ? 200.993 153.783 232.254 1.00  89.80 0 A 1
ATOM   197 C CA  . GLU . . 122 ? 199.668 153.748 232.863 1.00  89.80 0 A 1
ATOM   198 C C   . GLU . . 122 ? 198.556 153.993 231.851 1.00  89.80 0 A 1
ATOM   199 O O   . GLU . . 122 ? 197.390 153.704 232.148 1.00  89.80 0 A 1
ATOM   200 C CB  . GLU . . 122 ? 199.581 154.784 233.985 1.00  89.80 0 A 1
ATOM   201 C CG  . GLU . . 122 ? 200.544 154.541 235.137 1.00  89.80 0 A 1
ATOM   202 C CD  . GLU . . 122 ? 201.214 155.814 235.613 1.00  89.80 0 A 1
ATOM   203 O OE1 . GLU . . 122 ? 202.411 156.005 235.310 1.00  89.80 0 A 1
ATOM   204 O OE2 . GLU . . 122 ? 200.545 156.626 236.285 1.00  89.80 -1 A 1
ATOM   205 N N   . PHE . . 123 ? 198.885 154.519 230.670 1.00  82.75 0 A 1
ATOM   206 C CA  . PHE . . 123 ? 197.891 154.836 229.649 1.00  82.75 0 A 1
ATOM   207 C C   . PHE . . 123 ? 197.732 153.712 228.628 1.00  82.75 0 A 1
ATOM   208 O O   . PHE . . 123 ? 196.626 153.197 228.439 1.00  82.75 0 A 1
ATOM   209 C CB  . PHE . . 123 ? 198.264 156.140 228.936 1.00  82.75 0 A 1
ATOM   210 C CG  . PHE . . 123 ? 197.142 156.733 228.137 1.00  82.75 0 A 1
ATOM   211 C CD1 . PHE . . 123 ? 195.955 157.088 228.748 1.00  82.75 0 A 1
ATOM   212 C CD2 . PHE . . 123 ? 197.272 156.930 226.772 1.00  82.75 0 A 1
ATOM   213 C CE1 . PHE . . 123 ? 194.919 157.633 228.021 1.00  82.75 0 A 1
ATOM   214 C CE2 . PHE . . 123 ? 196.237 157.476 226.038 1.00  82.75 0 A 1
ATOM   215 C CZ  . PHE . . 123 ? 195.060 157.827 226.663 1.00  82.75 0 A 1
ATOM   216 N N   . GLN . . 124 ? 198.833 153.319 227.979 1.00  80.36 0 A 1
ATOM   217 C CA  . GLN . . 124 ? 198.776 152.410 226.835 1.00  80.36 0 A 1
ATOM   218 C C   . GLN . . 124 ? 197.910 151.178 227.068 1.00  80.36 0 A 1
ATOM   219 O O   . GLN . . 124 ? 197.162 150.760 226.182 1.00  80.36 0 A 1
ATOM   220 C CB  . GLN . . 124 ? 200.191 151.990 226.429 1.00  80.36 0 A 1
ATOM   221 C CG  . GLN . . 124 ? 200.913 152.994 225.550 1.00  80.36 0 A 1
ATOM   222 C CD  . GLN . . 124 ? 201.783 153.947 226.329 1.00  80.36 0 A 1
ATOM   223 N NE2 . GLN . . 124 ? 202.953 154.253 225.789 1.00  80.36 0 A 1
ATOM   224 O OE1 . GLN . . 124 ? 201.408 154.407 227.405 1.00  80.36 0 A 1
ATOM   225 N N   . LYS . . 125 ? 197.953 150.594 228.260 1.00  77.99 0 A 1
ATOM   226 C CA  . LYS . . 125 ? 197.185 149.374 228.461 1.00  77.99 0 A 1
ATOM   227 C C   . LYS . . 125 ? 195.789 149.614 229.025 1.00  77.99 0 A 1
ATOM   228 O O   . LYS . . 125 ? 195.025 148.655 229.167 1.00  77.99 0 A 1
ATOM   229 C CB  . LYS . . 125 ? 197.968 148.395 229.340 1.00  77.99 0 A 1
ATOM   230 C CG  . LYS . . 125 ? 199.412 148.200 228.876 1.00  77.99 0 A 1
ATOM   231 C CD  . LYS . . 125 ? 199.536 147.564 227.477 1.00  77.99 0 A 1
ATOM   232 C CE  . LYS . . 125 ? 198.461 146.518 227.163 1.00  77.99 0 A 1
ATOM   233 N NZ  . LYS . . 125 ? 198.944 145.484 226.206 1.00  77.99 1 A 1
ATOM   234 N N   . LEU . . 126 ? 195.429 150.861 229.333 1.00  77.33 0 A 1
ATOM   235 C CA  . LEU . . 126 ? 194.015 151.211 229.433 1.00  77.33 0 A 1
ATOM   236 C C   . LEU . . 126 ? 193.444 151.488 228.046 1.00  77.33 0 A 1
ATOM   237 O O   . LEU . . 126 ? 192.281 151.178 227.762 1.00  77.33 0 A 1
ATOM   238 C CB  . LEU . . 126 ? 193.838 152.420 230.354 1.00  77.33 0 A 1
ATOM   239 C CG  . LEU . . 126 ? 192.535 153.225 230.296 1.00  77.33 0 A 1
ATOM   240 C CD1 . LEU . . 126 ? 191.315 152.345 230.536 1.00  77.33 0 A 1
ATOM   241 C CD2 . LEU . . 126 ? 192.576 154.362 231.302 1.00  77.33 0 A 1
ATOM   242 N N   . LEU . . 127 ? 194.265 152.070 227.173 1.00  73.96 0 A 1
ATOM   243 C CA  . LEU . . 127 ? 193.923 152.151 225.758 1.00  73.96 0 A 1
ATOM   244 C C   . LEU . . 127 ? 193.759 150.762 225.150 1.00  73.96 0 A 1
ATOM   245 O O   . LEU . . 127 ? 192.942 150.568 224.242 1.00  73.96 0 A 1
ATOM   246 C CB  . LEU . . 127 ? 194.999 152.940 225.012 1.00  73.96 0 A 1
ATOM   247 C CG  . LEU . . 127 ? 194.671 153.407 223.594 1.00  73.96 0 A 1
ATOM   248 C CD1 . LEU . . 127 ? 193.210 153.803 223.490 1.00  73.96 0 A 1
ATOM   249 C CD2 . LEU . . 127 ? 195.572 154.563 223.206 1.00  73.96 0 A 1
ATOM   250 N N   . GLY . . 128 ? 194.524 149.790 225.646 1.00  72.79 0 A 1
ATOM   251 C CA  . GLY . . 128 ? 194.418 148.404 225.234 1.00  72.79 0 A 1
ATOM   252 C C   . GLY . . 128 ? 193.124 147.742 225.660 1.00  72.79 0 A 1
ATOM   253 O O   . GLY . . 128 ? 192.800 146.642 225.209 1.00  72.79 0 A 1
ATOM   254 N N   . ILE . . 129 ? 192.385 148.392 226.552 1.00  71.95 0 A 1
ATOM   255 C CA  . ILE . . 129 ? 191.024 147.993 226.851 1.00  71.95 0 A 1
ATOM   256 C C   . ILE . . 129 ? 190.009 148.826 226.079 1.00  71.95 0 A 1
ATOM   257 O O   . ILE . . 129 ? 189.022 148.275 225.578 1.00  71.95 0 A 1
ATOM   258 C CB  . ILE . . 129 ? 190.747 148.069 228.369 1.00  71.95 0 A 1
ATOM   259 C CG1 . ILE . . 129 ? 191.528 146.984 229.111 1.00  71.95 0 A 1
ATOM   260 C CG2 . ILE . . 129 ? 189.261 147.935 228.652 1.00  71.95 0 A 1
ATOM   261 C CD1 . ILE . . 129 ? 192.255 147.490 230.339 1.00  71.95 0 A 1
ATOM   262 N N   . ALA . . 130 ? 190.240 150.132 225.953 1.00  71.26 0 A 1
ATOM   263 C CA  . ALA . . 130 ? 189.318 150.990 225.217 1.00  71.26 0 A 1
ATOM   264 C C   . ALA . . 130 ? 189.155 150.521 223.777 1.00  71.26 0 A 1
ATOM   265 O O   . ALA . . 130 ? 188.035 150.452 223.259 1.00  71.26 0 A 1
ATOM   266 C CB  . ALA . . 130 ? 189.805 152.436 225.253 1.00  71.26 0 A 1
ATOM   267 N N   . MET . . 131 ? 190.263 150.187 223.111 1.00  69.12 0 A 1
ATOM   268 C CA  . MET . . 131 ? 190.165 149.802 221.707 1.00  69.12 0 A 1
ATOM   269 C C   . MET . . 131 ? 189.636 148.382 221.550 1.00  69.12 0 A 1
ATOM   270 O O   . MET . . 131 ? 188.858 148.108 220.630 1.00  69.12 0 A 1
ATOM   271 C CB  . MET . . 131 ? 191.517 149.960 221.015 1.00  69.12 0 A 1
ATOM   272 C CG  . MET . . 131 ? 191.996 151.400 220.922 1.00  69.12 0 A 1
ATOM   273 S SD  . MET . . 131 ? 191.136 152.352 219.653 1.00  69.12 0 A 1
ATOM   274 C CE  . MET . . 131 ? 191.836 151.659 218.157 1.00  69.12 0 A 1
ATOM   275 N N   . GLU . . 132 ? 190.036 147.462 222.433 1.00  68.82 0 A 1
ATOM   276 C CA  . GLU . . 132 ? 189.490 146.109 222.357 1.00  68.82 0 A 1
ATOM   277 C C   . GLU . . 132 ? 188.005 146.072 222.694 1.00  68.82 0 A 1
ATOM   278 O O   . GLU . . 132 ? 187.308 145.134 222.292 1.00  68.82 0 A 1
ATOM   279 C CB  . GLU . . 132 ? 190.253 145.157 223.276 1.00  68.82 0 A 1
ATOM   280 C CG  . GLU . . 132 ? 191.368 144.378 222.594 1.00  68.82 0 A 1
ATOM   281 C CD  . GLU . . 132 ? 192.421 145.264 221.970 1.00  68.82 0 A 1
ATOM   282 O OE1 . GLU . . 132 ? 193.172 145.897 222.728 1.00  68.82 0 A 1
ATOM   283 O OE2 . GLU . . 132 ? 192.502 145.324 220.723 1.00  68.82 -1 A 1
ATOM   284 N N   . LEU . . 133 ? 187.502 147.069 223.422 1.00  70.22 0 A 1
ATOM   285 C CA  . LEU . . 133 ? 186.079 147.129 223.728 1.00  70.22 0 A 1
ATOM   286 C C   . LEU . . 133 ? 185.277 147.860 222.659 1.00  70.22 0 A 1
ATOM   287 O O   . LEU . . 133 ? 184.184 147.413 222.300 1.00  70.22 0 A 1
ATOM   288 C CB  . LEU . . 133 ? 185.861 147.805 225.082 1.00  70.22 0 A 1
ATOM   289 C CG  . LEU . . 133 ? 184.397 147.991 225.483 1.00  70.22 0 A 1
ATOM   290 C CD1 . LEU . . 133 ? 183.705 146.651 225.638 1.00  70.22 0 A 1
ATOM   291 C CD2 . LEU . . 133 ? 184.298 148.802 226.766 1.00  70.22 0 A 1
ATOM   292 N N   . PHE . . 134 ? 185.806 148.980 222.157 1.00  68.94 0 A 1
ATOM   293 C CA  . PHE . . 134 ? 185.042 149.772 221.157 1.00  68.94 0 A 1
ATOM   294 C C   . PHE . . 134 ? 184.891 148.916 219.902 1.00  68.94 0 A 1
ATOM   295 O O   . PHE . . 134 ? 183.869 149.061 219.216 1.00  68.94 0 A 1
ATOM   296 C CB  . PHE . . 134 ? 185.701 151.118 220.845 1.00  68.94 0 A 1
ATOM   297 C CG  . PHE . . 134 ? 185.782 152.064 222.015 1.00  68.94 0 A 1
ATOM   298 C CD1 . PHE . . 134 ? 184.985 151.881 223.134 1.00  68.94 0 A 1
ATOM   299 C CD2 . PHE . . 134 ? 186.677 153.120 222.012 1.00  68.94 0 A 1
ATOM   300 C CE1 . PHE . . 134 ? 185.074 152.731 224.222 1.00  68.94 0 A 1
ATOM   301 C CE2 . PHE . . 134 ? 186.766 153.969 223.101 1.00  68.94 0 A 1
ATOM   302 C CZ  . PHE . . 134 ? 185.966 153.774 224.202 1.00  68.94 0 A 1
ATOM   303 N N   . LEU . . 135 ? 185.863 148.031 219.649 1.00  65.39 0 A 1
ATOM   304 C CA  . LEU . . 135 ? 185.798 147.127 218.469 1.00  65.39 0 A 1
ATOM   305 C C   . LEU . . 135 ? 184.946 145.901 218.811 1.00  65.39 0 A 1
ATOM   306 O O   . LEU . . 135 ? 184.640 145.127 217.888 1.00  65.39 0 A 1
ATOM   307 C CB  . LEU . . 135 ? 187.217 146.751 218.033 1.00  65.39 0 A 1
ATOM   308 C CG  . LEU . . 135 ? 187.994 147.883 217.362 1.00  65.39 0 A 1
ATOM   309 C CD1 . LEU . . 135 ? 189.469 147.540 217.223 1.00  65.39 0 A 1
ATOM   310 C CD2 . LEU . . 135 ? 187.390 148.227 216.011 1.00  65.39 0 A 1
ATOM   311 N N   . LEU . . 136 ? 184.582 145.728 220.084 1.00  68.85 0 A 1
ATOM   312 C CA  . LEU . . 136 ? 183.661 144.627 220.470 1.00  68.85 0 A 1
ATOM   313 C C   . LEU . . 136 ? 182.235 145.188 220.435 1.00  68.85 0 A 1
ATOM   314 O O   . LEU . . 136 ? 181.331 144.465 219.966 1.00  68.85 0 A 1
ATOM   315 C CB  . LEU . . 136 ? 184.034 144.132 221.870 1.00  68.85 0 A 1
ATOM   316 C CG  . LEU . . 136 ? 183.193 142.980 222.415 1.00  68.85 0 A 1
ATOM   317 C CD1 . LEU . . 136 ? 183.610 141.661 221.784 1.00  68.85 0 A 1
ATOM   318 C CD2 . LEU . . 136 ? 183.299 142.906 223.930 1.00  68.85 0 A 1
ATOM   319 N N   . CYS . . 137 ? 182.045 146.429 220.905 1.00  71.19 0 A 1
ATOM   320 C CA  . CYS . . 137 ? 180.706 147.067 220.800 1.00  71.19 0 A 1
ATOM   321 C C   . CYS . . 137 ? 180.368 147.191 219.307 1.00  71.19 0 A 1
ATOM   322 O O   . CYS . . 137 ? 179.224 147.565 219.010 1.00  71.19 0 A 1
ATOM   323 C CB  . CYS . . 137 ? 180.649 148.469 221.412 1.00  71.19 0 A 1
ATOM   324 S SG  . CYS . . 137 ? 181.423 148.750 223.031 1.00  71.19 0 A 1
ATOM   325 N N   . SER . . 138 ? 181.316 146.880 218.408 1.00  66.97 0 A 1
ATOM   326 C CA  . SER . . 138 ? 181.110 147.048 216.977 1.00  66.97 0 A 1
ATOM   327 C C   . SER . . 138 ? 180.324 145.901 216.352 1.00  66.97 0 A 1
ATOM   328 O O   . SER . . 138 ? 179.722 146.087 215.291 1.00  66.97 0 A 1
ATOM   329 C CB  . SER . . 138 ? 182.461 147.193 216.277 1.00  66.97 0 A 1
ATOM   330 O OG  . SER . . 138 ? 183.207 148.260 216.835 1.00  66.97 0 A 1
ATOM   331 N N   . ASP . . 139 ? 180.313 144.732 216.983 1.00  67.98 0 A 1
ATOM   332 C CA  . ASP . . 139 ? 179.606 143.554 216.492 1.00  67.98 0 A 1
ATOM   333 C C   . ASP . . 139 ? 178.469 143.202 217.446 1.00  67.98 0 A 1
ATOM   334 O O   . ASP . . 139 ? 178.282 142.049 217.838 1.00  67.98 0 A 1
ATOM   335 C CB  . ASP . . 139 ? 180.567 142.379 216.311 1.00  67.98 0 A 1
ATOM   336 C CG  . ASP . . 139 ? 179.916 141.178 215.642 1.00  67.98 0 A 1
ATOM   337 O OD1 . ASP . . 139 ? 179.722 141.213 214.408 1.00  67.98 0 A 1
ATOM   338 O OD2 . ASP . . 139 ? 179.600 140.198 216.351 1.00  67.98 -1 A 1
ATOM   339 N N   . ASP . . 140 ? 177.730 144.218 217.871 1.00  74.43 0 A 1
ATOM   340 C CA  . ASP . . 140 ? 176.669 144.045 218.847 1.00  74.43 0 A 1
ATOM   341 C C   . ASP . . 140 ? 175.334 143.802 218.157 1.00  74.43 0 A 1
ATOM   342 O O   . ASP . . 140 ? 175.101 144.240 217.026 1.00  74.43 0 A 1
ATOM   343 C CB  . ASP . . 140 ? 176.571 145.271 219.750 1.00  74.43 0 A 1
ATOM   344 C CG  . ASP . . 140 ? 177.343 145.103 221.041 1.00  74.43 0 A 1
ATOM   345 O OD1 . ASP . . 140 ? 178.019 144.065 221.203 1.00  74.43 0 A 1
ATOM   346 O OD2 . ASP . . 140 ? 177.279 146.011 221.894 1.00  74.43 -1 A 1
ATOM   347 N N   . ALA . . 141 ? 174.448 143.102 218.863 1.00  79.51 0 A 1
ATOM   348 C CA  . ALA . . 141 ? 173.137 142.755 218.336 1.00  79.51 0 A 1
ATOM   349 C C   . ALA . . 141 ? 172.187 143.942 218.257 1.00  79.51 0 A 1
ATOM   350 O O   . ALA . . 141 ? 171.060 143.773 217.779 1.00  79.51 0 A 1
ATOM   351 C CB  . ALA . . 141 ? 172.517 141.648 219.191 1.00  79.51 0 A 1
ATOM   352 N N   . GLU . . 142 ? 172.601 145.125 218.705 1.00  79.75 0 A 1
ATOM   353 C CA  . GLU . . 142 ? 171.736 146.293 218.761 1.00  79.75 0 A 1
ATOM   354 C C   . GLU . . 142 ? 172.322 147.422 217.926 1.00  79.75 0 A 1
ATOM   355 O O   . GLU . . 142 ? 173.542 147.565 217.810 1.00  79.75 0 A 1
ATOM   356 C CB  . GLU . . 142 ? 171.528 146.760 220.204 1.00  79.75 0 A 1
ATOM   357 C CG  . GLU . . 142 ? 170.574 147.935 220.336 1.00  79.75 0 A 1
ATOM   358 C CD  . GLU . . 142 ? 170.347 148.348 221.777 1.00  79.75 0 A 1
ATOM   359 O OE1 . GLU . . 142 ? 170.967 147.738 222.671 1.00  79.75 0 A 1
ATOM   360 O OE2 . GLU . . 142 ? 169.551 149.281 222.014 1.00  79.75 -1 A 1
ATOM   361 N N   . SER . . 143 ? 171.429 148.232 217.353 1.00  77.84 0 A 1
ATOM   362 C CA  . SER . . 143 ? 171.845 149.233 216.377 1.00  77.84 0 A 1
ATOM   363 C C   . SER . . 143 ? 172.682 150.329 217.025 1.00  77.84 0 A 1
ATOM   364 O O   . SER . . 143 ? 173.854 150.514 216.681 1.00  77.84 0 A 1
ATOM   365 C CB  . SER . . 143 ? 170.618 149.830 215.687 1.00  77.84 0 A 1
ATOM   366 O OG  . SER . . 143 ? 170.983 150.489 214.486 1.00  77.84 0 A 1
ATOM   367 N N   . ASP . . 144 ? 172.098 151.062 217.976 1.00  78.78 0 A 1
ATOM   368 C CA  . ASP . . 144 ? 172.776 152.231 218.528 1.00  78.78 0 A 1
ATOM   369 C C   . ASP . . 144 ? 173.900 151.859 219.483 1.00  78.78 0 A 1
ATOM   370 O O   . ASP . . 144 ? 174.820 152.661 219.678 1.00  78.78 0 A 1
ATOM   371 C CB  . ASP . . 144 ? 171.766 153.139 219.231 1.00  78.78 0 A 1
ATOM   372 C CG  . ASP . . 144 ? 170.846 153.845 218.259 1.00  78.78 0 A 1
ATOM   373 O OD1 . ASP . . 144 ? 171.161 153.862 217.051 1.00  78.78 0 A 1
ATOM   374 O OD2 . ASP . . 144 ? 169.806 154.380 218.703 1.00  78.78 -1 A 1
ATOM   375 N N   . VAL . . 145 ? 173.864 150.661 220.069 1.00  77.32 0 A 1
ATOM   376 C CA  . VAL . . 145 ? 174.992 150.190 220.862 1.00  77.32 0 A 1
ATOM   377 C C   . VAL . . 145 ? 176.210 149.934 219.988 1.00  77.32 0 A 1
ATOM   378 O O   . VAL . . 145 ? 177.317 149.739 220.505 1.00  77.32 0 A 1
ATOM   379 C CB  . VAL . . 145 ? 174.565 148.934 221.652 1.00  77.32 0 A 1
ATOM   380 C CG1 . VAL . . 145 ? 175.636 148.515 222.653 1.00  77.32 0 A 1
ATOM   381 C CG2 . VAL . . 145 ? 173.240 149.185 222.355 1.00  77.32 0 A 1
ATOM   382 N N   . ARG . . 146 ? 176.033 149.965 218.667 1.00  72.85 0 A 1
ATOM   383 C CA  . ARG . . 146 ? 177.133 149.988 217.715 1.00  72.85 0 A 1
ATOM   384 C C   . ARG . . 146 ? 177.436 151.387 217.205 1.00  72.85 0 A 1
ATOM   385 O O   . ARG . . 146 ? 178.590 151.679 216.873 1.00  72.85 0 A 1
ATOM   386 C CB  . ARG . . 146 ? 176.825 149.082 216.520 1.00  72.85 0 A 1
ATOM   387 C CG  . ARG . . 146 ? 176.679 147.618 216.872 1.00  72.85 0 A 1
ATOM   388 C CD  . ARG . . 146 ? 176.633 146.766 215.625 1.00  72.85 0 A 1
ATOM   389 N NE  . ARG . . 146 ? 175.704 147.294 214.632 1.00  72.85 0 A 1
ATOM   390 C CZ  . ARG . . 146 ? 174.451 146.879 214.490 1.00  72.85 0 A 1
ATOM   391 N NH1 . ARG . . 146 ? 173.973 145.929 215.280 1.00  72.85 1 A 1
ATOM   392 N NH2 . ARG . . 146 ? 173.674 147.413 213.558 1.00  72.85 0 A 1
ATOM   393 N N   . MET . . 147 ? 176.434 152.262 217.145 1.00  73.56 0 A 1
ATOM   394 C CA  . MET . . 147 ? 176.672 153.612 216.652 1.00  73.56 0 A 1
ATOM   395 C C   . MET . . 147 ? 177.464 154.436 217.658 1.00  73.56 0 A 1
ATOM   396 O O   . MET . . 147 ? 178.357 155.202 217.272 1.00  73.56 0 A 1
ATOM   397 C CB  . MET . . 147 ? 175.346 154.287 216.310 1.00  73.56 0 A 1
ATOM   398 C CG  . MET . . 147 ? 174.624 153.638 215.146 1.00  73.56 0 A 1
ATOM   399 S SD  . MET . . 147 ? 175.586 153.661 213.619 1.00  73.56 0 A 1
ATOM   400 C CE  . MET . . 147 ? 175.622 155.416 213.270 1.00  73.56 0 A 1
ATOM   401 N N   . VAL . . 148 ? 177.166 154.289 218.952 1.00  70.39 0 A 1
ATOM   402 C CA  . VAL . . 148 ? 178.012 154.940 219.948 1.00  70.39 0 A 1
ATOM   403 C C   . VAL . . 148 ? 179.413 154.349 219.913 1.00  70.39 0 A 1
ATOM   404 O O   . VAL . . 148 ? 180.401 155.054 220.150 1.00  70.39 0 A 1
ATOM   405 C CB  . VAL . . 148 ? 177.396 154.841 221.355 1.00  70.39 0 A 1
ATOM   406 C CG1 . VAL . . 148 ? 177.994 155.892 222.257 1.00  70.39 0 A 1
ATOM   407 C CG2 . VAL . . 148 ? 175.897 155.027 221.293 1.00  70.39 0 A 1
ATOM   408 N N   . ALA . . 149 ? 179.529 153.060 219.590 1.00  68.57 0 A 1
ATOM   409 C CA  . ALA . . 149 ? 180.842 152.442 219.448 1.00  68.57 0 A 1
ATOM   410 C C   . ALA . . 149 ? 181.637 153.094 218.326 1.00  68.57 0 A 1
ATOM   411 O O   . ALA . . 149 ? 182.816 153.415 218.494 1.00  68.57 0 A 1
ATOM   412 C CB  . ALA . . 149 ? 180.687 150.946 219.190 1.00  68.57 0 A 1
ATOM   413 N N   . ASP . . 150 ? 181.006 153.286 217.167 1.00  65.15 0 A 1
ATOM   414 C CA  . ASP . . 150 ? 181.687 153.942 216.055 1.00  65.15 0 A 1
ATOM   415 C C   . ASP . . 150 ? 182.063 155.374 216.413 1.00  65.15 0 A 1
ATOM   416 O O   . ASP . . 150 ? 183.190 155.818 216.155 1.00  65.15 0 A 1
ATOM   417 C CB  . ASP . . 150 ? 180.809 153.921 214.806 1.00  65.15 0 A 1
ATOM   418 C CG  . ASP . . 150 ? 180.233 152.555 214.523 1.00  65.15 0 A 1
ATOM   419 O OD1 . ASP . . 150 ? 180.815 151.555 214.992 1.00  65.15 0 A 1
ATOM   420 O OD2 . ASP . . 150 ? 179.194 152.482 213.835 1.00  65.15 -1 A 1
ATOM   421 N N   . GLU . . 151 ? 181.125 156.111 217.011 1.00  62.58 0 A 1
ATOM   422 C CA  . GLU . . 151 ? 181.376 157.505 217.356 1.00  62.58 0 A 1
ATOM   423 C C   . GLU . . 151 ? 182.556 157.636 218.312 1.00  62.58 0 A 1
ATOM   424 O O   . GLU . . 151 ? 183.429 158.488 218.115 1.00  62.58 0 A 1
ATOM   425 C CB  . GLU . . 151 ? 180.113 158.118 217.959 1.00  62.58 0 A 1
ATOM   426 C CG  . GLU . . 151 ? 180.126 159.627 218.049 1.00  62.58 0 A 1
ATOM   427 C CD  . GLU . . 151 ? 178.771 160.247 217.760 1.00  62.58 0 A 1
ATOM   428 O OE1 . GLU . . 151 ? 178.089 159.780 216.824 1.00  62.58 0 A 1
ATOM   429 O OE2 . GLU . . 151 ? 178.389 161.200 218.470 1.00  62.58 -1 A 1
ATOM   430 N N   . CYS . . 152 ? 182.619 156.728 219.275 1.00  64.30 0 A 1
ATOM   431 C CA  . CYS . . 152 ? 183.686 156.827 220.294 1.00  64.30 0 A 1
ATOM   432 C C   . CYS . . 152 ? 184.990 156.253 219.751 1.00  64.30 0 A 1
ATOM   433 O O   . CYS . . 152 ? 186.049 156.685 220.221 1.00  64.30 0 A 1
ATOM   434 C CB  . CYS . . 152 ? 183.208 156.186 221.580 1.00  64.30 0 A 1
ATOM   435 S SG  . CYS . . 152 ? 182.298 157.412 222.553 1.00  64.30 0 A 1
ATOM   436 N N   . LEU . . 153 ? 184.913 155.314 218.807 1.00  58.01 0 A 1
ATOM   437 C CA  . LEU . . 153 ? 186.160 154.841 218.158 1.00  58.01 0 A 1
ATOM   438 C C   . LEU . . 153 ? 186.747 156.065 217.460 1.00  58.01 0 A 1
ATOM   439 O O   . LEU . . 153 ? 187.914 156.378 217.720 1.00  58.01 0 A 1
ATOM   440 C CB  . LEU . . 153 ? 185.812 153.768 217.125 1.00  58.01 0 A 1
ATOM   441 C CG  . LEU . . 153 ? 185.218 152.477 217.678 1.00  58.01 0 A 1
ATOM   442 C CD1 . LEU . . 153 ? 184.780 151.558 216.550 1.00  58.01 0 A 1
ATOM   443 C CD2 . LEU . . 153 ? 186.202 151.775 218.600 1.00  58.01 0 A 1
ATOM   444 N N   . ASN . . 154 ? 185.930 156.756 216.659 1.00  51.67 0 A 1
ATOM   445 C CA  . ASN . . 154 ? 186.409 157.943 215.903 1.00  51.67 0 A 1
ATOM   446 C C   . ASN . . 154 ? 186.940 159.012 216.869 1.00  51.67 0 A 1
ATOM   447 O O   . ASN . . 154 ? 187.999 159.584 216.566 1.00  51.67 0 A 1
ATOM   448 C CB  . ASN . . 154 ? 185.323 158.513 214.989 1.00  51.67 0 A 1
ATOM   449 C CG  . ASN . . 154 ? 184.904 157.557 213.894 1.00  51.67 0 A 1
ATOM   450 N ND2 . ASN . . 154 ? 183.627 157.556 213.559 1.00  51.67 0 A 1
ATOM   451 O OD1 . ASN . . 154 ? 185.729 156.826 213.351 1.00  51.67 0 A 1
ATOM   452 N N   . LYS . . 155 ? 186.226 159.282 217.970 1.00  52.88 0 A 1
ATOM   453 C CA  . LYS . . 155 ? 186.686 160.293 218.918 1.00  52.88 0 A 1
ATOM   454 C C   . LYS . . 155 ? 188.048 159.932 219.493 1.00  52.88 0 A 1
ATOM   455 O O   . LYS . . 155 ? 188.971 160.754 219.495 1.00  52.88 0 A 1
ATOM   456 C CB  . LYS . . 155 ? 185.668 160.467 220.044 1.00  52.88 0 A 1
ATOM   457 C CG  . LYS . . 155 ? 184.368 161.110 219.627 1.00  52.88 0 A 1
ATOM   458 C CD  . LYS . . 155 ? 183.644 161.698 220.826 1.00  52.88 0 A 1
ATOM   459 C CE  . LYS . . 155 ? 184.464 162.789 221.488 1.00  52.88 0 A 1
ATOM   460 N NZ  . LYS . . 155 ? 183.699 163.476 222.564 1.00  52.88 1 A 1
ATOM   461 N N   . VAL . . 156 ? 188.187 158.708 220.004 1.00  54.54 0 A 1
ATOM   462 C CA  . VAL . . 156 ? 189.450 158.284 220.598 1.00  54.54 0 A 1
ATOM   463 C C   . VAL . . 156 ? 190.565 158.326 219.560 1.00  54.54 0 A 1
ATOM   464 O O   . VAL . . 156 ? 191.702 158.698 219.866 1.00  54.54 0 A 1
ATOM   465 C CB  . VAL . . 156 ? 189.303 156.887 221.228 1.00  54.54 0 A 1
ATOM   466 C CG1 . VAL . . 156 ? 190.657 156.278 221.502 1.00  54.54 0 A 1
ATOM   467 C CG2 . VAL . . 156 ? 188.500 156.978 222.507 1.00  54.54 0 A 1
ATOM   468 N N   . ILE . . 157 ? 190.253 157.971 218.312 1.00  51.48 0 A 1
ATOM   469 C CA  . ILE . . 157 ? 191.277 158.001 217.271 1.00  51.48 0 A 1
ATOM   470 C C   . ILE . . 157 ? 191.708 159.433 216.987 1.00  51.48 0 A 1
ATOM   471 O O   . ILE . . 157 ? 192.894 159.769 217.066 1.00  51.48 0 A 1
ATOM   472 C CB  . ILE . . 157 ? 190.779 157.301 215.994 1.00  51.48 0 A 1
ATOM   473 C CG1 . ILE . . 157 ? 190.660 155.790 216.211 1.00  51.48 0 A 1
ATOM   474 C CG2 . ILE . . 157 ? 191.719 157.591 214.842 1.00  51.48 0 A 1
ATOM   475 C CD1 . ILE . . 157 ? 191.967 155.103 216.468 1.00  51.48 0 A 1
ATOM   476 N N   . LYS . . 158 ? 190.750 160.303 216.659 1.00  48.46 0 A 1
ATOM   477 C CA  . LYS . . 158 ? 191.087 161.650 216.217 1.00  48.46 0 A 1
ATOM   478 C C   . LYS . . 158 ? 191.663 162.512 217.328 1.00  48.46 0 A 1
ATOM   479 O O   . LYS . . 158 ? 192.462 163.409 217.044 1.00  48.46 0 A 1
ATOM   480 C CB  . LYS . . 158 ? 189.858 162.330 215.621 1.00  48.46 0 A 1
ATOM   481 C CG  . LYS . . 158 ? 190.138 163.025 214.312 1.00  48.46 0 A 1
ATOM   482 C CD  . LYS . . 158 ? 188.869 163.236 213.525 1.00  48.46 0 A 1
ATOM   483 C CE  . LYS . . 158 ? 189.170 163.474 212.062 1.00  48.46 0 A 1
ATOM   484 N NZ  . LYS . . 158 ? 187.929 163.608 211.250 1.00  48.46 1 A 1
ATOM   485 N N   . ALA . . 159 ? 191.278 162.270 218.580 1.00  53.11 0 A 1
ATOM   486 C CA  . ALA . . 159 ? 191.835 163.029 219.689 1.00  53.11 0 A 1
ATOM   487 C C   . ALA . . 159 ? 193.246 162.591 220.047 1.00  53.11 0 A 1
ATOM   488 O O   . ALA . . 159 ? 194.026 163.409 220.547 1.00  53.11 0 A 1
ATOM   489 C CB  . ALA . . 159 ? 190.931 162.905 220.916 1.00  53.11 0 A 1
ATOM   490 N N   . LEU . . 160 ? 193.595 161.328 219.806 1.00  57.65 0 A 1
ATOM   491 C CA  . LEU . . 160 ? 194.917 160.806 220.131 1.00  57.65 0 A 1
ATOM   492 C C   . LEU . . 160 ? 195.723 160.480 218.882 1.00  57.65 0 A 1
ATOM   493 O O   . LEU . . 160 ? 196.654 159.674 218.947 1.00  57.65 0 A 1
ATOM   494 C CB  . LEU . . 160 ? 194.808 159.564 221.017 1.00  57.65 0 A 1
ATOM   495 C CG  . LEU . . 160 ? 193.710 159.527 222.075 1.00  57.65 0 A 1
ATOM   496 C CD1 . LEU . . 160 ? 193.779 158.223 222.845 1.00  57.65 0 A 1
ATOM   497 C CD2 . LEU . . 160 ? 193.813 160.712 223.012 1.00  57.65 0 A 1
ATOM   498 N N   . MET . . 161 ? 195.381 161.084 217.746 1.00  57.01 0 A 1
ATOM   499 C CA  . MET . . 161 ? 196.010 160.744 216.478 1.00  57.01 0 A 1
ATOM   500 C C   . MET . . 161 ? 197.512 160.990 216.525 1.00  57.01 0 A 1
ATOM   501 O O   . MET . . 161 ? 198.302 160.043 216.523 1.00  57.01 0 A 1
ATOM   502 C CB  . MET . . 161 ? 195.376 161.550 215.343 1.00  57.01 0 A 1
ATOM   503 C CG  . MET . . 161 ? 193.941 161.181 215.038 1.00  57.01 0 A 1
ATOM   504 S SD  . MET . . 161 ? 193.235 162.227 213.753 1.00  57.01 0 A 1
ATOM   505 C CE  . MET . . 161 ? 194.095 161.617 212.308 1.00  57.01 0 A 1
ATOM   506 N N   . ASP . . 162 ? 197.915 162.259 216.619 1.00  59.76 0 A 1
ATOM   507 C CA  . ASP . . 162 ? 199.337 162.579 216.599 1.00  59.76 0 A 1
ATOM   508 C C   . ASP . . 162 ? 200.010 162.225 217.918 1.00  59.76 0 A 1
ATOM   509 O O   . ASP . . 162 ? 201.221 161.976 217.951 1.00  59.76 0 A 1
ATOM   510 C CB  . ASP . . 162 ? 199.531 164.060 216.272 1.00  59.76 0 A 1
ATOM   511 C CG  . ASP . . 162 ? 200.974 164.502 216.403 1.00  59.76 0 A 1
ATOM   512 O OD1 . ASP . . 162 ? 201.818 164.022 215.618 1.00  59.76 0 A 1
ATOM   513 O OD2 . ASP . . 162 ? 201.264 165.333 217.292 1.00  59.76 -1 A 1
ATOM   514 N N   . SER . . 163 ? 199.249 162.193 219.008 1.00  62.36 0 A 1
ATOM   515 C CA  . SER . . 163 ? 199.792 161.841 220.312 1.00  62.36 0 A 1
ATOM   516 C C   . SER . . 163 ? 200.238 160.385 220.360 1.00  62.36 0 A 1
ATOM   517 O O   . SER . . 163 ? 201.401 160.098 220.662 1.00  62.36 0 A 1
ATOM   518 C CB  . SER . . 163 ? 198.759 162.115 221.405 1.00  62.36 0 A 1
ATOM   519 O OG  . SER . . 163 ? 197.621 161.289 221.245 1.00  62.36 0 A 1
ATOM   520 N N   . ASN . . 164 ? 199.325 159.457 220.069 1.00  62.55 0 A 1
ATOM   521 C CA  . ASN . . 164 ? 199.576 158.027 220.238 1.00  62.55 0 A 1
ATOM   522 C C   . ASN . . 164 ? 199.085 157.254 219.016 1.00  62.55 0 A 1
ATOM   523 O O   . ASN . . 164 ? 198.363 156.266 219.128 1.00  62.55 0 A 1
ATOM   524 C CB  . ASN . . 164 ? 198.916 157.510 221.513 1.00  62.55 0 A 1
ATOM   525 C CG  . ASN . . 164 ? 199.607 158.005 222.761 1.00  62.55 0 A 1
ATOM   526 N ND2 . ASN . . 164 ? 198.879 158.024 223.868 1.00  62.55 0 A 1
ATOM   527 O OD1 . ASN . . 164 ? 200.781 158.371 222.734 1.00  62.55 0 A 1
ATOM   528 N N   . LEU . . 165 ? 199.481 157.712 217.832 1.00  58.78 0 A 1
ATOM   529 C CA  . LEU . . 165 ? 199.118 157.037 216.593 1.00  58.78 0 A 1
ATOM   530 C C   . LEU . . 165 ? 199.596 155.582 216.545 1.00  58.78 0 A 1
ATOM   531 O O   . LEU . . 165 ? 198.771 154.694 216.299 1.00  58.78 0 A 1
ATOM   532 C CB  . LEU . . 165 ? 199.648 157.829 215.393 1.00  58.78 0 A 1
ATOM   533 C CG  . LEU . . 165 ? 199.206 157.407 213.994 1.00  58.78 0 A 1
ATOM   534 C CD1 . LEU . . 165 ? 200.159 156.376 213.399 1.00  58.78 0 A 1
ATOM   535 C CD2 . LEU . . 165 ? 197.775 156.898 214.005 1.00  58.78 0 A 1
ATOM   536 N N   . PRO . . 166 ? 200.893 155.287 216.743 1.00  60.31 0 A 1
ATOM   537 C CA  . PRO . . 166 ? 201.345 153.888 216.587 1.00  60.31 0 A 1
ATOM   538 C C   . PRO . . 166 ? 200.608 152.886 217.463 1.00  60.31 0 A 1
ATOM   539 O O   . PRO . . 166 ? 200.394 151.742 217.042 1.00  60.31 0 A 1
ATOM   540 C CB  . PRO . . 166 ? 202.837 153.957 216.950 1.00  60.31 0 A 1
ATOM   541 C CG  . PRO . . 166 ? 203.016 155.245 217.655 1.00  60.31 0 A 1
ATOM   542 C CD  . PRO . . 166 ? 202.027 156.175 217.050 1.00  60.31 0 A 1
ATOM   543 N N   . ARG . . 167 ? 200.228 153.311 218.672 1.00  64.42 0 A 1
ATOM   544 C CA  . ARG . . 167 ? 199.468 152.426 219.593 1.00  64.42 0 A 1
ATOM   545 C C   . ARG . . 167 ? 198.153 152.048 218.911 1.00  64.42 0 A 1
ATOM   546 O O   . ARG . . 167 ? 197.874 150.843 218.818 1.00  64.42 0 A 1
ATOM   547 C CB  . ARG . . 167 ? 199.211 153.144 220.921 1.00  64.42 0 A 1
ATOM   548 C CG  . ARG . . 167 ? 198.336 152.365 221.892 1.00  64.42 0 A 1
ATOM   549 C CD  . ARG . . 167 ? 199.058 151.179 222.496 1.00  64.42 0 A 1
ATOM   550 N NE  . ARG . . 167 ? 198.155 150.084 222.819 1.00  64.42 0 A 1
ATOM   551 C CZ  . ARG . . 167 ? 198.471 149.069 223.610 1.00  64.42 0 A 1
ATOM   552 N NH1 . ARG . . 167 ? 197.589 148.114 223.848 1.00  64.42 1 A 1
ATOM   553 N NH2 . ARG . . 167 ? 199.669 149.013 224.163 1.00  64.42 0 A 1
ATOM   554 N N   . LEU . . 168 ? 197.397 153.043 218.439 1.00  58.74 0 A 1
ATOM   555 C CA  . LEU . . 168 ? 196.127 152.782 217.772 1.00  58.74 0 A 1
ATOM   556 C C   . LEU . . 168 ? 196.328 151.922 216.535 1.00  58.74 0 A 1
ATOM   557 O O   . LEU . . 168 ? 195.508 151.046 216.236 1.00  58.74 0 A 1
ATOM   558 C CB  . LEU . . 168 ? 195.448 154.096 217.399 1.00  58.74 0 A 1
ATOM   559 C CG  . LEU . . 168 ? 195.450 155.193 218.457 1.00  58.74 0 A 1
ATOM   560 C CD1 . LEU . . 168 ? 194.988 156.506 217.851 1.00  58.74 0 A 1
ATOM   561 C CD2 . LEU . . 168 ? 194.577 154.803 219.630 1.00  58.74 0 A 1
ATOM   562 N N   . GLN . . 169 ? 197.414 152.163 215.800 1.00  54.17 0 A 1
ATOM   563 C CA  . GLN . . 169 ? 197.698 151.363 214.617 1.00  54.17 0 A 1
ATOM   564 C C   . GLN . . 169 ? 197.863 149.893 214.976 1.00  54.17 0 A 1
ATOM   565 O O   . GLN . . 169 ? 197.294 149.017 214.316 1.00  54.17 0 A 1
ATOM   566 C CB  . GLN . . 169 ? 198.948 151.896 213.920 1.00  54.17 0 A 1
ATOM   567 C CG  . GLN . . 169 ? 198.825 151.979 212.413 1.00  54.17 0 A 1
ATOM   568 C CD  . GLN . . 169 ? 197.744 152.935 211.983 1.00  54.17 0 A 1
ATOM   569 N NE2 . GLN . . 169 ? 197.512 153.970 212.784 1.00  54.17 0 A 1
ATOM   570 O OE1 . GLN . . 169 ? 197.119 152.747 210.942 1.00  54.17 0 A 1
ATOM   571 N N   . LEU . . 170 ? 198.631 149.604 216.028 1.00  57.21 0 A 1
ATOM   572 C CA  . LEU . . 170 ? 198.777 148.218 216.464 1.00  57.21 0 A 1
ATOM   573 C C   . LEU . . 170 ? 197.455 147.653 216.967 1.00  57.21 0 A 1
ATOM   574 O O   . LEU . . 170 ? 197.129 146.489 216.709 1.00  57.21 0 A 1
ATOM   575 C CB  . LEU . . 170 ? 199.853 148.113 217.543 1.00  57.21 0 A 1
ATOM   576 C CG  . LEU . . 170 ? 201.249 147.759 217.028 1.00  57.21 0 A 1
ATOM   577 C CD1 . LEU . . 170 ? 202.138 147.244 218.153 1.00  57.21 0 A 1
ATOM   578 C CD2 . LEU . . 170 ? 201.159 146.737 215.903 1.00  57.21 0 A 1
ATOM   579 N N   . GLU . . 171 ? 196.676 148.470 217.674 1.00  61.25 0 A 1
ATOM   580 C CA  . GLU . . 171 ? 195.409 148.010 218.225 1.00  61.25 0 A 1
ATOM   581 C C   . GLU . . 171 ? 194.426 147.624 217.131 1.00  61.25 0 A 1
ATOM   582 O O   . GLU . . 171 ? 193.629 146.697 217.312 1.00  61.25 0 A 1
ATOM   583 C CB  . GLU . . 171 ? 194.819 149.105 219.104 1.00  61.25 0 A 1
ATOM   584 C CG  . GLU . . 171 ? 195.414 149.162 220.483 1.00  61.25 0 A 1
ATOM   585 C CD  . GLU . . 171 ? 194.891 148.067 221.379 1.00  61.25 0 A 1
ATOM   586 O OE1 . GLU . . 171 ? 193.958 148.346 222.157 1.00  61.25 0 A 1
ATOM   587 O OE2 . GLU . . 171 ? 195.410 146.933 221.307 1.00  61.25 -1 A 1
ATOM   588 N N   . LEU . . 172 ? 194.462 148.325 215.997 1.00  53.39 0 A 1
ATOM   589 C CA  . LEU . . 172 ? 193.579 147.987 214.889 1.00  53.39 0 A 1
ATOM   590 C C   . LEU . . 172 ? 194.134 146.831 214.068 1.00  53.39 0 A 1
ATOM   591 O O   . LEU . . 172 ? 193.373 145.969 213.610 1.00  53.39 0 A 1
ATOM   592 C CB  . LEU . . 172 ? 193.355 149.206 213.999 1.00  53.39 0 A 1
ATOM   593 C CG  . LEU . . 172 ? 192.599 150.363 214.646 1.00  53.39 0 A 1
ATOM   594 C CD1 . LEU . . 172 ? 193.135 151.682 214.135 1.00  53.39 0 A 1
ATOM   595 C CD2 . LEU . . 172 ? 191.109 150.249 214.390 1.00  53.39 0 A 1
ATOM   596 N N   . TYR . . 173 ? 195.453 146.798 213.867 1.00  54.52 0 A 1
ATOM   597 C CA  . TYR . . 173 ? 196.054 145.665 213.176 1.00  54.52 0 A 1
ATOM   598 C C   . TYR . . 173 ? 195.787 144.363 213.915 1.00  54.52 0 A 1
ATOM   599 O O   . TYR . . 173 ? 195.641 143.315 213.283 1.00  54.52 0 A 1
ATOM   600 C CB  . TYR . . 173 ? 197.555 145.884 213.007 1.00  54.52 0 A 1
ATOM   601 C CG  . TYR . . 173 ? 198.345 144.601 212.894 1.00  54.52 0 A 1
ATOM   602 C CD1 . TYR . . 173 ? 198.236 143.796 211.771 1.00  54.52 0 A 1
ATOM   603 C CD2 . TYR . . 173 ? 199.200 144.197 213.909 1.00  54.52 0 A 1
ATOM   604 C CE1 . TYR . . 173 ? 198.948 142.624 211.665 1.00  54.52 0 A 1
ATOM   605 C CE2 . TYR . . 173 ? 199.919 143.026 213.810 1.00  54.52 0 A 1
ATOM   606 C CZ  . TYR . . 173 ? 199.790 142.244 212.684 1.00  54.52 0 A 1
ATOM   607 O OH  . TYR . . 173 ? 200.505 141.074 212.580 1.00  54.52 0 A 1
ATOM   608 N N   . LYS . . 174 ? 195.705 144.410 215.244 1.00  55.86 0 A 1
ATOM   609 C CA  . LYS . . 174 ? 195.437 143.197 216.007 1.00  55.86 0 A 1
ATOM   610 C C   . LYS . . 174 ? 194.039 142.665 215.728 1.00  55.86 0 A 1
ATOM   611 O O   . LYS . . 174 ? 193.864 141.478 215.437 1.00  55.86 0 A 1
ATOM   612 C CB  . LYS . . 174 ? 195.628 143.465 217.495 1.00  55.86 0 A 1
ATOM   613 C CG  . LYS . . 174 ? 197.077 143.410 217.923 1.00  55.86 0 A 1
ATOM   614 C CD  . LYS . . 174 ? 197.274 144.055 219.272 1.00  55.86 0 A 1
ATOM   615 C CE  . LYS . . 174 ? 198.747 144.166 219.601 1.00  55.86 0 A 1
ATOM   616 N NZ  . LYS . . 174 ? 199.478 144.976 218.589 1.00  55.86 1 A 1
ATOM   617 N N   . GLU . . 175 ? 193.025 143.526 215.816 1.00  56.73 0 A 1
ATOM   618 C CA  . GLU . . 175 ? 191.668 143.076 215.541 1.00  56.73 0 A 1
ATOM   619 C C   . GLU . . 175 ? 191.455 142.748 214.068 1.00  56.73 0 A 1
ATOM   620 O O   . GLU . . 175 ? 190.490 142.056 213.736 1.00  56.73 0 A 1
ATOM   621 C CB  . GLU . . 175 ? 190.659 144.124 216.004 1.00  56.73 0 A 1
ATOM   622 C CG  . GLU . . 175 ? 189.293 143.554 216.358 1.00  56.73 0 A 1
ATOM   623 C CD  . GLU . . 175 ? 189.184 143.146 217.818 1.00  56.73 0 A 1
ATOM   624 O OE1 . GLU . . 175 ? 188.971 141.944 218.085 1.00  56.73 0 A 1
ATOM   625 O OE2 . GLU . . 175 ? 189.312 144.023 218.701 1.00  56.73 -1 A 1
ATOM   626 N N   . ILE . . 176 ? 192.329 143.221 213.179 1.00  52.73 0 A 1
ATOM   627 C CA  . ILE . . 176 ? 192.294 142.734 211.802 1.00  52.73 0 A 1
ATOM   628 C C   . ILE . . 176 ? 192.878 141.327 211.725 1.00  52.73 0 A 1
ATOM   629 O O   . ILE . . 176 ? 192.277 140.417 211.144 1.00  52.73 0 A 1
ATOM   630 C CB  . ILE . . 176 ? 193.037 143.698 210.863 1.00  52.73 0 A 1
ATOM   631 C CG1 . ILE . . 176 ? 192.285 145.020 210.744 1.00  52.73 0 A 1
ATOM   632 C CG2 . ILE . . 176 ? 193.208 143.072 209.496 1.00  52.73 0 A 1
ATOM   633 C CD1 . ILE . . 176 ? 193.135 146.142 210.227 1.00  52.73 0 A 1
ATOM   634 N N   . LYS . . 177 ? 194.064 141.136 212.307 1.00  54.97 0 A 1
ATOM   635 C CA  . LYS . . 177 ? 194.735 139.840 212.282 1.00  54.97 0 A 1
ATOM   636 C C   . LYS . . 177 ? 193.897 138.752 212.940 1.00  54.97 0 A 1
ATOM   637 O O   . LYS . . 177 ? 194.030 137.572 212.595 1.00  54.97 0 A 1
ATOM   638 C CB  . LYS . . 177 ? 196.094 139.957 212.976 1.00  54.97 0 A 1
ATOM   639 C CG  . LYS . . 177 ? 196.890 138.669 213.040 1.00  54.97 0 A 1
ATOM   640 C CD  . LYS . . 177 ? 198.229 138.886 213.720 1.00  54.97 0 A 1
ATOM   641 C CE  . LYS . . 177 ? 198.057 139.204 215.199 1.00  54.97 0 A 1
ATOM   642 N NZ  . LYS . . 177 ? 199.353 139.523 215.862 1.00  54.97 1 A 1
ATOM   643 N N   . LYS . . 178 ? 193.035 139.123 213.888 1.00  55.74 0 A 1
ATOM   644 C CA  . LYS . . 178 ? 192.209 138.130 214.563 1.00  55.74 0 A 1
ATOM   645 C C   . LYS . . 178 ? 191.291 137.406 213.593 1.00  55.74 0 A 1
ATOM   646 O O   . LYS . . 178 ? 190.899 136.263 213.854 1.00  55.74 0 A 1
ATOM   647 C CB  . LYS . . 178 ? 191.384 138.792 215.663 1.00  55.74 0 A 1
ATOM   648 C CG  . LYS . . 178 ? 192.044 138.769 217.023 1.00  55.74 0 A 1
ATOM   649 C CD  . LYS . . 178 ? 191.180 139.453 218.059 1.00  55.74 0 A 1
ATOM   650 C CE  . LYS . . 178 ? 191.734 139.243 219.462 1.00  55.74 0 A 1
ATOM   651 N NZ  . LYS . . 178 ? 193.185 139.568 219.544 1.00  55.74 1 A 1
ATOM   652 N N   . ASN . . 179 ? 190.939 138.050 212.477 1.00  53.94 0 A 1
ATOM   653 C CA  . ASN . . 179 ? 189.987 137.505 211.512 1.00  53.94 0 A 1
ATOM   654 C C   . ASN . . 179 ? 188.644 137.213 212.169 1.00  53.94 0 A 1
ATOM   655 O O   . ASN . . 179 ? 187.949 136.265 211.800 1.00  53.94 0 A 1
ATOM   656 C CB  . ASN . . 179 ? 190.545 136.249 210.833 1.00  53.94 0 A 1
ATOM   657 C CG  . ASN . . 179 ? 189.980 136.033 209.445 1.00  53.94 0 A 1
ATOM   658 N ND2 . ASN . . 179 ? 190.354 134.921 208.825 1.00  53.94 0 A 1
ATOM   659 O OD1 . ASN . . 179 ? 189.222 136.855 208.932 1.00  53.94 0 A 1
ATOM   660 N N   . GLY . . 180 ? 188.271 138.032 213.146 1.00  54.21 0 A 1
ATOM   661 C CA  . GLY . . 180 ? 187.100 137.785 213.963 1.00  54.21 0 A 1
ATOM   662 C C   . GLY . . 180 ? 185.792 138.075 213.261 1.00  54.21 0 A 1
ATOM   663 O O   . GLY . . 180 ? 185.647 137.884 212.049 1.00  54.21 0 A 1
ATOM   664 N N   . ALA . . 181 ? 184.822 138.541 214.046 1.00  55.74 0 A 1
ATOM   665 C CA  . ALA . . 181 ? 183.475 138.764 213.553 1.00  55.74 0 A 1
ATOM   666 C C   . ALA . . 181 ? 183.482 139.739 212.375 1.00  55.74 0 A 1
ATOM   667 O O   . ALA . . 181 ? 184.393 140.560 212.242 1.00  55.74 0 A 1
ATOM   668 C CB  . ALA . . 181 ? 182.591 139.296 214.678 1.00  55.74 0 A 1
ATOM   669 N N   . PRO . . 182 ? 182.476 139.666 211.500 1.00  54.97 0 A 1
ATOM   670 C CA  . PRO . . 182 ? 182.492 140.528 210.302 1.00  54.97 0 A 1
ATOM   671 C C   . PRO . . 182 ? 182.445 142.017 210.603 1.00  54.97 0 A 1
ATOM   672 O O   . PRO . . 182 ? 183.268 142.770 210.069 1.00  54.97 0 A 1
ATOM   673 C CB  . PRO . . 182 ? 181.254 140.053 209.527 1.00  54.97 0 A 1
ATOM   674 C CG  . PRO . . 182 ? 180.396 139.390 210.546 1.00  54.97 0 A 1
ATOM   675 C CD  . PRO . . 182 ? 181.346 138.726 211.478 1.00  54.97 0 A 1
ATOM   676 N N   . ARG . . 183 ? 181.497 142.473 211.425 1.00  58.90 0 A 1
ATOM   677 C CA  . ARG . . 183 ? 181.371 143.907 211.674 1.00  58.90 0 A 1
ATOM   678 C C   . ARG . . 183 ? 182.620 144.471 212.336 1.00  58.90 0 A 1
ATOM   679 O O   . ARG . . 183 ? 183.078 145.566 211.982 1.00  58.90 0 A 1
ATOM   680 C CB  . ARG . . 183 ? 180.142 144.186 212.536 1.00  58.90 0 A 1
ATOM   681 C CG  . ARG . . 183 ? 178.878 144.433 211.751 1.00  58.90 0 A 1
ATOM   682 C CD  . ARG . . 183 ? 177.835 145.109 212.611 1.00  58.90 0 A 1
ATOM   683 N NE  . ARG . . 183 ? 176.489 144.679 212.264 1.00  58.90 0 A 1
ATOM   684 C CZ  . ARG . . 183 ? 175.838 143.697 212.873 1.00  58.90 0 A 1
ATOM   685 N NH1 . ARG . . 183 ? 174.614 143.376 212.484 1.00  58.90 1 A 1
ATOM   686 N NH2 . ARG . . 183 ? 176.408 143.036 213.874 1.00  58.90 0 A 1
ATOM   687 N N   . SER . . 184 ? 183.182 143.743 213.303 1.00  54.82 0 A 1
ATOM   688 C CA  . SER . . 184 ? 184.419 144.182 213.938 1.00  54.82 0 A 1
ATOM   689 C C   . SER . . 184 ? 185.554 144.259 212.928 1.00  54.82 0 A 1
ATOM   690 O O   . SER . . 184 ? 186.372 145.186 212.970 1.00  54.82 0 A 1
ATOM   691 C CB  . SER . . 184 ? 184.787 143.236 215.078 1.00  54.82 0 A 1
ATOM   692 O OG  . SER . . 184 ? 183.668 142.978 215.904 1.00  54.82 0 A 1
ATOM   693 N N   . LEU . . 185 ? 185.627 143.284 212.022 1.00  49.81 0 A 1
ATOM   694 C CA  . LEU . . 185 ? 186.669 143.298 211.003 1.00  49.81 0 A 1
ATOM   695 C C   . LEU . . 185 ? 186.522 144.511 210.096 1.00  49.81 0 A 1
ATOM   696 O O   . LEU . . 185 ? 187.508 145.182 209.781 1.00  49.81 0 A 1
ATOM   697 C CB  . LEU . . 185 ? 186.631 142.006 210.190 1.00  49.81 0 A 1
ATOM   698 C CG  . LEU . . 185 ? 187.382 142.056 208.859 1.00  49.81 0 A 1
ATOM   699 C CD1 . LEU . . 185 ? 188.882 142.152 209.086 1.00  49.81 0 A 1
ATOM   700 C CD2 . LEU . . 185 ? 187.042 140.855 208.001 1.00  49.81 0 A 1
ATOM   701 N N   . ARG . . 186 ? 185.295 144.809 209.665 1.00  48.70 0 A 1
ATOM   702 C CA  . ARG . . 186 ? 185.067 145.996 208.849 1.00  48.70 0 A 1
ATOM   703 C C   . ARG . . 186 ? 185.495 147.256 209.585 1.00  48.70 0 A 1
ATOM   704 O O   . ARG . . 186 ? 186.192 148.110 209.023 1.00  48.70 0 A 1
ATOM   705 C CB  . ARG . . 186 ? 183.596 146.096 208.451 1.00  48.70 0 A 1
ATOM   706 C CG  . ARG . . 186 ? 183.095 144.963 207.601 1.00  48.70 0 A 1
ATOM   707 C CD  . ARG . . 186 ? 181.602 145.094 207.406 1.00  48.70 0 A 1
ATOM   708 N NE  . ARG . . 186 ? 181.283 146.194 206.504 1.00  48.70 0 A 1
ATOM   709 C CZ  . ARG . . 186 ? 180.665 147.309 206.873 1.00  48.70 0 A 1
ATOM   710 N NH1 . ARG . . 186 ? 180.289 147.478 208.132 1.00  48.70 1 A 1
ATOM   711 N NH2 . ARG . . 186 ? 180.422 148.257 205.981 1.00  48.70 0 A 1
ATOM   712 N N   . ALA . . 187 ? 185.063 147.399 210.840 1.00  47.54 0 A 1
ATOM   713 C CA  . ALA . . 187 ? 185.430 148.561 211.640 1.00  47.54 0 A 1
ATOM   714 C C   . ALA . . 187 ? 186.941 148.738 211.691 1.00  47.54 0 A 1
ATOM   715 O O   . ALA . . 187 ? 187.480 149.773 211.273 1.00  47.54 0 A 1
ATOM   716 C CB  . ALA . . 187 ? 184.859 148.419 213.053 1.00  47.54 0 A 1
ATOM   717 N N   . ALA . . 188 ? 187.637 147.720 212.204 1.00  47.25 0 A 1
ATOM   718 C CA  . ALA . . 188 ? 189.082 147.808 212.366 1.00  47.25 0 A 1
ATOM   719 C C   . ALA . . 188 ? 189.781 148.041 211.036 1.00  47.25 0 A 1
ATOM   720 O O   . ALA . . 188 ? 190.732 148.823 210.959 1.00  47.25 0 A 1
ATOM   721 C CB  . ALA . . 188 ? 189.612 146.541 213.033 1.00  47.25 0 A 1
ATOM   722 N N   . LEU . . 189 ? 189.306 147.399 209.966 1.00  44.60 0 A 1
ATOM   723 C CA  . LEU . . 189 ? 189.988 147.487 208.683 1.00  44.60 0 A 1
ATOM   724 C C   . LEU . . 189 ? 189.849 148.873 208.077 1.00  44.60 0 A 1
ATOM   725 O O   . LEU . . 189 ? 190.841 149.473 207.646 1.00  44.60 0 A 1
ATOM   726 C CB  . LEU . . 189 ? 189.436 146.429 207.732 1.00  44.60 0 A 1
ATOM   727 C CG  . LEU . . 189 ? 190.239 146.192 206.458 1.00  44.60 0 A 1
ATOM   728 C CD1 . LEU . . 189 ? 191.610 145.640 206.793 1.00  44.60 0 A 1
ATOM   729 C CD2 . LEU . . 189 ? 189.493 145.251 205.538 1.00  44.60 0 A 1
ATOM   730 N N   . TRP . . 190 ? 188.620 149.390 208.033 1.00  45.13 0 A 1
ATOM   731 C CA  . TRP . . 190 ? 188.412 150.726 207.419 1.00  45.13 0 A 1
ATOM   732 C C   . TRP . . 190 ? 189.122 151.788 208.271 1.00  45.13 0 A 1
ATOM   733 O O   . TRP . . 190 ? 189.655 152.743 207.679 1.00  45.13 0 A 1
ATOM   734 C CB  . TRP . . 190 ? 186.934 151.033 207.130 1.00  45.13 0 A 1
ATOM   735 C CG  . TRP . . 190 ? 186.145 151.706 208.212 1.00  45.13 0 A 1
ATOM   736 C CD1 . TRP . . 190 ? 185.278 151.106 209.075 1.00  45.13 0 A 1
ATOM   737 C CD2 . TRP . . 190 ? 186.087 153.114 208.509 1.00  45.13 0 A 1
ATOM   738 C CE2 . TRP . . 190 ? 185.191 153.272 209.586 1.00  45.13 0 A 1
ATOM   739 C CE3 . TRP . . 190 ? 186.715 154.251 207.987 1.00  45.13 0 A 1
ATOM   740 N NE1 . TRP . . 190 ? 184.711 152.031 209.906 1.00  45.13 0 A 1
ATOM   741 C CZ2 . TRP . . 190 ? 184.908 154.518 210.143 1.00  45.13 0 A 1
ATOM   742 C CZ3 . TRP . . 190 ? 186.440 155.479 208.544 1.00  45.13 0 A 1
ATOM   743 C CH2 . TRP . . 190 ? 185.547 155.609 209.605 1.00  45.13 0 A 1
ATOM   744 N N   . ARG . . 191 ? 189.166 151.609 209.598 1.00  46.79 0 A 1
ATOM   745 C CA  . ARG . . 191 ? 189.847 152.615 210.403 1.00  46.79 0 A 1
ATOM   746 C C   . ARG . . 191 ? 191.361 152.502 210.286 1.00  46.79 0 A 1
ATOM   747 O O   . ARG . . 191 ? 192.066 153.506 210.422 1.00  46.79 0 A 1
ATOM   748 C CB  . ARG . . 191 ? 189.412 152.519 211.861 1.00  46.79 0 A 1
ATOM   749 C CG  . ARG . . 191 ? 188.186 153.344 212.160 1.00  46.79 0 A 1
ATOM   750 C CD  . ARG . . 191 ? 187.577 152.991 213.489 1.00  46.79 0 A 1
ATOM   751 N NE  . ARG . . 191 ? 186.316 153.692 213.684 1.00  46.79 0 A 1
ATOM   752 C CZ  . ARG . . 191 ? 185.127 153.179 213.396 1.00  46.79 0 A 1
ATOM   753 N NH1 . ARG . . 191 ? 185.030 151.953 212.911 1.00  46.79 1 A 1
ATOM   754 N NH2 . ARG . . 191 ? 184.032 153.895 213.598 1.00  46.79 0 A 1
ATOM   755 N N   . PHE . . 192 ? 191.878 151.299 210.032 1.00  45.39 0 A 1
ATOM   756 C CA  . PHE . . 192 ? 193.311 151.136 209.823 1.00  45.39 0 A 1
ATOM   757 C C   . PHE . . 192 ? 193.741 151.657 208.460 1.00  45.39 0 A 1
ATOM   758 O O   . PHE . . 192 ? 194.865 152.148 208.313 1.00  45.39 0 A 1
ATOM   759 C CB  . PHE . . 192 ? 193.685 149.663 209.975 1.00  45.39 0 A 1
ATOM   760 C CG  . PHE . . 192 ? 195.159 149.400 209.931 1.00  45.39 0 A 1
ATOM   761 C CD1 . PHE . . 192 ? 195.909 149.408 211.089 1.00  45.39 0 A 1
ATOM   762 C CD2 . PHE . . 192 ? 195.790 149.127 208.737 1.00  45.39 0 A 1
ATOM   763 C CE1 . PHE . . 192 ? 197.260 149.159 211.051 1.00  45.39 0 A 1
ATOM   764 C CE2 . PHE . . 192 ? 197.141 148.882 208.696 1.00  45.39 0 A 1
ATOM   765 C CZ  . PHE . . 192 ? 197.874 148.895 209.852 1.00  45.39 0 A 1
ATOM   766 N N   . ALA . . 193 ? 192.876 151.547 207.454 1.00  41.65 0 A 1
ATOM   767 C CA  . ALA . . 193 ? 193.222 152.055 206.132 1.00  41.65 0 A 1
ATOM   768 C C   . ALA . . 193 ? 193.298 153.576 206.126 1.00  41.65 0 A 1
ATOM   769 O O   . ALA . . 193 ? 194.210 154.153 205.525 1.00  41.65 0 A 1
ATOM   770 C CB  . ALA . . 193 ? 192.211 151.566 205.099 1.00  41.65 0 A 1
ATOM   771 N N   . GLU . . 194 ? 192.353 154.241 206.792 1.00  43.96 0 A 1
ATOM   772 C CA  . GLU . . 194 ? 192.338 155.698 206.845 1.00  43.96 0 A 1
ATOM   773 C C   . GLU . . 194 ? 193.525 156.278 207.598 1.00  43.96 0 A 1
ATOM   774 O O   . GLU . . 194 ? 193.750 157.489 207.517 1.00  43.96 0 A 1
ATOM   775 C CB  . GLU . . 194 ? 191.045 156.195 207.492 1.00  43.96 0 A 1
ATOM   776 C CG  . GLU . . 194 ? 189.840 156.172 206.576 1.00  43.96 0 A 1
ATOM   777 C CD  . GLU . . 194 ? 189.603 157.495 205.870 1.00  43.96 0 A 1
ATOM   778 O OE1 . GLU . . 194 ? 190.556 158.290 205.737 1.00  43.96 0 A 1
ATOM   779 O OE2 . GLU . . 194 ? 188.454 157.737 205.452 1.00  43.96 -1 A 1
ATOM   780 N N   . LEU . . 195 ? 194.276 155.464 208.332 1.00  42.66 0 A 1
ATOM   781 C CA  . LEU . . 195 ? 195.440 155.937 209.062 1.00  42.66 0 A 1
ATOM   782 C C   . LEU . . 195 ? 196.749 155.425 208.485 1.00  42.66 0 A 1
ATOM   783 O O   . LEU . . 195 ? 197.808 155.705 209.052 1.00  42.66 0 A 1
ATOM   784 C CB  . LEU . . 195 ? 195.342 155.537 210.537 1.00  42.66 0 A 1
ATOM   785 C CG  . LEU . . 195 ? 194.087 155.943 211.308 1.00  42.66 0 A 1
ATOM   786 C CD1 . LEU . . 195 ? 194.021 155.197 212.624 1.00  42.66 0 A 1
ATOM   787 C CD2 . LEU . . 195 ? 194.063 157.429 211.547 1.00  42.66 0 A 1
ATOM   788 N N   . ALA . . 196 ? 196.707 154.684 207.377 1.00  40.76 0 A 1
ATOM   789 C CA  . ALA . . 196 ? 197.921 154.087 206.835 1.00  40.76 0 A 1
ATOM   790 C C   . ALA . . 196 ? 198.937 155.148 206.431 1.00  40.76 0 A 1
ATOM   791 O O   . ALA . . 196 ? 200.143 154.965 206.625 1.00  40.76 0 A 1
ATOM   792 C CB  . ALA . . 196 ? 197.575 153.194 205.646 1.00  40.76 0 A 1
ATOM   793 N N   . HIS . . 197 ? 198.468 156.267 205.876 1.00  42.01 0 A 1
ATOM   794 C CA  . HIS . . 197 ? 199.364 157.335 205.451 1.00  42.01 0 A 1
ATOM   795 C C   . HIS . . 197 ? 200.060 158.024 206.614 1.00  42.01 0 A 1
ATOM   796 O O   . HIS . . 197 ? 201.014 158.771 206.383 1.00  42.01 0 A 1
ATOM   797 C CB  . HIS . . 197 ? 198.596 158.370 204.635 1.00  42.01 0 A 1
ATOM   798 C CG  . HIS . . 197 ? 197.596 159.141 205.436 1.00  42.01 0 A 1
ATOM   799 C CD2 . HIS . . 197 ? 197.700 160.314 206.100 1.00  42.01 0 A 1
ATOM   800 N ND1 . HIS . . 197 ? 196.306 158.701 205.633 1.00  42.01 0 A 1
ATOM   801 C CE1 . HIS . . 197 ? 195.656 159.574 206.380 1.00  42.01 0 A 1
ATOM   802 N NE2 . HIS . . 197 ? 196.480 160.561 206.677 1.00  42.01 0 A 1
ATOM   803 N N   . LEU . . 198 ? 199.612 157.805 207.843 1.00  41.40 0 A 1
ATOM   804 C CA  . LEU . . 198 ? 200.236 158.404 209.010 1.00  41.40 0 A 1
ATOM   805 C C   . LEU . . 198 ? 201.343 157.540 209.594 1.00  41.40 0 A 1
ATOM   806 O O   . LEU . . 198 ? 201.948 157.927 210.599 1.00  41.40 0 A 1
ATOM   807 C CB  . LEU . . 198 ? 199.182 158.692 210.079 1.00  41.40 0 A 1
ATOM   808 C CG  . LEU . . 198 ? 198.162 159.756 209.684 1.00  41.40 0 A 1
ATOM   809 C CD1 . LEU . . 198 ? 197.124 159.930 210.765 1.00  41.40 0 A 1
ATOM   810 C CD2 . LEU . . 198 ? 198.863 161.067 209.398 1.00  41.40 0 A 1
ATOM   811 N N   . VAL . . 199 ? 201.619 156.389 208.997 1.00  43.09 0 A 1
ATOM   812 C CA  . VAL . . 199 ? 202.718 155.546 209.443 1.00  43.09 0 A 1
ATOM   813 C C   . VAL . . 199 ? 204.014 156.095 208.865 1.00  43.09 0 A 1
ATOM   814 O O   . VAL . . 199 ? 204.114 156.352 207.660 1.00  43.09 0 A 1
ATOM   815 C CB  . VAL . . 199 ? 202.492 154.084 209.024 1.00  43.09 0 A 1
ATOM   816 C CG1 . VAL . . 199 ? 203.664 153.225 209.448 1.00  43.09 0 A 1
ATOM   817 C CG2 . VAL . . 199 ? 201.202 153.554 209.621 1.00  43.09 0 A 1
ATOM   818 N N   . ARG . . 200 ? 205.008 156.281 209.729 1.00  46.86 0 A 1
ATOM   819 C CA  . ARG . . 200 ? 206.271 156.859 209.304 1.00  46.86 0 A 1
ATOM   820 C C   . ARG . . 200 ? 207.062 155.851 208.475 1.00  46.86 0 A 1
ATOM   821 O O   . ARG . . 200 ? 206.979 154.643 208.710 1.00  46.86 0 A 1
ATOM   822 C CB  . ARG . . 200 ? 207.082 157.303 210.514 1.00  46.86 0 A 1
ATOM   823 C CG  . ARG . . 200 ? 206.608 158.618 211.085 1.00  46.86 0 A 1
ATOM   824 C CD  . ARG . . 200 ? 206.770 158.656 212.581 1.00  46.86 0 A 1
ATOM   825 N NE  . ARG . . 200 ? 208.163 158.829 212.973 1.00  46.86 0 A 1
ATOM   826 C CZ  . ARG . . 200 ? 208.590 158.794 214.230 1.00  46.86 0 A 1
ATOM   827 N NH1 . ARG . . 200 ? 207.727 158.590 215.215 1.00  46.86 1 A 1
ATOM   828 N NH2 . ARG . . 200 ? 209.874 158.965 214.501 1.00  46.86 0 A 1
ATOM   829 N N   . PRO . . 201 ? 207.859 156.322 207.505 1.00  50.01 0 A 1
ATOM   830 C CA  . PRO . . 201 ? 208.449 155.392 206.536 1.00  50.01 0 A 1
ATOM   831 C C   . PRO . . 201 ? 209.617 154.606 207.095 1.00  50.01 0 A 1
ATOM   832 O O   . PRO . . 201 ? 210.645 154.445 206.437 1.00  50.01 0 A 1
ATOM   833 C CB  . PRO . . 201 ? 208.900 156.321 205.405 1.00  50.01 0 A 1
ATOM   834 C CG  . PRO . . 201 ? 209.224 157.584 206.099 1.00  50.01 0 A 1
ATOM   835 C CD  . PRO . . 201 ? 208.205 157.720 207.197 1.00  50.01 0 A 1
ATOM   836 N N   . GLN . . 202 ? 209.453 154.098 208.309 1.00  52.18 0 A 1
ATOM   837 C CA  . GLN . . 202 ? 210.318 153.068 208.854 1.00  52.18 0 A 1
ATOM   838 C C   . GLN . . 202 ? 209.527 151.901 209.409 1.00  52.18 0 A 1
ATOM   839 O O   . GLN . . 202 ? 210.124 150.870 209.732 1.00  52.18 0 A 1
ATOM   840 C CB  . GLN . . 202 ? 211.219 153.639 209.959 1.00  52.18 0 A 1
ATOM   841 C CG  . GLN . . 202 ? 210.541 153.743 211.306 1.00  52.18 0 A 1
ATOM   842 C CD  . GLN . . 202 ? 211.090 154.871 212.146 1.00  52.18 0 A 1
ATOM   843 N NE2 . GLN . . 202 ? 210.921 154.768 213.458 1.00  52.18 0 A 1
ATOM   844 O OE1 . GLN . . 202 ? 211.660 155.829 211.624 1.00  52.18 0 A 1
ATOM   845 N N   . LYS . . 203 ? 208.209 152.033 209.529 1.00  51.46 0 A 1
ATOM   846 C CA  . LYS . . 203 ? 207.331 150.960 209.959 1.00  51.46 0 A 1
ATOM   847 C C   . LYS . . 203 ? 206.407 150.495 208.847 1.00  51.46 0 A 1
ATOM   848 O O   . LYS . . 203 ? 205.522 149.671 209.094 1.00  51.46 0 A 1
ATOM   849 C CB  . LYS . . 203 ? 206.512 151.404 211.169 1.00  51.46 0 A 1
ATOM   850 C CG  . LYS . . 203 ? 207.342 151.663 212.408 1.00  51.46 0 A 1
ATOM   851 C CD  . LYS . . 203 ? 206.466 152.081 213.574 1.00  51.46 0 A 1
ATOM   852 C CE  . LYS . . 203 ? 207.217 151.979 214.887 1.00  51.46 0 A 1
ATOM   853 N NZ  . LYS . . 203 ? 208.598 152.524 214.757 1.00  51.46 1 A 1
ATOM   854 N N   . CYS . . 204 ? 206.578 151.010 207.628 1.00  50.81 0 A 1
ATOM   855 C CA  . CYS . . 204 ? 205.774 150.513 206.521 1.00  50.81 0 A 1
ATOM   856 C C   . CYS . . 204 ? 206.205 149.116 206.097 1.00  50.81 0 A 1
ATOM   857 O O   . CYS . . 204 ? 205.370 148.331 205.644 1.00  50.81 0 A 1
ATOM   858 C CB  . CYS . . 204 ? 205.832 151.478 205.336 1.00  50.81 0 A 1
ATOM   859 S SG  . CYS . . 204 ? 205.731 153.225 205.759 1.00  50.81 0 A 1
ATOM   860 N N   . ARG . . 205 ? 207.490 148.775 206.256 1.00  50.85 0 A 1
ATOM   861 C CA  . ARG . . 205 ? 207.919 147.416 205.925 1.00  50.85 0 A 1
ATOM   862 C C   . ARG . . 205 ? 207.423 146.406 206.952 1.00  50.85 0 A 1
ATOM   863 O O   . ARG . . 205 ? 206.842 145.379 206.555 1.00  50.85 0 A 1
ATOM   864 C CB  . ARG . . 205 ? 209.439 147.374 205.743 1.00  50.85 0 A 1
ATOM   865 C CG  . ARG . . 205 ? 210.010 145.978 205.595 1.00  50.85 0 A 1
ATOM   866 C CD  . ARG . . 205 ? 209.792 145.448 204.196 1.00  50.85 0 A 1
ATOM   867 N NE  . ARG . . 205 ? 209.887 143.995 204.134 1.00  50.85 0 A 1
ATOM   868 C CZ  . ARG . . 205 ? 209.575 143.274 203.065 1.00  50.85 0 A 1
ATOM   869 N NH1 . ARG . . 205 ? 209.691 141.955 203.094 1.00  50.85 1 A 1
ATOM   870 N NH2 . ARG . . 205 ? 209.143 143.871 201.966 1.00  50.85 0 A 1
ATOM   871 N N   . PRO . . 206 ? 207.609 146.565 208.301 1.00  51.56 0 A 1
ATOM   872 C CA  . PRO . . 206 ? 207.003 145.629 209.262 1.00  51.56 0 A 1
ATOM   873 C C   . PRO . . 206 ? 205.486 145.549 209.051 1.00  51.56 0 A 1
ATOM   874 O O   . PRO . . 206 ? 204.967 144.454 209.039 1.00  51.56 0 A 1
ATOM   875 C CB  . PRO . . 206 ? 207.265 146.238 210.644 1.00  51.56 0 A 1
ATOM   876 C CG  . PRO . . 206 ? 208.571 146.951 210.468 1.00  51.56 0 A 1
ATOM   877 C CD  . PRO . . 206 ? 208.478 147.510 209.067 1.00  51.56 0 A 1
ATOM   878 N N   . TYR . . 207 ? 204.820 146.698 208.889 1.00  51.19 0 A 1
ATOM   879 C CA  . TYR . . 207 ? 203.338 146.692 208.762 1.00  51.19 0 A 1
ATOM   880 C C   . TYR . . 207 ? 202.928 145.935 207.499 1.00  51.19 0 A 1
ATOM   881 O O   . TYR . . 207 ? 202.078 145.058 207.625 1.00  51.19 0 A 1
ATOM   882 C CB  . TYR . . 207 ? 202.740 148.099 208.819 1.00  51.19 0 A 1
ATOM   883 C CG  . TYR . . 207 ? 202.322 148.511 210.207 1.00  51.19 0 A 1
ATOM   884 C CD1 . TYR . . 207 ? 201.504 147.698 210.974 1.00  51.19 0 A 1
ATOM   885 C CD2 . TYR . . 207 ? 202.763 149.697 210.766 1.00  51.19 0 A 1
ATOM   886 C CE1 . TYR . . 207 ? 201.124 148.060 212.255 1.00  51.19 0 A 1
ATOM   887 C CE2 . TYR . . 207 ? 202.397 150.074 212.045 1.00  51.19 0 A 1
ATOM   888 C CZ  . TYR . . 207 ? 201.575 149.252 212.792 1.00  51.19 0 A 1
ATOM   889 O OH  . TYR . . 207 ? 201.216 149.621 214.054 1.00  51.19 0 A 1
ATOM   890 N N   . LEU . . 208 ? 203.520 146.258 206.346 1.00  49.87 0 A 1
ATOM   891 C CA  . LEU . . 208 ? 203.210 145.509 205.100 1.00  49.87 0 A 1
ATOM   892 C C   . LEU . . 208 ? 203.412 144.008 205.344 1.00  49.87 0 A 1
ATOM   893 O O   . LEU . . 208 ? 202.484 143.243 205.031 1.00  49.87 0 A 1
ATOM   894 C CB  . LEU . . 208 ? 204.092 146.005 203.953 1.00  49.87 0 A 1
ATOM   895 C CG  . LEU . . 208 ? 203.916 145.261 202.632 1.00  49.87 0 A 1
ATOM   896 C CD1 . LEU . . 208 ? 202.509 145.434 202.091 1.00  49.87 0 A 1
ATOM   897 C CD2 . LEU . . 208 ? 204.955 145.711 201.620 1.00  49.87 0 A 1
ATOM   898 N N   . VAL . . 209 ? 204.577 143.606 205.868 1.00  52.12 0 A 1
ATOM   899 C CA  . VAL . . 209 ? 204.826 142.180 206.065 1.00  52.12 0 A 1
ATOM   900 C C   . VAL . . 209 ? 203.743 141.567 206.943 1.00  52.12 0 A 1
ATOM   901 O O   . VAL . . 209 ? 203.257 140.462 206.673 1.00  52.12 0 A 1
ATOM   902 C CB  . VAL . . 209 ? 206.229 141.955 206.655 1.00  52.12 0 A 1
ATOM   903 C CG1 . VAL . . 209 ? 206.398 140.509 207.071 1.00  52.12 0 A 1
ATOM   904 C CG2 . VAL . . 209 ? 207.293 142.341 205.644 1.00  52.12 0 A 1
ATOM   905 N N   . ASN . . 210 ? 203.339 142.274 208.000 1.00  53.03 0 A 1
ATOM   906 C CA  . ASN . . 210 ? 202.288 141.755 208.866 1.00  53.03 0 A 1
ATOM   907 C C   . ASN . . 210 ? 200.920 141.794 208.193 1.00  53.03 0 A 1
ATOM   908 O O   . ASN . . 210 ? 200.064 140.955 208.490 1.00  53.03 0 A 1
ATOM   909 C CB  . ASN . . 210 ? 202.254 142.539 210.177 1.00  53.03 0 A 1
ATOM   910 C CG  . ASN . . 210 ? 203.381 142.156 211.117 1.00  53.03 0 A 1
ATOM   911 N ND2 . ASN . . 210 ? 204.113 143.153 211.600 1.00  53.03 0 A 1
ATOM   912 O OD1 . ASN . . 210 ? 203.587 140.979 211.413 1.00  53.03 0 A 1
ATOM   913 N N   . LEU . . 211 ? 200.695 142.745 207.285 1.00  51.32 0 A 1
ATOM   914 C CA  . LEU . . 211 ? 199.375 142.931 206.699 1.00  51.32 0 A 1
ATOM   915 C C   . LEU . . 211 ? 199.117 141.991 205.536 1.00  51.32 0 A 1
ATOM   916 O O   . LEU . . 211 ? 197.957 141.667 205.266 1.00  51.32 0 A 1
ATOM   917 C CB  . LEU . . 211 ? 199.205 144.372 206.221 1.00  51.32 0 A 1
ATOM   918 C CG  . LEU . . 211 ? 198.670 145.392 207.219 1.00  51.32 0 A 1
ATOM   919 C CD1 . LEU . . 211 ? 199.032 146.775 206.741 1.00  51.32 0 A 1
ATOM   920 C CD2 . LEU . . 211 ? 197.173 145.258 207.379 1.00  51.32 0 A 1
ATOM   921 N N   . LEU . . 212 ? 200.162 141.565 204.832 1.00  52.09 0 A 1
ATOM   922 C CA  . LEU . . 212 ? 199.969 140.653 203.704 1.00  52.09 0 A 1
ATOM   923 C C   . LEU . . 212 ? 199.154 139.413 204.051 1.00  52.09 0 A 1
ATOM   924 O O   . LEU . . 212 ? 198.195 139.111 203.319 1.00  52.09 0 A 1
ATOM   925 C CB  . LEU . . 212 ? 201.330 140.265 203.119 1.00  52.09 0 A 1
ATOM   926 C CG  . LEU . . 212 ? 202.126 141.398 202.486 1.00  52.09 0 A 1
ATOM   927 C CD1 . LEU . . 212 ? 203.475 140.872 202.105 1.00  52.09 0 A 1
ATOM   928 C CD2 . LEU . . 212 ? 201.417 141.981 201.272 1.00  52.09 0 A 1
ATOM   929 N N   . PRO . . 213 ? 199.457 138.660 205.118 1.00  53.77 0 A 1
ATOM   930 C CA  . PRO . . 213 ? 198.587 137.524 205.453 1.00  53.77 0 A 1
ATOM   931 C C   . PRO . . 213 ? 197.166 137.942 205.773 1.00  53.77 0 A 1
ATOM   932 O O   . PRO . . 213 ? 196.222 137.321 205.271 1.00  53.77 0 A 1
ATOM   933 C CB  . PRO . . 213 ? 199.285 136.892 206.666 1.00  53.77 0 A 1
ATOM   934 C CG  . PRO . . 213 ? 200.675 137.391 206.615 1.00  53.77 0 A 1
ATOM   935 C CD  . PRO . . 213 ? 200.575 138.766 206.069 1.00  53.77 0 A 1
ATOM   936 N N   . CYS . . 214 ? 196.987 138.971 206.609 1.00  54.48 0 A 1
ATOM   937 C CA  . CYS . . 214 ? 195.643 139.445 206.925 1.00  54.48 0 A 1
ATOM   938 C C   . CYS . . 214 ? 194.877 139.839 205.667 1.00  54.48 0 A 1
ATOM   939 O O   . CYS . . 214 ? 193.680 139.557 205.551 1.00  54.48 0 A 1
ATOM   940 C CB  . CYS . . 214 ? 195.709 140.622 207.899 1.00  54.48 0 A 1
ATOM   941 S SG  . CYS . . 214 ? 197.061 140.549 209.081 1.00  54.48 0 A 1
ATOM   942 N N   . LEU . . 215 ? 195.554 140.469 204.705 1.00  51.50 0 A 1
ATOM   943 C CA  . LEU . . 215 ? 194.882 140.907 203.485 1.00  51.50 0 A 1
ATOM   944 C C   . LEU . . 215 ? 194.466 139.721 202.626 1.00  51.50 0 A 1
ATOM   945 O O   . LEU . . 215 ? 193.314 139.640 202.174 1.00  51.50 0 A 1
ATOM   946 C CB  . LEU . . 215 ? 195.789 141.848 202.695 1.00  51.50 0 A 1
ATOM   947 C CG  . LEU . . 215 ? 195.950 143.281 203.204 1.00  51.50 0 A 1
ATOM   948 C CD1 . LEU . . 215 ? 196.518 144.166 202.109 1.00  51.50 0 A 1
ATOM   949 C CD2 . LEU . . 215 ? 194.627 143.833 203.705 1.00  51.50 0 A 1
ATOM   950 N N   . THR . . 216 ? 195.394 138.790 202.379 1.00  52.13 0 A 1
ATOM   951 C CA  . THR . . 216 ? 195.038 137.593 201.620 1.00  52.13 0 A 1
ATOM   952 C C   . THR . . 216 ? 193.911 136.822 202.297 1.00  52.13 0 A 1
ATOM   953 O O   . THR . . 216 ? 193.049 136.255 201.619 1.00  52.13 0 A 1
ATOM   954 C CB  . THR . . 216 ? 196.256 136.691 201.433 1.00  52.13 0 A 1
ATOM   955 C CG2 . THR . . 216 ? 197.366 137.433 200.728 1.00  52.13 0 A 1
ATOM   956 O OG1 . THR . . 216 ? 196.717 136.235 202.710 1.00  52.13 0 A 1
ATOM   957 N N   . ARG . . 217 ? 193.897 136.794 203.633 1.00  53.36 0 A 1
ATOM   958 C CA  . ARG . . 217 ? 192.835 136.090 204.344 1.00  53.36 0 A 1
ATOM   959 C C   . ARG . . 217 ? 191.492 136.777 204.154 1.00  53.36 0 A 1
ATOM   960 O O   . ARG . . 217 ? 190.512 136.137 203.759 1.00  53.36 0 A 1
ATOM   961 C CB  . ARG . . 217 ? 193.164 135.992 205.832 1.00  53.36 0 A 1
ATOM   962 C CG  . ARG . . 217 ? 194.302 135.049 206.169 1.00  53.36 0 A 1
ATOM   963 C CD  . ARG . . 217 ? 194.468 134.912 207.673 1.00  53.36 0 A 1
ATOM   964 N NE  . ARG . . 217 ? 195.767 134.350 208.030 1.00  53.36 0 A 1
ATOM   965 C CZ  . ARG . . 217 ? 196.725 135.025 208.659 1.00  53.36 0 A 1
ATOM   966 N NH1 . ARG . . 217 ? 196.531 136.289 209.005 1.00  53.36 1 A 1
ATOM   967 N NH2 . ARG . . 217 ? 197.879 134.435 208.943 1.00  53.36 0 A 1
ATOM   968 N N   . THR . . 218 ? 191.422 138.080 204.438 1.00  49.17 0 A 1
ATOM   969 C CA  . THR . . 218 ? 190.138 138.765 204.348 1.00  49.17 0 A 1
ATOM   970 C C   . THR . . 218 ? 189.667 138.881 202.904 1.00  49.17 0 A 1
ATOM   971 O O   . THR . . 218 ? 188.505 139.220 202.663 1.00  49.17 0 A 1
ATOM   972 C CB  . THR . . 218 ? 190.216 140.146 204.997 1.00  49.17 0 A 1
ATOM   973 C CG2 . THR . . 218 ? 191.273 140.986 204.335 1.00  49.17 0 A 1
ATOM   974 O OG1 . THR . . 218 ? 188.957 140.812 204.855 1.00  49.17 0 A 1
ATOM   975 N N   . SER . . 219 ? 190.544 138.601 201.936 1.00  47.86 0 A 1
ATOM   976 C CA  . SER . . 219 ? 190.087 138.500 200.554 1.00  47.86 0 A 1
ATOM   977 C C   . SER . . 219 ? 189.280 137.225 200.332 1.00  47.86 0 A 1
ATOM   978 O O   . SER . . 219 ? 188.334 137.215 199.539 1.00  47.86 0 A 1
ATOM   979 C CB  . SER . . 219 ? 191.277 138.560 199.599 1.00  47.86 0 A 1
ATOM   980 O OG  . SER . . 219 ? 192.132 137.450 199.787 1.00  47.86 0 A 1
ATOM   981 N N   . LYS . . 220 ? 189.640 136.142 201.020 1.00  50.03 0 A 1
ATOM   982 C CA  . LYS . . 220 ? 188.908 134.882 200.964 1.00  50.03 0 A 1
ATOM   983 C C   . LYS . . 220 ? 187.650 134.884 201.820 1.00  50.03 0 A 1
ATOM   984 O O   . LYS . . 220 ? 187.008 133.839 201.951 1.00  50.03 0 A 1
ATOM   985 C CB  . LYS . . 220 ? 189.811 133.725 201.400 1.00  50.03 0 A 1
ATOM   986 C CG  . LYS . . 220 ? 191.125 133.642 200.655 1.00  50.03 0 A 1
ATOM   987 C CD  . LYS . . 220 ? 192.102 132.718 201.358 1.00  50.03 0 A 1
ATOM   988 C CE  . LYS . . 220 ? 193.497 132.848 200.775 1.00  50.03 0 A 1
ATOM   989 N NZ  . LYS . . 220 ? 194.481 131.978 201.481 1.00  50.03 1 A 1
ATOM   990 N N   . ARG . . 221 ? 187.291 136.012 202.399 1.00  52.12 0 A 1
ATOM   991 C CA  . ARG . . 221 ? 186.126 136.102 203.268 1.00  52.12 0 A 1
ATOM   992 C C   . ARG . . 221 ? 184.859 136.212 202.430 1.00  52.12 0 A 1
ATOM   993 O O   . ARG . . 221 ? 184.763 137.104 201.579 1.00  52.12 0 A 1
ATOM   994 C CB  . ARG . . 221 ? 186.241 137.300 204.196 1.00  52.12 0 A 1
ATOM   995 C CG  . ARG . . 221 ? 185.156 137.378 205.231 1.00  52.12 0 A 1
ATOM   996 C CD  . ARG . . 221 ? 185.671 136.921 206.580 1.00  52.12 0 A 1
ATOM   997 N NE  . ARG . . 221 ? 184.756 137.279 207.655 1.00  52.12 0 A 1
ATOM   998 C CZ  . ARG . . 221 ? 185.135 137.525 208.902 1.00  52.12 0 A 1
ATOM   999 N NH1 . ARG . . 221 ? 186.415 137.449 209.236 1.00  52.12 1 A 1
ATOM   1000 N NH2 . ARG . . 221 ? 184.234 137.843 209.817 1.00  52.12 0 A 1
ATOM   1001 N N   . PRO . . 222 ? 183.870 135.338 202.638 1.00  54.75 0 A 1
ATOM   1002 C CA  . PRO . . 222 ? 182.693 135.334 201.754 1.00  54.75 0 A 1
ATOM   1003 C C   . PRO . . 222 ? 181.713 136.465 201.999 1.00  54.75 0 A 1
ATOM   1004 O O   . PRO . . 222 ? 180.876 136.725 201.123 1.00  54.75 0 A 1
ATOM   1005 C CB  . PRO . . 222 ? 182.041 133.978 202.054 1.00  54.75 0 A 1
ATOM   1006 C CG  . PRO . . 222 ? 182.437 133.692 203.459 1.00  54.75 0 A 1
ATOM   1007 C CD  . PRO . . 222 ? 183.826 134.246 203.624 1.00  54.75 0 A 1
ATOM   1008 N N   . GLU . . 223 ? 181.771 137.134 203.148 1.00  55.50 0 A 1
ATOM   1009 C CA  . GLU . . 223 ? 180.849 138.229 203.417 1.00  55.50 0 A 1
ATOM   1010 C C   . GLU . . 223 ? 181.017 139.331 202.376 1.00  55.50 0 A 1
ATOM   1011 O O   . GLU . . 223 ? 182.113 139.576 201.870 1.00  55.50 0 A 1
ATOM   1012 C CB  . GLU . . 223 ? 181.078 138.780 204.826 1.00  55.50 0 A 1
ATOM   1013 C CG  . GLU . . 223 ? 180.029 139.773 205.295 1.00  55.50 0 A 1
ATOM   1014 C CD  . GLU . . 223 ? 178.988 139.145 206.199 1.00  55.50 0 A 1
ATOM   1015 O OE1 . GLU . . 223 ? 179.169 137.971 206.591 1.00  55.50 0 A 1
ATOM   1016 O OE2 . GLU . . 223 ? 177.987 139.823 206.521 1.00  55.50 -1 A 1
ATOM   1017 N N   . GLU . . 224 ? 179.911 139.993 202.044 1.00  53.89 0 A 1
ATOM   1018 C CA  . GLU . . 224 ? 179.943 141.020 201.010 1.00  53.89 0 A 1
ATOM   1019 C C   . GLU . . 224 ? 180.287 142.394 201.570 1.00  53.89 0 A 1
ATOM   1020 O O   . GLU . . 224 ? 180.962 143.187 200.902 1.00  53.89 0 A 1
ATOM   1021 C CB  . GLU . . 224 ? 178.601 141.069 200.281 1.00  53.89 0 A 1
ATOM   1022 C CG  . GLU . . 224 ? 178.356 139.884 199.359 1.00  53.89 0 A 1
ATOM   1023 C CD  . GLU . . 224 ? 177.587 138.756 200.034 1.00  53.89 0 A 1
ATOM   1024 O OE1 . GLU . . 224 ? 178.107 137.620 200.080 1.00  53.89 0 A 1
ATOM   1025 O OE2 . GLU . . 224 ? 176.461 139.005 200.516 1.00  53.89 -1 A 1
ATOM   1026 N N   . SER . . 225 ? 179.842 142.693 202.791 1.00  50.24 0 A 1
ATOM   1027 C CA  . SER . . 225 ? 180.228 143.944 203.431 1.00  50.24 0 A 1
ATOM   1028 C C   . SER . . 225 ? 181.719 143.962 203.740 1.00  50.24 0 A 1
ATOM   1029 O O   . SER . . 225 ? 182.371 145.012 203.647 1.00  50.24 0 A 1
ATOM   1030 C CB  . SER . . 225 ? 179.408 144.147 204.702 1.00  50.24 0 A 1
ATOM   1031 O OG  . SER . . 225 ? 179.441 142.984 205.508 1.00  50.24 0 A 1
ATOM   1032 N N   . VAL . . 226 ? 182.275 142.809 204.113 1.00  47.64 0 A 1
ATOM   1033 C CA  . VAL . . 226 ? 183.718 142.697 204.285 1.00  47.64 0 A 1
ATOM   1034 C C   . VAL . . 226 ? 184.430 142.984 202.971 1.00  47.64 0 A 1
ATOM   1035 O O   . VAL . . 226 ? 185.463 143.663 202.944 1.00  47.64 0 A 1
ATOM   1036 C CB  . VAL . . 226 ? 184.080 141.307 204.836 1.00  47.64 0 A 1
ATOM   1037 C CG1 . VAL . . 226 ? 185.560 141.034 204.661 1.00  47.64 0 A 1
ATOM   1038 C CG2 . VAL . . 226 ? 183.686 141.198 206.296 1.00  47.64 0 A 1
ATOM   1039 N N   . GLN . . 227 ? 183.883 142.487 201.858 1.00  45.64 0 A 1
ATOM   1040 C CA  . GLN . . 227 ? 184.508 142.741 200.567 1.00  45.64 0 A 1
ATOM   1041 C C   . GLN . . 227 ? 184.401 144.207 200.173 1.00  45.64 0 A 1
ATOM   1042 O O   . GLN . . 227 ? 185.305 144.733 199.523 1.00  45.64 0 A 1
ATOM   1043 C CB  . GLN . . 227 ? 183.891 141.850 199.491 1.00  45.64 0 A 1
ATOM   1044 C CG  . GLN . . 227 ? 184.158 140.370 199.673 1.00  45.64 0 A 1
ATOM   1045 C CD  . GLN . . 227 ? 185.594 139.983 199.392 1.00  45.64 0 A 1
ATOM   1046 N NE2 . GLN . . 227 ? 186.045 138.908 200.017 1.00  45.64 0 A 1
ATOM   1047 O OE1 . GLN . . 227 ? 186.288 140.639 198.623 1.00  45.64 0 A 1
ATOM   1048 N N   . GLU . . 228 ? 183.326 144.887 200.571 1.00  45.68 0 A 1
ATOM   1049 C CA  . GLU . . 228 ? 183.241 146.327 200.340 1.00  45.68 0 A 1
ATOM   1050 C C   . GLU . . 228 ? 184.302 147.079 201.139 1.00  45.68 0 A 1
ATOM   1051 O O   . GLU . . 228 ? 185.018 147.937 200.600 1.00  45.68 0 A 1
ATOM   1052 C CB  . GLU . . 228 ? 181.844 146.830 200.697 1.00  45.68 0 A 1
ATOM   1053 C CG  . GLU . . 228 ? 180.805 146.593 199.620 1.00  45.68 0 A 1
ATOM   1054 C CD  . GLU . . 228 ? 180.954 147.542 198.449 1.00  45.68 0 A 1
ATOM   1055 O OE1 . GLU . . 228 ? 181.769 148.484 198.544 1.00  45.68 0 A 1
ATOM   1056 O OE2 . GLU . . 228 ? 180.253 147.349 197.435 1.00  45.68 -1 A 1
ATOM   1057 N N   . THR . . 229 ? 184.400 146.781 202.435 1.00  43.26 0 A 1
ATOM   1058 C CA  . THR . . 229 ? 185.429 147.405 203.260 1.00  43.26 0 A 1
ATOM   1059 C C   . THR . . 229 ? 186.821 147.131 202.707 1.00  43.26 0 A 1
ATOM   1060 O O   . THR . . 229 ? 187.695 148.001 202.750 1.00  43.26 0 A 1
ATOM   1061 C CB  . THR . . 229 ? 185.316 146.916 204.703 1.00  43.26 0 A 1
ATOM   1062 C CG2 . THR . . 229 ? 186.296 147.652 205.596 1.00  43.26 0 A 1
ATOM   1063 O OG1 . THR . . 229 ? 183.989 147.150 205.181 1.00  43.26 0 A 1
ATOM   1064 N N   . LEU . . 230 ? 187.039 145.942 202.146 1.00  41.62 0 A 1
ATOM   1065 C CA  . LEU . . 230 ? 188.348 145.625 201.589 1.00  41.62 0 A 1
ATOM   1066 C C   . LEU . . 230 ? 188.594 146.364 200.281 1.00  41.62 0 A 1
ATOM   1067 O O   . LEU . . 230 ? 189.710 146.830 200.026 1.00  41.62 0 A 1
ATOM   1068 C CB  . LEU . . 230 ? 188.480 144.118 201.386 1.00  41.62 0 A 1
ATOM   1069 C CG  . LEU . . 230 ? 189.863 143.622 200.976 1.00  41.62 0 A 1
ATOM   1070 C CD1 . LEU . . 230 ? 190.858 143.857 202.092 1.00  41.62 0 A 1
ATOM   1071 C CD2 . LEU . . 230 ? 189.806 142.158 200.606 1.00  41.62 0 A 1
ATOM   1072 N N   . ALA . . 231 ? 187.574 146.469 199.428 1.00  40.13 0 A 1
ATOM   1073 C CA  . ALA . . 231 ? 187.723 147.241 198.203 1.00  40.13 0 A 1
ATOM   1074 C C   . ALA . . 231 ? 188.060 148.688 198.507 1.00  40.13 0 A 1
ATOM   1075 O O   . ALA . . 231 ? 188.751 149.343 197.722 1.00  40.13 0 A 1
ATOM   1076 C CB  . ALA . . 231 ? 186.449 147.165 197.366 1.00  40.13 0 A 1
ATOM   1077 N N   . ALA . . 232 ? 187.576 149.206 199.634 1.00  37.81 0 A 1
ATOM   1078 C CA  . ALA . . 232 ? 187.917 150.573 200.003 1.00  37.81 0 A 1
ATOM   1079 C C   . ALA . . 232 ? 189.237 150.673 200.762 1.00  37.81 0 A 1
ATOM   1080 O O   . ALA . . 232 ? 189.863 151.736 200.749 1.00  37.81 0 A 1
ATOM   1081 C CB  . ALA . . 232 ? 186.793 151.190 200.833 1.00  37.81 0 A 1
ATOM   1082 N N   . ALA . . 233 ? 189.676 149.601 201.415 1.00  38.46 0 A 1
ATOM   1083 C CA  . ALA . . 233 ? 190.883 149.645 202.227 1.00  38.46 0 A 1
ATOM   1084 C C   . ALA . . 233 ? 192.146 149.281 201.465 1.00  38.46 0 A 1
ATOM   1085 O O   . ALA . . 233 ? 193.237 149.680 201.886 1.00  38.46 0 A 1
ATOM   1086 C CB  . ALA . . 233 ? 190.744 148.704 203.428 1.00  38.46 0 A 1
ATOM   1087 N N   . VAL . . 234 ? 192.035 148.536 200.373 1.00  37.68 0 A 1
ATOM   1088 C CA  . VAL . . 234 ? 193.214 148.071 199.648 1.00  37.68 0 A 1
ATOM   1089 C C   . VAL . . 234 ? 193.924 149.227 198.945 1.00  37.68 0 A 1
ATOM   1090 O O   . VAL . . 234 ? 195.155 149.314 199.039 1.00  37.68 0 A 1
ATOM   1091 C CB  . VAL . . 234 ? 192.854 146.949 198.660 1.00  37.68 0 A 1
ATOM   1092 C CG1 . VAL . . 234 ? 193.891 146.860 197.552 1.00  37.68 0 A 1
ATOM   1093 C CG2 . VAL . . 234 ? 192.750 145.633 199.393 1.00  37.68 0 A 1
ATOM   1094 N N   . PRO . . 235 ? 193.232 150.126 198.231 1.00  37.48 0 A 1
ATOM   1095 C CA  . PRO . . 235 ? 193.961 151.264 197.645 1.00  37.48 0 A 1
ATOM   1096 C C   . PRO . . 235 ? 194.665 152.128 198.676 1.00  37.48 0 A 1
ATOM   1097 O O   . PRO . . 235 ? 195.818 152.513 198.461 1.00  37.48 0 A 1
ATOM   1098 C CB  . PRO . . 235 ? 192.863 152.035 196.903 1.00  37.48 0 A 1
ATOM   1099 C CG  . PRO . . 235 ? 191.849 151.025 196.593 1.00  37.48 0 A 1
ATOM   1100 C CD  . PRO . . 235 ? 191.832 150.104 197.771 1.00  37.48 0 A 1
ATOM   1101 N N   . LYS . . 236 ? 194.004 152.438 199.792 1.00  37.69 0 A 1
ATOM   1102 C CA  . LYS . . 236 ? 194.619 153.279 200.813 1.00  37.69 0 A 1
ATOM   1103 C C   . LYS . . 236 ? 195.852 152.620 201.412 1.00  37.69 0 A 1
ATOM   1104 O O   . LYS . . 236 ? 196.852 153.292 201.689 1.00  37.69 0 A 1
ATOM   1105 C CB  . LYS . . 236 ? 193.612 153.595 201.916 1.00  37.69 0 A 1
ATOM   1106 C CG  . LYS . . 236 ? 192.424 154.422 201.478 1.00  37.69 0 A 1
ATOM   1107 C CD  . LYS . . 236 ? 191.783 155.098 202.677 1.00  37.69 0 A 1
ATOM   1108 C CE  . LYS . . 236 ? 190.593 155.943 202.270 1.00  37.69 0 A 1
ATOM   1109 N NZ  . LYS . . 236 ? 189.361 155.126 202.122 1.00  37.69 1 A 1
ATOM   1110 N N   . ILE . . 237 ? 195.796 151.307 201.633 1.00  39.47 0 A 1
ATOM   1111 C CA  . ILE . . 237 ? 196.922 150.609 202.242 1.00  39.47 0 A 1
ATOM   1112 C C   . ILE . . 237 ? 198.064 150.468 201.246 1.00  39.47 0 A 1
ATOM   1113 O O   . ILE . . 237 ? 199.240 150.600 201.606 1.00  39.47 0 A 1
ATOM   1114 C CB  . ILE . . 237 ? 196.464 149.245 202.785 1.00  39.47 0 A 1
ATOM   1115 C CG1 . ILE . . 237 ? 195.732 149.421 204.113 1.00  39.47 0 A 1
ATOM   1116 C CG2 . ILE . . 237 ? 197.640 148.299 202.946 1.00  39.47 0 A 1
ATOM   1117 C CD1 . ILE . . 237 ? 194.845 148.256 204.471 1.00  39.47 0 A 1
ATOM   1118 N N   . MET . . 238 ? 197.743 150.192 199.982 1.00  42.41 0 A 1
ATOM   1119 C CA  . MET . . 238 ? 198.794 150.038 198.986 1.00  42.41 0 A 1
ATOM   1120 C C   . MET . . 238 ? 199.486 151.363 198.710 1.00  42.41 0 A 1
ATOM   1121 O O   . MET . . 238 ? 200.718 151.421 198.690 1.00  42.41 0 A 1
ATOM   1122 C CB  . MET . . 238 ? 198.230 149.439 197.700 1.00  42.41 0 A 1
ATOM   1123 C CG  . MET . . 238 ? 197.882 147.960 197.802 1.00  42.41 0 A 1
ATOM   1124 S SD  . MET . . 238 ? 198.919 147.037 198.953 1.00  42.41 0 A 1
ATOM   1125 C CE  . MET . . 238 ? 200.474 146.982 198.070 1.00  42.41 0 A 1
ATOM   1126 N N   . ALA . . 239 ? 198.716 152.445 198.556 1.00  40.85 0 A 1
ATOM   1127 C CA  . ALA . . 239 ? 199.279 153.770 198.324 1.00  40.85 0 A 1
ATOM   1128 C C   . ALA . . 239 ? 200.227 154.217 199.427 1.00  40.85 0 A 1
ATOM   1129 O O   . ALA . . 239 ? 200.901 155.238 199.261 1.00  40.85 0 A 1
ATOM   1130 C CB  . ALA . . 239 ? 198.153 154.791 198.173 1.00  40.85 0 A 1
ATOM   1131 N N   . SER . . 240 ? 200.299 153.492 200.537 1.00  43.02 0 A 1
ATOM   1132 C CA  . SER . . 240 ? 201.219 153.815 201.613 1.00  43.02 0 A 1
ATOM   1133 C C   . SER . . 240 ? 202.267 152.746 201.870 1.00  43.02 0 A 1
ATOM   1134 O O   . SER . . 240 ? 203.329 153.071 202.410 1.00  43.02 0 A 1
ATOM   1135 C CB  . SER . . 240 ? 200.448 154.064 202.916 1.00  43.02 0 A 1
ATOM   1136 O OG  . SER . . 240 ? 199.383 154.967 202.694 1.00  43.02 0 A 1
ATOM   1137 N N   . PHE . . 241 ? 202.012 151.492 201.502 1.00  45.49 0 A 1
ATOM   1138 C CA  . PHE . . 241 ? 202.911 150.406 201.848 1.00  45.49 0 A 1
ATOM   1139 C C   . PHE . . 241 ? 203.539 149.692 200.660 1.00  45.49 0 A 1
ATOM   1140 O O   . PHE . . 241 ? 204.481 148.922 200.867 1.00  45.49 0 A 1
ATOM   1141 C CB  . PHE . . 241 ? 202.178 149.371 202.713 1.00  45.49 0 A 1
ATOM   1142 C CG  . PHE . . 241 ? 201.775 149.887 204.060 1.00  45.49 0 A 1
ATOM   1143 C CD1 . PHE . . 241 ? 202.535 150.840 204.700 1.00  45.49 0 A 1
ATOM   1144 C CD2 . PHE . . 241 ? 200.636 149.425 204.683 1.00  45.49 0 A 1
ATOM   1145 C CE1 . PHE . . 241 ? 202.171 151.322 205.939 1.00  45.49 0 A 1
ATOM   1146 C CE2 . PHE . . 241 ? 200.267 149.905 205.918 1.00  45.49 0 A 1
ATOM   1147 C CZ  . PHE . . 241 ? 201.037 150.853 206.546 1.00  45.49 0 A 1
ATOM   1148 N N   . GLY . . 242 ? 203.069 149.925 199.431 1.00  47.55 0 A 1
ATOM   1149 C CA  . GLY . . 242 ? 203.538 149.145 198.301 1.00  47.55 0 A 1
ATOM   1150 C C   . GLY . . 242 ? 204.969 149.421 197.903 1.00  47.55 0 A 1
ATOM   1151 O O   . GLY . . 242 ? 205.605 148.561 197.285 1.00  47.55 0 A 1
ATOM   1152 N N   . ASN . . 243 ? 205.492 150.596 198.240 1.00  50.20 0 A 1
ATOM   1153 C CA  . ASN . . 243 ? 206.899 150.891 198.008 1.00  50.20 0 A 1
ATOM   1154 C C   . ASN . . 243 ? 207.822 150.093 198.910 1.00  50.20 0 A 1
ATOM   1155 O O   . ASN . . 243 ? 209.041 150.278 198.841 1.00  50.20 0 A 1
ATOM   1156 C CB  . ASN . . 243 ? 207.163 152.383 198.202 1.00  50.20 0 A 1
ATOM   1157 C CG  . ASN . . 243 ? 206.935 153.184 196.937 1.00  50.20 0 A 1
ATOM   1158 N ND2 . ASN . . 243 ? 206.664 154.472 197.099 1.00  50.20 0 A 1
ATOM   1159 O OD1 . ASN . . 243 ? 207.007 152.654 195.829 1.00  50.20 0 A 1
ATOM   1160 N N   . PHE . . 244 ? 207.277 149.216 199.750 1.00  49.98 0 A 1
ATOM   1161 C CA  . PHE . . 244 ? 208.056 148.457 200.716 1.00  49.98 0 A 1
ATOM   1162 C C   . PHE . . 244 ? 207.923 146.955 200.501 1.00  49.98 0 A 1
ATOM   1163 O O   . PHE . . 244 ? 208.461 146.169 201.284 1.00  49.98 0 A 1
ATOM   1164 C CB  . PHE . . 244 ? 207.642 148.836 202.137 1.00  49.98 0 A 1
ATOM   1165 C CG  . PHE . . 244 ? 207.907 150.272 202.478 1.00  49.98 0 A 1
ATOM   1166 C CD1 . PHE . . 244 ? 207.059 151.273 202.036 1.00  49.98 0 A 1
ATOM   1167 C CD2 . PHE . . 244 ? 209.002 150.623 203.245 1.00  49.98 0 A 1
ATOM   1168 C CE1 . PHE . . 244 ? 207.304 152.590 202.348 1.00  49.98 0 A 1
ATOM   1169 C CE2 . PHE . . 244 ? 209.245 151.940 203.561 1.00  49.98 0 A 1
ATOM   1170 C CZ  . PHE . . 244 ? 208.396 152.923 203.113 1.00  49.98 0 A 1
ATOM   1171 N N   . ALA . . 245 ? 207.219 146.541 199.457 1.00  50.11 0 A 1
ATOM   1172 C CA  . ALA . . 245 ? 207.100 145.138 199.101 1.00  50.11 0 A 1
ATOM   1173 C C   . ALA . . 245 ? 208.132 144.783 198.045 1.00  50.11 0 A 1
ATOM   1174 O O   . ALA . . 245 ? 208.569 145.636 197.270 1.00  50.11 0 A 1
ATOM   1175 C CB  . ALA . . 245 ? 205.701 144.813 198.573 1.00  50.11 0 A 1
ATOM   1176 N N   . ASN . . 246 ? 208.526 143.517 198.028 1.00  52.34 0 A 1
ATOM   1177 C CA  . ASN . . 246 ? 209.245 142.992 196.883 1.00  52.34 0 A 1
ATOM   1178 C C   . ASN . . 246 ? 208.244 142.399 195.898 1.00  52.34 0 A 1
ATOM   1179 O O   . ASN . . 246 ? 207.075 142.183 196.217 1.00  52.34 0 A 1
ATOM   1180 C CB  . ASN . . 246 ? 210.285 141.956 197.309 1.00  52.34 0 A 1
ATOM   1181 C CG  . ASN . . 246 ? 209.667 140.726 197.938 1.00  52.34 0 A 1
ATOM   1182 N ND2 . ASN . . 246 ? 210.367 140.139 198.899 1.00  52.34 0 A 1
ATOM   1183 O OD1 . ASN . . 246 ? 208.576 140.300 197.556 1.00  52.34 0 A 1
ATOM   1184 N N   . ASP . . 247 ? 208.717 142.138 194.679 1.00  53.39 0 A 1
ATOM   1185 C CA  . ASP . . 247 ? 207.812 141.728 193.611 1.00  53.39 0 A 1
ATOM   1186 C C   . ASP . . 247 ? 207.128 140.406 193.932 1.00  53.39 0 A 1
ATOM   1187 O O   . ASP . . 247 ? 206.009 140.144 193.476 1.00  53.39 0 A 1
ATOM   1188 C CB  . ASP . . 247 ? 208.571 141.645 192.285 1.00  53.39 0 A 1
ATOM   1189 C CG  . ASP . . 247 ? 209.366 142.900 191.994 1.00  53.39 0 A 1
ATOM   1190 O OD1 . ASP . . 247 ? 208.777 144.001 192.038 1.00  53.39 0 A 1
ATOM   1191 O OD2 . ASP . . 247 ? 210.579 142.792 191.721 1.00  53.39 -1 A 1
ATOM   1192 N N   . ASN . . 248 ? 207.776 139.567 194.741 1.00  53.25 0 A 1
ATOM   1193 C CA  . ASN . . 248 ? 207.182 138.287 195.111 1.00  53.25 0 A 1
ATOM   1194 C C   . ASN . . 248 ? 205.964 138.482 196.011 1.00  53.25 0 A 1
ATOM   1195 O O   . ASN . . 248 ? 204.929 137.835 195.824 1.00  53.25 0 A 1
ATOM   1196 C CB  . ASN . . 248 ? 208.227 137.406 195.798 1.00  53.25 0 A 1
ATOM   1197 C CG  . ASN . . 248 ? 208.885 136.437 194.839 1.00  53.25 0 A 1
ATOM   1198 N ND2 . ASN . . 248 ? 209.969 136.871 194.206 1.00  53.25 0 A 1
ATOM   1199 O OD1 . ASN . . 248 ? 208.425 135.310 194.671 1.00  53.25 0 A 1
ATOM   1200 N N   . GLU . . 249 ? 206.074 139.372 196.997 1.00  51.75 0 A 1
ATOM   1201 C CA  . GLU . . 249 ? 204.945 139.653 197.877 1.00  51.75 0 A 1
ATOM   1202 C C   . GLU . . 249 ? 203.783 140.275 197.109 1.00  51.75 0 A 1
ATOM   1203 O O   . GLU . . 249 ? 202.613 139.922 197.327 1.00  51.75 0 A 1
ATOM   1204 C CB  . GLU . . 249 ? 205.399 140.573 199.008 1.00  51.75 0 A 1
ATOM   1205 C CG  . GLU . . 249 ? 206.600 140.060 199.784 1.00  51.75 0 A 1
ATOM   1206 C CD  . GLU . . 249 ? 206.905 140.899 201.009 1.00  51.75 0 A 1
ATOM   1207 O OE1 . GLU . . 249 ? 205.963 141.212 201.763 1.00  51.75 0 A 1
ATOM   1208 O OE2 . GLU . . 249 ? 208.085 141.246 201.213 1.00  51.75 -1 A 1
ATOM   1209 N N   . ILE . . 250 ? 204.088 141.206 196.205 1.00  48.31 0 A 1
ATOM   1210 C CA  . ILE . . 250 ? 203.048 141.829 195.398 1.00  48.31 0 A 1
ATOM   1211 C C   . ILE . . 250 ? 202.370 140.789 194.519 1.00  48.31 0 A 1
ATOM   1212 O O   . ILE . . 250 ? 201.146 140.794 194.362 1.00  48.31 0 A 1
ATOM   1213 C CB  . ILE . . 250 ? 203.639 142.985 194.572 1.00  48.31 0 A 1
ATOM   1214 C CG1 . ILE . . 250 ? 203.855 144.203 195.467 1.00  48.31 0 A 1
ATOM   1215 C CG2 . ILE . . 250 ? 202.729 143.346 193.407 1.00  48.31 0 A 1
ATOM   1216 C CD1 . ILE . . 250 ? 204.983 145.088 195.016 1.00  48.31 0 A 1
ATOM   1217 N N   . LYS . . 251 ? 203.149 139.871 193.945 1.00  48.17 0 A 1
ATOM   1218 C CA  . LYS . . 251 ? 202.554 138.818 193.133 1.00  48.17 0 A 1
ATOM   1219 C C   . LYS . . 251 ? 201.721 137.863 193.976 1.00  48.17 0 A 1
ATOM   1220 O O   . LYS . . 251 ? 200.718 137.332 193.494 1.00  48.17 0 A 1
ATOM   1221 C CB  . LYS . . 251 ? 203.641 138.063 192.368 1.00  48.17 0 A 1
ATOM   1222 C CG  . LYS . . 251 ? 203.751 138.481 190.913 1.00  48.17 0 A 1
ATOM   1223 C CD  . LYS . . 251 ? 204.974 137.896 190.236 1.00  48.17 0 A 1
ATOM   1224 C CE  . LYS . . 251 ? 206.250 138.506 190.781 1.00  48.17 0 A 1
ATOM   1225 N NZ  . LYS . . 251 ? 207.453 138.043 190.039 1.00  48.17 1 A 1
ATOM   1226 N N   . VAL . . 252 ? 202.105 137.650 195.235 1.00  47.32 0 A 1
ATOM   1227 C CA  . VAL . . 252 ? 201.283 136.852 196.141 1.00  47.32 0 A 1
ATOM   1228 C C   . VAL . . 252 ? 199.921 137.506 196.334 1.00  47.32 0 A 1
ATOM   1229 O O   . VAL . . 252 ? 198.876 136.863 196.181 1.00  47.32 0 A 1
ATOM   1230 C CB  . VAL . . 252 ? 202.002 136.650 197.486 1.00  47.32 0 A 1
ATOM   1231 C CG1 . VAL . . 252 ? 201.007 136.268 198.565 1.00  47.32 0 A 1
ATOM   1232 C CG2 . VAL . . 252 ? 203.083 135.592 197.357 1.00  47.32 0 A 1
ATOM   1233 N N   . LEU . . 253 ? 199.914 138.793 196.682 1.00  46.49 0 A 1
ATOM   1234 C CA  . LEU . . 253 ? 198.645 139.504 196.844 1.00  46.49 0 A 1
ATOM   1235 C C   . LEU . . 253 ? 197.839 139.508 195.547 1.00  46.49 0 A 1
ATOM   1236 O O   . LEU . . 253 ? 196.607 139.369 195.560 1.00  46.49 0 A 1
ATOM   1237 C CB  . LEU . . 253 ? 198.904 140.934 197.313 1.00  46.49 0 A 1
ATOM   1238 C CG  . LEU . . 253 ? 198.525 141.275 198.749 1.00  46.49 0 A 1
ATOM   1239 C CD1 . LEU . . 253 ? 198.466 142.778 198.923 1.00  46.49 0 A 1
ATOM   1240 C CD2 . LEU . . 253 ? 197.199 140.645 199.112 1.00  46.49 0 A 1
ATOM   1241 N N   . LEU . . 254 ? 198.524 139.649 194.414 1.00  44.60 0 A 1
ATOM   1242 C CA  . LEU . . 254 ? 197.844 139.704 193.129 1.00  44.60 0 A 1
ATOM   1243 C C   . LEU . . 254 ? 197.173 138.380 192.802 1.00  44.60 0 A 1
ATOM   1244 O O   . LEU . . 254 ? 196.028 138.363 192.346 1.00  44.60 0 A 1
ATOM   1245 C CB  . LEU . . 254 ? 198.832 140.092 192.032 1.00  44.60 0 A 1
ATOM   1246 C CG  . LEU . . 254 ? 198.992 141.587 191.766 1.00  44.60 0 A 1
ATOM   1247 C CD1 . LEU . . 254 ? 200.055 141.828 190.710 1.00  44.60 0 A 1
ATOM   1248 C CD2 . LEU . . 254 ? 197.669 142.201 191.347 1.00  44.60 0 A 1
ATOM   1249 N N   . LYS . . 255 ? 197.867 137.261 193.018 1.00  45.73 0 A 1
ATOM   1250 C CA  . LYS . . 255 ? 197.245 135.959 192.808 1.00  45.73 0 A 1
ATOM   1251 C C   . LYS . . 255 ? 196.169 135.681 193.844 1.00  45.73 0 A 1
ATOM   1252 O O   . LYS . . 255 ? 195.236 134.919 193.576 1.00  45.73 0 A 1
ATOM   1253 C CB  . LYS . . 255 ? 198.296 134.855 192.841 1.00  45.73 0 A 1
ATOM   1254 C CG  . LYS . . 255 ? 199.378 134.989 191.796 1.00  45.73 0 A 1
ATOM   1255 C CD  . LYS . . 255 ? 200.090 133.669 191.591 1.00  45.73 0 A 1
ATOM   1256 C CE  . LYS . . 255 ? 201.586 133.868 191.441 1.00  45.73 0 A 1
ATOM   1257 N NZ  . LYS . . 255 ? 202.231 134.192 192.743 1.00  45.73 1 A 1
ATOM   1258 N N   . ALA . . 256 ? 196.288 136.270 195.035 1.00  45.33 0 A 1
ATOM   1259 C CA  . ALA . . 256 ? 195.221 136.146 196.018 1.00  45.33 0 A 1
ATOM   1260 C C   . ALA . . 256 ? 193.947 136.803 195.518 1.00  45.33 0 A 1
ATOM   1261 O O   . ALA . . 256 ? 192.843 136.313 195.774 1.00  45.33 0 A 1
ATOM   1262 C CB  . ALA . . 256 ? 195.658 136.757 197.349 1.00  45.33 0 A 1
ATOM   1263 N N   . PHE . . 257 ? 194.079 137.919 194.804 1.00  41.74 0 A 1
ATOM   1264 C CA  . PHE . . 257 ? 192.895 138.614 194.310 1.00  41.74 0 A 1
ATOM   1265 C C   . PHE . . 257 ? 192.423 138.143 192.939 1.00  41.74 0 A 1
ATOM   1266 O O   . PHE . . 257 ? 191.244 138.317 192.622 1.00  41.74 0 A 1
ATOM   1267 C CB  . PHE . . 257 ? 193.141 140.122 194.275 1.00  41.74 0 A 1
ATOM   1268 C CG  . PHE . . 257 ? 192.855 140.798 195.578 1.00  41.74 0 A 1
ATOM   1269 C CD1 . PHE . . 257 ? 191.565 140.863 196.066 1.00  41.74 0 A 1
ATOM   1270 C CD2 . PHE . . 257 ? 193.874 141.345 196.328 1.00  41.74 0 A 1
ATOM   1271 C CE1 . PHE . . 257 ? 191.299 141.476 197.266 1.00  41.74 0 A 1
ATOM   1272 C CE2 . PHE . . 257 ? 193.610 141.957 197.527 1.00  41.74 0 A 1
ATOM   1273 C CZ  . PHE . . 257 ? 192.324 142.022 197.997 1.00  41.74 0 A 1
ATOM   1274 N N   . ILE . . 258 ? 193.299 137.554 192.123 1.00  43.56 0 A 1
ATOM   1275 C CA  . ILE . . 258 ? 192.871 137.083 190.809 1.00  43.56 0 A 1
ATOM   1276 C C   . ILE . . 258 ? 191.863 135.951 190.947 1.00  43.56 0 A 1
ATOM   1277 O O   . ILE . . 258 ? 190.994 135.772 190.085 1.00  43.56 0 A 1
ATOM   1278 C CB  . ILE . . 258 ? 194.090 136.663 189.961 1.00  43.56 0 A 1
ATOM   1279 C CG1 . ILE . . 258 ? 194.927 137.881 189.574 1.00  43.56 0 A 1
ATOM   1280 C CG2 . ILE . . 258 ? 193.664 135.936 188.703 1.00  43.56 0 A 1
ATOM   1281 C CD1 . ILE . . 258 ? 194.113 139.089 189.193 1.00  43.56 0 A 1
ATOM   1282 N N   . ALA . . 259 ? 191.937 135.192 192.041 1.00  44.73 0 A 1
ATOM   1283 C CA  . ALA . . 259 ? 191.026 134.071 192.233 1.00  44.73 0 A 1
ATOM   1284 C C   . ALA . . 259 ? 189.578 134.537 192.314 1.00  44.73 0 A 1
ATOM   1285 O O   . ALA . . 259 ? 188.684 133.903 191.743 1.00  44.73 0 A 1
ATOM   1286 C CB  . ALA . . 259 ? 191.411 133.296 193.491 1.00  44.73 0 A 1
ATOM   1287 N N   . ASN . . 260 ? 189.327 135.647 193.009 1.00  43.44 0 A 1
ATOM   1288 C CA  . ASN . . 260 ? 187.965 136.139 193.165 1.00  43.44 0 A 1
ATOM   1289 C C   . ASN . . 260 ? 187.374 136.692 191.878 1.00  43.44 0 A 1
ATOM   1290 O O   . ASN . . 260 ? 186.227 137.144 191.898 1.00  43.44 0 A 1
ATOM   1291 C CB  . ASN . . 260 ? 187.908 137.221 194.243 1.00  43.44 0 A 1
ATOM   1292 C CG  . ASN . . 260 ? 188.375 136.729 195.589 1.00  43.44 0 A 1
ATOM   1293 N ND2 . ASN . . 260 ? 188.568 137.653 196.516 1.00  43.44 0 A 1
ATOM   1294 O OD1 . ASN . . 260 ? 188.554 135.533 195.797 1.00  43.44 0 A 1
ATOM   1295 N N   . LEU . . 261 ? 188.108 136.676 190.771 1.00  43.46 0 A 1
ATOM   1296 C CA  . LEU . . 261 ? 187.575 137.190 189.519 1.00  43.46 0 A 1
ATOM   1297 C C   . LEU . . 261 ? 186.601 136.234 188.851 1.00  43.46 0 A 1
ATOM   1298 O O   . LEU . . 261 ? 185.951 136.621 187.874 1.00  43.46 0 A 1
ATOM   1299 C CB  . LEU . . 261 ? 188.716 137.521 188.560 1.00  43.46 0 A 1
ATOM   1300 C CG  . LEU . . 261 ? 189.502 138.776 188.934 1.00  43.46 0 A 1
ATOM   1301 C CD1 . LEU . . 261 ? 190.647 138.999 187.967 1.00  43.46 0 A 1
ATOM   1302 C CD2 . LEU . . 261 ? 188.581 139.983 188.968 1.00  43.46 0 A 1
ATOM   1303 N N   . LYS . . 262 ? 186.486 135.001 189.342 1.00  47.36 0 A 1
ATOM   1304 C CA  . LYS . . 262 ? 185.507 134.040 188.853 1.00  47.36 0 A 1
ATOM   1305 C C   . LYS . . 262 ? 184.367 133.838 189.842 1.00  47.36 0 A 1
ATOM   1306 O O   . LYS . . 262 ? 183.471 133.026 189.592 1.00  47.36 0 A 1
ATOM   1307 C CB  . LYS . . 262 ? 186.181 132.705 188.547 1.00  47.36 0 A 1
ATOM   1308 C CG  . LYS . . 262 ? 186.751 132.019 189.773 1.00  47.36 0 A 1
ATOM   1309 C CD  . LYS . . 262 ? 187.791 130.989 189.388 1.00  47.36 0 A 1
ATOM   1310 C CE  . LYS . . 262 ? 188.337 130.289 190.613 1.00  47.36 0 A 1
ATOM   1311 N NZ  . LYS . . 262 ? 187.253 129.681 191.440 1.00  47.36 1 A 1
ATOM   1312 N N   . SER . . 263 ? 184.390 134.558 190.960 1.00  46.89 0 A 1
ATOM   1313 C CA  . SER . . 263 ? 183.373 134.403 191.988 1.00  46.89 0 A 1
ATOM   1314 C C   . SER . . 263 ? 181.992 134.753 191.451 1.00  46.89 0 A 1
ATOM   1315 O O   . SER . . 263 ? 181.845 135.494 190.477 1.00  46.89 0 A 1
ATOM   1316 C CB  . SER . . 263 ? 183.695 135.283 193.190 1.00  46.89 0 A 1
ATOM   1317 O OG  . SER . . 263 ? 183.656 136.652 192.837 1.00  46.89 0 A 1
ATOM   1318 N N   . SER . . 264 ? 180.968 134.208 192.107 1.00  48.72 0 A 1
ATOM   1319 C CA  . SER . . 264 ? 179.596 134.438 191.680 1.00  48.72 0 A 1
ATOM   1320 C C   . SER . . 264 ? 179.014 135.728 192.239 1.00  48.72 0 A 1
ATOM   1321 O O   . SER . . 264 ? 178.000 136.209 191.723 1.00  48.72 0 A 1
ATOM   1322 C CB  . SER . . 264 ? 178.715 133.256 192.085 1.00  48.72 0 A 1
ATOM   1323 O OG  . SER . . 264 ? 178.719 133.081 193.490 1.00  48.72 0 A 1
ATOM   1324 N N   . SER . . 265 ? 179.623 136.292 193.266 1.00  47.40 0 A 1
ATOM   1325 C CA  . SER . . 265 ? 179.145 137.560 193.801 1.00  47.40 0 A 1
ATOM   1326 C C   . SER . . 265 ? 179.722 138.714 192.991 1.00  47.40 0 A 1
ATOM   1327 O O   . SER . . 265 ? 180.926 138.726 192.716 1.00  47.40 0 A 1
ATOM   1328 C CB  . SER . . 265 ? 179.535 137.708 195.262 1.00  47.40 0 A 1
ATOM   1329 O OG  . SER . . 265 ? 179.568 139.069 195.649 1.00  47.40 0 A 1
ATOM   1330 N N   . PRO . . 266 ? 178.905 139.686 192.577 1.00  46.33 0 A 1
ATOM   1331 C CA  . PRO . . 266 ? 179.474 140.838 191.860 1.00  46.33 0 A 1
ATOM   1332 C C   . PRO . . 266 ? 180.302 141.742 192.755 1.00  46.33 0 A 1
ATOM   1333 O O   . PRO . . 266 ? 181.298 142.309 192.294 1.00  46.33 0 A 1
ATOM   1334 C CB  . PRO . . 266 ? 178.233 141.555 191.307 1.00  46.33 0 A 1
ATOM   1335 C CG  . PRO . . 266 ? 177.125 140.557 191.406 1.00  46.33 0 A 1
ATOM   1336 C CD  . PRO . . 266 ? 177.437 139.721 192.595 1.00  46.33 0 A 1
ATOM   1337 N N   . THR . . 267 ? 179.910 141.906 194.020 1.00  45.45 0 A 1
ATOM   1338 C CA  . THR . . 267 ? 180.742 142.649 194.961 1.00  45.45 0 A 1
ATOM   1339 C C   . THR . . 267 ? 182.136 142.044 195.058 1.00  45.45 0 A 1
ATOM   1340 O O   . THR . . 267 ? 183.136 142.769 195.066 1.00  45.45 0 A 1
ATOM   1341 C CB  . THR . . 267 ? 180.079 142.682 196.338 1.00  45.45 0 A 1
ATOM   1342 C CG2 . THR . . 267 ? 180.952 143.428 197.342 1.00  45.45 0 A 1
ATOM   1343 O OG1 . THR . . 267 ? 178.806 143.328 196.244 1.00  45.45 0 A 1
ATOM   1344 N N   . ILE . . 268 ? 182.223 140.715 195.121 1.00  43.85 0 A 1
ATOM   1345 C CA  . ILE . . 268 ? 183.520 140.066 195.268 1.00  43.85 0 A 1
ATOM   1346 C C   . ILE . . 268 ? 184.352 140.238 194.006 1.00  43.85 0 A 1
ATOM   1347 O O   . ILE . . 268 ? 185.562 140.488 194.072 1.00  43.85 0 A 1
ATOM   1348 C CB  . ILE . . 268 ? 183.328 138.583 195.635 1.00  43.85 0 A 1
ATOM   1349 C CG1 . ILE . . 268 ? 182.602 138.469 196.976 1.00  43.85 0 A 1
ATOM   1350 C CG2 . ILE . . 268 ? 184.664 137.866 195.701 1.00  43.85 0 A 1
ATOM   1351 C CD1 . ILE . . 268 ? 182.611 137.079 197.568 1.00  43.85 0 A 1
ATOM   1352 N N   . ARG . . 269 ? 183.718 140.136 192.837 1.00  43.21 0 A 1
ATOM   1353 C CA  . ARG . . 269 ? 184.443 140.326 191.586 1.00  43.21 0 A 1
ATOM   1354 C C   . ARG . . 269 ? 184.953 141.754 191.462 1.00  43.21 0 A 1
ATOM   1355 O O   . ARG . . 269 ? 186.085 141.983 191.021 1.00  43.21 0 A 1
ATOM   1356 C CB  . ARG . . 269 ? 183.543 139.978 190.404 1.00  43.21 0 A 1
ATOM   1357 C CG  . ARG . . 269 ? 183.636 138.539 189.949 1.00  43.21 0 A 1
ATOM   1358 C CD  . ARG . . 269 ? 182.874 138.327 188.653 1.00  43.21 0 A 1
ATOM   1359 N NE  . ARG . . 269 ? 181.461 138.059 188.889 1.00  43.21 0 A 1
ATOM   1360 C CZ  . ARG . . 269 ? 180.478 138.876 188.533 1.00  43.21 0 A 1
ATOM   1361 N NH1 . ARG . . 269 ? 180.750 140.015 187.917 1.00  43.21 1 A 1
ATOM   1362 N NH2 . ARG . . 269 ? 179.220 138.553 188.790 1.00  43.21 0 A 1
ATOM   1363 N N   . ARG . . 270 ? 184.128 142.728 191.850 1.00  41.88 0 A 1
ATOM   1364 C CA  . ARG . . 270 ? 184.527 144.128 191.770 1.00  41.88 0 A 1
ATOM   1365 C C   . ARG . . 270 ? 185.657 144.436 192.744 1.00  41.88 0 A 1
ATOM   1366 O O   . ARG . . 270 ? 186.608 145.146 192.396 1.00  41.88 0 A 1
ATOM   1367 C CB  . ARG . . 270 ? 183.312 145.016 192.029 1.00  41.88 0 A 1
ATOM   1368 C CG  . ARG . . 270 ? 183.616 146.477 192.242 1.00  41.88 0 A 1
ATOM   1369 C CD  . ARG . . 270 ? 182.348 147.305 192.127 1.00  41.88 0 A 1
ATOM   1370 N NE  . ARG . . 270 ? 181.234 146.728 192.878 1.00  41.88 0 A 1
ATOM   1371 C CZ  . ARG . . 270 ? 180.059 146.405 192.344 1.00  41.88 0 A 1
ATOM   1372 N NH1 . ARG . . 270 ? 179.103 145.889 193.104 1.00  41.88 1 A 1
ATOM   1373 N NH2 . ARG . . 270 ? 179.835 146.597 191.051 1.00  41.88 0 A 1
ATOM   1374 N N   . THR . . 271 ? 185.578 143.899 193.963 1.00  39.98 0 A 1
ATOM   1375 C CA  . THR . . 271 ? 186.660 144.072 194.922 1.00  39.98 0 A 1
ATOM   1376 C C   . THR . . 271 ? 187.953 143.455 194.407 1.00  39.98 0 A 1
ATOM   1377 O O   . THR . . 271 ? 189.026 144.051 194.537 1.00  39.98 0 A 1
ATOM   1378 C CB  . THR . . 271 ? 186.272 143.461 196.265 1.00  39.98 0 A 1
ATOM   1379 C CG2 . THR . . 271 ? 187.395 143.621 197.272 1.00  39.98 0 A 1
ATOM   1380 O OG1 . THR . . 271 ? 185.100 144.114 196.762 1.00  39.98 0 A 1
ATOM   1381 N N   . ALA . . 272 ? 187.865 142.273 193.796 1.00  38.47 0 A 1
ATOM   1382 C CA  . ALA . . 272 ? 189.046 141.640 193.216 1.00  38.47 0 A 1
ATOM   1383 C C   . ALA . . 272 ? 189.654 142.502 192.116 1.00  38.47 0 A 1
ATOM   1384 O O   . ALA . . 272 ? 190.864 142.753 192.108 1.00  38.47 0 A 1
ATOM   1385 C CB  . ALA . . 272 ? 188.680 140.263 192.672 1.00  38.47 0 A 1
ATOM   1386 N N   . ALA . . 273 ? 188.830 142.946 191.166 1.00  37.23 0 A 1
ATOM   1387 C CA  . ALA . . 273 ? 189.327 143.755 190.057 1.00  37.23 0 A 1
ATOM   1388 C C   . ALA . . 273 ? 190.007 145.022 190.560 1.00  37.23 0 A 1
ATOM   1389 O O   . ALA . . 273 ? 191.153 145.321 190.195 1.00  37.23 0 A 1
ATOM   1390 C CB  . ALA . . 273 ? 188.176 144.100 189.115 1.00  37.23 0 A 1
ATOM   1391 N N   . GLY . . 274 ? 189.307 145.777 191.410 1.00  36.44 0 A 1
ATOM   1392 C CA  . GLY . . 274 ? 189.866 147.018 191.909 1.00  36.44 0 A 1
ATOM   1393 C C   . GLY . . 274 ? 191.126 146.807 192.721 1.00  36.44 0 A 1
ATOM   1394 O O   . GLY . . 274 ? 192.094 147.554 192.577 1.00  36.44 0 A 1
ATOM   1395 N N   . SER . . 275 ? 191.136 145.788 193.582 1.00  36.96 0 A 1
ATOM   1396 C CA  . SER . . 275 ? 192.302 145.542 194.415 1.00  36.96 0 A 1
ATOM   1397 C C   . SER . . 275 ? 193.497 145.112 193.583 1.00  36.96 0 A 1
ATOM   1398 O O   . SER . . 275 ? 194.626 145.514 193.869 1.00  36.96 0 A 1
ATOM   1399 C CB  . SER . . 275 ? 191.971 144.490 195.468 1.00  36.96 0 A 1
ATOM   1400 O OG  . SER . . 275 ? 190.798 144.844 196.174 1.00  36.96 0 A 1
ATOM   1401 N N   . ALA . . 276 ? 193.277 144.310 192.541 1.00  37.65 0 A 1
ATOM   1402 C CA  . ALA . . 276 ? 194.382 143.903 191.680 1.00  37.65 0 A 1
ATOM   1403 C C   . ALA . . 276 ? 194.967 145.098 190.941 1.00  37.65 0 A 1
ATOM   1404 O O   . ALA . . 276 ? 196.192 145.285 190.905 1.00  37.65 0 A 1
ATOM   1405 C CB  . ALA . . 276 ? 193.910 142.835 190.693 1.00  37.65 0 A 1
ATOM   1406 N N   . VAL . . 277 ? 194.103 145.931 190.358 1.00  37.63 0 A 1
ATOM   1407 C CA  . VAL . . 277 ? 194.595 147.102 189.641 1.00  37.63 0 A 1
ATOM   1408 C C   . VAL . . 277 ? 195.328 148.043 190.592 1.00  37.63 0 A 1
ATOM   1409 O O   . VAL . . 277 ? 196.410 148.551 190.275 1.00  37.63 0 A 1
ATOM   1410 C CB  . VAL . . 277 ? 193.436 147.808 188.915 1.00  37.63 0 A 1
ATOM   1411 C CG1 . VAL . . 277 ? 193.844 149.198 188.488 1.00  37.63 0 A 1
ATOM   1412 C CG2 . VAL . . 277 ? 193.009 146.996 187.715 1.00  37.63 0 A 1
ATOM   1413 N N   . SER . . 278 ? 194.768 148.267 191.783 1.00  38.71 0 A 1
ATOM   1414 C CA  . SER . . 278 ? 195.377 149.192 192.730 1.00  38.71 0 A 1
ATOM   1415 C C   . SER . . 278 ? 196.668 148.640 193.319 1.00  38.71 0 A 1
ATOM   1416 O O   . SER . . 278 ? 197.564 149.414 193.667 1.00  38.71 0 A 1
ATOM   1417 C CB  . SER . . 278 ? 194.383 149.519 193.840 1.00  38.71 0 A 1
ATOM   1418 O OG  . SER . . 278 ? 194.962 150.379 194.800 1.00  38.71 0 A 1
ATOM   1419 N N   . ILE . . 279 ? 196.782 147.318 193.450 1.00  40.36 0 A 1
ATOM   1420 C CA  . ILE . . 279 ? 198.033 146.719 193.895 1.00  40.36 0 A 1
ATOM   1421 C C   . ILE . . 279 ? 199.106 146.917 192.840 1.00  40.36 0 A 1
ATOM   1422 O O   . ILE . . 279 ? 200.238 147.308 193.146 1.00  40.36 0 A 1
ATOM   1423 C CB  . ILE . . 279 ? 197.830 145.228 194.218 1.00  40.36 0 A 1
ATOM   1424 C CG1 . ILE . . 279 ? 197.263 145.054 195.625 1.00  40.36 0 A 1
ATOM   1425 C CG2 . ILE . . 279 ? 199.135 144.465 194.082 1.00  40.36 0 A 1
ATOM   1426 C CD1 . ILE . . 279 ? 196.647 143.704 195.856 1.00  40.36 0 A 1
ATOM   1427 N N   . CYS . . 280 ? 198.764 146.652 191.579 1.00  42.77 0 A 1
ATOM   1428 C CA  . CYS . . 280 ? 199.704 146.907 190.495 1.00  42.77 0 A 1
ATOM   1429 C C   . CYS . . 280 ? 200.140 148.366 190.474 1.00  42.77 0 A 1
ATOM   1430 O O   . CYS . . 280 ? 201.316 148.668 190.241 1.00  42.77 0 A 1
ATOM   1431 C CB  . CYS . . 280 ? 199.068 146.525 189.158 1.00  42.77 0 A 1
ATOM   1432 S SG  . CYS . . 280 ? 199.099 144.762 188.804 1.00  42.77 0 A 1
ATOM   1433 N N   . GLN . . 281 ? 199.208 149.282 190.730 1.00  42.94 0 A 1
ATOM   1434 C CA  . GLN . . 281 ? 199.483 150.706 190.564 1.00  42.94 0 A 1
ATOM   1435 C C   . GLN . . 281 ? 200.427 151.226 191.641 1.00  42.94 0 A 1
ATOM   1436 O O   . GLN . . 281 ? 201.385 151.946 191.343 1.00  42.94 0 A 1
ATOM   1437 C CB  . GLN . . 281 ? 198.170 151.479 190.576 1.00  42.94 0 A 1
ATOM   1438 C CG  . GLN . . 281 ? 198.316 152.975 190.660 1.00  42.94 0 A 1
ATOM   1439 C CD  . GLN . . 281 ? 197.008 153.656 190.980 1.00  42.94 0 A 1
ATOM   1440 N NE2 . GLN . . 281 ? 195.953 153.270 190.276 1.00  42.94 0 A 1
ATOM   1441 O OE1 . GLN . . 281 ? 196.942 154.514 191.856 1.00  42.94 0 A 1
ATOM   1442 N N   . HIS . . 282 ? 200.168 150.890 192.899 1.00  43.09 0 A 1
ATOM   1443 C CA  . HIS . . 282 ? 201.022 151.335 193.998 1.00  43.09 0 A 1
ATOM   1444 C C   . HIS . . 282 ? 202.105 150.315 194.319 1.00  43.09 0 A 1
ATOM   1445 O O   . HIS . . 282 ? 202.264 149.885 195.458 1.00  43.09 0 A 1
ATOM   1446 C CB  . HIS . . 282 ? 200.174 151.631 195.226 1.00  43.09 0 A 1
ATOM   1447 C CG  . HIS . . 282 ? 199.110 152.651 194.986 1.00  43.09 0 A 1
ATOM   1448 C CD2 . HIS . . 282 ? 199.185 153.989 194.806 1.00  43.09 0 A 1
ATOM   1449 N ND1 . HIS . . 282 ? 197.775 152.327 194.901 1.00  43.09 0 A 1
ATOM   1450 C CE1 . HIS . . 282 ? 197.072 153.422 194.683 1.00  43.09 0 A 1
ATOM   1451 N NE2 . HIS . . 282 ? 197.904 154.445 194.619 1.00  43.09 0 A 1
ATOM   1452 N N   . SER . . 283 ? 202.860 149.915 193.306 1.00  46.57 0 A 1
ATOM   1453 C CA  . SER . . 283 ? 204.000 149.033 193.479 1.00  46.57 0 A 1
ATOM   1454 C C   . SER . . 283 ? 205.263 149.764 193.050 1.00  46.57 0 A 1
ATOM   1455 O O   . SER . . 283 ? 205.209 150.799 192.383 1.00  46.57 0 A 1
ATOM   1456 C CB  . SER . . 283 ? 203.834 147.742 192.674 1.00  46.57 0 A 1
ATOM   1457 O OG  . SER . . 283 ? 203.743 148.019 191.292 1.00  46.57 0 A 1
ATOM   1458 N N   . ARG . . 284 ? 206.412 149.219 193.449 1.00  52.30 0 A 1
ATOM   1459 C CA  . ARG . . 284 ? 207.680 149.828 193.060 1.00  52.30 0 A 1
ATOM   1460 C C   . ARG . . 284 ? 207.868 149.779 191.550 1.00  52.30 0 A 1
ATOM   1461 O O   . ARG . . 284 ? 208.187 150.792 190.920 1.00  52.30 0 A 1
ATOM   1462 C CB  . ARG . . 284 ? 208.838 149.138 193.776 1.00  52.30 0 A 1
ATOM   1463 C CG  . ARG . . 284 ? 208.945 149.480 195.249 1.00  52.30 0 A 1
ATOM   1464 C CD  . ARG . . 284 ? 210.244 148.968 195.847 1.00  52.30 0 A 1
ATOM   1465 N NE  . ARG . . 284 ? 211.388 149.804 195.491 1.00  52.30 0 A 1
ATOM   1466 C CZ  . ARG . . 284 ? 211.880 150.768 196.264 1.00  52.30 0 A 1
ATOM   1467 N NH1 . ARG . . 284 ? 212.923 151.479 195.862 1.00  52.30 1 A 1
ATOM   1468 N NH2 . ARG . . 284 ? 211.329 151.021 197.441 1.00  52.30 0 A 1
ATOM   1469 N N   . ARG . . 285 ? 207.677 148.604 190.951 1.00  51.28 0 A 1
ATOM   1470 C CA  . ARG . . 285 ? 207.797 148.430 189.503 1.00  51.28 0 A 1
ATOM   1471 C C   . ARG . . 285 ? 206.395 148.387 188.900 1.00  51.28 0 A 1
ATOM   1472 O O   . ARG . . 285 ? 205.840 147.327 188.614 1.00  51.28 0 A 1
ATOM   1473 C CB  . ARG . . 285 ? 208.590 147.171 189.186 1.00  51.28 0 A 1
ATOM   1474 C CG  . ARG . . 285 ? 210.040 147.240 189.611 1.00  51.28 0 A 1
ATOM   1475 C CD  . ARG . . 285 ? 210.673 145.868 189.581 1.00  51.28 0 A 1
ATOM   1476 N NE  . ARG . . 285 ? 210.672 145.299 188.239 1.00  51.28 0 A 1
ATOM   1477 C CZ  . ARG . . 285 ? 210.806 144.004 187.984 1.00  51.28 0 A 1
ATOM   1478 N NH1 . ARG . . 285 ? 210.950 143.147 188.986 1.00  51.28 1 A 1
ATOM   1479 N NH2 . ARG . . 285 ? 210.795 143.568 186.733 1.00  51.28 0 A 1
ATOM   1480 N N   . THR . . 286 ? 205.826 149.571 188.681 1.00  48.64 0 A 1
ATOM   1481 C CA  . THR . . 286 ? 204.417 149.653 188.318 1.00  48.64 0 A 1
ATOM   1482 C C   . THR . . 286 ? 204.160 149.111 186.916 1.00  48.64 0 A 1
ATOM   1483 O O   . THR . . 286 ? 203.201 148.366 186.698 1.00  48.64 0 A 1
ATOM   1484 C CB  . THR . . 286 ? 203.922 151.095 188.437 1.00  48.64 0 A 1
ATOM   1485 C CG2 . THR . . 286 ? 204.034 151.595 189.870 1.00  48.64 0 A 1
ATOM   1486 O OG1 . THR . . 286 ? 204.696 151.935 187.578 1.00  48.64 0 A 1
ATOM   1487 N N   . GLN . . 287 ? 205.004 149.475 185.950 1.00  52.27 0 A 1
ATOM   1488 C CA  . GLN . . 287 ? 204.737 149.098 184.564 1.00  52.27 0 A 1
ATOM   1489 C C   . GLN . . 287 ? 204.959 147.606 184.344 1.00  52.27 0 A 1
ATOM   1490 O O   . GLN . . 287 ? 204.203 146.956 183.608 1.00  52.27 0 A 1
ATOM   1491 C CB  . GLN . . 287 ? 205.610 149.927 183.624 1.00  52.27 0 A 1
ATOM   1492 C CG  . GLN . . 287 ? 204.895 150.408 182.375 1.00  52.27 0 A 1
ATOM   1493 C CD  . GLN . . 287 ? 203.789 151.401 182.674 1.00  52.27 0 A 1
ATOM   1494 N NE2 . GLN . . 287 ? 202.811 151.486 181.778 1.00  52.27 0 A 1
ATOM   1495 O OE1 . GLN . . 287 ? 203.813 152.086 183.695 1.00  52.27 0 A 1
ATOM   1496 N N   . TYR . . 288 ? 205.979 147.043 184.992 1.00  49.77 0 A 1
ATOM   1497 C CA  . TYR . . 288 ? 206.198 145.604 184.924 1.00  49.77 0 A 1
ATOM   1498 C C   . TYR . . 288 ? 204.999 144.839 185.463 1.00  49.77 0 A 1
ATOM   1499 O O   . TYR . . 288 ? 204.574 143.841 184.875 1.00  49.77 0 A 1
ATOM   1500 C CB  . TYR . . 288 ? 207.465 145.234 185.694 1.00  49.77 0 A 1
ATOM   1501 C CG  . TYR . . 288 ? 207.461 143.833 186.261 1.00  49.77 0 A 1
ATOM   1502 C CD1 . TYR . . 288 ? 207.808 142.745 185.474 1.00  49.77 0 A 1
ATOM   1503 C CD2 . TYR . . 288 ? 207.129 143.600 187.585 1.00  49.77 0 A 1
ATOM   1504 C CE1 . TYR . . 288 ? 207.812 141.465 185.987 1.00  49.77 0 A 1
ATOM   1505 C CE2 . TYR . . 288 ? 207.127 142.323 188.106 1.00  49.77 0 A 1
ATOM   1506 C CZ  . TYR . . 288 ? 207.471 141.260 187.302 1.00  49.77 0 A 1
ATOM   1507 O OH  . TYR . . 288 ? 207.471 139.986 187.819 1.00  49.77 0 A 1
ATOM   1508 N N   . PHE . . 289 ? 204.431 145.297 186.581 1.00  48.31 0 A 1
ATOM   1509 C CA  . PHE . . 289 ? 203.298 144.592 187.168 1.00  48.31 0 A 1
ATOM   1510 C C   . PHE . . 289 ? 202.015 144.829 186.387 1.00  48.31 0 A 1
ATOM   1511 O O   . PHE . . 289 ? 201.144 143.954 186.358 1.00  48.31 0 A 1
ATOM   1512 C CB  . PHE . . 289 ? 203.134 144.992 188.630 1.00  48.31 0 A 1
ATOM   1513 C CG  . PHE . . 289 ? 203.920 144.133 189.562 1.00  48.31 0 A 1
ATOM   1514 C CD1 . PHE . . 289 ? 203.621 142.791 189.692 1.00  48.31 0 A 1
ATOM   1515 C CD2 . PHE . . 289 ? 204.979 144.651 190.281 1.00  48.31 0 A 1
ATOM   1516 C CE1 . PHE . . 289 ? 204.345 141.987 190.533 1.00  48.31 0 A 1
ATOM   1517 C CE2 . PHE . . 289 ? 205.710 143.846 191.129 1.00  48.31 0 A 1
ATOM   1518 C CZ  . PHE . . 289 ? 205.390 142.513 191.253 1.00  48.31 0 A 1
ATOM   1519 N N   . TYR . . 290 ? 201.885 145.984 185.736 1.00  46.12 0 A 1
ATOM   1520 C CA  . TYR . . 290 ? 200.810 146.157 184.764 1.00  46.12 0 A 1
ATOM   1521 C C   . TYR . . 290 ? 200.899 145.099 183.677 1.00  46.12 0 A 1
ATOM   1522 O O   . TYR . . 290 ? 199.899 144.466 183.324 1.00  46.12 0 A 1
ATOM   1523 C CB  . TYR . . 290 ? 200.869 147.551 184.142 1.00  46.12 0 A 1
ATOM   1524 C CG  . TYR . . 290 ? 200.389 148.666 185.034 1.00  46.12 0 A 1
ATOM   1525 C CD1 . TYR . . 290 ? 199.430 148.445 186.004 1.00  46.12 0 A 1
ATOM   1526 C CD2 . TYR . . 290 ? 200.896 149.945 184.898 1.00  46.12 0 A 1
ATOM   1527 C CE1 . TYR . . 290 ? 198.996 149.467 186.816 1.00  46.12 0 A 1
ATOM   1528 C CE2 . TYR . . 290 ? 200.467 150.971 185.703 1.00  46.12 0 A 1
ATOM   1529 C CZ  . TYR . . 290 ? 199.518 150.729 186.658 1.00  46.12 0 A 1
ATOM   1530 O OH  . TYR . . 290 ? 199.101 151.758 187.461 1.00  46.12 0 A 1
ATOM   1531 N N   . SER . . 291 ? 202.099 144.899 183.126 1.00  48.90 0 A 1
ATOM   1532 C CA  . SER . . 291 ? 202.264 143.902 182.073 1.00  48.90 0 A 1
ATOM   1533 C C   . SER . . 291 ? 202.012 142.493 182.601 1.00  48.90 0 A 1
ATOM   1534 O O   . SER . . 291 ? 201.433 141.652 181.904 1.00  48.90 0 A 1
ATOM   1535 C CB  . SER . . 291 ? 203.662 144.011 181.468 1.00  48.90 0 A 1
ATOM   1536 O OG  . SER . . 291 ? 203.814 143.124 180.378 1.00  48.90 0 A 1
ATOM   1537 N N   . TRP . . 292 ? 202.437 142.222 183.836 1.00  46.56 0 A 1
ATOM   1538 C CA  . TRP . . 292 ? 202.193 140.924 184.456 1.00  46.56 0 A 1
ATOM   1539 C C   . TRP . . 292 ? 200.701 140.648 184.594 1.00  46.56 0 A 1
ATOM   1540 O O   . TRP . . 292 ? 200.224 139.551 184.275 1.00  46.56 0 A 1
ATOM   1541 C CB  . TRP . . 292 ? 202.883 140.878 185.820 1.00  46.56 0 A 1
ATOM   1542 C CG  . TRP . . 292 ? 202.926 139.528 186.453 1.00  46.56 0 A 1
ATOM   1543 C CD1 . TRP . . 292 ? 203.913 138.598 186.326 1.00  46.56 0 A 1
ATOM   1544 C CD2 . TRP . . 292 ? 201.951 138.961 187.331 1.00  46.56 0 A 1
ATOM   1545 C CE2 . TRP . . 292 ? 202.410 137.682 187.692 1.00  46.56 0 A 1
ATOM   1546 C CE3 . TRP . . 292 ? 200.735 139.411 187.848 1.00  46.56 0 A 1
ATOM   1547 N NE1 . TRP . . 292 ? 203.610 137.484 187.063 1.00  46.56 0 A 1
ATOM   1548 C CZ2 . TRP . . 292 ? 201.695 136.846 188.543 1.00  46.56 0 A 1
ATOM   1549 C CZ3 . TRP . . 292 ? 200.027 138.581 188.692 1.00  46.56 0 A 1
ATOM   1550 C CH2 . TRP . . 292 ? 200.507 137.313 189.031 1.00  46.56 0 A 1
ATOM   1551 N N   . LEU . . 293 ? 199.944 141.634 185.081 1.00  44.77 0 A 1
ATOM   1552 C CA  . LEU . . 293 ? 198.503 141.461 185.215 1.00  44.77 0 A 1
ATOM   1553 C C   . LEU . . 293 ? 197.833 141.346 183.853 1.00  44.77 0 A 1
ATOM   1554 O O   . LEU . . 293 ? 196.854 140.611 183.699 1.00  44.77 0 A 1
ATOM   1555 C CB  . LEU . . 293 ? 197.907 142.616 186.015 1.00  44.77 0 A 1
ATOM   1556 C CG  . LEU . . 293 ? 196.552 142.354 186.664 1.00  44.77 0 A 1
ATOM   1557 C CD1 . LEU . . 293 ? 196.659 141.237 187.682 1.00  44.77 0 A 1
ATOM   1558 C CD2 . LEU . . 293 ? 196.023 143.617 187.308 1.00  44.77 0 A 1
ATOM   1559 N N   . LEU . . 294 ? 198.342 142.066 182.852 1.00  46.45 0 A 1
ATOM   1560 C CA  . LEU . . 294 ? 197.836 141.893 181.497 1.00  46.45 0 A 1
ATOM   1561 C C   . LEU . . 294 ? 198.028 140.459 181.022 1.00  46.45 0 A 1
ATOM   1562 O O   . LEU . . 294 ? 197.117 139.862 180.432 1.00  46.45 0 A 1
ATOM   1563 C CB  . LEU . . 294 ? 198.531 142.868 180.551 1.00  46.45 0 A 1
ATOM   1564 C CG  . LEU . . 294 ? 197.676 144.048 180.100 1.00  46.45 0 A 1
ATOM   1565 C CD1 . LEU . . 294 ? 198.438 144.925 179.135 1.00  46.45 0 A 1
ATOM   1566 C CD2 . LEU . . 294 ? 196.410 143.542 179.470 1.00  46.45 0 A 1
ATOM   1567 N N   . ASN . . 295 ? 199.211 139.893 181.273 1.00  47.11 0 A 1
ATOM   1568 C CA  . ASN . . 295 ? 199.467 138.500 180.924 1.00  47.11 0 A 1
ATOM   1569 C C   . ASN . . 295 ? 198.489 137.573 181.627 1.00  47.11 0 A 1
ATOM   1570 O O   . ASN . . 295 ? 197.897 136.691 181.003 1.00  47.11 0 A 1
ATOM   1571 C CB  . ASN . . 295 ? 200.902 138.117 181.280 1.00  47.11 0 A 1
ATOM   1572 C CG  . ASN . . 295 ? 201.893 138.503 180.210 1.00  47.11 0 A 1
ATOM   1573 N ND2 . ASN . . 295 ? 202.778 137.577 179.862 1.00  47.11 0 A 1
ATOM   1574 O OD1 . ASN . . 295 ? 201.867 139.618 179.699 1.00  47.11 0 A 1
ATOM   1575 N N   . VAL . . 296 ? 198.319 137.754 182.939 1.00  45.96 0 A 1
ATOM   1576 C CA  . VAL . . 296 ? 197.426 136.888 183.707 1.00  45.96 0 A 1
ATOM   1577 C C   . VAL . . 296 ? 196.004 136.961 183.159 1.00  45.96 0 A 1
ATOM   1578 O O   . VAL . . 296 ? 195.345 135.935 182.947 1.00  45.96 0 A 1
ATOM   1579 C CB  . VAL . . 296 ? 197.475 137.255 185.201 1.00  45.96 0 A 1
ATOM   1580 C CG1 . VAL . . 296 ? 196.382 136.527 185.961 1.00  45.96 0 A 1
ATOM   1581 C CG2 . VAL . . 296 ? 198.834 136.915 185.783 1.00  45.96 0 A 1
ATOM   1582 N N   . LEU . . 297 ? 195.514 138.177 182.908 1.00  45.11 0 A 1
ATOM   1583 C CA  . LEU . . 297 ? 194.120 138.338 182.512 1.00  45.11 0 A 1
ATOM   1584 C C   . LEU . . 297 ? 193.876 137.818 181.104 1.00  45.11 0 A 1
ATOM   1585 O O   . LEU . . 297 ? 192.830 137.221 180.835 1.00  45.11 0 A 1
ATOM   1586 C CB  . LEU . . 297 ? 193.702 139.803 182.619 1.00  45.11 0 A 1
ATOM   1587 C CG  . LEU . . 297 ? 193.763 140.432 184.011 1.00  45.11 0 A 1
ATOM   1588 C CD1 . LEU . . 297 ? 193.475 141.919 183.924 1.00  45.11 0 A 1
ATOM   1589 C CD2 . LEU . . 297 ? 192.809 139.749 184.967 1.00  45.11 0 A 1
ATOM   1590 N N   . LEU . . 298 ? 194.822 138.038 180.189 1.00  48.40 0 A 1
ATOM   1591 C CA  . LEU . . 298 ? 194.655 137.500 178.844 1.00  48.40 0 A 1
ATOM   1592 C C   . LEU . . 298 ? 194.845 135.992 178.819 1.00  48.40 0 A 1
ATOM   1593 O O   . LEU . . 298 ? 194.260 135.312 177.971 1.00  48.40 0 A 1
ATOM   1594 C CB  . LEU . . 298 ? 195.625 138.177 177.883 1.00  48.40 0 A 1
ATOM   1595 C CG  . LEU . . 298 ? 195.325 139.650 177.643 1.00  48.40 0 A 1
ATOM   1596 C CD1 . LEU . . 298 ? 196.531 140.332 177.044 1.00  48.40 0 A 1
ATOM   1597 C CD2 . LEU . . 298 ? 194.107 139.791 176.749 1.00  48.40 0 A 1
ATOM   1598 N N   . GLY . . 299 ? 195.651 135.451 179.733 1.00  50.88 0 A 1
ATOM   1599 C CA  . GLY . . 299 ? 195.767 134.013 179.849 1.00  50.88 0 A 1
ATOM   1600 C C   . GLY . . 299 ? 194.513 133.372 180.394 1.00  50.88 0 A 1
ATOM   1601 O O   . GLY . . 299 ? 194.177 132.246 180.021 1.00  50.88 0 A 1
ATOM   1602 N N   . LEU . . 300 ? 193.805 134.077 181.276 1.00  50.48 0 A 1
ATOM   1603 C CA  . LEU . . 300 ? 192.542 133.559 181.786 1.00  50.48 0 A 1
ATOM   1604 C C   . LEU . . 300 ? 191.514 133.360 180.683 1.00  50.48 0 A 1
ATOM   1605 O O   . LEU . . 300 ? 190.528 132.647 180.893 1.00  50.48 0 A 1
ATOM   1606 C CB  . LEU . . 300 ? 191.981 134.492 182.860 1.00  50.48 0 A 1
ATOM   1607 C CG  . LEU . . 300 ? 192.640 134.428 184.240 1.00  50.48 0 A 1
ATOM   1608 C CD1 . LEU . . 300 ? 191.733 135.029 185.294 1.00  50.48 0 A 1
ATOM   1609 C CD2 . LEU . . 300 ? 193.001 133.003 184.602 1.00  50.48 0 A 1
ATOM   1610 N N   . LEU . . 301 ? 191.706 133.979 179.521 1.00  54.50 0 A 1
ATOM   1611 C CA  . LEU . . 301 ? 190.805 133.816 178.383 1.00  54.50 0 A 1
ATOM   1612 C C   . LEU . . 301 ? 191.602 133.689 177.085 1.00  54.50 0 A 1
ATOM   1613 O O   . LEU . . 301 ? 191.325 134.374 176.099 1.00  54.50 0 A 1
ATOM   1614 C CB  . LEU . . 301 ? 189.807 134.968 178.301 1.00  54.50 0 A 1
ATOM   1615 C CG  . LEU . . 301 ? 189.259 135.583 179.590 1.00  54.50 0 A 1
ATOM   1616 C CD1 . LEU . . 301 ? 188.745 136.975 179.313 1.00  54.50 0 A 1
ATOM   1617 C CD2 . LEU . . 301 ? 188.159 134.726 180.177 1.00  54.50 0 A 1
ATOM   1618 N N   . VAL . . 302 ? 192.622 132.828 177.077 1.00  64.16 0 A 1
ATOM   1619 C CA  . VAL . . 302 ? 193.526 132.706 175.928 1.00  64.16 0 A 1
ATOM   1620 C C   . VAL . . 302 ? 192.728 132.370 174.670 1.00  64.16 0 A 1
ATOM   1621 O O   . VAL . . 302 ? 192.708 133.194 173.744 1.00  64.16 0 A 1
ATOM   1622 C CB  . VAL . . 302 ? 194.653 131.681 176.183 1.00  64.16 0 A 1
ATOM   1623 C CG1 . VAL . . 302 ? 195.141 131.063 174.876 1.00  64.16 0 A 1
ATOM   1624 C CG2 . VAL . . 302 ? 195.824 132.333 176.873 1.00  64.16 0 A 1
ATOM   1625 N N   . PRO . . 303 ? 192.043 131.206 174.566 1.00  69.69 0 A 1
ATOM   1626 C CA  . PRO . . 303 ? 191.230 130.974 173.369 1.00  69.69 0 A 1
ATOM   1627 C C   . PRO . . 303 ? 189.836 131.553 173.532 1.00  69.69 0 A 1
ATOM   1628 O O   . PRO . . 303 ? 189.043 131.041 174.327 1.00  69.69 0 A 1
ATOM   1629 C CB  . PRO . . 303 ? 191.202 129.445 173.256 1.00  69.69 0 A 1
ATOM   1630 C CG  . PRO . . 303 ? 191.562 128.929 174.650 1.00  69.69 0 A 1
ATOM   1631 C CD  . PRO . . 303 ? 191.835 130.116 175.535 1.00  69.69 0 A 1
ATOM   1632 N N   . VAL . . 304 ? 189.516 132.609 172.780 1.00  68.66 0 A 1
ATOM   1633 C CA  . VAL . . 304 ? 188.172 133.169 172.846 1.00  68.66 0 A 1
ATOM   1634 C C   . VAL . . 304 ? 187.139 132.158 172.376 1.00  68.66 0 A 1
ATOM   1635 O O   . VAL . . 304 ? 185.958 132.270 172.718 1.00  68.66 0 A 1
ATOM   1636 C CB  . VAL . . 304 ? 188.091 134.477 172.030 1.00  68.66 0 A 1
ATOM   1637 C CG1 . VAL . . 304 ? 189.317 135.341 172.288 1.00  68.66 0 A 1
ATOM   1638 C CG2 . VAL . . 304 ? 187.939 134.184 170.549 1.00  68.66 0 A 1
ATOM   1639 N N   . GLU . . 305 ? 187.562 131.157 171.609 1.00  75.59 0 A 1
ATOM   1640 C CA  . GLU . . 305 ? 186.685 130.103 171.101 1.00  75.59 0 A 1
ATOM   1641 C C   . GLU . . 305 ? 186.659 128.908 172.050 1.00  75.59 0 A 1
ATOM   1642 O O   . GLU . . 305 ? 186.849 127.758 171.658 1.00  75.59 0 A 1
ATOM   1643 C CB  . GLU . . 305 ? 187.139 129.693 169.705 1.00  75.59 0 A 1
ATOM   1644 C CG  . GLU . . 305 ? 188.600 129.229 169.614 1.00  75.59 0 A 1
ATOM   1645 C CD  . GLU . . 305 ? 189.601 130.373 169.535 1.00  75.59 0 A 1
ATOM   1646 O OE1 . GLU . . 305 ? 190.527 130.298 168.702 1.00  75.59 0 A 1
ATOM   1647 O OE2 . GLU . . 305 ? 189.473 131.341 170.310 1.00  75.59 -1 A 1
ATOM   1648 N N   . ASP . . 306 ? 186.390 129.185 173.323 1.00  75.18 0 A 1
ATOM   1649 C CA  . ASP . . 306 ? 186.498 128.180 174.369 1.00  75.18 0 A 1
ATOM   1650 C C   . ASP . . 306 ? 185.705 128.657 175.575 1.00  75.18 0 A 1
ATOM   1651 O O   . ASP . . 306 ? 185.752 129.840 175.918 1.00  75.18 0 A 1
ATOM   1652 C CB  . ASP . . 306 ? 187.965 127.929 174.744 1.00  75.18 0 A 1
ATOM   1653 C CG  . ASP . . 306 ? 188.117 127.045 175.970 1.00  75.18 0 A 1
ATOM   1654 O OD1 . ASP . . 306 ? 187.959 125.812 175.845 1.00  75.18 0 A 1
ATOM   1655 O OD2 . ASP . . 306 ? 188.408 127.584 177.058 1.00  75.18 -1 A 1
ATOM   1656 N N   . GLU . . 307 ? 184.970 127.738 176.198 1.00  72.00 0 A 1
ATOM   1657 C CA  . GLU . . 307 ? 184.120 128.097 177.327 1.00  72.00 0 A 1
ATOM   1658 C C   . GLU . . 307 ? 184.967 128.684 178.443 1.00  72.00 0 A 1
ATOM   1659 O O   . GLU . . 307 ? 185.969 128.091 178.852 1.00  72.00 0 A 1
ATOM   1660 C CB  . GLU . . 307 ? 183.351 126.876 177.824 1.00  72.00 0 A 1
ATOM   1661 C CG  . GLU . . 307 ? 182.233 127.214 178.799 1.00  72.00 0 A 1
ATOM   1662 C CD  . GLU . . 307 ? 181.586 125.982 179.396 1.00  72.00 0 A 1
ATOM   1663 O OE1 . GLU . . 307 ? 182.170 124.883 179.277 1.00  72.00 0 A 1
ATOM   1664 O OE2 . GLU . . 307 ? 180.493 126.111 179.986 1.00  72.00 -1 A 1
ATOM   1665 N N   . HIS . . 308 ? 184.587 129.873 178.922 1.00  62.42 0 A 1
ATOM   1666 C CA  . HIS . . 308 ? 185.445 130.555 179.928 1.00  62.42 0 A 1
ATOM   1667 C C   . HIS . . 308 ? 184.641 131.030 181.138 1.00  62.42 0 A 1
ATOM   1668 O O   . HIS . . 308 ? 185.216 131.834 181.885 1.00  62.42 0 A 1
ATOM   1669 C CB  . HIS . . 308 ? 186.213 131.702 179.266 1.00  62.42 0 A 1
ATOM   1670 C CG  . HIS . . 308 ? 187.517 131.270 178.691 1.00  62.42 0 A 1
ATOM   1671 C CD2 . HIS . . 308 ? 188.059 131.457 177.471 1.00  62.42 0 A 1
ATOM   1672 N ND1 . HIS . . 308 ? 188.427 130.529 179.414 1.00  62.42 0 A 1
ATOM   1673 C CE1 . HIS . . 308 ? 189.480 130.281 178.666 1.00  62.42 0 A 1
ATOM   1674 N NE2 . HIS . . 308 ? 189.276 130.838 177.470 1.00  62.42 0 A 1
ATOM   1675 N N   . SER . . 309 ? 183.446 130.439 181.337 1.00  54.08 0 A 1
ATOM   1676 C CA  . SER . . 309 ? 182.477 130.836 182.399 1.00  54.08 0 A 1
ATOM   1677 C C   . SER . . 309 ? 181.754 132.096 181.927 1.00  54.08 0 A 1
ATOM   1678 O O   . SER . . 309 ? 181.960 132.481 180.772 1.00  54.08 0 A 1
ATOM   1679 C CB  . SER . . 309 ? 183.066 130.975 183.788 1.00  54.08 0 A 1
ATOM   1680 O OG  . SER . . 309 ? 183.765 129.798 184.163 1.00  54.08 0 A 1
ATOM   1681 N N   . THR . . 310 ? 180.849 132.640 182.731 1.00  49.10 0 A 1
ATOM   1682 C CA  . THR . . 310 ? 180.242 133.946 182.369 1.00  49.10 0 A 1
ATOM   1683 C C   . THR . . 310 ? 180.738 134.875 183.472 1.00  49.10 0 A 1
ATOM   1684 O O   . THR . . 310 ? 181.017 136.045 183.178 1.00  49.10 0 A 1
ATOM   1685 C CB  . THR . . 310 ? 178.721 133.833 182.197 1.00  49.10 0 A 1
ATOM   1686 C CG2 . THR . . 310 ? 178.297 132.909 181.076 1.00  49.10 0 A 1
ATOM   1687 O OG1 . THR . . 310 ? 178.182 133.363 183.433 1.00  49.10 0 A 1
ATOM   1688 N N   . LEU . . 311 ? 180.945 134.307 184.660 1.00  47.55 0 A 1
ATOM   1689 C CA  . LEU . . 311 ? 181.431 135.081 185.834 1.00  47.55 0 A 1
ATOM   1690 C C   . LEU . . 311 ? 182.908 135.450 185.647 1.00  47.55 0 A 1
ATOM   1691 O O   . LEU . . 311 ? 183.240 136.624 185.871 1.00  47.55 0 A 1
ATOM   1692 C CB  . LEU . . 311 ? 181.240 134.241 187.097 1.00  47.55 0 A 1
ATOM   1693 C CG  . LEU . . 311 ? 179.835 133.678 187.293 1.00  47.55 0 A 1
ATOM   1694 C CD1 . LEU . . 311 ? 179.861 132.473 188.220 1.00  47.55 0 A 1
ATOM   1695 C CD2 . LEU . . 311 ? 178.895 134.747 187.824 1.00  47.55 0 A 1
ATOM   1696 N N   . LEU . . 312 ? 183.757 134.491 185.255 1.00  46.14 0 A 1
ATOM   1697 C CA  . LEU . . 312 ? 185.179 134.836 185.001 1.00  46.14 0 A 1
ATOM   1698 C C   . LEU . . 312 ? 185.244 135.936 183.938 1.00  46.14 0 A 1
ATOM   1699 O O   . LEU . . 312 ? 185.967 136.914 184.165 1.00  46.14 0 A 1
ATOM   1700 C CB  . LEU . . 312 ? 185.948 133.589 184.555 1.00  46.14 0 A 1
ATOM   1701 C CG  . LEU . . 312 ? 187.447 133.793 184.341 1.00  46.14 0 A 1
ATOM   1702 C CD1 . LEU . . 312 ? 188.127 134.182 185.641 1.00  46.14 0 A 1
ATOM   1703 C CD2 . LEU . . 312 ? 188.090 132.547 183.753 1.00  46.14 0 A 1
ATOM   1704 N N   . ILE . . 313 ? 184.502 135.782 182.840 1.00  44.25 0 A 1
ATOM   1705 C CA  . ILE . . 313 ? 184.531 136.766 181.763 1.00  44.25 0 A 1
ATOM   1706 C C   . ILE . . 313 ? 184.179 138.142 182.302 1.00  44.25 0 A 1
ATOM   1707 O O   . ILE . . 313 ? 184.849 139.135 182.002 1.00  44.25 0 A 1
ATOM   1708 C CB  . ILE . . 313 ? 183.588 136.350 180.624 1.00  44.25 0 A 1
ATOM   1709 C CG1 . ILE . . 313 ? 183.995 134.991 180.061 1.00  44.25 0 A 1
ATOM   1710 C CG2 . ILE . . 313 ? 183.597 137.398 179.521 1.00  44.25 0 A 1
ATOM   1711 C CD1 . ILE . . 313 ? 183.231 134.606 178.823 1.00  44.25 0 A 1
ATOM   1712 N N   . LEU . . 314 ? 183.119 138.220 183.107 1.00  41.71 0 A 1
ATOM   1713 C CA  . LEU . . 314 ? 182.735 139.489 183.712 1.00  41.71 0 A 1
ATOM   1714 C C   . LEU . . 314 ? 183.866 140.052 184.562 1.00  41.71 0 A 1
ATOM   1715 O O   . LEU . . 314 ? 184.208 141.237 184.455 1.00  41.71 0 A 1
ATOM   1716 C CB  . LEU . . 314 ? 181.472 139.305 184.551 1.00  41.71 0 A 1
ATOM   1717 C CG  . LEU . . 314 ? 180.174 139.070 183.781 1.00  41.71 0 A 1
ATOM   1718 C CD1 . LEU . . 314 ? 179.053 138.723 184.737 1.00  41.71 0 A 1
ATOM   1719 C CD2 . LEU . . 314 ? 179.819 140.288 182.964 1.00  41.71 0 A 1
ATOM   1720 N N   . GLY . . 315 ? 184.468 139.209 185.401 1.00  39.04 0 A 1
ATOM   1721 C CA  . GLY . . 315 ? 185.544 139.679 186.259 1.00  39.04 0 A 1
ATOM   1722 C C   . GLY . . 315 ? 186.748 140.183 185.485 1.00  39.04 0 A 1
ATOM   1723 O O   . GLY . . 315 ? 187.326 141.217 185.826 1.00  39.04 0 A 1
ATOM   1724 N N   . VAL . . 316 ? 187.136 139.469 184.427 1.00  38.27 0 A 1
ATOM   1725 C CA  . VAL . . 316 ? 188.296 139.881 183.642 1.00  38.27 0 A 1
ATOM   1726 C C   . VAL . . 316 ? 188.000 141.160 182.870 1.00  38.27 0 A 1
ATOM   1727 O O   . VAL . . 316 ? 188.849 142.052 182.778 1.00  38.27 0 A 1
ATOM   1728 C CB  . VAL . . 316 ? 188.744 138.749 182.703 1.00  38.27 0 A 1
ATOM   1729 C CG1 . VAL . . 316 ? 189.865 139.228 181.807 1.00  38.27 0 A 1
ATOM   1730 C CG2 . VAL . . 316 ? 189.191 137.546 183.503 1.00  38.27 0 A 1
ATOM   1731 N N   . LEU . . 317 ? 186.800 141.271 182.291 1.00  37.26 0 A 1
ATOM   1732 C CA  . LEU . . 317 ? 186.444 142.488 181.572 1.00  37.26 0 A 1
ATOM   1733 C C   . LEU . . 317 ? 186.426 143.688 182.506 1.00  37.26 0 A 1
ATOM   1734 O O   . LEU . . 317 ? 186.851 144.787 182.129 1.00  37.26 0 A 1
ATOM   1735 C CB  . LEU . . 317 ? 185.090 142.319 180.890 1.00  37.26 0 A 1
ATOM   1736 C CG  . LEU . . 317 ? 185.011 141.290 179.766 1.00  37.26 0 A 1
ATOM   1737 C CD1 . LEU . . 317 ? 183.584 141.153 179.263 1.00  37.26 0 A 1
ATOM   1738 C CD2 . LEU . . 317 ? 185.955 141.639 178.635 1.00  37.26 0 A 1
ATOM   1739 N N   . LEU . . 318 ? 185.971 143.491 183.745 1.00  37.00 0 A 1
ATOM   1740 C CA  . LEU . . 318 ? 185.981 144.583 184.709 1.00  37.00 0 A 1
ATOM   1741 C C   . LEU . . 318 ? 187.402 144.960 185.107 1.00  37.00 0 A 1
ATOM   1742 O O   . LEU . . 318 ? 187.736 146.149 185.179 1.00  37.00 0 A 1
ATOM   1743 C CB  . LEU . . 318 ? 185.165 144.201 185.938 1.00  37.00 0 A 1
ATOM   1744 C CG  . LEU . . 318 ? 185.029 145.320 186.963 1.00  37.00 0 A 1
ATOM   1745 C CD1 . LEU . . 318 ? 184.153 146.421 186.410 1.00  37.00 0 A 1
ATOM   1746 C CD2 . LEU . . 318 ? 184.470 144.787 188.263 1.00  37.00 0 A 1
ATOM   1747 N N   . THR . . 319 ? 188.246 143.965 185.385 1.00  37.47 0 A 1
ATOM   1748 C CA  . THR . . 319 ? 189.637 144.255 185.714 1.00  37.47 0 A 1
ATOM   1749 C C   . THR . . 319 ? 190.324 145.008 184.583 1.00  37.47 0 A 1
ATOM   1750 O O   . THR . . 319 ? 191.112 145.926 184.829 1.00  37.47 0 A 1
ATOM   1751 C CB  . THR . . 319 ? 190.389 142.962 186.022 1.00  37.47 0 A 1
ATOM   1752 C CG2 . THR . . 319 ? 191.841 143.261 186.341 1.00  37.47 0 A 1
ATOM   1753 O OG1 . THR . . 319 ? 189.790 142.316 187.147 1.00  37.47 0 A 1
ATOM   1754 N N   . LEU . . 320 ? 190.033 144.641 183.335 1.00  36.70 0 A 1
ATOM   1755 C CA  . LEU . . 320 ? 190.659 145.322 182.208 1.00  36.70 0 A 1
ATOM   1756 C C   . LEU . . 320 ? 190.137 146.743 182.067 1.00  36.70 0 A 1
ATOM   1757 O O   . LEU . . 320 ? 190.898 147.658 181.735 1.00  36.70 0 A 1
ATOM   1758 C CB  . LEU . . 320 ? 190.424 144.536 180.922 1.00  36.70 0 A 1
ATOM   1759 C CG  . LEU . . 320 ? 191.234 143.263 180.697 1.00  36.70 0 A 1
ATOM   1760 C CD1 . LEU . . 320 ? 190.714 142.550 179.469 1.00  36.70 0 A 1
ATOM   1761 C CD2 . LEU . . 320 ? 192.705 143.583 180.552 1.00  36.70 0 A 1
ATOM   1762 N N   . ARG . . 321 ? 188.841 146.947 182.309 1.00  37.09 0 A 1
ATOM   1763 C CA  . ARG . . 321 ? 188.301 148.300 182.315 1.00  37.09 0 A 1
ATOM   1764 C C   . ARG . . 321 ? 188.971 149.159 183.378 1.00  37.09 0 A 1
ATOM   1765 O O   . ARG . . 321 ? 189.225 150.346 183.155 1.00  37.09 0 A 1
ATOM   1766 C CB  . ARG . . 321 ? 186.792 148.261 182.531 1.00  37.09 0 A 1
ATOM   1767 C CG  . ARG . . 321 ? 186.060 149.376 181.833 1.00  37.09 0 A 1
ATOM   1768 C CD  . ARG . . 321 ? 184.979 149.949 182.713 1.00  37.09 0 A 1
ATOM   1769 N NE  . ARG . . 321 ? 184.040 148.918 183.123 1.00  37.09 0 A 1
ATOM   1770 C CZ  . ARG . . 321 ? 183.025 149.118 183.953 1.00  37.09 0 A 1
ATOM   1771 N NH1 . ARG . . 321 ? 182.224 148.112 184.264 1.00  37.09 1 A 1
ATOM   1772 N NH2 . ARG . . 321 ? 182.814 150.319 184.470 1.00  37.09 0 A 1
ATOM   1773 N N   . TYR . . 322 ? 189.258 148.578 184.543 1.00  38.29 0 A 1
ATOM   1774 C CA  . TYR . . 322 ? 189.929 149.337 185.595 1.00  38.29 0 A 1
ATOM   1775 C C   . TYR . . 322 ? 191.399 149.571 185.273 1.00  38.29 0 A 1
ATOM   1776 O O   . TYR . . 322 ? 191.967 150.587 185.683 1.00  38.29 0 A 1
ATOM   1777 C CB  . TYR . . 322 ? 189.805 148.614 186.933 1.00  38.29 0 A 1
ATOM   1778 C CG  . TYR . . 322 ? 188.437 148.684 187.557 1.00  38.29 0 A 1
ATOM   1779 C CD1 . TYR . . 322 ? 187.597 149.755 187.313 1.00  38.29 0 A 1
ATOM   1780 C CD2 . TYR . . 322 ? 187.987 147.678 188.398 1.00  38.29 0 A 1
ATOM   1781 C CE1 . TYR . . 322 ? 186.346 149.823 187.881 1.00  38.29 0 A 1
ATOM   1782 C CE2 . TYR . . 322 ? 186.742 147.738 188.975 1.00  38.29 0 A 1
ATOM   1783 C CZ  . TYR . . 322 ? 185.924 148.811 188.714 1.00  38.29 0 A 1
ATOM   1784 O OH  . TYR . . 322 ? 184.676 148.874 189.288 1.00  38.29 0 A 1
ATOM   1785 N N   . LEU . . 323 ? 192.026 148.647 184.552 1.00  38.76 0 A 1
ATOM   1786 C CA  . LEU . . 323 ? 193.456 148.733 184.292 1.00  38.76 0 A 1
ATOM   1787 C C   . LEU . . 323 ? 193.779 149.636 183.107 1.00  38.76 0 A 1
ATOM   1788 O O   . LEU . . 323 ? 194.869 150.211 183.055 1.00  38.76 0 A 1
ATOM   1789 C CB  . LEU . . 323 ? 194.011 147.326 184.063 1.00  38.76 0 A 1
ATOM   1790 C CG  . LEU . . 323 ? 195.410 147.140 183.487 1.00  38.76 0 A 1
ATOM   1791 C CD1 . LEU . . 323 ? 196.440 147.575 184.494 1.00  38.76 0 A 1
ATOM   1792 C CD2 . LEU . . 323 ? 195.619 145.692 183.096 1.00  38.76 0 A 1
ATOM   1793 N N   . VAL . . 324 ? 192.846 149.782 182.163 1.00  40.62 0 A 1
ATOM   1794 C CA  . VAL . . 324 ? 193.134 150.559 180.954 1.00  40.62 0 A 1
ATOM   1795 C C   . VAL . . 324 ? 193.493 152.008 181.256 1.00  40.62 0 A 1
ATOM   1796 O O   . VAL . . 324 ? 194.439 152.523 180.642 1.00  40.62 0 A 1
ATOM   1797 C CB  . VAL . . 324 ? 191.981 150.417 179.951 1.00  40.62 0 A 1
ATOM   1798 C CG1 . VAL . . 324 ? 191.899 151.631 179.055 1.00  40.62 0 A 1
ATOM   1799 C CG2 . VAL . . 324 ? 192.166 149.163 179.118 1.00  40.62 0 A 1
ATOM   1800 N N   . PRO . . 325 ? 192.808 152.729 182.157 1.00  40.98 0 A 1
ATOM   1801 C CA  . PRO . . 325 ? 193.233 154.109 182.451 1.00  40.98 0 A 1
ATOM   1802 C C   . PRO . . 325 ? 194.693 154.248 182.845 1.00  40.98 0 A 1
ATOM   1803 O O   . PRO . . 325 ? 195.319 155.262 182.522 1.00  40.98 0 A 1
ATOM   1804 C CB  . PRO . . 325 ? 192.309 154.510 183.603 1.00  40.98 0 A 1
ATOM   1805 C CG  . PRO . . 325 ? 191.094 153.734 183.381 1.00  40.98 0 A 1
ATOM   1806 C CD  . PRO . . 325 ? 191.518 152.423 182.799 1.00  40.98 0 A 1
ATOM   1807 N N   . LEU . . 326 ? 195.256 153.261 183.534 1.00  42.52 0 A 1
ATOM   1808 C CA  . LEU . . 326 ? 196.621 153.368 184.028 1.00  42.52 0 A 1
ATOM   1809 C C   . LEU . . 326 ? 197.668 153.192 182.940 1.00  42.52 0 A 1
ATOM   1810 O O   . LEU . . 326 ? 198.849 153.425 183.212 1.00  42.52 0 A 1
ATOM   1811 C CB  . LEU . . 326 ? 196.860 152.339 185.136 1.00  42.52 0 A 1
ATOM   1812 C CG  . LEU . . 326 ? 196.207 152.540 186.508 1.00  42.52 0 A 1
ATOM   1813 C CD1 . LEU . . 326 ? 196.303 153.980 186.976 1.00  42.52 0 A 1
ATOM   1814 C CD2 . LEU . . 326 ? 194.770 152.075 186.508 1.00  42.52 0 A 1
ATOM   1815 N N   . LEU . . 327 ? 197.285 152.781 181.735 1.00  46.27 0 A 1
ATOM   1816 C CA  . LEU . . 327 ? 198.248 152.496 180.672 1.00  46.27 0 A 1
ATOM   1817 C C   . LEU . . 327 ? 198.441 153.708 179.761 1.00  46.27 0 A 1
ATOM   1818 O O   . LEU . . 327 ? 198.389 153.608 178.539 1.00  46.27 0 A 1
ATOM   1819 C CB  . LEU . . 327 ? 197.795 151.282 179.870 1.00  46.27 0 A 1
ATOM   1820 C CG  . LEU . . 327 ? 197.444 150.015 180.646 1.00  46.27 0 A 1
ATOM   1821 C CD1 . LEU . . 327 ? 196.633 149.080 179.777 1.00  46.27 0 A 1
ATOM   1822 C CD2 . LEU . . 327 ? 198.694 149.332 181.135 1.00  46.27 0 A 1
ATOM   1823 N N   . GLN . . 328 ? 198.666 154.867 180.366 1.00  53.49 0 A 1
ATOM   1824 C CA  . GLN . . 328 ? 198.927 156.105 179.632 1.00  53.49 0 A 1
ATOM   1825 C C   . GLN . . 328 ? 200.431 156.372 179.620 1.00  53.49 0 A 1
ATOM   1826 O O   . GLN . . 328 ? 200.893 157.342 180.228 1.00  53.49 0 A 1
ATOM   1827 C CB  . GLN . . 328 ? 198.153 157.257 180.244 1.00  53.49 0 A 1
ATOM   1828 C CG  . GLN . . 328 ? 196.653 157.088 180.135 1.00  53.49 0 A 1
ATOM   1829 C CD  . GLN . . 328 ? 196.162 157.205 178.711 1.00  53.49 0 A 1
ATOM   1830 N NE2 . GLN . . 328 ? 195.875 156.069 178.091 1.00  53.49 0 A 1
ATOM   1831 O OE1 . GLN . . 328 ? 196.042 158.304 178.173 1.00  53.49 0 A 1
ATOM   1832 N N   . GLN . . 329 ? 201.176 155.526 178.907 1.00  63.53 0 A 1
ATOM   1833 C CA  . GLN . . 329 ? 202.646 155.536 178.894 1.00  63.53 0 A 1
ATOM   1834 C C   . GLN . . 329 ? 203.268 155.912 180.237 1.00  63.53 0 A 1
ATOM   1835 O O   . GLN . . 329 ? 202.828 155.453 181.290 1.00  63.53 0 A 1
ATOM   1836 C CB  . GLN . . 329 ? 203.177 156.476 177.804 1.00  63.53 0 A 1
ATOM   1837 C CG  . GLN . . 329 ? 203.874 155.746 176.656 1.00  63.53 0 A 1
ATOM   1838 C CD  . GLN . . 329 ? 203.888 156.534 175.355 1.00  63.53 0 A 1
ATOM   1839 N NE2 . GLN . . 329 ? 204.616 156.025 174.364 1.00  63.53 0 A 1
ATOM   1840 O OE1 . GLN . . 329 ? 203.245 157.575 175.237 1.00  63.53 0 A 1
ATOM   1841 N N   . VAL . . 349 ? 210.071 145.935 182.140 1.00  64.23 0 A 1
ATOM   1842 C CA  . VAL . . 349 ? 209.350 145.947 180.872 1.00  64.23 0 A 1
ATOM   1843 C C   . VAL . . 349 ? 208.039 146.720 180.995 1.00  64.23 0 A 1
ATOM   1844 O O   . VAL . . 349 ? 207.603 147.045 182.096 1.00  64.23 0 A 1
ATOM   1845 C CB  . VAL . . 349 ? 209.088 144.517 180.374 1.00  64.23 0 A 1
ATOM   1846 C CG1 . VAL . . 349 ? 210.373 143.710 180.392 1.00  64.23 0 A 1
ATOM   1847 C CG2 . VAL . . 349 ? 208.013 143.850 181.215 1.00  64.23 0 A 1
ATOM   1848 N N   . SER . . 350 ? 207.414 147.010 179.858 1.00  62.01 0 A 1
ATOM   1849 C CA  . SER . . 350 ? 206.145 147.718 179.810 1.00  62.01 0 A 1
ATOM   1850 C C   . SER . . 350 ? 205.178 146.955 178.919 1.00  62.01 0 A 1
ATOM   1851 O O   . SER . . 350 ? 205.605 146.249 177.999 1.00  62.01 0 A 1
ATOM   1852 C CB  . SER . . 350 ? 206.313 149.150 179.280 1.00  62.01 0 A 1
ATOM   1853 O OG  . SER . . 350 ? 206.281 149.180 177.864 1.00  62.01 0 A 1
ATOM   1854 N N   . PRO . . 351 ? 203.876 147.058 179.182 1.00  57.68 0 A 1
ATOM   1855 C CA  . PRO . . 351 ? 202.894 146.425 178.291 1.00  57.68 0 A 1
ATOM   1856 C C   . PRO . . 351 ? 203.027 146.944 176.868 1.00  57.68 0 A 1
ATOM   1857 O O   . PRO . . 351 ? 203.349 148.112 176.639 1.00  57.68 0 A 1
ATOM   1858 C CB  . PRO . . 351 ? 201.545 146.801 178.916 1.00  57.68 0 A 1
ATOM   1859 C CG  . PRO . . 351 ? 201.843 147.823 179.959 1.00  57.68 0 A 1
ATOM   1860 C CD  . PRO . . 351 ? 203.249 147.611 180.391 1.00  57.68 0 A 1
ATOM   1861 N N   . SER . . 352 ? 202.784 146.060 175.907 1.00  56.72 0 A 1
ATOM   1862 C CA  . SER . . 352 ? 203.115 146.300 174.512 1.00  56.72 0 A 1
ATOM   1863 C C   . SER . . 352 ? 201.862 146.300 173.646 1.00  56.72 0 A 1
ATOM   1864 O O   . SER . . 352 ? 200.756 146.000 174.102 1.00  56.72 0 A 1
ATOM   1865 C CB  . SER . . 352 ? 204.101 145.243 174.002 1.00  56.72 0 A 1
ATOM   1866 O OG  . SER . . 352 ? 203.794 143.966 174.538 1.00  56.72 0 A 1
ATOM   1867 N N   . ALA . . 353 ? 202.059 146.642 172.370 1.00  54.98 0 A 1
ATOM   1868 C CA  . ALA . . 353 ? 200.959 146.657 171.414 1.00  54.98 0 A 1
ATOM   1869 C C   . ALA . . 353 ? 200.399 145.264 171.171 1.00  54.98 0 A 1
ATOM   1870 O O   . ALA . . 353 ? 199.221 145.125 170.831 1.00  54.98 0 A 1
ATOM   1871 C CB  . ALA . . 353 ? 201.415 147.273 170.093 1.00  54.98 0 A 1
ATOM   1872 N N   . GLU . . 354 ? 201.223 144.228 171.333 1.00  54.46 0 A 1
ATOM   1873 C CA  . GLU . . 354 ? 200.762 142.858 171.135 1.00  54.46 0 A 1
ATOM   1874 C C   . GLU . . 354 ? 199.593 142.532 172.057 1.00  54.46 0 A 1
ATOM   1875 O O   . GLU . . 354 ? 198.493 142.186 171.607 1.00  54.46 0 A 1
ATOM   1876 C CB  . GLU . . 354 ? 201.921 141.887 171.371 1.00  54.46 0 A 1
ATOM   1877 C CG  . GLU . . 354 ? 201.645 140.434 170.999 1.00  54.46 0 A 1
ATOM   1878 C CD  . GLU . . 354 ? 200.896 140.269 169.687 1.00  54.46 0 A 1
ATOM   1879 O OE1 . GLU . . 354 ? 201.147 141.049 168.743 1.00  54.46 0 A 1
ATOM   1880 O OE2 . GLU . . 354 ? 200.046 139.359 169.603 1.00  54.46 -1 A 1
ATOM   1881 N N   . GLN . . 355 ? 199.807 142.665 173.361 1.00  51.14 0 A 1
ATOM   1882 C CA  . GLN . . 355 ? 198.773 142.262 174.296 1.00  51.14 0 A 1
ATOM   1883 C C   . GLN . . 355 ? 197.663 143.289 174.424 1.00  51.14 0 A 1
ATOM   1884 O O   . GLN . . 355 ? 196.538 142.918 174.763 1.00  51.14 0 A 1
ATOM   1885 C CB  . GLN . . 355 ? 199.383 141.968 175.663 1.00  51.14 0 A 1
ATOM   1886 C CG  . GLN . . 355 ? 200.366 142.989 176.150 1.00  51.14 0 A 1
ATOM   1887 C CD  . GLN . . 355 ? 201.060 142.531 177.410 1.00  51.14 0 A 1
ATOM   1888 N NE2 . GLN . . 355 ? 200.815 141.296 177.806 1.00  51.14 0 A 1
ATOM   1889 O OE1 . GLN . . 355 ? 201.811 143.288 178.022 1.00  51.14 0 A 1
ATOM   1890 N N   . LEU . . 356 ? 197.930 144.559 174.124 1.00  48.28 0 A 1
ATOM   1891 C CA  . LEU . . 356 ? 196.845 145.534 174.081 1.00  48.28 0 A 1
ATOM   1892 C C   . LEU . . 356 ? 195.930 145.277 172.894 1.00  48.28 0 A 1
ATOM   1893 O O   . LEU . . 356 ? 194.703 145.413 173.001 1.00  48.28 0 A 1
ATOM   1894 C CB  . LEU . . 356 ? 197.418 146.946 174.036 1.00  48.28 0 A 1
ATOM   1895 C CG  . LEU . . 356 ? 198.020 147.374 175.374 1.00  48.28 0 A 1
ATOM   1896 C CD1 . LEU . . 356 ? 198.739 148.694 175.237 1.00  48.28 0 A 1
ATOM   1897 C CD2 . LEU . . 356 ? 196.936 147.456 176.426 1.00  48.28 0 A 1
ATOM   1898 N N   . VAL . . 357 ? 196.503 144.884 171.758 1.00  47.78 0 A 1
ATOM   1899 C CA  . VAL . . 357 ? 195.690 144.487 170.617 1.00  47.78 0 A 1
ATOM   1900 C C   . VAL . . 357 ? 194.922 143.214 170.939 1.00  47.78 0 A 1
ATOM   1901 O O   . VAL . . 357 ? 193.771 143.046 170.523 1.00  47.78 0 A 1
ATOM   1902 C CB  . VAL . . 357 ? 196.578 144.329 169.369 1.00  47.78 0 A 1
ATOM   1903 C CG1 . VAL . . 357 ? 195.960 143.368 168.380 1.00  47.78 0 A 1
ATOM   1904 C CG2 . VAL . . 357 ? 196.817 145.678 168.722 1.00  47.78 0 A 1
ATOM   1905 N N   . GLN . . 358 ? 195.530 142.311 171.711 1.00  47.58 0 A 1
ATOM   1906 C CA  . GLN . . 358 ? 194.799 141.127 172.154 1.00  47.58 0 A 1
ATOM   1907 C C   . GLN . . 358 ? 193.636 141.496 173.071 1.00  47.58 0 A 1
ATOM   1908 O O   . GLN . . 358 ? 192.572 140.874 173.013 1.00  47.58 0 A 1
ATOM   1909 C CB  . GLN . . 358 ? 195.749 140.152 172.846 1.00  47.58 0 A 1
ATOM   1910 C CG  . GLN . . 358 ? 196.667 139.413 171.893 1.00  47.58 0 A 1
ATOM   1911 C CD  . GLN . . 358 ? 197.908 138.884 172.578 1.00  47.58 0 A 1
ATOM   1912 N NE2 . GLN . . 358 ? 198.698 138.101 171.852 1.00  47.58 0 A 1
ATOM   1913 O OE1 . GLN . . 358 ? 198.156 139.176 173.744 1.00  47.58 0 A 1
ATOM   1914 N N   . VAL . . 359 ? 193.819 142.506 173.926 1.00  43.75 0 A 1
ATOM   1915 C CA  . VAL . . 359 ? 192.724 142.985 174.771 1.00  43.75 0 A 1
ATOM   1916 C C   . VAL . . 359 ? 191.597 143.550 173.918 1.00  43.75 0 A 1
ATOM   1917 O O   . VAL . . 359 ? 190.413 143.293 174.169 1.00  43.75 0 A 1
ATOM   1918 C CB  . VAL . . 359 ? 193.239 144.033 175.774 1.00  43.75 0 A 1
ATOM   1919 C CG1 . VAL . . 359 ? 192.082 144.643 176.545 1.00  43.75 0 A 1
ATOM   1920 C CG2 . VAL . . 359 ? 194.213 143.410 176.725 1.00  43.75 0 A 1
ATOM   1921 N N   . TYR . . 360 ? 191.951 144.342 172.907 1.00  42.32 0 A 1
ATOM   1922 C CA  . TYR . . 360 ? 190.945 144.881 171.998 1.00  42.32 0 A 1
ATOM   1923 C C   . TYR . . 360 ? 190.197 143.766 171.270 1.00  42.32 0 A 1
ATOM   1924 O O   . TYR . . 360 ? 188.973 143.833 171.101 1.00  42.32 0 A 1
ATOM   1925 C CB  . TYR . . 360 ? 191.615 145.832 171.008 1.00  42.32 0 A 1
ATOM   1926 C CG  . TYR . . 360 ? 190.737 146.263 169.864 1.00  42.32 0 A 1
ATOM   1927 C CD1 . TYR . . 360 ? 189.774 147.243 170.037 1.00  42.32 0 A 1
ATOM   1928 C CD2 . TYR . . 360 ? 190.880 145.698 168.610 1.00  42.32 0 A 1
ATOM   1929 C CE1 . TYR . . 360 ? 188.976 147.639 168.995 1.00  42.32 0 A 1
ATOM   1930 C CE2 . TYR . . 360 ? 190.086 146.086 167.565 1.00  42.32 0 A 1
ATOM   1931 C CZ  . TYR . . 360 ? 189.137 147.057 167.761 1.00  42.32 0 A 1
ATOM   1932 O OH  . TYR . . 360 ? 188.347 147.446 166.711 1.00  42.32 0 A 1
ATOM   1933 N N   . GLU . . 361 ? 190.919 142.730 170.837 1.00  45.47 0 A 1
ATOM   1934 C CA  . GLU . . 361 ? 190.278 141.592 170.184 1.00  45.47 0 A 1
ATOM   1935 C C   . GLU . . 361 ? 189.336 140.869 171.133 1.00  45.47 0 A 1
ATOM   1936 O O   . GLU . . 361 ? 188.243 140.452 170.738 1.00  45.47 0 A 1
ATOM   1937 C CB  . GLU . . 361 ? 191.332 140.620 169.661 1.00  45.47 0 A 1
ATOM   1938 C CG  . GLU . . 361 ? 192.210 141.161 168.559 1.00  45.47 0 A 1
ATOM   1939 C CD  . GLU . . 361 ? 191.416 141.771 167.434 1.00  45.47 0 A 1
ATOM   1940 O OE1 . GLU . . 361 ? 191.856 142.808 166.904 1.00  45.47 0 A 1
ATOM   1941 O OE2 . GLU . . 361 ? 190.358 141.215 167.076 1.00  45.47 -1 A 1
ATOM   1942 N N   . LEU . . 362 ? 189.766 140.678 172.378 1.00  42.50 0 A 1
ATOM   1943 C CA  . LEU . . 362 ? 188.918 140.059 173.387 1.00  42.50 0 A 1
ATOM   1944 C C   . LEU . . 362 ? 187.624 140.840 173.563 1.00  42.50 0 A 1
ATOM   1945 O O   . LEU . . 362 ? 186.531 140.263 173.612 1.00  42.50 0 A 1
ATOM   1946 C CB  . LEU . . 362 ? 189.687 139.980 174.704 1.00  42.50 0 A 1
ATOM   1947 C CG  . LEU . . 362 ? 189.037 139.347 175.925 1.00  42.50 0 A 1
ATOM   1948 C CD1 . LEU . . 362 ? 188.968 137.846 175.751 1.00  42.50 0 A 1
ATOM   1949 C CD2 . LEU . . 362 ? 189.822 139.718 177.163 1.00  42.50 0 A 1
ATOM   1950 N N   . THR . . 363 ? 187.739 142.164 173.662 1.00  39.61 0 A 1
ATOM   1951 C CA  . THR . . 363 ? 186.563 143.010 173.819 1.00  39.61 0 A 1
ATOM   1952 C C   . THR . . 363 ? 185.629 142.887 172.622 1.00  39.61 0 A 1
ATOM   1953 O O   . THR . . 363 ? 184.406 142.780 172.781 1.00  39.61 0 A 1
ATOM   1954 C CB  . THR . . 363 ? 187.001 144.458 174.013 1.00  39.61 0 A 1
ATOM   1955 C CG2 . THR . . 363 ? 185.926 145.244 174.711 1.00  39.61 0 A 1
ATOM   1956 O OG1 . THR . . 363 ? 188.191 144.488 174.806 1.00  39.61 0 A 1
ATOM   1957 N N   . LEU . . 364 ? 186.185 142.919 171.410 1.00  41.25 0 A 1
ATOM   1958 C CA  . LEU . . 364 ? 185.345 142.793 170.223 1.00  41.25 0 A 1
ATOM   1959 C C   . LEU . . 364 ? 184.651 141.438 170.179 1.00  41.25 0 A 1
ATOM   1960 O O   . LEU . . 364 ? 183.478 141.347 169.799 1.00  41.25 0 A 1
ATOM   1961 C CB  . LEU . . 364 ? 186.172 143.010 168.956 1.00  41.25 0 A 1
ATOM   1962 C CG  . LEU . . 364 ? 186.460 144.450 168.533 1.00  41.25 0 A 1
ATOM   1963 C CD1 . LEU . . 364 ? 186.673 144.526 167.034 1.00  41.25 0 A 1
ATOM   1964 C CD2 . LEU . . 364 ? 185.340 145.373 168.956 1.00  41.25 0 A 1
ATOM   1965 N N   . HIS . . 365 ? 185.357 140.374 170.559 1.00  45.47 0 A 1
ATOM   1966 C CA  . HIS . . 365 ? 184.736 139.055 170.595 1.00  45.47 0 A 1
ATOM   1967 C C   . HIS . . 365 ? 183.600 139.002 171.606 1.00  45.47 0 A 1
ATOM   1968 O O   . HIS . . 365 ? 182.544 138.422 171.334 1.00  45.47 0 A 1
ATOM   1969 C CB  . HIS . . 365 ? 185.776 137.985 170.918 1.00  45.47 0 A 1
ATOM   1970 C CG  . HIS . . 365 ? 185.181 136.648 171.229 1.00  45.47 0 A 1
ATOM   1971 C CD2 . HIS . . 365 ? 184.599 135.725 170.429 1.00  45.47 0 A 1
ATOM   1972 N ND1 . HIS . . 365 ? 185.170 136.115 172.499 1.00  45.47 0 A 1
ATOM   1973 C CE1 . HIS . . 365 ? 184.593 134.928 172.470 1.00  45.47 0 A 1
ATOM   1974 N NE2 . HIS . . 365 ? 184.236 134.667 171.226 1.00  45.47 0 A 1
ATOM   1975 N N   . HIS . . 366 ? 183.794 139.605 172.778 1.00  42.05 0 A 1
ATOM   1976 C CA  . HIS . . 366 ? 182.814 139.462 173.845 1.00  42.05 0 A 1
ATOM   1977 C C   . HIS . . 366 ? 181.663 140.454 173.752 1.00  42.05 0 A 1
ATOM   1978 O O   . HIS . . 366 ? 180.670 140.284 174.465 1.00  42.05 0 A 1
ATOM   1979 C CB  . HIS . . 366 ? 183.504 139.575 175.200 1.00  42.05 0 A 1
ATOM   1980 C CG  . HIS . . 366 ? 184.262 138.345 175.584 1.00  42.05 0 A 1
ATOM   1981 C CD2 . HIS . . 366 ? 185.533 138.178 176.018 1.00  42.05 0 A 1
ATOM   1982 N ND1 . HIS . . 366 ? 183.707 137.085 175.528 1.00  42.05 0 A 1
ATOM   1983 C CE1 . HIS . . 366 ? 184.602 136.196 175.916 1.00  42.05 0 A 1
ATOM   1984 N NE2 . HIS . . 366 ? 185.718 136.833 176.217 1.00  42.05 0 A 1
ATOM   1985 N N   . THR . . 367 ? 181.756 141.477 172.903 1.00  40.97 0 A 1
ATOM   1986 C CA  . THR . . 367 ? 180.544 142.231 172.592 1.00  40.97 0 A 1
ATOM   1987 C C   . THR . . 367 ? 179.526 141.379 171.846 1.00  40.97 0 A 1
ATOM   1988 O O   . THR . . 367 ? 178.354 141.756 171.774 1.00  40.97 0 A 1
ATOM   1989 C CB  . THR . . 367 ? 180.852 143.478 171.763 1.00  40.97 0 A 1
ATOM   1990 C CG2 . THR . . 367 ? 181.785 144.409 172.511 1.00  40.97 0 A 1
ATOM   1991 O OG1 . THR . . 367 ? 181.430 143.096 170.509 1.00  40.97 0 A 1
ATOM   1992 N N   . GLN . . 368 ? 179.947 140.244 171.302 1.00  43.87 0 A 1
ATOM   1993 C CA  . GLN . . 368 ? 179.075 139.338 170.570 1.00  43.87 0 A 1
ATOM   1994 C C   . GLN . . 368 ? 178.489 138.244 171.446 1.00  43.87 0 A 1
ATOM   1995 O O   . GLN . . 368 ? 177.713 137.423 170.948 1.00  43.87 0 A 1
ATOM   1996 C CB  . GLN . . 368 ? 179.841 138.712 169.406 1.00  43.87 0 A 1
ATOM   1997 C CG  . GLN . . 368 ? 180.319 139.730 168.400 1.00  43.87 0 A 1
ATOM   1998 C CD  . GLN . . 368 ? 179.179 140.559 167.858 1.00  43.87 0 A 1
ATOM   1999 N NE2 . GLN . . 368 ? 179.368 141.871 167.809 1.00  43.87 0 A 1
ATOM   2000 O OE1 . GLN . . 368 ? 178.131 140.028 167.500 1.00  43.87 0 A 1
ATOM   2001 N N   . HIS . . 369 ? 178.848 138.211 172.726 1.00  48.34 0 A 1
ATOM   2002 C CA  . HIS . . 369 ? 178.321 137.229 173.658 1.00  48.34 0 A 1
ATOM   2003 C C   . HIS . . 369 ? 176.796 137.272 173.681 1.00  48.34 0 A 1
ATOM   2004 O O   . HIS . . 369 ? 176.168 138.271 173.326 1.00  48.34 0 A 1
ATOM   2005 C CB  . HIS . . 369 ? 178.874 137.488 175.056 1.00  48.34 0 A 1
ATOM   2006 C CG  . HIS . . 369 ? 178.890 136.280 175.939 1.00  48.34 0 A 1
ATOM   2007 C CD2 . HIS . . 369 ? 179.838 135.335 176.139 1.00  48.34 0 A 1
ATOM   2008 N ND1 . HIS . . 369 ? 177.837 135.945 176.762 1.00  48.34 0 A 1
ATOM   2009 C CE1 . HIS . . 369 ? 178.133 134.843 177.426 1.00  48.34 0 A 1
ATOM   2010 N NE2 . HIS . . 369 ? 179.342 134.452 177.064 1.00  48.34 0 A 1
ATOM   2011 N N   . GLN . . 370 ? 176.200 136.161 174.104 1.00  52.60 0 A 1
ATOM   2012 C CA  . GLN . . 370 ? 174.748 136.059 174.162 1.00  52.60 0 A 1
ATOM   2013 C C   . GLN . . 370 ? 174.174 136.509 175.496 1.00  52.60 0 A 1
ATOM   2014 O O   . GLN . . 370 ? 172.987 136.853 175.559 1.00  52.60 0 A 1
ATOM   2015 C CB  . GLN . . 370 ? 174.307 134.621 173.874 1.00  52.60 0 A 1
ATOM   2016 C CG  . GLN . . 370 ? 174.729 133.615 174.928 1.00  52.60 0 A 1
ATOM   2017 C CD  . GLN . . 370 ? 176.135 133.097 174.708 1.00  52.60 0 A 1
ATOM   2018 N NE2 . GLN . . 370 ? 176.583 132.214 175.594 1.00  52.60 0 A 1
ATOM   2019 O OE1 . GLN . . 370 ? 176.809 133.479 173.751 1.00  52.60 0 A 1
ATOM   2020 N N   . ASP . . 371 ? 174.976 136.518 176.557 1.00  51.47 0 A 1
ATOM   2021 C CA  . ASP . . 371 ? 174.544 137.052 177.841 1.00  51.47 0 A 1
ATOM   2022 C C   . ASP . . 371 ? 174.763 138.559 177.846 1.00  51.47 0 A 1
ATOM   2023 O O   . ASP . . 371 ? 175.884 139.026 177.620 1.00  51.47 0 A 1
ATOM   2024 C CB  . ASP . . 371 ? 175.310 136.394 178.983 1.00  51.47 0 A 1
ATOM   2025 C CG  . ASP . . 371 ? 174.959 136.983 180.332 1.00  51.47 0 A 1
ATOM   2026 O OD1 . ASP . . 371 ? 173.830 137.493 180.485 1.00  51.47 0 A 1
ATOM   2027 O OD2 . ASP . . 371 ? 175.816 136.940 181.240 1.00  51.47 -1 A 1
ATOM   2028 N N   . HIS . . 372 ? 173.700 139.317 178.107 1.00  48.98 0 A 1
ATOM   2029 C CA  . HIS . . 372 ? 173.789 140.767 177.994 1.00  48.98 0 A 1
ATOM   2030 C C   . HIS . . 372 ? 174.627 141.389 179.101 1.00  48.98 0 A 1
ATOM   2031 O O   . HIS . . 372 ? 175.020 142.553 178.975 1.00  48.98 0 A 1
ATOM   2032 C CB  . HIS . . 372 ? 172.393 141.383 177.985 1.00  48.98 0 A 1
ATOM   2033 C CG  . HIS . . 372 ? 171.697 141.324 179.307 1.00  48.98 0 A 1
ATOM   2034 C CD2 . HIS . . 372 ? 170.894 140.379 179.849 1.00  48.98 0 A 1
ATOM   2035 N ND1 . HIS . . 372 ? 171.786 142.333 180.240 1.00  48.98 0 A 1
ATOM   2036 C CE1 . HIS . . 372 ? 171.070 142.011 181.302 1.00  48.98 0 A 1
ATOM   2037 N NE2 . HIS . . 372 ? 170.520 140.829 181.091 1.00  48.98 0 A 1
ATOM   2038 N N   . ASN . . 373 ? 174.924 140.648 180.170 1.00  46.16 0 A 1
ATOM   2039 C CA  . ASN . . 373 ? 175.852 141.162 181.170 1.00  46.16 0 A 1
ATOM   2040 C C   . ASN . . 373 ? 177.278 141.161 180.640 1.00  46.16 0 A 1
ATOM   2041 O O   . ASN . . 373 ? 178.045 142.097 180.891 1.00  46.16 0 A 1
ATOM   2042 C CB  . ASN . . 373 ? 175.753 140.343 182.455 1.00  46.16 0 A 1
ATOM   2043 C CG  . ASN . . 373 ? 174.464 140.588 183.196 1.00  46.16 0 A 1
ATOM   2044 N ND2 . ASN . . 373 ? 173.542 139.639 183.103 1.00  46.16 0 A 1
ATOM   2045 O OD1 . ASN . . 373 ? 174.293 141.616 183.847 1.00  46.16 0 A 1
ATOM   2046 N N   . VAL . . 374 ? 177.644 140.129 179.881 1.00  43.12 0 A 1
ATOM   2047 C CA  . VAL . . 374 ? 178.947 140.120 179.231 1.00  43.12 0 A 1
ATOM   2048 C C   . VAL . . 374 ? 178.998 141.178 178.140 1.00  43.12 0 A 1
ATOM   2049 O O   . VAL . . 374 ? 180.029 141.826 177.933 1.00  43.12 0 A 1
ATOM   2050 C CB  . VAL . . 374 ? 179.254 138.716 178.683 1.00  43.12 0 A 1
ATOM   2051 C CG1 . VAL . . 374 ? 180.592 138.705 177.984 1.00  43.12 0 A 1
ATOM   2052 C CG2 . VAL . . 374 ? 179.235 137.710 179.809 1.00  43.12 0 A 1
ATOM   2053 N N   . VAL . . 375 ? 177.886 141.380 177.432 1.00  40.51 0 A 1
ATOM   2054 C CA  . VAL . . 375 ? 177.824 142.445 176.437 1.00  40.51 0 A 1
ATOM   2055 C C   . VAL . . 375 ? 178.032 143.799 177.098 1.00  40.51 0 A 1
ATOM   2056 O O   . VAL . . 375 ? 178.769 144.645 176.586 1.00  40.51 0 A 1
ATOM   2057 C CB  . VAL . . 375 ? 176.490 142.387 175.674 1.00  40.51 0 A 1
ATOM   2058 C CG1 . VAL . . 375 ? 176.381 143.550 174.706 1.00  40.51 0 A 1
ATOM   2059 C CG2 . VAL . . 375 ? 176.370 141.074 174.939 1.00  40.51 0 A 1
ATOM   2060 N N   . THR . . 376 ? 177.405 144.019 178.254 1.00  38.80 0 A 1
ATOM   2061 C CA  . THR . . 376 ? 177.580 145.278 178.965 1.00  38.80 0 A 1
ATOM   2062 C C   . THR . . 376 ? 179.015 145.448 179.449 1.00  38.80 0 A 1
ATOM   2063 O O   . THR . . 376 ? 179.590 146.536 179.332 1.00  38.80 0 A 1
ATOM   2064 C CB  . THR . . 376 ? 176.604 145.355 180.136 1.00  38.80 0 A 1
ATOM   2065 C CG2 . THR . . 376 ? 176.872 146.579 180.975 1.00  38.80 0 A 1
ATOM   2066 O OG1 . THR . . 376 ? 175.265 145.422 179.634 1.00  38.80 0 A 1
ATOM   2067 N N   . GLY . . 377 ? 179.612 144.385 179.988 1.00  36.88 0 A 1
ATOM   2068 C CA  . GLY . . 377 ? 180.994 144.478 180.430 1.00  36.88 0 A 1
ATOM   2069 C C   . GLY . . 377 ? 181.950 144.774 179.292 1.00  36.88 0 A 1
ATOM   2070 O O   . GLY . . 377 ? 182.873 145.579 179.434 1.00  36.88 0 A 1
ATOM   2071 N N   . ALA . . 378 ? 181.722 144.153 178.136 1.00  35.39 0 A 1
ATOM   2072 C CA  . ALA . . 378 ? 182.597 144.374 176.994 1.00  35.39 0 A 1
ATOM   2073 C C   . ALA . . 378 ? 182.382 145.755 176.397 1.00  35.39 0 A 1
ATOM   2074 O O   . ALA . . 378 ? 183.334 146.389 175.935 1.00  35.39 0 A 1
ATOM   2075 C CB  . ALA . . 378 ? 182.371 143.288 175.947 1.00  35.39 0 A 1
ATOM   2076 N N   . LEU . . 379 ? 181.146 146.250 176.406 1.00  34.87 0 A 1
ATOM   2077 C CA  . LEU . . 379 ? 180.908 147.605 175.929 1.00  34.87 0 A 1
ATOM   2078 C C   . LEU . . 379 ? 181.537 148.634 176.858 1.00  34.87 0 A 1
ATOM   2079 O O   . LEU . . 379 ? 182.082 149.636 176.392 1.00  34.87 0 A 1
ATOM   2080 C CB  . LEU . . 379 ? 179.413 147.853 175.770 1.00  34.87 0 A 1
ATOM   2081 C CG  . LEU . . 379 ? 178.813 147.134 174.565 1.00  34.87 0 A 1
ATOM   2082 C CD1 . LEU . . 379 ? 177.329 147.362 174.493 1.00  34.87 0 A 1
ATOM   2083 C CD2 . LEU . . 379 ? 179.481 147.585 173.284 1.00  34.87 0 A 1
ATOM   2084 N N   . GLU . . 380 ? 181.499 148.395 178.170 1.00  36.36 0 A 1
ATOM   2085 C CA  . GLU . . 380 ? 182.167 149.308 179.092 1.00  36.36 0 A 1
ATOM   2086 C C   . GLU . . 380 ? 183.679 149.259 178.920 1.00  36.36 0 A 1
ATOM   2087 O O   . GLU . . 380 ? 184.353 150.292 179.017 1.00  36.36 0 A 1
ATOM   2088 C CB  . GLU . . 380 ? 181.783 148.985 180.532 1.00  36.36 0 A 1
ATOM   2089 C CG  . GLU . . 380 ? 180.389 149.421 180.902 1.00  36.36 0 A 1
ATOM   2090 C CD  . GLU . . 380 ? 179.790 148.587 182.012 1.00  36.36 0 A 1
ATOM   2091 O OE1 . GLU . . 380 ? 180.458 147.637 182.472 1.00  36.36 0 A 1
ATOM   2092 O OE2 . GLU . . 380 ? 178.649 148.881 182.426 1.00  36.36 -1 A 1
ATOM   2093 N N   . LEU . . 381 ? 184.232 148.075 178.657 1.00  34.71 0 A 1
ATOM   2094 C CA  . LEU . . 381 ? 185.663 147.988 178.385 1.00  34.71 0 A 1
ATOM   2095 C C   . LEU . . 381 ? 186.027 148.733 177.109 1.00  34.71 0 A 1
ATOM   2096 O O   . LEU . . 381 ? 187.013 149.472 177.077 1.00  34.71 0 A 1
ATOM   2097 C CB  . LEU . . 381 ? 186.098 146.527 178.294 1.00  34.71 0 A 1
ATOM   2098 C CG  . LEU . . 381 ? 187.571 146.286 177.958 1.00  34.71 0 A 1
ATOM   2099 C CD1 . LEU . . 381 ? 188.480 147.116 178.842 1.00  34.71 0 A 1
ATOM   2100 C CD2 . LEU . . 381 ? 187.901 144.817 178.089 1.00  34.71 0 A 1
ATOM   2101 N N   . LEU . . 382 ? 185.243 148.546 176.046 1.00  35.41 0 A 1
ATOM   2102 C CA  . LEU . . 382 ? 185.500 149.239 174.789 1.00  35.41 0 A 1
ATOM   2103 C C   . LEU . . 382 ? 185.368 150.747 174.953 1.00  35.41 0 A 1
ATOM   2104 O O   . LEU . . 382 ? 186.115 151.517 174.339 1.00  35.41 0 A 1
ATOM   2105 C CB  . LEU . . 382 ? 184.539 148.728 173.720 1.00  35.41 0 A 1
ATOM   2106 C CG  . LEU . . 382 ? 184.875 149.061 172.275 1.00  35.41 0 A 1
ATOM   2107 C CD1 . LEU . . 382 ? 186.176 148.399 171.882 1.00  35.41 0 A 1
ATOM   2108 C CD2 . LEU . . 382 ? 183.747 148.624 171.366 1.00  35.41 0 A 1
ATOM   2109 N N   . GLN . . 383 ? 184.424 151.182 175.784 1.00  36.35 0 A 1
ATOM   2110 C CA  . GLN . . 383 ? 184.271 152.599 176.088 1.00  36.35 0 A 1
ATOM   2111 C C   . GLN . . 383 ? 185.507 153.150 176.789 1.00  36.35 0 A 1
ATOM   2112 O O   . GLN . . 383 ? 186.076 154.160 176.363 1.00  36.35 0 A 1
ATOM   2113 C CB  . GLN . . 383 ? 183.022 152.790 176.943 1.00  36.35 0 A 1
ATOM   2114 C CG  . GLN . . 383 ? 182.735 154.199 177.379 1.00  36.35 0 A 1
ATOM   2115 C CD  . GLN . . 383 ? 181.576 154.253 178.343 1.00  36.35 0 A 1
ATOM   2116 N NE2 . GLN . . 383 ? 180.553 155.017 177.995 1.00  36.35 0 A 1
ATOM   2117 O OE1 . GLN . . 383 ? 181.595 153.604 179.387 1.00  36.35 0 A 1
ATOM   2118 N N   . GLN . . 384 ? 185.932 152.501 177.877 1.00  37.45 0 A 1
ATOM   2119 C CA  . GLN . . 384 ? 187.136 152.940 178.575 1.00  37.45 0 A 1
ATOM   2120 C C   . GLN . . 384 ? 188.376 152.843 177.703 1.00  37.45 0 A 1
ATOM   2121 O O   . GLN . . 384 ? 189.361 153.542 177.957 1.00  37.45 0 A 1
ATOM   2122 C CB  . GLN . . 384 ? 187.354 152.117 179.843 1.00  37.45 0 A 1
ATOM   2123 C CG  . GLN . . 384 ? 186.934 152.817 181.121 1.00  37.45 0 A 1
ATOM   2124 C CD  . GLN . . 384 ? 187.882 153.919 181.525 1.00  37.45 0 A 1
ATOM   2125 N NE2 . GLN . . 384 ? 187.500 154.679 182.541 1.00  37.45 0 A 1
ATOM   2126 O OE1 . GLN . . 384 ? 188.944 154.092 180.933 1.00  37.45 0 A 1
ATOM   2127 N N   . LEU . . 385 ? 188.347 151.989 176.688 1.00  38.06 0 A 1
ATOM   2128 C CA  . LEU . . 385 ? 189.489 151.775 175.818 1.00  38.06 0 A 1
ATOM   2129 C C   . LEU . . 385 ? 189.552 152.784 174.684 1.00  38.06 0 A 1
ATOM   2130 O O   . LEU . . 385 ? 190.642 153.090 174.196 1.00  38.06 0 A 1
ATOM   2131 C CB  . LEU . . 385 ? 189.428 150.350 175.267 1.00  38.06 0 A 1
ATOM   2132 C CG  . LEU . . 385 ? 190.572 149.784 174.443 1.00  38.06 0 A 1
ATOM   2133 C CD1 . LEU . . 385 ? 190.801 148.347 174.844 1.00  38.06 0 A 1
ATOM   2134 C CD2 . LEU . . 385 ? 190.223 149.877 172.972 1.00  38.06 0 A 1
ATOM   2135 N N   . PHE . . 386 ? 188.410 153.298 174.245 1.00  36.94 0 A 1
ATOM   2136 C CA  . PHE . . 386 ? 188.389 154.383 173.278 1.00  36.94 0 A 1
ATOM   2137 C C   . PHE . . 386 ? 188.488 155.757 173.925 1.00  36.94 0 A 1
ATOM   2138 O O   . PHE . . 386 ? 188.913 156.707 173.261 1.00  36.94 0 A 1
ATOM   2139 C CB  . PHE . . 386 ? 187.115 154.320 172.441 1.00  36.94 0 A 1
ATOM   2140 C CG  . PHE . . 386 ? 187.067 153.168 171.497 1.00  36.94 0 A 1
ATOM   2141 C CD1 . PHE . . 386 ? 188.219 152.515 171.121 1.00  36.94 0 A 1
ATOM   2142 C CD2 . PHE . . 386 ? 185.861 152.737 170.983 1.00  36.94 0 A 1
ATOM   2143 C CE1 . PHE . . 386 ? 188.174 151.457 170.256 1.00  36.94 0 A 1
ATOM   2144 C CE2 . PHE . . 386 ? 185.811 151.678 170.111 1.00  36.94 0 A 1
ATOM   2145 C CZ  . PHE . . 386 ? 186.970 151.038 169.749 1.00  36.94 0 A 1
ATOM   2146 N N   . ARG . . 387 ? 188.098 155.890 175.191 1.00  40.69 0 A 1
ATOM   2147 C CA  . ARG . . 387 ? 188.167 157.167 175.888 1.00  40.69 0 A 1
ATOM   2148 C C   . ARG . . 387 ? 189.530 157.439 176.495 1.00  40.69 0 A 1
ATOM   2149 O O   . ARG . . 387 ? 189.880 158.604 176.704 1.00  40.69 0 A 1
ATOM   2150 C CB  . ARG . . 387 ? 187.122 157.226 177.003 1.00  40.69 0 A 1
ATOM   2151 C CG  . ARG . . 387 ? 185.706 157.474 176.530 1.00  40.69 0 A 1
ATOM   2152 C CD  . ARG . . 387 ? 184.773 157.632 177.716 1.00  40.69 0 A 1
ATOM   2153 N NE  . ARG . . 387 ? 183.392 157.863 177.308 1.00  40.69 0 A 1
ATOM   2154 C CZ  . ARG . . 387 ? 182.349 157.761 178.126 1.00  40.69 0 A 1
ATOM   2155 N NH1 . ARG . . 387 ? 181.124 157.988 177.677 1.00  40.69 1 A 1
ATOM   2156 N NH2 . ARG . . 387 ? 182.533 157.429 179.394 1.00  40.69 0 A 1
ATOM   2157 N N   . THR . . 388 ? 190.298 156.396 176.791 1.00  45.40 0 A 1
ATOM   2158 C CA  . THR . . 388 ? 191.632 156.535 177.375 1.00  45.40 0 A 1
ATOM   2159 C C   . THR . . 388 ? 192.548 155.492 176.750 1.00  45.40 0 A 1
ATOM   2160 O O   . THR . . 388 ? 193.113 154.639 177.440 1.00  45.40 0 A 1
ATOM   2161 C CB  . THR . . 388 ? 191.570 156.389 178.895 1.00  45.40 0 A 1
ATOM   2162 C CG2 . THR . . 388 ? 192.814 156.961 179.542 1.00  45.40 0 A 1
ATOM   2163 O OG1 . THR . . 388 ? 190.428 157.099 179.388 1.00  45.40 0 A 1
ATOM   2164 N N   . PRO . . 389 ? 192.716 155.534 175.431 1.00  46.29 0 A 1
ATOM   2165 C CA  . PRO . . 389 ? 193.436 154.470 174.741 1.00  46.29 0 A 1
ATOM   2166 C C   . PRO . . 389 ? 194.927 154.568 174.986 1.00  46.29 0 A 1
ATOM   2167 O O   . PRO . . 389 ? 195.508 155.660 174.900 1.00  46.29 0 A 1
ATOM   2168 C CB  . PRO . . 389 ? 193.100 154.717 173.263 1.00  46.29 0 A 1
ATOM   2169 C CG  . PRO . . 389 ? 192.778 156.146 173.181 1.00  46.29 0 A 1
ATOM   2170 C CD  . PRO . . 389 ? 192.344 156.633 174.523 1.00  46.29 0 A 1
ATOM   2171 N N   . PRO . . 390 ? 195.574 153.456 175.317 1.00  49.26 0 A 1
ATOM   2172 C CA  . PRO . . 390 ? 197.029 153.442 175.393 1.00  49.26 0 A 1
ATOM   2173 C C   . PRO . . 390 ? 197.630 153.929 174.088 1.00  49.26 0 A 1
ATOM   2174 O O   . PRO . . 390 ? 197.120 153.613 173.002 1.00  49.26 0 A 1
ATOM   2175 C CB  . PRO . . 390 ? 197.365 151.967 175.655 1.00  49.26 0 A 1
ATOM   2176 C CG  . PRO . . 390 ? 196.073 151.222 175.575 1.00  49.26 0 A 1
ATOM   2177 C CD  . PRO . . 390 ? 194.981 152.196 175.786 1.00  49.26 0 A 1
ATOM   2178 N N   . PRO . . 391 ? 198.709 154.708 174.156 1.00  53.21 0 A 1
ATOM   2179 C CA  . PRO . . 391 ? 199.169 155.443 172.965 1.00  53.21 0 A 1
ATOM   2180 C C   . PRO . . 391 ? 199.592 154.565 171.798 1.00  53.21 0 A 1
ATOM   2181 O O   . PRO . . 391 ? 199.672 155.069 170.672 1.00  53.21 0 A 1
ATOM   2182 C CB  . PRO . . 391 ? 200.347 156.270 173.498 1.00  53.21 0 A 1
ATOM   2183 C CG  . PRO . . 391 ? 200.702 155.652 174.820 1.00  53.21 0 A 1
ATOM   2184 C CD  . PRO . . 391 ? 199.454 155.078 175.368 1.00  53.21 0 A 1
ATOM   2185 N N   . GLU . . 392 ? 199.863 153.279 172.016 1.00  53.32 0 A 1
ATOM   2186 C CA  . GLU . . 392 ? 200.245 152.404 170.913 1.00  53.32 0 A 1
ATOM   2187 C C   . GLU . . 392 ? 199.050 151.665 170.320 1.00  53.32 0 A 1
ATOM   2188 O O   . GLU . . 392 ? 198.989 151.456 169.101 1.00  53.32 0 A 1
ATOM   2189 C CB  . GLU . . 392 ? 201.309 151.405 171.377 1.00  53.32 0 A 1
ATOM   2190 C CG  . GLU . . 392 ? 200.852 150.435 172.452 1.00  53.32 0 A 1
ATOM   2191 C CD  . GLU . . 392 ? 200.928 151.024 173.845 1.00  53.32 0 A 1
ATOM   2192 O OE1 . GLU . . 392 ? 200.213 152.012 174.116 1.00  53.32 0 A 1
ATOM   2193 O OE2 . GLU . . 392 ? 201.704 150.497 174.669 1.00  53.32 -1 A 1
ATOM   2194 N N   . LEU . . 393 ? 198.091 151.269 171.159 1.00  48.28 0 A 1
ATOM   2195 C CA  . LEU . . 393 ? 196.852 150.715 170.636 1.00  48.28 0 A 1
ATOM   2196 C C   . LEU . . 393 ? 196.111 151.741 169.798 1.00  48.28 0 A 1
ATOM   2197 O O   . LEU . . 393 ? 195.472 151.385 168.805 1.00  48.28 0 A 1
ATOM   2198 C CB  . LEU . . 393 ? 195.968 150.221 171.780 1.00  48.28 0 A 1
ATOM   2199 C CG  . LEU . . 393 ? 194.642 149.592 171.358 1.00  48.28 0 A 1
ATOM   2200 C CD1 . LEU . . 393 ? 194.887 148.322 170.566 1.00  48.28 0 A 1
ATOM   2201 C CD2 . LEU . . 393 ? 193.772 149.313 172.562 1.00  48.28 0 A 1
ATOM   2202 N N   . LEU . . 394 ? 196.192 153.016 170.177 1.00  48.00 0 A 1
ATOM   2203 C CA  . LEU . . 394 ? 195.562 154.069 169.391 1.00  48.00 0 A 1
ATOM   2204 C C   . LEU . . 394 ? 196.148 154.112 167.988 1.00  48.00 0 A 1
ATOM   2205 O O   . LEU . . 394 ? 195.418 154.192 166.991 1.00  48.00 0 A 1
ATOM   2206 C CB  . LEU . . 394 ? 195.764 155.413 170.085 1.00  48.00 0 A 1
ATOM   2207 C CG  . LEU . . 394 ? 195.249 156.682 169.412 1.00  48.00 0 A 1
ATOM   2208 C CD1 . LEU . . 394 ? 193.733 156.620 169.279 1.00  48.00 0 A 1
ATOM   2209 C CD2 . LEU . . 394 ? 195.692 157.946 170.114 1.00  48.00 0 A 1
ATOM   2210 N N   . GLN . . 395 ? 197.478 154.061 167.898 1.00  50.15 0 A 1
ATOM   2211 C CA  . GLN . . 395 ? 198.148 154.079 166.605 1.00  50.15 0 A 1
ATOM   2212 C C   . GLN . . 395 ? 197.819 152.840 165.791 1.00  50.15 0 A 1
ATOM   2213 O O   . GLN . . 395 ? 197.668 152.929 164.570 1.00  50.15 0 A 1
ATOM   2214 C CB  . GLN . . 395 ? 199.657 154.204 166.808 1.00  50.15 0 A 1
ATOM   2215 C CG  . GLN . . 395 ? 200.454 154.376 165.533 1.00  50.15 0 A 1
ATOM   2216 C CD  . GLN . . 395 ? 201.918 154.663 165.807 1.00  50.15 0 A 1
ATOM   2217 N NE2 . GLN . . 395 ? 202.716 154.738 164.749 1.00  50.15 0 A 1
ATOM   2218 O OE1 . GLN . . 395 ? 202.323 154.825 166.957 1.00  50.15 0 A 1
ATOM   2219 N N   . THR . . 396 ? 197.699 151.684 166.442 1.00  48.49 0 A 1
ATOM   2220 C CA  . THR . . 396 ? 197.324 150.480 165.707 1.00  48.49 0 A 1
ATOM   2221 C C   . THR . . 396 ? 195.897 150.575 165.180 1.00  48.49 0 A 1
ATOM   2222 O O   . THR . . 396 ? 195.629 150.209 164.033 1.00  48.49 0 A 1
ATOM   2223 C CB  . THR . . 396 ? 197.483 149.245 166.587 1.00  48.49 0 A 1
ATOM   2224 C CG2 . THR . . 396 ? 197.506 148.000 165.731 1.00  48.49 0 A 1
ATOM   2225 O OG1 . THR . . 396 ? 198.708 149.333 167.326 1.00  48.49 0 A 1
ATOM   2226 N N   . LEU . . 397 ? 194.970 151.072 166.001 1.00  43.90 0 A 1
ATOM   2227 C CA  . LEU . . 397 ? 193.567 151.130 165.607 1.00  43.90 0 A 1
ATOM   2228 C C   . LEU . . 397 ? 193.316 152.178 164.533 1.00  43.90 0 A 1
ATOM   2229 O O   . LEU . . 397 ? 192.417 152.006 163.704 1.00  43.90 0 A 1
ATOM   2230 C CB  . LEU . . 397 ? 192.692 151.418 166.824 1.00  43.90 0 A 1
ATOM   2231 C CG  . LEU . . 397 ? 192.681 150.357 167.921 1.00  43.90 0 A 1
ATOM   2232 C CD1 . LEU . . 397 ? 191.869 150.830 169.112 1.00  43.90 0 A 1
ATOM   2233 C CD2 . LEU . . 397 ? 192.157 149.046 167.394 1.00  43.90 0 A 1
ATOM   2234 N N   . THR . . 398 ? 194.076 153.270 164.537 1.00  44.98 0 A 1
ATOM   2235 C CA  . THR . . 398 ? 193.875 154.312 163.542 1.00  44.98 0 A 1
ATOM   2236 C C   . THR . . 398 ? 194.669 154.078 162.267 1.00  44.98 0 A 1
ATOM   2237 O O   . THR . . 398 ? 194.350 154.680 161.237 1.00  44.98 0 A 1
ATOM   2238 C CB  . THR . . 398 ? 194.236 155.678 164.127 1.00  44.98 0 A 1
ATOM   2239 C CG2 . THR . . 398 ? 193.230 156.074 165.192 1.00  44.98 0 A 1
ATOM   2240 O OG1 . THR . . 398 ? 195.541 155.618 164.710 1.00  44.98 0 A 1
ATOM   2241 N N   . ALA . . 399 ? 195.678 153.212 162.307 1.00  48.09 0 A 1
ATOM   2242 C CA  . ALA . . 399 ? 196.474 152.927 161.123 1.00  48.09 0 A 1
ATOM   2243 C C   . ALA . . 399 ? 195.692 152.055 160.151 1.00  48.09 0 A 1
ATOM   2244 O O   . ALA . . 399 ? 194.961 151.146 160.554 1.00  48.09 0 A 1
ATOM   2245 C CB  . ALA . . 399 ? 197.781 152.242 161.513 1.00  48.09 0 A 1
ATOM   2246 N N   . VAL . . 400 ? 195.859 152.332 158.859 1.00  53.16 0 A 1
ATOM   2247 C CA  . VAL . . 400 ? 195.069 151.652 157.836 1.00  53.16 0 A 1
ATOM   2248 C C   . VAL . . 400 ? 195.391 150.164 157.807 1.00  53.16 0 A 1
ATOM   2249 O O   . VAL . . 400 ? 194.492 149.316 157.755 1.00  53.16 0 A 1
ATOM   2250 C CB  . VAL . . 400 ? 195.292 152.312 156.465 1.00  53.16 0 A 1
ATOM   2251 C CG1 . VAL . . 400 ? 194.568 151.529 155.382 1.00  53.16 0 A 1
ATOM   2252 C CG2 . VAL . . 400 ? 194.827 153.757 156.498 1.00  53.16 0 A 1
ATOM   2253 N N   . GLY . . 401 ? 196.674 149.819 157.825 1.00  55.34 0 A 1
ATOM   2254 C CA  . GLY . . 401 ? 197.046 148.427 157.971 1.00  55.34 0 A 1
ATOM   2255 C C   . GLY . . 401 ? 196.533 147.898 159.292 1.00  55.34 0 A 1
ATOM   2256 O O   . GLY . . 401 ? 195.702 146.987 159.329 1.00  55.34 0 A 1
ATOM   2257 N N   . GLY . . 402 ? 197.019 148.485 160.383 1.00  55.20 0 A 1
ATOM   2258 C CA  . GLY . . 402 ? 196.435 148.216 161.683 1.00  55.20 0 A 1
ATOM   2259 C C   . GLY . . 402 ? 196.810 146.849 162.213 1.00  55.20 0 A 1
ATOM   2260 O O   . GLY . . 402 ? 197.956 146.403 162.113 1.00  55.20 0 A 1
ATOM   2261 N N   . ILE . . 403 ? 195.815 146.168 162.781 1.00  55.90 0 A 1
ATOM   2262 C CA  . ILE . . 403 ? 196.060 144.902 163.463 1.00  55.90 0 A 1
ATOM   2263 C C   . ILE . . 403 ? 196.523 143.837 162.482 1.00  55.90 0 A 1
ATOM   2264 O O   . ILE . . 403 ? 197.286 142.935 162.847 1.00  55.90 0 A 1
ATOM   2265 C CB  . ILE . . 403 ? 194.791 144.481 164.228 1.00  55.90 0 A 1
ATOM   2266 C CG1 . ILE . . 403 ? 194.429 145.565 165.242 1.00  55.90 0 A 1
ATOM   2267 C CG2 . ILE . . 403 ? 194.991 143.148 164.923 1.00  55.90 0 A 1
ATOM   2268 C CD1 . ILE . . 403 ? 193.035 145.481 165.756 1.00  55.90 0 A 1
ATOM   2269 N N   . GLY . . 404 ? 196.095 143.934 161.224 1.00  60.24 0 A 1
ATOM   2270 C CA  . GLY . . 404 ? 196.579 143.006 160.217 1.00  60.24 0 A 1
ATOM   2271 C C   . GLY . . 404 ? 198.080 143.063 160.028 1.00  60.24 0 A 1
ATOM   2272 O O   . GLY . . 404 ? 198.693 142.080 159.607 1.00  60.24 0 A 1
ATOM   2273 N N   . GLN . . 405 ? 198.696 144.206 160.335 1.00  62.54 0 A 1
ATOM   2274 C CA  . GLN . . 405 ? 200.141 144.330 160.205 1.00  62.54 0 A 1
ATOM   2275 C C   . GLN . . 405 ? 200.892 143.679 161.357 1.00  62.54 0 A 1
ATOM   2276 O O   . GLN . . 405 ? 202.081 143.379 161.212 1.00  62.54 0 A 1
ATOM   2277 C CB  . GLN . . 405 ? 200.540 145.805 160.098 1.00  62.54 0 A 1
ATOM   2278 C CG  . GLN . . 405 ? 200.073 146.489 158.821 1.00  62.54 0 A 1
ATOM   2279 C CD  . GLN . . 405 ? 200.420 147.962 158.777 1.00  62.54 0 A 1
ATOM   2280 N NE2 . GLN . . 405 ? 200.522 148.511 157.571 1.00  62.54 0 A 1
ATOM   2281 O OE1 . GLN . . 405 ? 200.587 148.602 159.813 1.00  62.54 0 A 1
ATOM   2282 N N   . LEU . . 406 ? 200.232 143.447 162.487 1.00  63.05 0 A 1
ATOM   2283 C CA  . LEU . . 406 ? 200.895 142.873 163.654 1.00  63.05 0 A 1
ATOM   2284 C C   . LEU . . 406 ? 200.692 141.363 163.723 1.00  63.05 0 A 1
ATOM   2285 O O   . LEU . . 406 ? 201.628 140.612 163.993 1.00  63.05 0 A 1
ATOM   2286 C CB  . LEU . . 406 ? 200.380 143.530 164.935 1.00  63.05 0 A 1
ATOM   2287 C CG  . LEU . . 406 ? 200.841 144.966 165.185 1.00  63.05 0 A 1
ATOM   2288 C CD1 . LEU . . 406 ? 200.346 145.471 166.530 1.00  63.05 0 A 1
ATOM   2289 C CD2 . LEU . . 406 ? 202.354 145.060 165.101 1.00  63.05 0 A 1
ATOM   2290 N N   . CYS . . 666 ? 169.953 141.869 166.194 1.00  60.39 0 A 1
ATOM   2291 C CA  . CYS . . 666 ? 171.294 141.722 166.746 1.00  60.39 0 A 1
ATOM   2292 C C   . CYS . . 666 ? 172.175 140.872 165.830 1.00  60.39 0 A 1
ATOM   2293 O O   . CYS . . 666 ? 173.394 140.843 165.983 1.00  60.39 0 A 1
ATOM   2294 C CB  . CYS . . 666 ? 171.232 141.111 168.148 1.00  60.39 0 A 1
ATOM   2295 S SG  . CYS . . 666 ? 172.796 141.138 169.056 1.00  60.39 0 A 1
ATOM   2296 N N   . ARG . . 667 ? 171.550 140.181 164.880 1.00  61.61 0 A 1
ATOM   2297 C CA  . ARG . . 667 ? 172.308 139.472 163.858 1.00  61.61 0 A 1
ATOM   2298 C C   . ARG . . 667 ? 173.104 140.460 163.013 1.00  61.61 0 A 1
ATOM   2299 O O   . ARG . . 667 ? 172.717 141.617 162.839 1.00  61.61 0 A 1
ATOM   2300 C CB  . ARG . . 667 ? 171.372 138.664 162.955 1.00  61.61 0 A 1
ATOM   2301 C CG  . ARG . . 667 ? 170.975 137.299 163.488 1.00  61.61 0 A 1
ATOM   2302 C CD  . ARG . . 667 ? 169.684 136.832 162.834 1.00  61.61 0 A 1
ATOM   2303 N NE  . ARG . . 667 ? 169.196 135.575 163.390 1.00  61.61 0 A 1
ATOM   2304 C CZ  . ARG . . 667 ? 167.911 135.248 163.480 1.00  61.61 0 A 1
ATOM   2305 N NH1 . ARG . . 667 ? 166.978 136.085 163.048 1.00  61.61 1 A 1
ATOM   2306 N NH2 . ARG . . 667 ? 167.558 134.082 164.000 1.00  61.61 0 A 1
ATOM   2307 N N   . ILE . . 668 ? 174.230 139.988 162.479 1.00  56.32 0 A 1
ATOM   2308 C CA  . ILE . . 668 ? 175.040 140.840 161.619 1.00  56.32 0 A 1
ATOM   2309 C C   . ILE . . 668 ? 174.496 140.844 160.193 1.00  56.32 0 A 1
ATOM   2310 O O   . ILE . . 668 ? 174.570 141.868 159.506 1.00  56.32 0 A 1
ATOM   2311 C CB  . ILE . . 668 ? 176.512 140.397 161.665 1.00  56.32 0 A 1
ATOM   2312 C CG1 . ILE . . 668 ? 177.020 140.391 163.108 1.00  56.32 0 A 1
ATOM   2313 C CG2 . ILE . . 668 ? 177.379 141.310 160.814 1.00  56.32 0 A 1
ATOM   2314 C CD1 . ILE . . 668 ? 177.174 141.767 163.713 1.00  56.32 0 A 1
ATOM   2315 N N   . LYS . . 669 ? 173.959 139.711 159.730 1.00  59.44 0 A 1
ATOM   2316 C CA  . LYS . . 669 ? 173.267 139.559 158.451 1.00  59.44 0 A 1
ATOM   2317 C C   . LYS . . 669 ? 174.204 139.561 157.250 1.00  59.44 0 A 1
ATOM   2318 O O   . LYS . . 669 ? 173.777 139.255 156.134 1.00  59.44 0 A 1
ATOM   2319 C CB  . LYS . . 669 ? 172.227 140.663 158.241 1.00  59.44 0 A 1
ATOM   2320 C CG  . LYS . . 669 ? 171.032 140.626 159.155 1.00  59.44 0 A 1
ATOM   2321 C CD  . LYS . . 669 ? 170.088 141.756 158.786 1.00  59.44 0 A 1
ATOM   2322 C CE  . LYS . . 669 ? 168.805 141.694 159.584 1.00  59.44 0 A 1
ATOM   2323 N NZ  . LYS . . 669 ? 167.942 142.869 159.298 1.00  59.44 1 A 1
ATOM   2324 N N   . GLY . . 670 ? 175.478 139.858 157.456 1.00  56.71 0 A 1
ATOM   2325 C CA  . GLY . . 670 ? 176.359 140.003 156.319 1.00  56.71 0 A 1
ATOM   2326 C C   . GLY . . 670 ? 177.792 140.187 156.751 1.00  56.71 0 A 1
ATOM   2327 O O   . GLY . . 670 ? 178.127 140.078 157.930 1.00  56.71 0 A 1
ATOM   2328 N N   . ASP . . 671 ? 178.640 140.469 155.767 1.00  53.84 0 A 1
ATOM   2329 C CA  . ASP . . 671 ? 180.067 140.643 156.002 1.00  53.84 0 A 1
ATOM   2330 C C   . ASP . . 671 ? 180.332 142.115 156.282 1.00  53.84 0 A 1
ATOM   2331 O O   . ASP . . 671 ? 180.142 142.969 155.409 1.00  53.84 0 A 1
ATOM   2332 C CB  . ASP . . 671 ? 180.878 140.156 154.805 1.00  53.84 0 A 1
ATOM   2333 C CG  . ASP . . 671 ? 182.341 140.533 154.899 1.00  53.84 0 A 1
ATOM   2334 O OD1 . ASP . . 671 ? 183.049 139.978 155.765 1.00  53.84 0 A 1
ATOM   2335 O OD2 . ASP . . 671 ? 182.788 141.382 154.102 1.00  53.84 -1 A 1
ATOM   2336 N N   . ILE . . 672 ? 180.757 142.413 157.506 1.00  47.10 0 A 1
ATOM   2337 C CA  . ILE . . 672 ? 181.201 143.758 157.835 1.00  47.10 0 A 1
ATOM   2338 C C   . ILE . . 672 ? 182.713 143.892 157.731 1.00  47.10 0 A 1
ATOM   2339 O O   . ILE . . 672 ? 183.221 145.019 157.643 1.00  47.10 0 A 1
ATOM   2340 C CB  . ILE . . 672 ? 180.734 144.151 159.244 1.00  47.10 0 A 1
ATOM   2341 C CG1 . ILE . . 672 ? 181.298 143.168 160.264 1.00  47.10 0 A 1
ATOM   2342 C CG2 . ILE . . 672 ? 179.222 144.185 159.310 1.00  47.10 0 A 1
ATOM   2343 C CD1 . ILE . . 672 ? 181.119 143.598 161.680 1.00  47.10 0 A 1
ATOM   2344 N N   . GLY . . 673 ? 183.440 142.787 157.739 1.00  48.59 0 A 1
ATOM   2345 C CA  . GLY . . 673 ? 184.880 142.781 157.624 1.00  48.59 0 A 1
ATOM   2346 C C   . GLY . . 673 ? 185.525 142.153 158.837 1.00  48.59 0 A 1
ATOM   2347 O O   . GLY . . 673 ? 184.879 141.488 159.652 1.00  48.59 0 A 1
ATOM   2348 N N   . GLN . . 674 ? 186.835 142.366 158.944 1.00  52.27 0 A 1
ATOM   2349 C CA  . GLN . . 674 ? 187.596 141.818 160.091 1.00  52.27 0 A 1
ATOM   2350 C C   . GLN . . 674 ? 188.518 142.916 160.605 1.00  52.27 0 A 1
ATOM   2351 O O   . GLN . . 674 ? 188.899 143.783 159.806 1.00  52.27 0 A 1
ATOM   2352 C CB  . GLN . . 674 ? 188.427 140.616 159.644 1.00  52.27 0 A 1
ATOM   2353 C CG  . GLN . . 674 ? 187.591 139.423 159.211 1.00  52.27 0 A 1
ATOM   2354 C CD  . GLN . . 674 ? 186.706 138.926 160.327 1.00  52.27 0 A 1
ATOM   2355 N NE2 . GLN . . 674 ? 185.487 138.546 159.979 1.00  52.27 0 A 1
ATOM   2356 O OE1 . GLN . . 674 ? 187.107 138.872 161.487 1.00  52.27 0 A 1
ATOM   2357 N N   . SER . . 675 ? 188.814 142.909 161.899 1.00  53.55 0 A 1
ATOM   2358 C CA  . SER . . 675 ? 189.761 143.856 162.465 1.00  53.55 0 A 1
ATOM   2359 C C   . SER . . 675 ? 191.155 143.665 161.889 1.00  53.55 0 A 1
ATOM   2360 O O   . SER . . 675 ? 191.985 144.575 161.982 1.00  53.55 0 A 1
ATOM   2361 C CB  . SER . . 675 ? 189.795 143.730 163.988 1.00  53.55 0 A 1
ATOM   2362 O OG  . SER . . 675 ? 189.793 142.373 164.388 1.00  53.55 0 A 1
ATOM   2363 N N   . THR . . 676 ? 191.424 142.508 161.288 1.00  59.19 0 A 1
ATOM   2364 C CA  . THR . . 676 ? 192.703 142.229 160.654 1.00  59.19 0 A 1
ATOM   2365 C C   . THR . . 676 ? 192.747 142.645 159.193 1.00  59.19 0 A 1
ATOM   2366 O O   . THR . . 676 ? 193.782 142.458 158.547 1.00  59.19 0 A 1
ATOM   2367 C CB  . THR . . 676 ? 193.024 140.740 160.766 1.00  59.19 0 A 1
ATOM   2368 C CG2 . THR . . 676 ? 193.365 140.376 162.202 1.00  59.19 0 A 1
ATOM   2369 O OG1 . THR . . 676 ? 191.888 139.977 160.341 1.00  59.19 0 A 1
ATOM   2370 N N   . ASP . . 677 ? 191.659 143.192 158.657 1.00  61.77 0 A 1
ATOM   2371 C CA  . ASP . . 677 ? 191.635 143.606 157.264 1.00  61.77 0 A 1
ATOM   2372 C C   . ASP . . 677 ? 192.686 144.677 156.998 1.00  61.77 0 A 1
ATOM   2373 O O   . ASP . . 677 ? 193.157 145.367 157.904 1.00  61.77 0 A 1
ATOM   2374 C CB  . ASP . . 677 ? 190.259 144.156 156.884 1.00  61.77 0 A 1
ATOM   2375 C CG  . ASP . . 677 ? 189.290 143.076 156.464 1.00  61.77 0 A 1
ATOM   2376 O OD1 . ASP . . 677 ? 189.744 142.002 156.016 1.00  61.77 0 A 1
ATOM   2377 O OD2 . ASP . . 677 ? 188.069 143.308 156.576 1.00  61.77 -1 A 1
ATOM   2378 N N   . ASP . . 678 ? 193.069 144.790 155.733 1.00  68.42 0 A 1
ATOM   2379 C CA  . ASP . . 678 ? 193.699 145.988 155.215 1.00  68.42 0 A 1
ATOM   2380 C C   . ASP . . 678 ? 192.621 146.840 154.558 1.00  68.42 0 A 1
ATOM   2381 O O   . ASP . . 678 ? 191.424 146.621 154.760 1.00  68.42 0 A 1
ATOM   2382 C CB  . ASP . . 678 ? 194.827 145.641 154.244 1.00  68.42 0 A 1
ATOM   2383 C CG  . ASP . . 678 ? 195.915 144.816 154.895 1.00  68.42 0 A 1
ATOM   2384 O OD1 . ASP . . 678 ? 195.608 144.082 155.857 1.00  68.42 0 A 1
ATOM   2385 O OD2 . ASP . . 678 ? 197.078 144.908 154.451 1.00  68.42 -1 A 1
ATOM   2386 N N   . ASP . . 679 ? 193.053 147.858 153.811 1.00  71.01 0 A 1
ATOM   2387 C CA  . ASP . . 679 ? 192.141 148.709 153.052 1.00  71.01 0 A 1
ATOM   2388 C C   . ASP . . 679 ? 191.330 149.607 153.985 1.00  71.01 0 A 1
ATOM   2389 O O   . ASP . . 679 ? 190.602 150.492 153.526 1.00  71.01 0 A 1
ATOM   2390 C CB  . ASP . . 679 ? 191.227 147.846 152.168 1.00  71.01 0 A 1
ATOM   2391 C CG  . ASP . . 679 ? 190.294 148.662 151.295 1.00  71.01 0 A 1
ATOM   2392 O OD1 . ASP . . 679 ? 190.689 149.763 150.854 1.00  71.01 0 A 1
ATOM   2393 O OD2 . ASP . . 679 ? 189.169 148.186 151.033 1.00  71.01 -1 A 1
ATOM   2394 N N   . SER . . 680 ? 191.464 149.408 155.296 1.00  59.96 0 A 1
ATOM   2395 C CA  . SER . . 680 ? 190.709 150.181 156.272 1.00  59.96 0 A 1
ATOM   2396 C C   . SER . . 680 ? 191.294 149.954 157.655 1.00  59.96 0 A 1
ATOM   2397 O O   . SER . . 680 ? 191.763 148.859 157.972 1.00  59.96 0 A 1
ATOM   2398 C CB  . SER . . 680 ? 189.222 149.809 156.261 1.00  59.96 0 A 1
ATOM   2399 O OG  . SER . . 680 ? 188.623 150.155 155.027 1.00  59.96 0 A 1
ATOM   2400 N N   . ALA . . 681 ? 191.257 151.005 158.470 1.00  47.59 0 A 1
ATOM   2401 C CA  . ALA . . 681 ? 191.705 150.907 159.847 1.00  47.59 0 A 1
ATOM   2402 C C   . ALA . . 681 ? 190.756 150.020 160.650 1.00  47.59 0 A 1
ATOM   2403 O O   . ALA . . 681 ? 189.580 149.884 160.306 1.00  47.59 0 A 1
ATOM   2404 C CB  . ALA . . 681 ? 191.781 152.292 160.480 1.00  47.59 0 A 1
ATOM   2405 N N   . PRO . . 682 ? 191.250 149.391 161.719 1.00  43.50 0 A 1
ATOM   2406 C CA  . PRO . . 682 ? 190.379 148.528 162.533 1.00  43.50 0 A 1
ATOM   2407 C C   . PRO . . 682 ? 189.202 149.249 163.165 1.00  43.50 0 A 1
ATOM   2408 O O   . PRO . . 682 ? 188.221 148.592 163.533 1.00  43.50 0 A 1
ATOM   2409 C CB  . PRO . . 682 ? 191.332 147.981 163.602 1.00  43.50 0 A 1
ATOM   2410 C CG  . PRO . . 682 ? 192.670 148.059 162.992 1.00  43.50 0 A 1
ATOM   2411 C CD  . PRO . . 682 ? 192.666 149.258 162.096 1.00  43.50 0 A 1
ATOM   2412 N N   . LEU . . 683 ? 189.264 150.574 163.310 1.00  37.98 0 A 1
ATOM   2413 C CA  . LEU . . 683 ? 188.151 151.295 163.918 1.00  37.98 0 A 1
ATOM   2414 C C   . LEU . . 683 ? 186.941 151.333 162.998 1.00  37.98 0 A 1
ATOM   2415 O O   . LEU . . 683 ? 185.804 151.360 163.479 1.00  37.98 0 A 1
ATOM   2416 C CB  . LEU . . 683 ? 188.580 152.709 164.295 1.00  37.98 0 A 1
ATOM   2417 C CG  . LEU . . 683 ? 189.275 152.830 165.646 1.00  37.98 0 A 1
ATOM   2418 C CD1 . LEU . . 683 ? 189.775 154.240 165.858 1.00  37.98 0 A 1
ATOM   2419 C CD2 . LEU . . 683 ? 188.340 152.417 166.758 1.00  37.98 0 A 1
ATOM   2420 N N   . VAL . . 684 ? 187.163 151.335 161.683 1.00  37.82 0 A 1
ATOM   2421 C CA  . VAL . . 684 ? 186.060 151.188 160.735 1.00  37.82 0 A 1
ATOM   2422 C C   . VAL . . 684 ? 185.286 149.909 161.028 1.00  37.82 0 A 1
ATOM   2423 O O   . VAL . . 684 ? 184.052 149.914 161.132 1.00  37.82 0 A 1
ATOM   2424 C CB  . VAL . . 684 ? 186.590 151.208 159.290 1.00  37.82 0 A 1
ATOM   2425 C CG1 . VAL . . 684 ? 185.535 150.698 158.332 1.00  37.82 0 A 1
ATOM   2426 C CG2 . VAL . . 684 ? 187.029 152.605 158.902 1.00  37.82 0 A 1
ATOM   2427 N N   . HIS . . 685 ? 186.006 148.797 161.192 1.00  39.37 0 A 1
ATOM   2428 C CA  . HIS . . 685 ? 185.345 147.534 161.490 1.00  39.37 0 A 1
ATOM   2429 C C   . HIS . . 685 ? 184.680 147.559 162.856 1.00  39.37 0 A 1
ATOM   2430 O O   . HIS . . 685 ? 183.601 146.993 163.027 1.00  39.37 0 A 1
ATOM   2431 C CB  . HIS . . 685 ? 186.326 146.371 161.428 1.00  39.37 0 A 1
ATOM   2432 C CG  . HIS . . 685 ? 185.816 145.141 162.109 1.00  39.37 0 A 1
ATOM   2433 C CD2 . HIS . . 685 ? 186.137 144.581 163.299 1.00  39.37 0 A 1
ATOM   2434 N ND1 . HIS . . 685 ? 184.811 144.363 161.580 1.00  39.37 0 A 1
ATOM   2435 C CE1 . HIS . . 685 ? 184.552 143.362 162.402 1.00  39.37 0 A 1
ATOM   2436 N NE2 . HIS . . 685 ? 185.343 143.472 163.453 1.00  39.37 0 A 1
ATOM   2437 N N   . CYS . . 686 ? 185.322 148.173 163.852 1.00  36.24 0 A 1
ATOM   2438 C CA  . CYS . . 686 ? 184.716 148.217 165.179 1.00  36.24 0 A 1
ATOM   2439 C C   . CYS . . 686 ? 183.391 148.965 165.153 1.00  36.24 0 A 1
ATOM   2440 O O   . CYS . . 686 ? 182.406 148.527 165.762 1.00  36.24 0 A 1
ATOM   2441 C CB  . CYS . . 686 ? 185.669 148.866 166.178 1.00  36.24 0 A 1
ATOM   2442 S SG  . CYS . . 686 ? 184.928 149.162 167.789 1.00  36.24 0 A 1
ATOM   2443 N N   . VAL . . 687 ? 183.348 150.097 164.452 1.00  34.18 0 A 1
ATOM   2444 C CA  . VAL . . 687 ? 182.113 150.865 164.365 1.00  34.18 0 A 1
ATOM   2445 C C   . VAL . . 687 ? 181.059 150.086 163.592 1.00  34.18 0 A 1
ATOM   2446 O O   . VAL . . 687 ? 179.883 150.060 163.977 1.00  34.18 0 A 1
ATOM   2447 C CB  . VAL . . 687 ? 182.397 152.244 163.741 1.00  34.18 0 A 1
ATOM   2448 C CG1 . VAL . . 687 ? 181.136 152.857 163.195 1.00  34.18 0 A 1
ATOM   2449 C CG2 . VAL . . 687 ? 183.025 153.164 164.770 1.00  34.18 0 A 1
ATOM   2450 N N   . ARG . . 688 ? 181.463 149.438 162.492 1.00  37.66 0 A 1
ATOM   2451 C CA  . ARG . . 688 ? 180.551 148.564 161.762 1.00  37.66 0 A 1
ATOM   2452 C C   . ARG . . 688 ? 179.977 147.489 162.670 1.00  37.66 0 A 1
ATOM   2453 O O   . ARG . . 688 ? 178.783 147.185 162.609 1.00  37.66 0 A 1
ATOM   2454 C CB  . ARG . . 688 ? 181.278 147.917 160.584 1.00  37.66 0 A 1
ATOM   2455 C CG  . ARG . . 688 ? 181.340 148.771 159.349 1.00  37.66 0 A 1
ATOM   2456 C CD  . ARG . . 688 ? 181.723 147.945 158.145 1.00  37.66 0 A 1
ATOM   2457 N NE  . ARG . . 688 ? 181.473 148.657 156.899 1.00  37.66 0 A 1
ATOM   2458 C CZ  . ARG . . 688 ? 182.414 148.971 156.020 1.00  37.66 0 A 1
ATOM   2459 N NH1 . ARG . . 688 ? 183.673 148.637 156.246 1.00  37.66 1 A 1
ATOM   2460 N NH2 . ARG . . 688 ? 182.092 149.617 154.913 1.00  37.66 0 A 1
ATOM   2461 N N   . LEU . . 689 ? 180.820 146.906 163.521 1.00  36.13 0 A 1
ATOM   2462 C CA  . LEU . . 689 ? 180.391 145.835 164.408 1.00  36.13 0 A 1
ATOM   2463 C C   . LEU . . 689 ? 179.360 146.333 165.407 1.00  36.13 0 A 1
ATOM   2464 O O   . LEU . . 689 ? 178.291 145.735 165.564 1.00  36.13 0 A 1
ATOM   2465 C CB  . LEU . . 689 ? 181.606 145.259 165.132 1.00  36.13 0 A 1
ATOM   2466 C CG  . LEU . . 689 ? 181.405 144.049 166.035 1.00  36.13 0 A 1
ATOM   2467 C CD1 . LEU . . 689 ? 181.371 142.784 165.218 1.00  36.13 0 A 1
ATOM   2468 C CD2 . LEU . . 689 ? 182.498 143.992 167.074 1.00  36.13 0 A 1
ATOM   2469 N N   . LEU . . 690 ? 179.669 147.434 166.095 1.00  34.44 0 A 1
ATOM   2470 C CA  . LEU . . 690 ? 178.730 148.001 167.056 1.00  34.44 0 A 1
ATOM   2471 C C   . LEU . . 690 ? 177.398 148.346 166.400 1.00  34.44 0 A 1
ATOM   2472 O O   . LEU . . 690 ? 176.331 148.032 166.942 1.00  34.44 0 A 1
ATOM   2473 C CB  . LEU . . 690 ? 179.335 149.241 167.709 1.00  34.44 0 A 1
ATOM   2474 C CG  . LEU . . 690 ? 180.624 149.004 168.488 1.00  34.44 0 A 1
ATOM   2475 C CD1 . LEU . . 690 ? 181.424 150.284 168.598 1.00  34.44 0 A 1
ATOM   2476 C CD2 . LEU . . 690 ? 180.304 148.448 169.857 1.00  34.44 0 A 1
ATOM   2477 N N   . SER . . 691 ? 177.439 148.977 165.225 1.00  35.41 0 A 1
ATOM   2478 C CA  . SER . . 691 ? 176.201 149.387 164.570 1.00  35.41 0 A 1
ATOM   2479 C C   . SER . . 691 ? 175.391 148.183 164.109 1.00  35.41 0 A 1
ATOM   2480 O O   . SER . . 691 ? 174.206 148.061 164.432 1.00  35.41 0 A 1
ATOM   2481 C CB  . SER . . 691 ? 176.513 150.309 163.396 1.00  35.41 0 A 1
ATOM   2482 O OG  . SER . . 691 ? 177.413 151.323 163.786 1.00  35.41 0 A 1
ATOM   2483 N N   . ALA . . 692 ? 176.010 147.287 163.339 1.00  37.34 0 A 1
ATOM   2484 C CA  . ALA . . 692 ? 175.316 146.102 162.860 1.00  37.34 0 A 1
ATOM   2485 C C   . ALA . . 692 ? 174.812 145.230 163.995 1.00  37.34 0 A 1
ATOM   2486 O O   . ALA . . 692 ? 173.816 144.520 163.819 1.00  37.34 0 A 1
ATOM   2487 C CB  . ALA . . 692 ? 176.236 145.287 161.956 1.00  37.34 0 A 1
ATOM   2488 N N   . SER . . 693 ? 175.462 145.263 165.153 1.00  37.65 0 A 1
ATOM   2489 C CA  . SER . . 693 ? 175.008 144.453 166.269 1.00  37.65 0 A 1
ATOM   2490 C C   . SER . . 693 ? 173.835 145.089 166.999 1.00  37.65 0 A 1
ATOM   2491 O O   . SER . . 693 ? 172.735 144.532 167.018 1.00  37.65 0 A 1
ATOM   2492 C CB  . SER . . 693 ? 176.161 144.222 167.246 1.00  37.65 0 A 1
ATOM   2493 O OG  . SER . . 693 ? 177.162 143.410 166.670 1.00  37.65 0 A 1
ATOM   2494 N N   . PHE . . 694 ? 174.043 146.267 167.582 1.00  36.31 0 A 1
ATOM   2495 C CA  . PHE . . 694 ? 173.112 146.785 168.568 1.00  36.31 0 A 1
ATOM   2496 C C   . PHE . . 694 ? 172.242 147.926 168.076 1.00  36.31 0 A 1
ATOM   2497 O O   . PHE . . 694 ? 171.304 148.305 168.782 1.00  36.31 0 A 1
ATOM   2498 C CB  . PHE . . 694 ? 173.875 147.244 169.814 1.00  36.31 0 A 1
ATOM   2499 C CG  . PHE . . 694 ? 174.969 146.316 170.222 1.00  36.31 0 A 1
ATOM   2500 C CD1 . PHE . . 694 ? 174.680 145.112 170.830 1.00  36.31 0 A 1
ATOM   2501 C CD2 . PHE . . 694 ? 176.291 146.644 169.996 1.00  36.31 0 A 1
ATOM   2502 C CE1 . PHE . . 694 ? 175.684 144.259 171.204 1.00  36.31 0 A 1
ATOM   2503 C CE2 . PHE . . 694 ? 177.297 145.790 170.372 1.00  36.31 0 A 1
ATOM   2504 C CZ  . PHE . . 694 ? 176.994 144.597 170.973 1.00  36.31 0 A 1
ATOM   2505 N N   . LEU . . 695 ? 172.513 148.487 166.909 1.00  34.31 0 A 1
ATOM   2506 C CA  . LEU . . 695 ? 171.873 149.737 166.539 1.00  34.31 0 A 1
ATOM   2507 C C   . LEU . . 695 ? 171.157 149.712 165.201 1.00  34.31 0 A 1
ATOM   2508 O O   . LEU . . 695 ? 170.133 150.380 165.066 1.00  34.31 0 A 1
ATOM   2509 C CB  . LEU . . 695 ? 172.906 150.874 166.536 1.00  34.31 0 A 1
ATOM   2510 C CG  . LEU . . 695 ? 173.617 151.070 167.874 1.00  34.31 0 A 1
ATOM   2511 C CD1 . LEU . . 695 ? 174.844 151.954 167.729 1.00  34.31 0 A 1
ATOM   2512 C CD2 . LEU . . 695 ? 172.657 151.633 168.902 1.00  34.31 0 A 1
ATOM   2513 N N   . LEU . . 696 ? 171.643 148.964 164.217 1.00  39.54 0 A 1
ATOM   2514 C CA  . LEU . . 696 ? 171.086 149.012 162.873 1.00  39.54 0 A 1
ATOM   2515 C C   . LEU . . 696 ? 170.626 147.629 162.443 1.00  39.54 0 A 1
ATOM   2516 O O   . LEU . . 696 ? 171.386 146.661 162.538 1.00  39.54 0 A 1
ATOM   2517 C CB  . LEU . . 696 ? 172.111 149.562 161.877 1.00  39.54 0 A 1
ATOM   2518 C CG  . LEU . . 696 ? 172.440 151.051 162.000 1.00  39.54 0 A 1
ATOM   2519 C CD1 . LEU . . 696 ? 173.365 151.485 160.889 1.00  39.54 0 A 1
ATOM   2520 C CD2 . LEU . . 696 ? 171.178 151.880 161.994 1.00  39.54 0 A 1
ATOM   2521 N N   . THR . . 697 ? 169.410 147.558 161.892 1.00  50.53 0 A 1
ATOM   2522 C CA  . THR . . 697 ? 168.912 146.269 161.344 1.00  50.53 0 A 1
ATOM   2523 C C   . THR . . 697 ? 169.703 145.964 160.067 1.00  50.53 0 A 1
ATOM   2524 O O   . THR . . 697 ? 170.327 144.889 160.008 1.00  50.53 0 A 1
ATOM   2525 C CB  . THR . . 697 ? 167.406 146.346 161.062 1.00  50.53 0 A 1
ATOM   2526 C CG2 . THR . . 697 ? 166.573 146.421 162.323 1.00  50.53 0 A 1
ATOM   2527 O OG1 . THR . . 697 ? 167.169 147.507 160.264 1.00  50.53 0 A 1
ATOM   2528 N N   . GLY . . 698 ? 169.699 146.889 159.103 1.00  56.04 0 A 1
ATOM   2529 C CA  . GLY . . 698 ? 170.417 146.682 157.830 1.00  56.04 0 A 1
ATOM   2530 C C   . GLY . . 698 ? 169.580 147.124 156.644 1.00  56.04 0 A 1
ATOM   2531 O O   . GLY . . 698 ? 170.027 146.907 155.501 1.00  56.04 0 A 1
ATOM   2532 N N   . GLY . . 699 ? 168.407 147.706 156.911 1.00  60.52 0 A 1
ATOM   2533 C CA  . GLY . . 699 ? 167.514 148.171 155.833 1.00  60.52 0 A 1
ATOM   2534 C C   . GLY . . 699 ? 167.762 149.627 155.502 1.00  60.52 0 A 1
ATOM   2535 O O   . GLY . . 699 ? 168.725 149.899 154.760 1.00  60.52 0 A 1
ATOM   2536 N N   . LYS . . 700 ? 166.916 150.520 156.020 1.00  59.12 0 A 1
ATOM   2537 C CA  . LYS . . 700 ? 167.087 151.980 155.802 1.00  59.12 0 A 1
ATOM   2538 C C   . LYS . . 700 ? 166.246 152.707 156.851 1.00  59.12 0 A 1
ATOM   2539 O O   . LYS . . 700 ? 165.005 152.635 156.748 1.00  59.12 0 A 1
ATOM   2540 C CB  . LYS . . 700 ? 166.670 152.393 154.387 1.00  59.12 0 A 1
ATOM   2541 C CG  . LYS . . 700 ? 166.883 153.865 154.061 1.00  59.12 0 A 1
ATOM   2542 C CD  . LYS . . 700 ? 166.501 154.215 152.638 1.00  59.12 0 A 1
ATOM   2543 C CE  . LYS . . 700 ? 166.687 155.680 152.311 1.00  59.12 0 A 1
ATOM   2544 N NZ  . LYS . . 700 ? 166.301 155.978 150.912 1.00  59.12 1 A 1
ATOM   2545 N N   . ASN . . 701 ? 166.901 153.362 157.816 1.00  58.10 0 A 1
ATOM   2546 C CA  . ASN . . 701 ? 166.193 154.120 158.886 1.00  58.10 0 A 1
ATOM   2547 C C   . ASN . . 701 ? 165.300 153.179 159.704 1.00  58.10 0 A 1
ATOM   2548 O O   . ASN . . 701 ? 164.283 153.657 160.240 1.00  58.10 0 A 1
ATOM   2549 C CB  . ASN . . 701 ? 165.461 155.355 158.350 1.00  58.10 0 A 1
ATOM   2550 C CG  . ASN . . 701 ? 166.227 156.069 157.256 1.00  58.10 0 A 1
ATOM   2551 N ND2 . ASN . . 701 ? 167.445 156.486 157.555 1.00  58.10 0 A 1
ATOM   2552 O OD1 . ASN . . 701 ? 165.716 156.254 156.153 1.00  58.10 0 A 1
ATOM   2553 N N   . VAL . . 702 ? 165.668 151.898 159.802 1.00  54.69 0 A 1
ATOM   2554 C CA  . VAL . . 702 ? 164.896 150.941 160.650 1.00  54.69 0 A 1
ATOM   2555 C C   . VAL . . 702 ? 165.687 150.728 161.942 1.00  54.69 0 A 1
ATOM   2556 O O   . VAL . . 702 ? 166.815 150.202 161.864 1.00  54.69 0 A 1
ATOM   2557 C CB  . VAL . . 702 ? 164.623 149.608 159.928 1.00  54.69 0 A 1
ATOM   2558 C CG1 . VAL . . 702 ? 163.613 148.757 160.683 1.00  54.69 0 A 1
ATOM   2559 C CG2 . VAL . . 702 ? 164.180 149.812 158.488 1.00  54.69 0 A 1
ATOM   2560 N N   . LEU . . 703 ? 165.120 151.134 163.080 1.00  47.41 0 A 1
ATOM   2561 C CA  . LEU . . 703 ? 165.856 151.033 164.367 1.00  47.41 0 A 1
ATOM   2562 C C   . LEU . . 703 ? 165.618 149.650 164.977 1.00  47.41 0 A 1
ATOM   2563 O O   . LEU . . 703 ? 164.526 149.093 164.761 1.00  47.41 0 A 1
ATOM   2564 C CB  . LEU . . 703 ? 165.388 152.149 165.305 1.00  47.41 0 A 1
ATOM   2565 C CG  . LEU . . 703 ? 165.678 153.571 164.826 1.00  47.41 0 A 1
ATOM   2566 C CD1 . LEU . . 703 ? 165.504 154.571 165.958 1.00  47.41 0 A 1
ATOM   2567 C CD2 . LEU . . 703 ? 167.075 153.673 164.232 1.00  47.41 0 A 1
ATOM   2568 N N   . VAL . . 704 ? 166.603 149.126 165.711 1.00  47.57 0 A 1
ATOM   2569 C CA  . VAL . . 704 ? 166.489 147.800 166.310 1.00  47.57 0 A 1
ATOM   2570 C C   . VAL . . 704 ? 165.564 147.879 167.518 1.00  47.57 0 A 1
ATOM   2571 O O   . VAL . . 704 ? 165.668 148.823 168.311 1.00  47.57 0 A 1
ATOM   2572 C CB  . VAL . . 704 ? 167.870 147.250 166.697 1.00  47.57 0 A 1
ATOM   2573 C CG1 . VAL . . 704 ? 167.752 145.844 167.232 1.00  47.57 0 A 1
ATOM   2574 C CG2 . VAL . . 704 ? 168.794 147.274 165.504 1.00  47.57 0 A 1
ATOM   2575 N N   . PRO . . 705 ? 164.622 146.949 167.672 1.00  53.79 0 A 1
ATOM   2576 C CA  . PRO . . 705 ? 163.705 147.007 168.815 1.00  53.79 0 A 1
ATOM   2577 C C   . PRO . . 705 ? 164.435 146.889 170.144 1.00  53.79 0 A 1
ATOM   2578 O O   . PRO . . 705 ? 165.580 146.441 170.222 1.00  53.79 0 A 1
ATOM   2579 C CB  . PRO . . 705 ? 162.783 145.805 168.588 1.00  53.79 0 A 1
ATOM   2580 C CG  . PRO . . 705 ? 162.856 145.546 167.125 1.00  53.79 0 A 1
ATOM   2581 C CD  . PRO . . 705 ? 164.242 145.906 166.705 1.00  53.79 0 A 1
ATOM   2582 N N   . ASP . . 706 ? 163.738 147.289 171.210 1.00  55.81 0 A 1
ATOM   2583 C CA  . ASP . . 706 ? 164.267 147.139 172.559 1.00  55.81 0 A 1
ATOM   2584 C C   . ASP . . 706 ? 164.196 145.702 173.055 1.00  55.81 0 A 1
ATOM   2585 O O   . ASP . . 706 ? 164.971 145.326 173.941 1.00  55.81 0 A 1
ATOM   2586 C CB  . ASP . . 706 ? 163.509 148.041 173.533 1.00  55.81 0 A 1
ATOM   2587 C CG  . ASP . . 706 ? 164.023 149.462 173.529 1.00  55.81 0 A 1
ATOM   2588 O OD1 . ASP . . 706 ? 164.988 149.745 172.789 1.00  55.81 0 A 1
ATOM   2589 O OD2 . ASP . . 706 ? 163.455 150.297 174.263 1.00  55.81 -1 A 1
ATOM   2590 N N   . ARG . . 707 ? 163.278 144.899 172.516 1.00  62.34 0 A 1
ATOM   2591 C CA  . ARG . . 707 ? 163.226 143.491 172.886 1.00  62.34 0 A 1
ATOM   2592 C C   . ARG . . 707 ? 164.432 142.730 172.353 1.00  62.34 0 A 1
ATOM   2593 O O   . ARG . . 707 ? 164.864 141.749 172.965 1.00  62.34 0 A 1
ATOM   2594 C CB  . ARG . . 707 ? 161.931 142.866 172.374 1.00  62.34 0 A 1
ATOM   2595 C CG  . ARG . . 707 ? 161.662 143.130 170.903 1.00  62.34 0 A 1
ATOM   2596 C CD  . ARG . . 707 ? 160.233 142.785 170.533 1.00  62.34 0 A 1
ATOM   2597 N NE  . ARG . . 707 ? 159.911 143.169 169.161 1.00  62.34 0 A 1
ATOM   2598 C CZ  . ARG . . 707 ? 159.628 144.408 168.776 1.00  62.34 0 A 1
ATOM   2599 N NH1 . ARG . . 707 ? 159.625 145.397 169.659 1.00  62.34 1 A 1
ATOM   2600 N NH2 . ARG . . 707 ? 159.348 144.661 167.505 1.00  62.34 0 A 1
ATOM   2601 N N   . ASP . . 708 ? 164.991 143.171 171.225 1.00  59.49 0 A 1
ATOM   2602 C CA  . ASP . . 708 ? 166.157 142.507 170.656 1.00  59.49 0 A 1
ATOM   2603 C C   . ASP . . 708 ? 167.437 142.918 171.373 1.00  59.49 0 A 1
ATOM   2604 O O   . ASP . . 708 ? 168.321 142.085 171.598 1.00  59.49 0 A 1
ATOM   2605 C CB  . ASP . . 708 ? 166.251 142.819 169.162 1.00  59.49 0 A 1
ATOM   2606 C CG  . ASP . . 708 ? 166.856 141.682 168.364 1.00  59.49 0 A 1
ATOM   2607 O OD1 . ASP . . 708 ? 168.058 141.394 168.547 1.00  59.49 0 A 1
ATOM   2608 O OD2 . ASP . . 708 ? 166.127 141.071 167.554 1.00  59.49 -1 A 1
ATOM   2609 N N   . VAL . . 709 ? 167.550 144.192 171.733 1.00  49.24 0 A 1
ATOM   2610 C CA  . VAL . . 709 ? 168.680 144.697 172.504 1.00  49.24 0 A 1
ATOM   2611 C C   . VAL . . 709 ? 168.192 145.880 173.328 1.00  49.24 0 A 1
ATOM   2612 O O   . VAL . . 709 ? 167.595 146.820 172.794 1.00  49.24 0 A 1
ATOM   2613 C CB  . VAL . . 709 ? 169.861 145.070 171.588 1.00  49.24 0 A 1
ATOM   2614 C CG1 . VAL . . 709 ? 169.475 146.192 170.654 1.00  49.24 0 A 1
ATOM   2615 C CG2 . VAL . . 709 ? 171.067 145.465 172.403 1.00  49.24 0 A 1
ATOM   2616 N N   . ARG . . 710 ? 168.431 145.835 174.636 1.00  45.66 0 A 1
ATOM   2617 C CA  . ARG . . 710 ? 167.833 146.797 175.546 1.00  45.66 0 A 1
ATOM   2618 C C   . ARG . . 710 ? 168.447 148.184 175.359 1.00  45.66 0 A 1
ATOM   2619 O O   . ARG . . 710 ? 169.429 148.373 174.641 1.00  45.66 0 A 1
ATOM   2620 C CB  . ARG . . 710 ? 167.997 146.335 176.992 1.00  45.66 0 A 1
ATOM   2621 C CG  . ARG . . 710 ? 169.436 146.254 177.449 1.00  45.66 0 A 1
ATOM   2622 C CD  . ARG . . 710 ? 169.640 145.159 178.479 1.00  45.66 0 A 1
ATOM   2623 N NE  . ARG . . 710 ? 169.357 143.837 177.932 1.00  45.66 0 A 1
ATOM   2624 C CZ  . ARG . . 710 ? 168.592 142.931 178.529 1.00  45.66 0 A 1
ATOM   2625 N NH1 . ARG . . 710 ? 168.034 143.200 179.701 1.00  45.66 1 A 1
ATOM   2626 N NH2 . ARG . . 710 ? 168.385 141.754 177.956 1.00  45.66 0 A 1
ATOM   2627 N N   . VAL . . 711 ? 167.849 149.167 176.035 1.00  42.84 0 A 1
ATOM   2628 C CA  . VAL . . 711 ? 168.279 150.551 175.872 1.00  42.84 0 A 1
ATOM   2629 C C   . VAL . . 711 ? 169.616 150.797 176.552 1.00  42.84 0 A 1
ATOM   2630 O O   . VAL . . 711 ? 170.347 151.718 176.175 1.00  42.84 0 A 1
ATOM   2631 C CB  . VAL . . 711 ? 167.201 151.512 176.401 1.00  42.84 0 A 1
ATOM   2632 C CG1 . VAL . . 711 ? 166.094 151.658 175.387 1.00  42.84 0 A 1
ATOM   2633 C CG2 . VAL . . 711 ? 166.654 151.015 177.720 1.00  42.84 0 A 1
ATOM   2634 N N   . SER . . 712 ? 169.965 149.998 177.560 1.00  40.91 0 A 1
ATOM   2635 C CA  . SER . . 712 ? 171.279 150.139 178.176 1.00  40.91 0 A 1
ATOM   2636 C C   . SER . . 712 ? 172.381 149.780 177.188 1.00  40.91 0 A 1
ATOM   2637 O O   . SER . . 712 ? 173.338 150.543 176.997 1.00  40.91 0 A 1
ATOM   2638 C CB  . SER . . 712 ? 171.371 149.263 179.421 1.00  40.91 0 A 1
ATOM   2639 O OG  . SER . . 712 ? 171.266 147.894 179.082 1.00  40.91 0 A 1
ATOM   2640 N N   . VAL . . 713 ? 172.258 148.616 176.550 1.00  38.45 0 A 1
ATOM   2641 C CA  . VAL . . 713 ? 173.238 148.193 175.557 1.00  38.45 0 A 1
ATOM   2642 C C   . VAL . . 713 ? 173.252 149.154 174.376 1.00  38.45 0 A 1
ATOM   2643 O O   . VAL . . 713 ? 174.308 149.437 173.802 1.00  38.45 0 A 1
ATOM   2644 C CB  . VAL . . 713 ? 172.950 146.747 175.117 1.00  38.45 0 A 1
ATOM   2645 C CG1 . VAL . . 713 ? 174.013 146.257 174.168 1.00  38.45 0 A 1
ATOM   2646 C CG2 . VAL . . 713 ? 172.863 145.841 176.325 1.00  38.45 0 A 1
ATOM   2647 N N   . LYS . . 714 ? 172.090 149.694 174.011 1.00  39.30 0 A 1
ATOM   2648 C CA  . LYS . . 714 ? 172.031 150.635 172.896 1.00  39.30 0 A 1
ATOM   2649 C C   . LYS . . 714 ? 172.760 151.928 173.228 1.00  39.30 0 A 1
ATOM   2650 O O   . LYS . . 714 ? 173.525 152.454 172.410 1.00  39.30 0 A 1
ATOM   2651 C CB  . LYS . . 714 ? 170.579 150.924 172.535 1.00  39.30 0 A 1
ATOM   2652 C CG  . LYS . . 714 ? 169.912 149.842 171.735 1.00  39.30 0 A 1
ATOM   2653 C CD  . LYS . . 714 ? 168.599 150.335 171.191 1.00  39.30 0 A 1
ATOM   2654 C CE  . LYS . . 714 ? 167.883 149.251 170.434 1.00  39.30 0 A 1
ATOM   2655 N NZ  . LYS . . 714 ? 166.448 149.592 170.277 1.00  39.30 1 A 1
ATOM   2656 N N   . ALA . . 715 ? 172.519 152.466 174.424 1.00  34.24 0 A 1
ATOM   2657 C CA  . ALA . . 715 ? 173.208 153.677 174.843 1.00  34.24 0 A 1
ATOM   2658 C C   . ALA . . 715 ? 174.710 153.454 174.908 1.00  34.24 0 A 1
ATOM   2659 O O   . ALA . . 715 ? 175.492 154.301 174.461 1.00  34.24 0 A 1
ATOM   2660 C CB  . ALA . . 715 ? 172.675 154.142 176.196 1.00  34.24 0 A 1
ATOM   2661 N N   . LEU . . 716 ? 175.131 152.315 175.453 1.00  33.27 0 A 1
ATOM   2662 C CA  . LEU . . 716 ? 176.559 152.043 175.556 1.00  33.27 0 A 1
ATOM   2663 C C   . LEU . . 716 ? 177.189 151.861 174.183 1.00  33.27 0 A 1
ATOM   2664 O O   . LEU . . 716 ? 178.331 152.280 173.959 1.00  33.27 0 A 1
ATOM   2665 C CB  . LEU . . 716 ? 176.790 150.817 176.429 1.00  33.27 0 A 1
ATOM   2666 C CG  . LEU . . 716 ? 177.282 151.151 177.832 1.00  33.27 0 A 1
ATOM   2667 C CD1 . LEU . . 716 ? 177.254 149.918 178.711 1.00  33.27 0 A 1
ATOM   2668 C CD2 . LEU . . 716 ? 178.673 151.742 177.761 1.00  33.27 0 A 1
ATOM   2669 N N   . ALA . . 717 ? 176.458 151.261 173.243 1.00  31.83 0 A 1
ATOM   2670 C CA  . ALA . . 717 ? 176.985 151.095 171.896 1.00  31.83 0 A 1
ATOM   2671 C C   . ALA . . 717 ? 177.101 152.433 171.180 1.00  31.83 0 A 1
ATOM   2672 O O   . ALA . . 717 ? 178.066 152.667 170.447 1.00  31.83 0 A 1
ATOM   2673 C CB  . ALA . . 717 ? 176.104 150.133 171.103 1.00  31.83 0 A 1
ATOM   2674 N N   . LEU . . 718 ? 176.135 153.330 171.391 1.00  31.01 0 A 1
ATOM   2675 C CA  . LEU . . 718 ? 176.236 154.667 170.809 1.00  31.01 0 A 1
ATOM   2676 C C   . LEU . . 718 ? 177.400 155.442 171.414 1.00  31.01 0 A 1
ATOM   2677 O O   . LEU . . 718 ? 178.100 156.175 170.707 1.00  31.01 0 A 1
ATOM   2678 C CB  . LEU . . 718 ? 174.929 155.428 171.006 1.00  31.01 0 A 1
ATOM   2679 C CG  . LEU . . 718 ? 173.767 155.083 170.083 1.00  31.01 0 A 1
ATOM   2680 C CD1 . LEU . . 718 ? 172.459 155.392 170.768 1.00  31.01 0 A 1
ATOM   2681 C CD2 . LEU . . 718 ? 173.883 155.852 168.783 1.00  31.01 0 A 1
ATOM   2682 N N   . SER . . 719 ? 177.640 155.275 172.715 1.00  30.62 0 A 1
ATOM   2683 C CA  . SER . . 719 ? 178.783 155.931 173.340 1.00  30.62 0 A 1
ATOM   2684 C C   . SER . . 719 ? 180.100 155.382 172.805 1.00  30.62 0 A 1
ATOM   2685 O O   . SER . . 719 ? 181.049 156.141 172.581 1.00  30.62 0 A 1
ATOM   2686 C CB  . SER . . 719 ? 178.709 155.778 174.854 1.00  30.62 0 A 1
ATOM   2687 O OG  . SER . . 719 ? 178.811 154.417 175.222 1.00  30.62 0 A 1
ATOM   2688 N N   . CYS . . 720 ? 180.170 154.071 172.573 1.00  31.41 0 A 1
ATOM   2689 C CA  . CYS . . 720 ? 181.379 153.491 171.998 1.00  31.41 0 A 1
ATOM   2690 C C   . CYS . . 720 ? 181.594 153.967 170.567 1.00  31.41 0 A 1
ATOM   2691 O O   . CYS . . 720 ? 182.729 154.240 170.161 1.00  31.41 0 A 1
ATOM   2692 C CB  . CYS . . 720 ? 181.312 151.966 172.044 1.00  31.41 0 A 1
ATOM   2693 S SG  . CYS . . 720 ? 181.509 151.266 173.687 1.00  31.41 0 A 1
ATOM   2694 N N   . VAL . . 721 ? 180.518 154.077 169.790 1.00  28.87 0 A 1
ATOM   2695 C CA  . VAL . . 721 ? 180.650 154.570 168.427 1.00  28.87 0 A 1
ATOM   2696 C C   . VAL . . 721 ? 181.112 156.020 168.427 1.00  28.87 0 A 1
ATOM   2697 O O   . VAL . . 721 ? 181.933 156.421 167.596 1.00  28.87 0 A 1
ATOM   2698 C CB  . VAL . . 721 ? 179.331 154.394 167.659 1.00  28.87 0 A 1
ATOM   2699 C CG1 . VAL . . 721 ? 179.399 155.141 166.356 1.00  28.87 0 A 1
ATOM   2700 C CG2 . VAL . . 721 ? 179.062 152.927 167.404 1.00  28.87 0 A 1
ATOM   2701 N N   . GLY . . 722 ? 180.611 156.825 169.364 1.00  27.73 0 A 1
ATOM   2702 C CA  . GLY . . 722 ? 181.086 158.194 169.469 1.00  27.73 0 A 1
ATOM   2703 C C   . GLY . . 722 ? 182.553 158.272 169.848 1.00  27.73 0 A 1
ATOM   2704 O O   . GLY . . 722 ? 183.314 159.056 169.275 1.00  27.73 0 A 1
ATOM   2705 N N   . ALA . . 723 ? 182.969 157.459 170.818 1.00  28.73 0 A 1
ATOM   2706 C CA  . ALA . . 723 ? 184.365 157.460 171.231 1.00  28.73 0 A 1
ATOM   2707 C C   . ALA . . 723 ? 185.285 156.985 170.115 1.00  28.73 0 A 1
ATOM   2708 O O   . ALA . . 723 ? 186.424 157.451 170.012 1.00  28.73 0 A 1
ATOM   2709 C CB  . ALA . . 723 ? 184.535 156.599 172.477 1.00  28.73 0 A 1
ATOM   2710 N N   . ALA . . 724 ? 184.814 156.070 169.267 1.00  29.71 0 A 1
ATOM   2711 C CA  . ALA . . 724 ? 185.611 155.630 168.126 1.00  29.71 0 A 1
ATOM   2712 C C   . ALA . . 724 ? 185.655 156.685 167.029 1.00  29.71 0 A 1
ATOM   2713 O O   . ALA . . 724 ? 186.696 156.881 166.394 1.00  29.71 0 A 1
ATOM   2714 C CB  . ALA . . 724 ? 185.057 154.321 167.568 1.00  29.71 0 A 1
ATOM   2715 N N   . VAL . . 725 ? 184.534 157.361 166.783 1.00  29.32 0 A 1
ATOM   2716 C CA  . VAL . . 725 ? 184.496 158.421 165.785 1.00  29.32 0 A 1
ATOM   2717 C C   . VAL . . 725 ? 185.399 159.574 166.192 1.00  29.32 0 A 1
ATOM   2718 O O   . VAL . . 725 ? 185.985 160.245 165.337 1.00  29.32 0 A 1
ATOM   2719 C CB  . VAL . . 725 ? 183.038 158.875 165.572 1.00  29.32 0 A 1
ATOM   2720 C CG1 . VAL . . 725 ? 182.975 160.323 165.137 1.00  29.32 0 A 1
ATOM   2721 C CG2 . VAL . . 725 ? 182.362 157.987 164.560 1.00  29.32 0 A 1
ATOM   2722 N N   . ALA . . 726 ? 185.540 159.811 167.498 1.00  29.32 0 A 1
ATOM   2723 C CA  . ALA . . 726 ? 186.467 160.839 167.956 1.00  29.32 0 A 1
ATOM   2724 C C   . ALA . . 726 ? 187.874 160.586 167.431 1.00  29.32 0 A 1
ATOM   2725 O O   . ALA . . 726 ? 188.597 161.528 167.088 1.00  29.32 0 A 1
ATOM   2726 C CB  . ALA . . 726 ? 186.468 160.909 169.482 1.00  29.32 0 A 1
ATOM   2727 N N   . LEU . . 727 ? 188.274 159.320 167.343 1.00  32.73 0 A 1
ATOM   2728 C CA  . LEU . . 727 ? 189.592 158.965 166.837 1.00  32.73 0 A 1
ATOM   2729 C C   . LEU . . 727 ? 189.634 158.834 165.322 1.00  32.73 0 A 1
ATOM   2730 O O   . LEU . . 727 ? 190.675 159.101 164.715 1.00  32.73 0 A 1
ATOM   2731 C CB  . LEU . . 727 ? 190.059 157.653 167.464 1.00  32.73 0 A 1
ATOM   2732 C CG  . LEU . . 727 ? 189.893 157.494 168.972 1.00  32.73 0 A 1
ATOM   2733 C CD1 . LEU . . 727 ? 190.035 156.041 169.349 1.00  32.73 0 A 1
ATOM   2734 C CD2 . LEU . . 727 ? 190.912 158.333 169.701 1.00  32.73 0 A 1
ATOM   2735 N N   . HIS . . 728 ? 188.527 158.439 164.696 1.00  32.47 0 A 1
ATOM   2736 C CA  . HIS . . 728 ? 188.517 158.108 163.272 1.00  32.47 0 A 1
ATOM   2737 C C   . HIS . . 728 ? 187.159 158.468 162.696 1.00  32.47 0 A 1
ATOM   2738 O O   . HIS . . 728 ? 186.255 157.627 162.621 1.00  32.47 0 A 1
ATOM   2739 C CB  . HIS . . 728 ? 188.829 156.628 163.048 1.00  32.47 0 A 1
ATOM   2740 C CG  . HIS . . 728 ? 189.298 156.312 161.664 1.00  32.47 0 A 1
ATOM   2741 C CD2 . HIS . . 728 ? 188.727 155.587 160.674 1.00  32.47 0 A 1
ATOM   2742 N ND1 . HIS . . 728 ? 190.497 156.766 161.163 1.00  32.47 0 A 1
ATOM   2743 C CE1 . HIS . . 728 ? 190.644 156.338 159.922 1.00  32.47 0 A 1
ATOM   2744 N NE2 . HIS . . 728 ? 189.584 155.619 159.602 1.00  32.47 0 A 1
ATOM   2745 N N   . PRO . . 729 ? 186.975 159.723 162.276 1.00  32.09 0 A 1
ATOM   2746 C CA  . PRO . . 729 ? 185.656 160.141 161.773 1.00  32.09 0 A 1
ATOM   2747 C C   . PRO . . 729 ? 185.221 159.404 160.525 1.00  32.09 0 A 1
ATOM   2748 O O   . PRO . . 729 ? 184.015 159.252 160.297 1.00  32.09 0 A 1
ATOM   2749 C CB  . PRO . . 729 ? 185.843 161.637 161.490 1.00  32.09 0 A 1
ATOM   2750 C CG  . PRO . . 729 ? 187.065 162.031 162.213 1.00  32.09 0 A 1
ATOM   2751 C CD  . PRO . . 729 ? 187.939 160.830 162.294 1.00  32.09 0 A 1
ATOM   2752 N N   . GLU . . 730 ? 186.171 158.954 159.705 1.00  33.92 0 A 1
ATOM   2753 C CA  . GLU . . 730 ? 185.830 158.255 158.473 1.00  33.92 0 A 1
ATOM   2754 C C   . GLU . . 730 ? 184.951 157.042 158.741 1.00  33.92 0 A 1
ATOM   2755 O O   . GLU . . 730 ? 184.076 156.720 157.928 1.00  33.92 0 A 1
ATOM   2756 C CB  . GLU . . 730 ? 187.109 157.839 157.746 1.00  33.92 0 A 1
ATOM   2757 C CG  . GLU . . 730 ? 188.038 158.996 157.392 1.00  33.92 0 A 1
ATOM   2758 C CD  . GLU . . 730 ? 189.002 159.357 158.510 1.00  33.92 0 A 1
ATOM   2759 O OE1 . GLU . . 730 ? 188.810 158.889 159.647 1.00  33.92 0 A 1
ATOM   2760 O OE2 . GLU . . 730 ? 189.957 160.117 158.253 1.00  33.92 -1 A 1
ATOM   2761 N N   . SER . . 731 ? 185.154 156.371 159.878 1.00  33.01 0 A 1
ATOM   2762 C CA  . SER . . 731 ? 184.345 155.206 160.213 1.00  33.01 0 A 1
ATOM   2763 C C   . SER . . 731 ? 182.859 155.536 160.238 1.00  33.01 0 A 1
ATOM   2764 O O   . SER . . 731 ? 182.031 154.685 159.899 1.00  33.01 0 A 1
ATOM   2765 C CB  . SER . . 731 ? 184.781 154.635 161.560 1.00  33.01 0 A 1
ATOM   2766 O OG  . SER . . 731 ? 185.029 155.664 162.496 1.00  33.01 0 A 1
ATOM   2767 N N   . PHE . . 732 ? 182.500 156.761 160.620 1.00  30.18 0 A 1
ATOM   2768 C CA  . PHE . . 732 ? 181.094 157.130 160.674 1.00  30.18 0 A 1
ATOM   2769 C C   . PHE . . 732 ? 180.437 157.110 159.303 1.00  30.18 0 A 1
ATOM   2770 O O   . PHE . . 732 ? 179.216 156.956 159.217 1.00  30.18 0 A 1
ATOM   2771 C CB  . PHE . . 732 ? 180.946 158.512 161.305 1.00  30.18 0 A 1
ATOM   2772 C CG  . PHE . . 732 ? 179.525 158.937 161.515 1.00  30.18 0 A 1
ATOM   2773 C CD1 . PHE . . 732 ? 178.791 158.437 162.574 1.00  30.18 0 A 1
ATOM   2774 C CD2 . PHE . . 732 ? 178.927 159.849 160.667 1.00  30.18 0 A 1
ATOM   2775 C CE1 . PHE . . 732 ? 177.491 158.831 162.776 1.00  30.18 0 A 1
ATOM   2776 C CE2 . PHE . . 732 ? 177.625 160.249 160.866 1.00  30.18 0 A 1
ATOM   2777 C CZ  . PHE . . 732 ? 176.909 159.740 161.921 1.00  30.18 0 A 1
ATOM   2778 N N   . PHE . . 733 ? 181.212 157.241 158.232 1.00  36.71 0 A 1
ATOM   2779 C CA  . PHE . . 733 ? 180.654 157.381 156.897 1.00  36.71 0 A 1
ATOM   2780 C C   . PHE . . 733 ? 180.632 156.079 156.117 1.00  36.71 0 A 1
ATOM   2781 O O   . PHE . . 733 ? 180.129 156.057 154.992 1.00  36.71 0 A 1
ATOM   2782 C CB  . PHE . . 733 ? 181.427 158.450 156.128 1.00  36.71 0 A 1
ATOM   2783 C CG  . PHE . . 733 ? 181.321 159.807 156.741 1.00  36.71 0 A 1
ATOM   2784 C CD1 . PHE . . 733 ? 182.189 160.197 157.743 1.00  36.71 0 A 1
ATOM   2785 C CD2 . PHE . . 733 ? 180.331 160.681 156.346 1.00  36.71 0 A 1
ATOM   2786 C CE1 . PHE . . 733 ? 182.082 161.436 158.320 1.00  36.71 0 A 1
ATOM   2787 C CE2 . PHE . . 733 ? 180.223 161.920 156.920 1.00  36.71 0 A 1
ATOM   2788 C CZ  . PHE . . 733 ? 181.098 162.297 157.908 1.00  36.71 0 A 1
ATOM   2789 N N   . SER . . 734 ? 181.138 154.995 156.694 1.00  36.95 0 A 1
ATOM   2790 C CA  . SER . . 734 ? 181.179 153.710 156.013 1.00  36.95 0 A 1
ATOM   2791 C C   . SER . . 734 ? 179.778 153.228 155.655 1.00  36.95 0 A 1
ATOM   2792 O O   . SER . . 734 ? 178.796 153.543 156.331 1.00  36.95 0 A 1
ATOM   2793 C CB  . SER . . 734 ? 181.861 152.674 156.900 1.00  36.95 0 A 1
ATOM   2794 O OG  . SER . . 734 ? 183.255 152.897 156.981 1.00  36.95 0 A 1
ATOM   2795 N N   . LYS . . 735 ? 179.691 152.460 154.573 1.00  41.31 0 A 1
ATOM   2796 C CA  . LYS . . 735 ? 178.529 151.609 154.376 1.00  41.31 0 A 1
ATOM   2797 C C   . LYS . . 735 ? 178.485 150.573 155.487 1.00  41.31 0 A 1
ATOM   2798 O O   . LYS . . 735 ? 179.522 150.110 155.969 1.00  41.31 0 A 1
ATOM   2799 C CB  . LYS . . 735 ? 178.582 150.911 153.017 1.00  41.31 0 A 1
ATOM   2800 C CG  . LYS . . 735 ? 178.601 151.847 151.831 1.00  41.31 0 A 1
ATOM   2801 C CD  . LYS . . 735 ? 178.670 151.084 150.527 1.00  41.31 0 A 1
ATOM   2802 C CE  . LYS . . 735 ? 177.658 151.622 149.537 1.00  41.31 0 A 1
ATOM   2803 N NZ  . LYS . . 735 ? 176.320 151.782 150.161 1.00  41.31 1 A 1
ATOM   2804 N N   . LEU . . 736 ? 177.273 150.215 155.907 1.00  41.04 0 A 1
ATOM   2805 C CA  . LEU . . 736 ? 177.139 149.282 157.020 1.00  41.04 0 A 1
ATOM   2806 C C   . LEU . . 736 ? 177.783 147.941 156.697 1.00  41.04 0 A 1
ATOM   2807 O O   . LEU . . 736 ? 178.392 147.310 157.567 1.00  41.04 0 A 1
ATOM   2808 C CB  . LEU . . 736 ? 175.665 149.107 157.378 1.00  41.04 0 A 1
ATOM   2809 C CG  . LEU . . 736 ? 175.318 148.107 158.478 1.00  41.04 0 A 1
ATOM   2810 C CD1 . LEU . . 736 ? 176.108 148.380 159.739 1.00  41.04 0 A 1
ATOM   2811 C CD2 . LEU . . 736 ? 173.832 148.160 158.760 1.00  41.04 0 A 1
ATOM   2812 N N   . TYR . . 737 ? 177.687 147.503 155.446 1.00  48.07 0 A 1
ATOM   2813 C CA  . TYR . . 737 ? 178.209 146.214 155.019 1.00  48.07 0 A 1
ATOM   2814 C C   . TYR . . 737 ? 179.214 146.409 153.896 1.00  48.07 0 A 1
ATOM   2815 O O   . TYR . . 737 ? 178.924 147.102 152.916 1.00  48.07 0 A 1
ATOM   2816 C CB  . TYR . . 737 ? 177.070 145.303 154.570 1.00  48.07 0 A 1
ATOM   2817 C CG  . TYR . . 737 ? 176.145 144.966 155.703 1.00  48.07 0 A 1
ATOM   2818 C CD1 . TYR . . 737 ? 176.590 144.221 156.775 1.00  48.07 0 A 1
ATOM   2819 C CD2 . TYR . . 737 ? 174.839 145.420 155.717 1.00  48.07 0 A 1
ATOM   2820 C CE1 . TYR . . 737 ? 175.764 143.925 157.819 1.00  48.07 0 A 1
ATOM   2821 C CE2 . TYR . . 737 ? 174.001 145.123 156.762 1.00  48.07 0 A 1
ATOM   2822 C CZ  . TYR . . 737 ? 174.469 144.372 157.811 1.00  48.07 0 A 1
ATOM   2823 O OH  . TYR . . 737 ? 173.641 144.068 158.861 1.00  48.07 0 A 1
ATOM   2824 N N   . LYS . . 738 ? 180.395 145.806 154.046 1.00  49.25 0 A 1
ATOM   2825 C CA  . LYS . . 738 ? 181.369 145.803 152.959 1.00  49.25 0 A 1
ATOM   2826 C C   . LYS . . 738 ? 180.786 145.140 151.720 1.00  49.25 0 A 1
ATOM   2827 O O   . LYS . . 738 ? 180.620 145.774 150.672 1.00  49.25 0 A 1
ATOM   2828 C CB  . LYS . . 738 ? 182.641 145.079 153.393 1.00  49.25 0 A 1
ATOM   2829 C CG  . LYS . . 738 ? 183.418 145.758 154.488 1.00  49.25 0 A 1
ATOM   2830 C CD  . LYS . . 738 ? 184.692 144.992 154.781 1.00  49.25 0 A 1
ATOM   2831 C CE  . LYS . . 738 ? 185.715 145.183 153.683 1.00  49.25 0 A 1
ATOM   2832 N NZ  . LYS . . 738 ? 186.555 146.385 153.925 1.00  49.25 1 A 1
ATOM   2833 N N   . VAL . . 739 ? 180.474 143.855 151.825 1.00  56.72 0 A 1
ATOM   2834 C CA  . VAL . . 739 ? 179.739 143.138 150.789 1.00  56.72 0 A 1
ATOM   2835 C C   . VAL . . 739 ? 178.259 143.228 151.140 1.00  56.72 0 A 1
ATOM   2836 O O   . VAL . . 739 ? 177.856 142.718 152.197 1.00  56.72 0 A 1
ATOM   2837 C CB  . VAL . . 739 ? 180.195 141.680 150.681 1.00  56.72 0 A 1
ATOM   2838 C CG1 . VAL . . 739 ? 179.248 140.896 149.789 1.00  56.72 0 A 1
ATOM   2839 C CG2 . VAL . . 739 ? 181.614 141.619 150.147 1.00  56.72 0 A 1
ATOM   2840 N N   . PRO . . 740 ? 177.437 143.867 150.315 1.00  61.47 0 A 1
ATOM   2841 C CA  . PRO . . 740 ? 176.068 144.182 150.731 1.00  61.47 0 A 1
ATOM   2842 C C   . PRO . . 740 ? 175.228 142.938 150.958 1.00  61.47 0 A 1
ATOM   2843 O O   . PRO . . 740 ? 175.548 141.835 150.511 1.00  61.47 0 A 1
ATOM   2844 C CB  . PRO . . 740 ? 175.518 145.003 149.560 1.00  61.47 0 A 1
ATOM   2845 C CG  . PRO . . 740 ? 176.396 144.668 148.409 1.00  61.47 0 A 1
ATOM   2846 C CD  . PRO . . 740 ? 177.746 144.394 148.977 1.00  61.47 0 A 1
ATOM   2847 N N   . LEU . . 741 ? 174.130 143.140 151.677 1.00  67.50 0 A 1
ATOM   2848 C CA  . LEU . . 741 ? 173.096 142.127 151.761 1.00  67.50 0 A 1
ATOM   2849 C C   . LEU . . 741 ? 172.494 141.899 150.379 1.00  67.50 0 A 1
ATOM   2850 O O   . LEU . . 741 ? 172.652 142.714 149.465 1.00  67.50 0 A 1
ATOM   2851 C CB  . LEU . . 741 ? 172.020 142.554 152.758 1.00  67.50 0 A 1
ATOM   2852 C CG  . LEU . . 741 ? 172.578 143.102 154.073 1.00  67.50 0 A 1
ATOM   2853 C CD1 . LEU . . 741 ? 171.463 143.501 155.018 1.00  67.50 0 A 1
ATOM   2854 C CD2 . LEU . . 741 ? 173.495 142.087 154.728 1.00  67.50 0 A 1
ATOM   2855 N N   . ASP . . 742 ? 171.805 140.771 150.223 1.00  81.34 0 A 1
ATOM   2856 C CA  . ASP . . 742 ? 171.234 140.434 148.924 1.00  81.34 0 A 1
ATOM   2857 C C   . ASP . . 742 ? 170.229 141.502 148.502 1.00  81.34 0 A 1
ATOM   2858 O O   . ASP . . 742 ? 169.217 141.725 149.174 1.00  81.34 0 A 1
ATOM   2859 C CB  . ASP . . 742 ? 170.596 139.043 148.964 1.00  81.34 0 A 1
ATOM   2860 C CG  . ASP . . 742 ? 169.421 138.952 149.915 1.00  81.34 0 A 1
ATOM   2861 O OD1 . ASP . . 742 ? 169.644 138.685 151.113 1.00  81.34 0 A 1
ATOM   2862 O OD2 . ASP . . 742 ? 168.271 139.128 149.456 1.00  81.34 -1 A 1
ATOM   2863 N N   . THR . . 743 ? 170.538 142.182 147.396 1.00  83.66 0 A 1
ATOM   2864 C CA  . THR . . 743 ? 169.791 143.355 146.957 1.00  83.66 0 A 1
ATOM   2865 C C   . THR . . 743 ? 168.408 143.013 146.425 1.00  83.66 0 A 1
ATOM   2866 O O   . THR . . 743 ? 167.614 143.928 146.180 1.00  83.66 0 A 1
ATOM   2867 C CB  . THR . . 743 ? 170.591 144.101 145.885 1.00  83.66 0 A 1
ATOM   2868 C CG2 . THR . . 743 ? 171.930 144.565 146.438 1.00  83.66 0 A 1
ATOM   2869 O OG1 . THR . . 743 ? 170.834 143.224 144.778 1.00  83.66 0 A 1
ATOM   2870 N N   . THR . . 744 ? 168.106 141.727 146.240 1.00  85.83 0 A 1
ATOM   2871 C CA  . THR . . 744 ? 166.795 141.333 145.736 1.00  85.83 0 A 1
ATOM   2872 C C   . THR . . 744 ? 165.686 141.740 146.698 1.00  85.83 0 A 1
ATOM   2873 O O   . THR . . 744 ? 164.583 142.098 146.270 1.00  85.83 0 A 1
ATOM   2874 C CB  . THR . . 744 ? 166.765 139.824 145.497 1.00  85.83 0 A 1
ATOM   2875 C CG2 . THR . . 744 ? 165.457 139.410 144.834 1.00  85.83 0 A 1
ATOM   2876 O OG1 . THR . . 744 ? 167.867 139.449 144.661 1.00  85.83 0 A 1
ATOM   2877 N N   . GLU . . 745 ? 165.959 141.688 148.001 1.00  82.04 0 A 1
ATOM   2878 C CA  . GLU . . 745 ? 164.970 142.037 149.011 1.00  82.04 0 A 1
ATOM   2879 C C   . GLU . . 745 ? 165.314 143.295 149.789 1.00  82.04 0 A 1
ATOM   2880 O O   . GLU . . 745 ? 164.414 144.083 150.082 1.00  82.04 0 A 1
ATOM   2881 C CB  . GLU . . 745 ? 164.776 140.867 149.985 1.00  82.04 0 A 1
ATOM   2882 C CG  . GLU . . 745 ? 164.024 141.215 151.258 1.00  82.04 0 A 1
ATOM   2883 C CD  . GLU . . 745 ? 164.958 141.472 152.421 1.00  82.04 0 A 1
ATOM   2884 O OE1 . GLU . . 745 ? 166.102 140.979 152.372 1.00  82.04 0 A 1
ATOM   2885 O OE2 . GLU . . 745 ? 164.552 142.169 153.374 1.00  82.04 -1 A 1
ATOM   2886 N N   . TYR . . 746 ? 166.591 143.504 150.128 1.00  76.87 0 A 1
ATOM   2887 C CA  . TYR . . 746 ? 167.031 144.751 150.744 1.00  76.87 0 A 1
ATOM   2888 C C   . TYR . . 746 ? 167.245 145.789 149.651 1.00  76.87 0 A 1
ATOM   2889 O O   . TYR . . 746 ? 168.239 145.697 148.915 1.00  76.87 0 A 1
ATOM   2890 C CB  . TYR . . 746 ? 168.315 144.539 151.532 1.00  76.87 0 A 1
ATOM   2891 C CG  . TYR . . 746 ? 168.098 144.090 152.956 1.00  76.87 0 A 1
ATOM   2892 C CD1 . TYR . . 746 ? 167.605 144.967 153.912 1.00  76.87 0 A 1
ATOM   2893 C CD2 . TYR . . 746 ? 168.384 142.790 153.344 1.00  76.87 0 A 1
ATOM   2894 C CE1 . TYR . . 746 ? 167.403 144.561 155.215 1.00  76.87 0 A 1
ATOM   2895 C CE2 . TYR . . 746 ? 168.183 142.374 154.646 1.00  76.87 0 A 1
ATOM   2896 C CZ  . TYR . . 746 ? 167.696 143.264 155.577 1.00  76.87 0 A 1
ATOM   2897 O OH  . TYR . . 746 ? 167.496 142.857 156.871 1.00  76.87 0 A 1
ATOM   2898 N N   . PRO . . 747 ? 166.356 146.776 149.498 1.00  74.03 0 A 1
ATOM   2899 C CA  . PRO . . 747 ? 166.499 147.738 148.396 1.00  74.03 0 A 1
ATOM   2900 C C   . PRO . . 747 ? 167.788 148.545 148.426 1.00  74.03 0 A 1
ATOM   2901 O O   . PRO . . 747 ? 168.582 148.477 147.483 1.00  74.03 0 A 1
ATOM   2902 C CB  . PRO . . 747 ? 165.278 148.653 148.572 1.00  74.03 0 A 1
ATOM   2903 C CG  . PRO . . 747 ? 164.330 147.884 149.427 1.00  74.03 0 A 1
ATOM   2904 C CD  . PRO . . 747 ? 165.180 147.062 150.331 1.00  74.03 0 A 1
ATOM   2905 N N   . GLU . . 748 ? 168.024 149.293 149.502 1.00  68.21 0 A 1
ATOM   2906 C CA  . GLU . . 748 ? 169.149 150.215 149.572 1.00  68.21 0 A 1
ATOM   2907 C C   . GLU . . 748 ? 170.072 149.860 150.727 1.00  68.21 0 A 1
ATOM   2908 O O   . GLU . . 748 ? 169.626 149.428 151.794 1.00  68.21 0 A 1
ATOM   2909 C CB  . GLU . . 748 ? 168.676 151.666 149.721 1.00  68.21 0 A 1
ATOM   2910 C CG  . GLU . . 748 ? 167.410 152.003 148.957 1.00  68.21 0 A 1
ATOM   2911 C CD  . GLU . . 748 ? 166.159 151.800 149.787 1.00  68.21 0 A 1
ATOM   2912 O OE1 . GLU . . 748 ? 166.156 150.893 150.648 1.00  68.21 0 A 1
ATOM   2913 O OE2 . GLU . . 748 ? 165.178 152.546 149.580 1.00  68.21 -1 A 1
ATOM   2914 N N   . GLU . . 749 ? 171.368 150.058 150.501 1.00  57.40 0 A 1
ATOM   2915 C CA  . GLU . . 749 ? 172.367 149.791 151.526 1.00  57.40 0 A 1
ATOM   2916 C C   . GLU . . 749 ? 172.290 150.834 152.633 1.00  57.40 0 A 1
ATOM   2917 O O   . GLU . . 749 ? 172.268 152.038 152.366 1.00  57.40 0 A 1
ATOM   2918 C CB  . GLU . . 749 ? 173.764 149.785 150.912 1.00  57.40 0 A 1
ATOM   2919 C CG  . GLU . . 749 ? 174.225 148.425 150.427 1.00  57.40 0 A 1
ATOM   2920 C CD  . GLU . . 749 ? 175.703 148.200 150.663 1.00  57.40 0 A 1
ATOM   2921 O OE1 . GLU . . 749 ? 176.067 147.723 151.760 1.00  57.40 0 A 1
ATOM   2922 O OE2 . GLU . . 749 ? 176.502 148.500 149.751 1.00  57.40 -1 A 1
ATOM   2923 N N   . GLN . . 750 ? 172.256 150.369 153.876 1.00  48.12 0 A 1
ATOM   2924 C CA  . GLN . . 750 ? 172.242 151.255 155.027 1.00  48.12 0 A 1
ATOM   2925 C C   . GLN . . 750 ? 173.648 151.738 155.344 1.00  48.12 0 A 1
ATOM   2926 O O   . GLN . . 750 ? 174.639 151.063 155.064 1.00  48.12 0 A 1
ATOM   2927 C CB  . GLN . . 750 ? 171.650 150.559 156.252 1.00  48.12 0 A 1
ATOM   2928 C CG  . GLN . . 750 ? 171.022 151.515 157.244 1.00  48.12 0 A 1
ATOM   2929 C CD  . GLN . . 750 ? 170.504 150.817 158.479 1.00  48.12 0 A 1
ATOM   2930 N NE2 . GLN . . 750 ? 169.437 151.352 159.060 1.00  48.12 0 A 1
ATOM   2931 O OE1 . GLN . . 750 ? 171.056 149.810 158.911 1.00  48.12 0 A 1
ATOM   2932 N N   . TYR . . 751 ? 173.722 152.927 155.927 1.00  40.24 0 A 1
ATOM   2933 C CA  . TYR . . 751 ? 174.977 153.526 156.346 1.00  40.24 0 A 1
ATOM   2934 C C   . TYR . . 751 ? 175.052 153.552 157.864 1.00  40.24 0 A 1
ATOM   2935 O O   . TYR . . 751 ? 174.029 153.605 158.550 1.00  40.24 0 A 1
ATOM   2936 C CB  . TYR . . 751 ? 175.117 154.941 155.791 1.00  40.24 0 A 1
ATOM   2937 C CG  . TYR . . 751 ? 175.596 154.970 154.367 1.00  40.24 0 A 1
ATOM   2938 C CD1 . TYR . . 751 ? 176.943 154.872 154.072 1.00  40.24 0 A 1
ATOM   2939 C CD2 . TYR . . 751 ? 174.701 155.079 153.316 1.00  40.24 0 A 1
ATOM   2940 C CE1 . TYR . . 751 ? 177.388 154.893 152.776 1.00  40.24 0 A 1
ATOM   2941 C CE2 . TYR . . 751 ? 175.137 155.098 152.013 1.00  40.24 0 A 1
ATOM   2942 C CZ  . TYR . . 751 ? 176.481 155.004 151.749 1.00  40.24 0 A 1
ATOM   2943 O OH  . TYR . . 751 ? 176.927 155.024 150.450 1.00  40.24 0 A 1
ATOM   2944 N N   . VAL . . 752 ? 176.280 153.500 158.381 1.00  34.88 0 A 1
ATOM   2945 C CA  . VAL . . 752 ? 176.489 153.604 159.821 1.00  34.88 0 A 1
ATOM   2946 C C   . VAL . . 752 ? 175.831 154.863 160.363 1.00  34.88 0 A 1
ATOM   2947 O O   . VAL . . 752 ? 175.196 154.845 161.427 1.00  34.88 0 A 1
ATOM   2948 C CB  . VAL . . 752 ? 177.994 153.570 160.143 1.00  34.88 0 A 1
ATOM   2949 C CG1 . VAL . . 752 ? 178.238 154.001 161.576 1.00  34.88 0 A 1
ATOM   2950 C CG2 . VAL . . 752 ? 178.555 152.186 159.887 1.00  34.88 0 A 1
ATOM   2951 N N   . SER . . 753 ? 175.933 155.965 159.615 1.00  34.91 0 A 1
ATOM   2952 C CA  . SER . . 753 ? 175.418 157.256 160.054 1.00  34.91 0 A 1
ATOM   2953 C C   . SER . . 753 ? 173.955 157.205 160.464 1.00  34.91 0 A 1
ATOM   2954 O O   . SER . . 753 ? 173.490 158.094 161.188 1.00  34.91 0 A 1
ATOM   2955 C CB  . SER . . 753 ? 175.607 158.292 158.945 1.00  34.91 0 A 1
ATOM   2956 O OG  . SER . . 753 ? 174.728 158.057 157.862 1.00  34.91 0 A 1
ATOM   2957 N N   . ASP . . 754 ? 173.222 156.178 160.041 1.00  37.49 0 A 1
ATOM   2958 C CA  . ASP . . 754 ? 171.819 156.044 160.395 1.00  37.49 0 A 1
ATOM   2959 C C   . ASP . . 754 ? 171.591 155.856 161.887 1.00  37.49 0 A 1
ATOM   2960 O O   . ASP . . 754 ? 170.443 155.959 162.331 1.00  37.49 0 A 1
ATOM   2961 C CB  . ASP . . 754 ? 171.208 154.885 159.621 1.00  37.49 0 A 1
ATOM   2962 C CG  . ASP . . 754 ? 171.055 155.198 158.156 1.00  37.49 0 A 1
ATOM   2963 O OD1 . ASP . . 754 ? 171.151 156.387 157.784 1.00  37.49 0 A 1
ATOM   2964 O OD2 . ASP . . 754 ? 170.815 154.264 157.373 1.00  37.49 -1 A 1
ATOM   2965 N N   . ILE . . 755 ? 172.641 155.604 162.674 1.00  33.24 0 A 1
ATOM   2966 C CA  . ILE . . 755 ? 172.480 155.613 164.121 1.00  33.24 0 A 1
ATOM   2967 C C   . ILE . . 755 ? 171.978 156.963 164.604 1.00  33.24 0 A 1
ATOM   2968 O O   . ILE . . 755 ? 171.404 157.058 165.693 1.00  33.24 0 A 1
ATOM   2969 C CB  . ILE . . 755 ? 173.797 155.243 164.834 1.00  33.24 0 A 1
ATOM   2970 C CG1 . ILE . . 755 ? 174.914 156.201 164.424 1.00  33.24 0 A 1
ATOM   2971 C CG2 . ILE . . 755 ? 174.178 153.802 164.546 1.00  33.24 0 A 1
ATOM   2972 C CD1 . ILE . . 755 ? 176.266 155.764 164.867 1.00  33.24 0 A 1
ATOM   2973 N N   . LEU . . 756 ? 172.165 158.017 163.807 1.00  34.51 0 A 1
ATOM   2974 C CA  . LEU . . 756 ? 171.646 159.326 164.177 1.00  34.51 0 A 1
ATOM   2975 C C   . LEU . . 756 ? 170.129 159.336 164.282 1.00  34.51 0 A 1
ATOM   2976 O O   . LEU . . 756 ? 169.569 160.208 164.956 1.00  34.51 0 A 1
ATOM   2977 C CB  . LEU . . 756 ? 172.109 160.366 163.167 1.00  34.51 0 A 1
ATOM   2978 C CG  . LEU . . 756 ? 173.601 160.671 163.252 1.00  34.51 0 A 1
ATOM   2979 C CD1 . LEU . . 756 ? 173.897 161.917 162.481 1.00  34.51 0 A 1
ATOM   2980 C CD2 . LEU . . 756 ? 174.052 160.803 164.693 1.00  34.51 0 A 1
ATOM   2981 N N   . ASN . . 757 ? 169.453 158.373 163.654 1.00  37.01 0 A 1
ATOM   2982 C CA  . ASN . . 757 ? 168.010 158.257 163.810 1.00  37.01 0 A 1
ATOM   2983 C C   . ASN . . 757 ? 167.605 157.985 165.248 1.00  37.01 0 A 1
ATOM   2984 O O   . ASN . . 757 ? 166.420 158.105 165.573 1.00  37.01 0 A 1
ATOM   2985 C CB  . ASN . . 757 ? 167.469 157.156 162.900 1.00  37.01 0 A 1
ATOM   2986 C CG  . ASN . . 757 ? 167.404 157.577 161.449 1.00  37.01 0 A 1
ATOM   2987 N ND2 . ASN . . 757 ? 166.809 158.734 161.198 1.00  37.01 0 A 1
ATOM   2988 O OD1 . ASN . . 757 ? 167.885 156.874 160.562 1.00  37.01 0 A 1
ATOM   2989 N N   . TYR . . 758 ? 168.549 157.631 166.115 1.00  36.74 0 A 1
ATOM   2990 C CA  . TYR . . 758 ? 168.244 157.480 167.529 1.00  36.74 0 A 1
ATOM   2991 C C   . TYR . . 758 ? 168.090 158.814 168.243 1.00  36.74 0 A 1
ATOM   2992 O O   . TYR . . 758 ? 167.921 158.824 169.464 1.00  36.74 0 A 1
ATOM   2993 C CB  . TYR . . 758 ? 169.325 156.640 168.211 1.00  36.74 0 A 1
ATOM   2994 C CG  . TYR . . 758 ? 169.176 155.164 167.944 1.00  36.74 0 A 1
ATOM   2995 C CD1 . TYR . . 758 ? 168.300 154.391 168.687 1.00  36.74 0 A 1
ATOM   2996 C CD2 . TYR . . 758 ? 169.895 154.547 166.934 1.00  36.74 0 A 1
ATOM   2997 C CE1 . TYR . . 758 ? 168.153 153.048 168.440 1.00  36.74 0 A 1
ATOM   2998 C CE2 . TYR . . 758 ? 169.753 153.205 166.678 1.00  36.74 0 A 1
ATOM   2999 C CZ  . TYR . . 758 ? 168.878 152.461 167.434 1.00  36.74 0 A 1
ATOM   3000 O OH  . TYR . . 758 ? 168.734 151.119 167.184 1.00  36.74 0 A 1
ATOM   3001 N N   . ILE . . 759 ? 168.152 159.923 167.504 1.00  36.88 0 A 1
ATOM   3002 C CA  . ILE . . 759 ? 168.042 161.275 168.133 1.00  36.88 0 A 1
ATOM   3003 C C   . ILE . . 759 ? 166.610 161.444 168.650 1.00  36.88 0 A 1
ATOM   3004 O O   . ILE . . 759 ? 166.391 162.302 169.527 1.00  36.88 0 A 1
ATOM   3005 C CB  . ILE . . 759 ? 168.473 162.386 167.156 1.00  36.88 0 A 1
ATOM   3006 C CG1 . ILE . . 759 ? 168.790 163.701 167.874 1.00  36.88 0 A 1
ATOM   3007 C CG2 . ILE . . 759 ? 167.458 162.567 166.041 1.00  36.88 0 A 1
ATOM   3008 C CD1 . ILE . . 759 ? 169.946 163.604 168.837 1.00  36.88 0 A 1
ATOM   3009 N N   . ASP . . 760 ? 165.676 160.635 168.146 1.00  41.85 0 A 1
ATOM   3010 C CA  . ASP . . 760 ? 164.276 160.680 168.640 1.00  41.85 0 A 1
ATOM   3011 C C   . ASP . . 760 ? 163.871 159.262 169.037 1.00  41.85 0 A 1
ATOM   3012 O O   . ASP . . 760 ? 162.803 158.810 168.587 1.00  41.85 0 A 1
ATOM   3013 C CB  . ASP . . 760 ? 163.318 161.257 167.595 1.00  41.85 0 A 1
ATOM   3014 C CG  . ASP . . 760 ? 163.249 160.458 166.306 1.00  41.85 0 A 1
ATOM   3015 O OD1 . ASP . . 760 ? 164.013 159.480 166.185 1.00  41.85 0 A 1
ATOM   3016 O OD2 . ASP . . 760 ? 162.445 160.826 165.428 1.00  41.85 -1 A 1
ATOM   3017 N N   . HIS . . 761 ? 164.702 158.591 169.837 1.00  39.85 0 A 1
ATOM   3018 C CA  . HIS . . 761 ? 164.420 157.179 170.203 1.00  39.85 0 A 1
ATOM   3019 C C   . HIS . . 761 ? 163.169 157.099 171.078 1.00  39.85 0 A 1
ATOM   3020 O O   . HIS . . 761 ? 162.206 156.429 170.655 1.00  39.85 0 A 1
ATOM   3021 C CB  . HIS . . 761 ? 165.618 156.534 170.900 1.00  39.85 0 A 1
ATOM   3022 C CG  . HIS . . 761 ? 165.483 155.054 171.032 1.00  39.85 0 A 1
ATOM   3023 C CD2 . HIS . . 761 ? 165.073 154.115 170.153 1.00  39.85 0 A 1
ATOM   3024 N ND1 . HIS . . 761 ? 165.778 154.386 172.201 1.00  39.85 0 A 1
ATOM   3025 C CE1 . HIS . . 761 ? 165.567 153.096 172.035 1.00  39.85 0 A 1
ATOM   3026 N NE2 . HIS . . 761 ? 165.135 152.904 170.785 1.00  39.85 0 A 1
ATOM   3027 N N   . GLY . . 762 ? 163.182 157.743 172.249 1.00  39.42 0 A 1
ATOM   3028 C CA  . GLY . . 762 ? 162.045 157.609 173.136 1.00  39.42 0 A 1
ATOM   3029 C C   . GLY . . 762 ? 162.412 157.510 174.599 1.00  39.42 0 A 1
ATOM   3030 O O   . GLY . . 762 ? 161.577 157.776 175.466 1.00  39.42 0 A 1
ATOM   3031 N N   . ASP . . 763 ? 163.655 157.143 174.895 1.00  38.55 0 A 1
ATOM   3032 C CA  . ASP . . 763 ? 164.129 157.218 176.264 1.00  38.55 0 A 1
ATOM   3033 C C   . ASP . . 763 ? 165.346 158.130 176.351 1.00  38.55 0 A 1
ATOM   3034 O O   . ASP . . 763 ? 166.133 158.215 175.404 1.00  38.55 0 A 1
ATOM   3035 C CB  . ASP . . 763 ? 164.502 155.840 176.820 1.00  38.55 0 A 1
ATOM   3036 C CG  . ASP . . 763 ? 165.838 155.365 176.321 1.00  38.55 0 A 1
ATOM   3037 O OD1 . ASP . . 763 ? 166.026 155.352 175.093 1.00  38.55 0 A 1
ATOM   3038 O OD2 . ASP . . 763 ? 166.701 155.017 177.153 1.00  38.55 -1 A 1
ATOM   3039 N N   . PRO . . 764 ? 165.522 158.831 177.465 1.00  38.27 0 A 1
ATOM   3040 C CA  . PRO . . 764 ? 166.766 159.573 177.680 1.00  38.27 0 A 1
ATOM   3041 C C   . PRO . . 764 ? 167.946 158.619 177.791 1.00  38.27 0 A 1
ATOM   3042 O O   . PRO . . 764 ? 167.790 157.408 177.947 1.00  38.27 0 A 1
ATOM   3043 C CB  . PRO . . 764 ? 166.514 160.322 178.989 1.00  38.27 0 A 1
ATOM   3044 C CG  . PRO . . 764 ? 165.478 159.525 179.678 1.00  38.27 0 A 1
ATOM   3045 C CD  . PRO . . 764 ? 164.599 158.973 178.602 1.00  38.27 0 A 1
ATOM   3046 N N   . GLN . . 765 ? 169.141 159.199 177.686 1.00  36.44 0 A 1
ATOM   3047 C CA  . GLN . . 765 ? 170.421 158.498 177.711 1.00  36.44 0 A 1
ATOM   3048 C C   . GLN . . 765 ? 170.687 157.766 176.402 1.00  36.44 0 A 1
ATOM   3049 O O   . GLN . . 765 ? 171.795 157.271 176.181 1.00  36.44 0 A 1
ATOM   3050 C CB  . GLN . . 765 ? 170.498 157.520 178.886 1.00  36.44 0 A 1
ATOM   3051 C CG  . GLN . . 765 ? 171.906 157.185 179.328 1.00  36.44 0 A 1
ATOM   3052 C CD  . GLN . . 765 ? 172.645 158.392 179.860 1.00  36.44 0 A 1
ATOM   3053 N NE2 . GLN . . 765 ? 173.784 158.699 179.254 1.00  36.44 0 A 1
ATOM   3054 O OE1 . GLN . . 765 ? 172.199 159.041 180.806 1.00  36.44 0 A 1
ATOM   3055 N N   . VAL . . 766 ? 169.698 157.719 175.516 1.00  33.83 0 A 1
ATOM   3056 C CA  . VAL . . 766 ? 169.895 157.278 174.147 1.00  33.83 0 A 1
ATOM   3057 C C   . VAL . . 766 ? 169.789 158.442 173.172 1.00  33.83 0 A 1
ATOM   3058 O O   . VAL . . 766 ? 170.576 158.542 172.231 1.00  33.83 0 A 1
ATOM   3059 C CB  . VAL . . 766 ? 168.906 156.151 173.776 1.00  33.83 0 A 1
ATOM   3060 C CG1 . VAL . . 766 ? 168.985 155.833 172.300 1.00  33.83 0 A 1
ATOM   3061 C CG2 . VAL . . 766 ? 169.206 154.909 174.587 1.00  33.83 0 A 1
ATOM   3062 N N   . ARG . . 767 ? 168.827 159.339 173.394 1.00  33.74 0 A 1
ATOM   3063 C CA  . ARG . . 767 ? 168.833 160.611 172.685 1.00  33.74 0 A 1
ATOM   3064 C C   . ARG . . 767 ? 170.050 161.436 173.078 1.00  33.74 0 A 1
ATOM   3065 O O   . ARG . . 767 ? 170.686 162.072 172.228 1.00  33.74 0 A 1
ATOM   3066 C CB  . ARG . . 767 ? 167.551 161.383 172.982 1.00  33.74 0 A 1
ATOM   3067 C CG  . ARG . . 767 ? 166.275 160.668 172.613 1.00  33.74 0 A 1
ATOM   3068 C CD  . ARG . . 767 ? 165.092 161.607 172.709 1.00  33.74 0 A 1
ATOM   3069 N NE  . ARG . . 767 ? 164.884 162.085 174.070 1.00  33.74 0 A 1
ATOM   3070 C CZ  . ARG . . 767 ? 164.127 161.470 174.970 1.00  33.74 0 A 1
ATOM   3071 N NH1 . ARG . . 767 ? 163.503 160.351 174.649 1.00  33.74 1 A 1
ATOM   3072 N NH2 . ARG . . 767 ? 163.997 161.969 176.188 1.00  33.74 0 A 1
ATOM   3073 N N   . GLY . . 768 ? 170.392 161.424 174.366 1.00  29.24 0 A 1
ATOM   3074 C CA  . GLY . . 768 ? 171.554 162.160 174.822 1.00  29.24 0 A 1
ATOM   3075 C C   . GLY . . 768 ? 172.851 161.606 174.270 1.00  29.24 0 A 1
ATOM   3076 O O   . GLY . . 768 ? 173.753 162.366 173.915 1.00  29.24 0 A 1
ATOM   3077 N N   . ALA . . 769 ? 172.964 160.280 174.187 1.00  28.27 0 A 1
ATOM   3078 C CA  . ALA . . 769 ? 174.150 159.682 173.585 1.00  28.27 0 A 1
ATOM   3079 C C   . ALA . . 769 ? 174.252 160.008 172.101 1.00  28.27 0 A 1
ATOM   3080 O O   . ALA . . 769 ? 175.355 160.202 171.585 1.00  28.27 0 A 1
ATOM   3081 C CB  . ALA . . 769 ? 174.142 158.171 173.797 1.00  28.27 0 A 1
ATOM   3082 N N   . THR . . 770 ? 173.121 160.097 171.405 1.00  29.41 0 A 1
ATOM   3083 C CA  . THR . . 770 ? 173.158 160.481 169.999 1.00  29.41 0 A 1
ATOM   3084 C C   . THR . . 770 ? 173.572 161.940 169.842 1.00  29.41 0 A 1
ATOM   3085 O O   . THR . . 770 ? 174.294 162.289 168.901 1.00  29.41 0 A 1
ATOM   3086 C CB  . THR . . 770 ? 171.802 160.227 169.354 1.00  29.41 0 A 1
ATOM   3087 C CG2 . THR . . 770 ? 171.933 160.187 167.850 1.00  29.41 0 A 1
ATOM   3088 O OG1 . THR . . 770 ? 171.293 158.971 169.813 1.00  29.41 0 A 1
ATOM   3089 N N   . ALA . . 771 ? 173.137 162.802 170.761 1.00  27.52 0 A 1
ATOM   3090 C CA  . ALA . . 771 ? 173.612 164.182 170.758 1.00  27.52 0 A 1
ATOM   3091 C C   . ALA . . 771 ? 175.116 164.243 170.999 1.00  27.52 0 A 1
ATOM   3092 O O   . ALA . . 771 ? 175.835 164.983 170.316 1.00  27.52 0 A 1
ATOM   3093 C CB  . ALA . . 771 ? 172.866 164.997 171.810 1.00  27.52 0 A 1
ATOM   3094 N N   . ILE . . 772 ? 175.600 163.493 171.992 1.00  24.98 0 A 1
ATOM   3095 C CA  . ILE . . 772 ? 177.033 163.425 172.259 1.00  24.98 0 A 1
ATOM   3096 C C   . ILE . . 772 ? 177.780 162.973 171.015 1.00  24.98 0 A 1
ATOM   3097 O O   . ILE . . 772 ? 178.858 163.487 170.697 1.00  24.98 0 A 1
ATOM   3098 C CB  . ILE . . 772 ? 177.317 162.493 173.452 1.00  24.98 0 A 1
ATOM   3099 C CG1 . ILE . . 772 ? 176.668 163.020 174.735 1.00  24.98 0 A 1
ATOM   3100 C CG2 . ILE . . 772 ? 178.811 162.308 173.644 1.00  24.98 0 A 1
ATOM   3101 C CD1 . ILE . . 772 ? 177.506 163.991 175.489 1.00  24.98 0 A 1
ATOM   3102 N N   . LEU . . 773 ? 177.216 162.010 170.288 1.00  28.65 0 A 1
ATOM   3103 C CA  . LEU . . 773 ? 177.873 161.504 169.091 1.00  28.65 0 A 1
ATOM   3104 C C   . LEU . . 773 ? 177.908 162.554 167.986 1.00  28.65 0 A 1
ATOM   3105 O O   . LEU . . 773 ? 178.926 162.699 167.306 1.00  28.65 0 A 1
ATOM   3106 C CB  . LEU . . 773 ? 177.181 160.226 168.620 1.00  28.65 0 A 1
ATOM   3107 C CG  . LEU . . 773 ? 177.289 159.831 167.150 1.00  28.65 0 A 1
ATOM   3108 C CD1 . LEU . . 773 ? 178.680 159.329 166.812 1.00  28.65 0 A 1
ATOM   3109 C CD2 . LEU . . 773 ? 176.259 158.772 166.841 1.00  28.65 0 A 1
ATOM   3110 N N   . CYS . . 774 ? 176.824 163.310 167.797 1.00  31.30 0 A 1
ATOM   3111 C CA  . CYS . . 774 ? 176.880 164.422 166.845 1.00  31.30 0 A 1
ATOM   3112 C C   . CYS . . 774 ? 177.910 165.475 167.234 1.00  31.30 0 A 1
ATOM   3113 O O   . CYS . . 774 ? 178.642 165.971 166.373 1.00  31.30 0 A 1
ATOM   3114 C CB  . CYS . . 774 ? 175.513 165.071 166.662 1.00  31.30 0 A 1
ATOM   3115 S SG  . CYS . . 774 ? 174.441 164.153 165.576 1.00  31.30 0 A 1
ATOM   3116 N N   . GLY . . 775 ? 177.981 165.843 168.512 1.00  27.87 0 A 1
ATOM   3117 C CA  . GLY . . 775 ? 178.966 166.837 168.912 1.00  27.87 0 A 1
ATOM   3118 C C   . GLY . . 775 ? 180.385 166.355 168.689 1.00  27.87 0 A 1
ATOM   3119 O O   . GLY . . 775 ? 181.225 167.070 168.128 1.00  27.87 0 A 1
ATOM   3120 N N   . THR . . 776 ? 180.671 165.129 169.140 1.00  26.88 0 A 1
ATOM   3121 C CA  . THR . . 776 ? 181.977 164.520 168.923 1.00  26.88 0 A 1
ATOM   3122 C C   . THR . . 776 ? 182.306 164.439 167.442 1.00  26.88 0 A 1
ATOM   3123 O O   . THR . . 776 ? 183.444 164.691 167.037 1.00  26.88 0 A 1
ATOM   3124 C CB  . THR . . 776 ? 182.000 163.129 169.560 1.00  26.88 0 A 1
ATOM   3125 C CG2 . THR . . 776 ? 183.173 162.323 169.067 1.00  26.88 0 A 1
ATOM   3126 O OG1 . THR . . 776 ? 182.086 163.258 170.981 1.00  26.88 0 A 1
ATOM   3127 N N   . LEU . . 777 ? 181.318 164.110 166.615 1.00  27.43 0 A 1
ATOM   3128 C CA  . LEU . . 777 ? 181.550 163.971 165.186 1.00  27.43 0 A 1
ATOM   3129 C C   . LEU . . 777 ? 181.864 165.312 164.536 1.00  27.43 0 A 1
ATOM   3130 O O   . LEU . . 777 ? 182.767 165.401 163.698 1.00  27.43 0 A 1
ATOM   3131 C CB  . LEU . . 777 ? 180.327 163.330 164.540 1.00  27.43 0 A 1
ATOM   3132 C CG  . LEU . . 777 ? 180.302 163.216 163.023 1.00  27.43 0 A 1
ATOM   3133 C CD1 . LEU . . 777 ? 181.161 162.058 162.577 1.00  27.43 0 A 1
ATOM   3134 C CD2 . LEU . . 777 ? 178.877 163.050 162.556 1.00  27.43 0 A 1
ATOM   3135 N N   . ILE . . 778 ? 181.123 166.361 164.898 1.00  28.85 0 A 1
ATOM   3136 C CA  . ILE . . 778 ? 181.423 167.691 164.374 1.00  28.85 0 A 1
ATOM   3137 C C   . ILE . . 778 ? 182.842 168.089 164.743 1.00  28.85 0 A 1
ATOM   3138 O O   . ILE . . 778 ? 183.630 168.522 163.891 1.00  28.85 0 A 1
ATOM   3139 C CB  . ILE . . 778 ? 180.405 168.725 164.887 1.00  28.85 0 A 1
ATOM   3140 C CG1 . ILE . . 778 ? 178.996 168.388 164.415 1.00  28.85 0 A 1
ATOM   3141 C CG2 . ILE . . 778 ? 180.782 170.113 164.409 1.00  28.85 0 A 1
ATOM   3142 C CD1 . ILE . . 778 ? 177.921 168.971 165.301 1.00  28.85 0 A 1
ATOM   3143 N N   . CYS . . 779 ? 183.188 167.951 166.024 1.00  27.07 0 A 1
ATOM   3144 C CA  . CYS . . 779 ? 184.521 168.343 166.456 1.00  27.07 0 A 1
ATOM   3145 C C   . CYS . . 779 ? 185.594 167.534 165.736 1.00  27.07 0 A 1
ATOM   3146 O O   . CYS . . 779 ? 186.611 168.087 165.309 1.00  27.07 0 A 1
ATOM   3147 C CB  . CYS . . 779 ? 184.653 168.191 167.969 1.00  27.07 0 A 1
ATOM   3148 S SG  . CYS . . 779 ? 186.311 168.498 168.575 1.00  27.07 0 A 1
ATOM   3149 N N   . SER . . 780 ? 185.362 166.234 165.544 1.00  27.95 0 A 1
ATOM   3150 C CA  . SER . . 780 ? 186.387 165.384 164.950 1.00  27.95 0 A 1
ATOM   3151 C C   . SER . . 780 ? 186.550 165.652 163.462 1.00  27.95 0 A 1
ATOM   3152 O O   . SER . . 780 ? 187.663 165.575 162.937 1.00  27.95 0 A 1
ATOM   3153 C CB  . SER . . 780 ? 186.056 163.916 165.196 1.00  27.95 0 A 1
ATOM   3154 O OG  . SER . . 780 ? 185.877 163.678 166.575 1.00  27.95 0 A 1
ATOM   3155 N N   . ILE . . 781 ? 185.461 165.960 162.761 1.00  28.87 0 A 1
ATOM   3156 C CA  . ILE . . 781 ? 185.586 166.280 161.345 1.00  28.87 0 A 1
ATOM   3157 C C   . ILE . . 781 ? 186.287 167.617 161.163 1.00  28.87 0 A 1
ATOM   3158 O O   . ILE . . 781 ? 187.154 167.762 160.294 1.00  28.87 0 A 1
ATOM   3159 C CB  . ILE . . 781 ? 184.212 166.259 160.657 1.00  28.87 0 A 1
ATOM   3160 C CG1 . ILE . . 781 ? 183.700 164.827 160.561 1.00  28.87 0 A 1
ATOM   3161 C CG2 . ILE . . 781 ? 184.304 166.855 159.275 1.00  28.87 0 A 1
ATOM   3162 C CD1 . ILE . . 781 ? 182.259 164.735 160.197 1.00  28.87 0 A 1
ATOM   3163 N N   . LEU . . 782 ? 185.945 168.611 161.987 1.00  26.52 0 A 1
ATOM   3164 C CA  . LEU . . 782 ? 186.641 169.888 161.887 1.00  26.52 0 A 1
ATOM   3165 C C   . LEU . . 782 ? 188.097 169.783 162.329 1.00  26.52 0 A 1
ATOM   3166 O O   . LEU . . 782 ? 188.922 170.601 161.919 1.00  26.52 0 A 1
ATOM   3167 C CB  . LEU . . 782 ? 185.921 170.957 162.707 1.00  26.52 0 A 1
ATOM   3168 C CG  . LEU . . 782 ? 184.456 171.227 162.389 1.00  26.52 0 A 1
ATOM   3169 C CD1 . LEU . . 782 ? 183.834 172.072 163.479 1.00  26.52 0 A 1
ATOM   3170 C CD2 . LEU . . 782 ? 184.321 171.898 161.053 1.00  26.52 0 A 1
ATOM   3171 N N   . SER . . 783 ? 188.433 168.811 163.175 1.00  30.98 0 A 1
ATOM   3172 C CA  . SER . . 783 ? 189.817 168.682 163.617 1.00  30.98 0 A 1
ATOM   3173 C C   . SER . . 783 ? 190.664 167.896 162.621 1.00  30.98 0 A 1
ATOM   3174 O O   . SER . . 783 ? 191.816 168.257 162.362 1.00  30.98 0 A 1
ATOM   3175 C CB  . SER . . 783 ? 189.869 168.028 164.997 1.00  30.98 0 A 1
ATOM   3176 O OG  . SER . . 783 ? 191.179 167.586 165.295 1.00  30.98 0 A 1
ATOM   3177 N N   . ARG . . 784 ? 190.121 166.810 162.064 1.00  33.74 0 A 1
ATOM   3178 C CA  . ARG . . 784 ? 190.871 166.006 161.102 1.00  33.74 0 A 1
ATOM   3179 C C   . ARG . . 784 ? 191.202 166.816 159.859 1.00  33.74 0 A 1
ATOM   3180 O O   . ARG . . 784 ? 192.372 167.053 159.545 1.00  33.74 0 A 1
ATOM   3181 C CB  . ARG . . 784 ? 190.081 164.755 160.725 1.00  33.74 0 A 1
ATOM   3182 C CG  . ARG . . 784 ? 190.128 163.665 161.769 1.00  33.74 0 A 1
ATOM   3183 C CD  . ARG . . 784 ? 191.520 163.474 162.315 1.00  33.74 0 A 1
ATOM   3184 N NE  . ARG . . 784 ? 192.493 163.148 161.279 1.00  33.74 0 A 1
ATOM   3185 C CZ  . ARG . . 784 ? 192.651 161.940 160.750 1.00  33.74 0 A 1
ATOM   3186 N NH1 . ARG . . 784 ? 191.891 160.931 161.156 1.00  33.74 1 A 1
ATOM   3187 N NH2 . ARG . . 784 ? 193.571 161.740 159.817 1.00  33.74 0 A 1
ATOM   3188 N N   . SER . . 785 ? 190.179 167.291 159.148 1.00  32.54 0 A 1
ATOM   3189 C CA  . SER . . 785 ? 190.490 168.243 158.051 1.00  32.54 0 A 1
ATOM   3190 C C   . SER . . 785 ? 190.887 169.518 158.787 1.00  32.54 0 A 1
ATOM   3191 O O   . SER . . 785 ? 190.362 169.711 159.875 1.00  32.54 0 A 1
ATOM   3192 C CB  . SER . . 785 ? 189.288 168.500 157.197 1.00  32.54 0 A 1
ATOM   3193 O OG  . SER . . 785 ? 188.369 169.359 157.858 1.00  32.54 0 A 1
ATOM   3194 N N   . ARG . . 786 ? 191.783 170.353 158.265 1.00  33.30 0 A 1
ATOM   3195 C CA  . ARG . . 786 ? 192.049 171.615 159.013 1.00  33.30 0 A 1
ATOM   3196 C C   . ARG . . 786 ? 190.905 172.586 158.702 1.00  33.30 0 A 1
ATOM   3197 O O   . ARG . . 786 ? 191.183 173.609 158.067 1.00  33.30 0 A 1
ATOM   3198 C CB  . ARG . . 786 ? 193.438 172.175 158.691 1.00  33.30 0 A 1
ATOM   3199 C CG  . ARG . . 786 ? 194.590 171.268 159.100 1.00  33.30 0 A 1
ATOM   3200 C CD  . ARG . . 786 ? 194.689 171.113 160.605 1.00  33.30 0 A 1
ATOM   3201 N NE  . ARG . . 786 ? 195.804 170.265 161.003 1.00  33.30 0 A 1
ATOM   3202 C CZ  . ARG . . 786 ? 195.985 169.780 162.226 1.00  33.30 0 A 1
ATOM   3203 N NH1 . ARG . . 786 ? 197.035 169.017 162.487 1.00  33.30 1 A 1
ATOM   3204 N NH2 . ARG . . 786 ? 195.120 170.056 163.184 1.00  33.30 0 A 1
ATOM   3205 N N   . PHE . . 787 ? 189.679 172.286 159.151 1.00  29.08 0 A 1
ATOM   3206 C CA  . PHE . . 787 ? 188.484 173.103 158.803 1.00  29.08 0 A 1
ATOM   3207 C C   . PHE . . 787 ? 188.316 173.129 157.277 1.00  29.08 0 A 1
ATOM   3208 O O   . PHE . . 787 ? 187.489 173.923 156.796 1.00  29.08 0 A 1
ATOM   3209 C CB  . PHE . . 787 ? 188.528 174.506 159.419 1.00  29.08 0 A 1
ATOM   3210 C CG  . PHE . . 787 ? 188.807 174.551 160.899 1.00  29.08 0 A 1
ATOM   3211 C CD1 . PHE . . 787 ? 187.904 174.028 161.809 1.00  29.08 0 A 1
ATOM   3212 C CD2 . PHE . . 787 ? 189.971 175.126 161.383 1.00  29.08 0 A 1
ATOM   3213 C CE1 . PHE . . 787 ? 188.160 174.073 163.169 1.00  29.08 0 A 1
ATOM   3214 C CE2 . PHE . . 787 ? 190.226 175.171 162.744 1.00  29.08 0 A 1
ATOM   3215 C CZ  . PHE . . 787 ? 189.321 174.644 163.634 1.00  29.08 0 A 1
ATOM   3216 N N   . HIS . . 788 ? 189.060 172.286 156.546 1.00  33.33 0 A 1
ATOM   3217 C CA  . HIS . . 788 ? 188.895 172.232 155.099 1.00  33.33 0 A 1
ATOM   3218 C C   . HIS . . 788 ? 187.765 171.263 154.793 1.00  33.33 0 A 1
ATOM   3219 O O   . HIS . . 788 ? 187.900 170.382 153.941 1.00  33.33 0 A 1
ATOM   3220 C CB  . HIS . . 788 ? 190.187 171.808 154.401 1.00  33.33 0 A 1
ATOM   3221 C CG  . HIS . . 788 ? 191.342 172.721 154.665 1.00  33.33 0 A 1
ATOM   3222 C CD2 . HIS . . 788 ? 191.684 173.907 154.111 1.00  33.33 0 A 1
ATOM   3223 N ND1 . HIS . . 788 ? 192.312 172.441 155.599 1.00  33.33 0 A 1
ATOM   3224 C CE1 . HIS . . 788 ? 193.202 173.417 155.612 1.00  33.33 0 A 1
ATOM   3225 N NE2 . HIS . . 788 ? 192.843 174.319 154.718 1.00  33.33 0 A 1
ATOM   3226 N N   . VAL . . 789 ? 186.655 171.422 155.515 1.00  36.20 0 A 1
ATOM   3227 C CA  . VAL . . 789 ? 185.595 170.420 155.550 1.00  36.20 0 A 1
ATOM   3228 C C   . VAL . . 789 ? 185.041 170.141 154.164 1.00  36.20 0 A 1
ATOM   3229 O O   . VAL . . 789 ? 184.578 169.032 153.891 1.00  36.20 0 A 1
ATOM   3230 C CB  . VAL . . 789 ? 184.489 170.873 156.518 1.00  36.20 0 A 1
ATOM   3231 C CG1 . VAL . . 789 ? 183.320 169.915 156.484 1.00  36.20 0 A 1
ATOM   3232 C CG2 . VAL . . 789 ? 185.044 170.977 157.910 1.00  36.20 0 A 1
ATOM   3233 N N   . GLY . . 790 ? 185.070 171.126 153.269 1.00  39.93 0 A 1
ATOM   3234 C CA  . GLY . . 790 ? 184.617 170.876 151.911 1.00  39.93 0 A 1
ATOM   3235 C C   . GLY . . 790 ? 185.390 169.755 151.244 1.00  39.93 0 A 1
ATOM   3236 O O   . GLY . . 790 ? 184.805 168.808 150.713 1.00  39.93 0 A 1
ATOM   3237 N N   . ASP . . 791 ? 186.719 169.816 151.316 1.00  41.61 0 A 1
ATOM   3238 C CA  . ASP . . 791 ? 187.542 168.828 150.632 1.00  41.61 0 A 1
ATOM   3239 C C   . ASP . . 791 ? 187.492 167.478 151.334 1.00  41.61 0 A 1
ATOM   3240 O O   . ASP . . 791 ? 187.417 166.434 150.677 1.00  41.61 0 A 1
ATOM   3241 C CB  . ASP . . 791 ? 188.979 169.333 150.527 1.00  41.61 0 A 1
ATOM   3242 C CG  . ASP . . 791 ? 189.120 170.474 149.543 1.00  41.61 0 A 1
ATOM   3243 O OD1 . ASP . . 791 ? 188.187 170.689 148.740 1.00  41.61 0 A 1
ATOM   3244 O OD2 . ASP . . 791 ? 190.160 171.163 149.575 1.00  41.61 -1 A 1
ATOM   3245 N N   . TRP . . 792 ? 187.542 167.477 152.666 1.00  37.84 0 A 1
ATOM   3246 C CA  . TRP . . 792 ? 187.441 166.231 153.419 1.00  37.84 0 A 1
ATOM   3247 C C   . TRP . . 792 ? 186.116 165.531 153.147 1.00  37.84 0 A 1
ATOM   3248 O O   . TRP . . 792 ? 186.080 164.325 152.868 1.00  37.84 0 A 1
ATOM   3249 C CB  . TRP . . 792 ? 187.592 166.523 154.907 1.00  37.84 0 A 1
ATOM   3250 C CG  . TRP . . 792 ? 187.938 165.346 155.744 1.00  37.84 0 A 1
ATOM   3251 C CD1 . TRP . . 792 ? 189.187 164.889 156.040 1.00  37.84 0 A 1
ATOM   3252 C CD2 . TRP . . 792 ? 187.023 164.474 156.413 1.00  37.84 0 A 1
ATOM   3253 C CE2 . TRP . . 792 ? 187.789 163.508 157.090 1.00  37.84 0 A 1
ATOM   3254 C CE3 . TRP . . 792 ? 185.631 164.413 156.502 1.00  37.84 0 A 1
ATOM   3255 N NE1 . TRP . . 792 ? 189.108 163.785 156.847 1.00  37.84 0 A 1
ATOM   3256 C CZ2 . TRP . . 792 ? 187.210 162.497 157.843 1.00  37.84 0 A 1
ATOM   3257 C CZ3 . TRP . . 792 ? 185.061 163.407 157.250 1.00  37.84 0 A 1
ATOM   3258 C CH2 . TRP . . 792 ? 185.848 162.463 157.911 1.00  37.84 0 A 1
ATOM   3259 N N   . MET . . 793 ? 185.012 166.274 153.239 1.00  41.13 0 A 1
ATOM   3260 C CA  . MET . . 793 ? 183.702 165.690 152.995 1.00  41.13 0 A 1
ATOM   3261 C C   . MET . . 793 ? 183.566 165.231 151.553 1.00  41.13 0 A 1
ATOM   3262 O O   . MET . . 793 ? 182.930 164.209 151.287 1.00  41.13 0 A 1
ATOM   3263 C CB  . MET . . 793 ? 182.604 166.691 153.352 1.00  41.13 0 A 1
ATOM   3264 C CG  . MET . . 793 ? 182.482 166.980 154.843 1.00  41.13 0 A 1
ATOM   3265 S SD  . MET . . 793 ? 182.304 165.503 155.849 1.00  41.13 0 A 1
ATOM   3266 C CE  . MET . . 793 ? 180.770 164.863 155.206 1.00  41.13 0 A 1
ATOM   3267 N N   . GLY . . 794 ? 184.171 165.952 150.606 1.00  42.52 0 A 1
ATOM   3268 C CA  . GLY . . 794 ? 184.134 165.500 149.225 1.00  42.52 0 A 1
ATOM   3269 C C   . GLY . . 794 ? 184.876 164.194 149.025 1.00  42.52 0 A 1
ATOM   3270 O O   . GLY . . 794 ? 184.379 163.281 148.359 1.00  42.52 0 A 1
ATOM   3271 N N   . THR . . 795 ? 186.070 164.085 149.609 1.00  42.65 0 A 1
ATOM   3272 C CA  . THR . . 795 ? 186.829 162.842 149.535 1.00  42.65 0 A 1
ATOM   3273 C C   . THR . . 795 ? 186.043 161.686 150.141 1.00  42.65 0 A 1
ATOM   3274 O O   . THR . . 795 ? 185.946 160.605 149.548 1.00  42.65 0 A 1
ATOM   3275 C CB  . THR . . 795 ? 188.174 163.008 150.244 1.00  42.65 0 A 1
ATOM   3276 C CG2 . THR . . 795 ? 188.865 161.668 150.403 1.00  42.65 0 A 1
ATOM   3277 O OG1 . THR . . 795 ? 189.019 163.881 149.486 1.00  42.65 0 A 1
ATOM   3278 N N   . ILE . . 796 ? 185.458 161.904 151.322 1.00  42.48 0 A 1
ATOM   3279 C CA  . ILE . . 796 ? 184.769 160.817 152.010 1.00  42.48 0 A 1
ATOM   3280 C C   . ILE . . 796 ? 183.452 160.474 151.322 1.00  42.48 0 A 1
ATOM   3281 O O   . ILE . . 796 ? 182.987 159.333 151.397 1.00  42.48 0 A 1
ATOM   3282 C CB  . ILE . . 796 ? 184.571 161.169 153.497 1.00  42.48 0 A 1
ATOM   3283 C CG1 . ILE . . 796 ? 184.615 159.901 154.345 1.00  42.48 0 A 1
ATOM   3284 C CG2 . ILE . . 796 ? 183.269 161.917 153.728 1.00  42.48 0 A 1
ATOM   3285 C CD1 . ILE . . 796 ? 185.989 159.317 154.460 1.00  42.48 0 A 1
ATOM   3286 N N   . ARG . . 797 ? 182.835 161.434 150.634 1.00  46.58 0 A 1
ATOM   3287 C CA  . ARG . . 797 ? 181.618 161.154 149.887 1.00  46.58 0 A 1
ATOM   3288 C C   . ARG . . 797 ? 181.921 160.447 148.577 1.00  46.58 0 A 1
ATOM   3289 O O   . ARG . . 797 ? 181.067 159.725 148.052 1.00  46.58 0 A 1
ATOM   3290 C CB  . ARG . . 797 ? 180.857 162.454 149.630 1.00  46.58 0 A 1
ATOM   3291 C CG  . ARG . . 797 ? 179.517 162.277 148.941 1.00  46.58 0 A 1
ATOM   3292 C CD  . ARG . . 797 ? 179.139 163.510 148.145 1.00  46.58 0 A 1
ATOM   3293 N NE  . ARG . . 797 ? 177.894 163.316 147.414 1.00  46.58 0 A 1
ATOM   3294 C CZ  . ARG . . 797 ? 176.735 163.876 147.745 1.00  46.58 0 A 1
ATOM   3295 N NH1 . ARG . . 797 ? 175.652 163.637 147.017 1.00  46.58 1 A 1
ATOM   3296 N NH2 . ARG . . 797 ? 176.658 164.680 148.798 1.00  46.58 0 A 1
ATOM   3297 N N   . THR . . 798 ? 183.120 160.646 148.033 1.00  46.63 0 A 1
ATOM   3298 C CA  . THR . . 798 ? 183.550 159.823 146.909 1.00  46.63 0 A 1
ATOM   3299 C C   . THR . . 798 ? 183.847 158.397 147.358 1.00  46.63 0 A 1
ATOM   3300 O O   . THR . . 798 ? 183.395 157.435 146.729 1.00  46.63 0 A 1
ATOM   3301 C CB  . THR . . 798 ? 184.775 160.443 146.241 1.00  46.63 0 A 1
ATOM   3302 C CG2 . THR . . 798 ? 185.255 159.576 145.092 1.00  46.63 0 A 1
ATOM   3303 O OG1 . THR . . 798 ? 184.438 161.745 145.744 1.00  46.63 0 A 1
ATOM   3304 N N   . LEU . . 799 ? 184.592 158.244 148.455 1.00  45.45 0 A 1
ATOM   3305 C CA  . LEU . . 799 ? 185.002 156.915 148.899 1.00  45.45 0 A 1
ATOM   3306 C C   . LEU . . 799 ? 183.804 156.061 149.304 1.00  45.45 0 A 1
ATOM   3307 O O   . LEU . . 799 ? 183.569 154.990 148.736 1.00  45.45 0 A 1
ATOM   3308 C CB  . LEU . . 799 ? 185.992 157.036 150.057 1.00  45.45 0 A 1
ATOM   3309 C CG  . LEU . . 799 ? 187.438 157.275 149.625 1.00  45.45 0 A 1
ATOM   3310 C CD1 . LEU . . 799 ? 188.285 157.743 150.794 1.00  45.45 0 A 1
ATOM   3311 C CD2 . LEU . . 799 ? 188.021 156.024 148.994 1.00  45.45 0 A 1
ATOM   3312 N N   . THR . . 800 ? 183.036 156.519 150.291 1.00  43.92 0 A 1
ATOM   3313 C CA  . THR . . 800 ? 181.942 155.712 150.822 1.00  43.92 0 A 1
ATOM   3314 C C   . THR . . 800 ? 180.688 155.829 149.962 1.00  43.92 0 A 1
ATOM   3315 O O   . THR . . 800 ? 180.131 154.822 149.519 1.00  43.92 0 A 1
ATOM   3316 C CB  . THR . . 800 ? 181.642 156.120 152.264 1.00  43.92 0 A 1
ATOM   3317 C CG2 . THR . . 800 ? 182.922 156.167 153.079 1.00  43.92 0 A 1
ATOM   3318 O OG1 . THR . . 800 ? 181.023 157.410 152.278 1.00  43.92 0 A 1
ATOM   3319 N N   . GLY . . 801 ? 180.221 157.050 149.730 1.00  44.18 0 A 1
ATOM   3320 C CA  . GLY . . 801 ? 179.077 157.289 148.870 1.00  44.18 0 A 1
ATOM   3321 C C   . GLY . . 801 ? 177.894 157.959 149.529 1.00  44.18 0 A 1
ATOM   3322 O O   . GLY . . 801 ? 176.984 158.397 148.810 1.00  44.18 0 A 1
ATOM   3323 N N   . ASN . . 802 ? 177.840 158.072 150.855 1.00  43.10 0 A 1
ATOM   3324 C CA  . ASN . . 802 ? 176.675 158.667 151.493 1.00  43.10 0 A 1
ATOM   3325 C C   . ASN . . 802 ? 176.737 160.184 151.422 1.00  43.10 0 A 1
ATOM   3326 O O   . ASN . . 802 ? 177.810 160.785 151.517 1.00  43.10 0 A 1
ATOM   3327 C CB  . ASN . . 802 ? 176.552 158.226 152.952 1.00  43.10 0 A 1
ATOM   3328 C CG  . ASN . . 802 ? 177.821 158.420 153.725 1.00  43.10 0 A 1
ATOM   3329 N ND2 . ASN . . 802 ? 177.714 158.396 155.047 1.00  43.10 0 A 1
ATOM   3330 O OD1 . ASN . . 802 ? 178.891 158.581 153.147 1.00  43.10 0 A 1
ATOM   3331 N N   . THR . . 803 ? 175.571 160.796 151.250 1.00  46.67 0 A 1
ATOM   3332 C CA  . THR . . 803 ? 175.439 162.249 151.196 1.00  46.67 0 A 1
ATOM   3333 C C   . THR . . 803 ? 175.103 162.837 152.562 1.00  46.67 0 A 1
ATOM   3334 O O   . THR . . 803 ? 174.139 163.579 152.729 1.00  46.67 0 A 1
ATOM   3335 C CB  . THR . . 803 ? 174.392 162.631 150.157 1.00  46.67 0 A 1
ATOM   3336 C CG2 . THR . . 803 ? 173.116 161.815 150.347 1.00  46.67 0 A 1
ATOM   3337 O OG1 . THR . . 803 ? 174.094 164.029 150.261 1.00  46.67 0 A 1
ATOM   3338 N N   . PHE . . 804 ? 175.913 162.511 153.559 1.00  41.29 0 A 1
ATOM   3339 C CA  . PHE . . 804 ? 175.738 163.053 154.896 1.00  41.29 0 A 1
ATOM   3340 C C   . PHE . . 804 ? 176.509 164.359 155.011 1.00  41.29 0 A 1
ATOM   3341 O O   . PHE . . 804 ? 177.694 164.415 154.675 1.00  41.29 0 A 1
ATOM   3342 C CB  . PHE . . 804 ? 176.214 162.058 155.953 1.00  41.29 0 A 1
ATOM   3343 C CG  . PHE . . 804 ? 176.085 162.564 157.354 1.00  41.29 0 A 1
ATOM   3344 C CD1 . PHE . . 804 ? 174.889 162.450 158.035 1.00  41.29 0 A 1
ATOM   3345 C CD2 . PHE . . 804 ? 177.157 163.162 157.990 1.00  41.29 0 A 1
ATOM   3346 C CE1 . PHE . . 804 ? 174.769 162.922 159.318 1.00  41.29 0 A 1
ATOM   3347 C CE2 . PHE . . 804 ? 177.039 163.633 159.275 1.00  41.29 0 A 1
ATOM   3348 C CZ  . PHE . . 804 ? 175.846 163.512 159.939 1.00  41.29 0 A 1
ATOM   3349 N N   . SER . . 805 ? 175.837 165.404 155.479 1.00  44.26 0 A 1
ATOM   3350 C CA  . SER . . 805 ? 176.448 166.711 155.653 1.00  44.26 0 A 1
ATOM   3351 C C   . SER . . 805 ? 176.637 167.003 157.135 1.00  44.26 0 A 1
ATOM   3352 O O   . SER . . 805 ? 175.759 166.715 157.951 1.00  44.26 0 A 1
ATOM   3353 C CB  . SER . . 805 ? 175.598 167.810 155.014 1.00  44.26 0 A 1
ATOM   3354 O OG  . SER . . 805 ? 176.179 169.083 155.230 1.00  44.26 0 A 1
ATOM   3355 N N   . LEU . . 806 ? 177.790 167.581 157.475 1.00  42.15 0 A 1
ATOM   3356 C CA  . LEU . . 806 ? 178.050 167.975 158.853 1.00  42.15 0 A 1
ATOM   3357 C C   . LEU . . 806 ? 177.042 168.997 159.363 1.00  42.15 0 A 1
ATOM   3358 O O   . LEU . . 806 ? 176.910 169.173 160.576 1.00  42.15 0 A 1
ATOM   3359 C CB  . LEU . . 806 ? 179.467 168.531 158.975 1.00  42.15 0 A 1
ATOM   3360 C CG  . LEU . . 806 ? 179.997 168.627 160.400 1.00  42.15 0 A 1
ATOM   3361 C CD1 . LEU . . 806 ? 179.880 167.271 161.064 1.00  42.15 0 A 1
ATOM   3362 C CD2 . LEU . . 806 ? 181.425 169.123 160.416 1.00  42.15 0 A 1
ATOM   3363 N N   . ALA . . 807 ? 176.318 169.658 158.466 1.00  45.54 0 A 1
ATOM   3364 C CA  . ALA . . 807 ? 175.307 170.638 158.830 1.00  45.54 0 A 1
ATOM   3365 C C   . ALA . . 807 ? 173.978 169.997 159.198 1.00  45.54 0 A 1
ATOM   3366 O O   . ALA . . 807 ? 172.939 170.665 159.129 1.00  45.54 0 A 1
ATOM   3367 C CB  . ALA . . 807 ? 175.105 171.634 157.688 1.00  45.54 0 A 1
ATOM   3368 N N   . ASP . . 808 ? 173.983 168.714 159.557 1.00  46.15 0 A 1
ATOM   3369 C CA  . ASP . . 808 ? 172.766 168.004 159.914 1.00  46.15 0 A 1
ATOM   3370 C C   . ASP . . 808 ? 172.760 167.470 161.336 1.00  46.15 0 A 1
ATOM   3371 O O   . ASP . . 808 ? 171.716 166.987 161.784 1.00  46.15 0 A 1
ATOM   3372 C CB  . ASP . . 808 ? 172.521 166.837 158.947 1.00  46.15 0 A 1
ATOM   3373 C CG  . ASP . . 808 ? 172.659 167.245 157.500 1.00  46.15 0 A 1
ATOM   3374 O OD1 . ASP . . 808 ? 172.302 168.395 157.173 1.00  46.15 0 A 1
ATOM   3375 O OD2 . ASP . . 808 ? 173.119 166.415 156.686 1.00  46.15 -1 A 1
ATOM   3376 N N   . CYS . . 809 ? 173.883 167.521 162.052 1.00  42.42 0 A 1
ATOM   3377 C CA  . CYS . . 809 ? 173.860 167.281 163.489 1.00  42.42 0 A 1
ATOM   3378 C C   . CYS . . 809 ? 173.650 168.537 164.313 1.00  42.42 0 A 1
ATOM   3379 O O   . CYS . . 809 ? 173.239 168.431 165.472 1.00  42.42 0 A 1
ATOM   3380 C CB  . CYS . . 809 ? 175.137 166.578 163.966 1.00  42.42 0 A 1
ATOM   3381 S SG  . CYS . . 809 ? 175.114 164.794 163.754 1.00  42.42 0 A 1
ATOM   3382 N N   . ILE . . 810 ? 173.915 169.719 163.761 1.00  37.97 0 A 1
ATOM   3383 C CA  . ILE . . 810 ? 173.584 170.949 164.477 1.00  37.97 0 A 1
ATOM   3384 C C   . ILE . . 810 ? 172.079 171.085 164.685 1.00  37.97 0 A 1
ATOM   3385 O O   . ILE . . 810 ? 171.661 171.408 165.808 1.00  37.97 0 A 1
ATOM   3386 C CB  . ILE . . 810 ? 174.216 172.164 163.777 1.00  37.97 0 A 1
ATOM   3387 C CG1 . ILE . . 810 ? 175.725 172.200 164.024 1.00  37.97 0 A 1
ATOM   3388 C CG2 . ILE . . 810 ? 173.562 173.456 164.248 1.00  37.97 0 A 1
ATOM   3389 C CD1 . ILE . . 810 ? 176.534 171.485 162.973 1.00  37.97 0 A 1
ATOM   3390 N N   . PRO . . 811 ? 171.219 170.851 163.686 1.00  38.77 0 A 1
ATOM   3391 C CA  . PRO . . 811 ? 169.777 170.806 163.983 1.00  38.77 0 A 1
ATOM   3392 C C   . PRO . . 811 ? 169.408 169.775 165.032 1.00  38.77 0 A 1
ATOM   3393 O O   . PRO . . 811 ? 168.514 170.027 165.851 1.00  38.77 0 A 1
ATOM   3394 C CB  . PRO . . 811 ? 169.153 170.471 162.624 1.00  38.77 0 A 1
ATOM   3395 C CG  . PRO . . 811 ? 170.109 170.999 161.646 1.00  38.77 0 A 1
ATOM   3396 C CD  . PRO . . 811 ? 171.464 170.780 162.235 1.00  38.77 0 A 1
ATOM   3397 N N   . LEU . . 812 ? 170.080 168.622 165.040 1.00  36.93 0 A 1
ATOM   3398 C CA  . LEU . . 812 ? 169.807 167.617 166.061 1.00  36.93 0 A 1
ATOM   3399 C C   . LEU . . 812 ? 170.234 168.093 167.441 1.00  36.93 0 A 1
ATOM   3400 O O   . LEU . . 812 ? 169.530 167.852 168.424 1.00  36.93 0 A 1
ATOM   3401 C CB  . LEU . . 812 ? 170.502 166.303 165.715 1.00  36.93 0 A 1
ATOM   3402 C CG  . LEU . . 812 ? 170.246 165.757 164.312 1.00  36.93 0 A 1
ATOM   3403 C CD1 . LEU . . 812 ? 171.075 164.510 164.083 1.00  36.93 0 A 1
ATOM   3404 C CD2 . LEU . . 812 ? 168.771 165.477 164.103 1.00  36.93 0 A 1
ATOM   3405 N N   . LEU . . 813 ? 171.383 168.765 167.539 1.00  34.49 0 A 1
ATOM   3406 C CA  . LEU . . 813 ? 171.796 169.339 168.817 1.00  34.49 0 A 1
ATOM   3407 C C   . LEU . . 813 ? 170.795 170.380 169.293 1.00  34.49 0 A 1
ATOM   3408 O O   . LEU . . 813 ? 170.439 170.420 170.477 1.00  34.49 0 A 1
ATOM   3409 C CB  . LEU . . 813 ? 173.185 169.962 168.696 1.00  34.49 0 A 1
ATOM   3410 C CG  . LEU . . 813 ? 174.350 169.024 168.423 1.00  34.49 0 A 1
ATOM   3411 C CD1 . LEU . . 813 ? 175.571 169.825 168.030 1.00  34.49 0 A 1
ATOM   3412 C CD2 . LEU . . 813 ? 174.623 168.191 169.643 1.00  34.49 0 A 1
ATOM   3413 N N   . ARG . . 814 ? 170.333 171.233 168.378 1.00  34.51 0 A 1
ATOM   3414 C CA  . ARG . . 814 ? 169.351 172.252 168.728 1.00  34.51 0 A 1
ATOM   3415 C C   . ARG . . 814 ? 168.083 171.616 169.277 1.00  34.51 0 A 1
ATOM   3416 O O   . ARG . . 814 ? 167.588 172.004 170.338 1.00  34.51 0 A 1
ATOM   3417 C CB  . ARG . . 814 ? 169.033 173.116 167.507 1.00  34.51 0 A 1
ATOM   3418 C CG  . ARG . . 814 ? 170.221 173.859 166.934 1.00  34.51 0 A 1
ATOM   3419 C CD  . ARG . . 814 ? 169.770 174.899 165.929 1.00  34.51 0 A 1
ATOM   3420 N NE  . ARG . . 814 ? 168.904 175.880 166.565 1.00  34.51 0 A 1
ATOM   3421 C CZ  . ARG . . 814 ? 168.325 176.890 165.933 1.00  34.51 0 A 1
ATOM   3422 N NH1 . ARG . . 814 ? 168.515 177.058 164.634 1.00  34.51 1 A 1
ATOM   3423 N NH2 . ARG . . 814 ? 167.555 177.731 166.604 1.00  34.51 0 A 1
ATOM   3424 N N   . LYS . . 815 ? 167.551 170.622 168.564 1.00  34.64 0 A 1
ATOM   3425 C CA  . LYS . . 815 ? 166.347 169.945 169.032 1.00  34.64 0 A 1
ATOM   3426 C C   . LYS . . 815 ? 166.579 169.263 170.374 1.00  34.64 0 A 1
ATOM   3427 O O   . LYS . . 815 ? 165.730 169.328 171.267 1.00  34.64 0 A 1
ATOM   3428 C CB  . LYS . . 815 ? 165.881 168.936 167.985 1.00  34.64 0 A 1
ATOM   3429 C CG  . LYS . . 815 ? 164.666 168.131 168.393 1.00  34.64 0 A 1
ATOM   3430 C CD  . LYS . . 815 ? 164.453 166.962 167.449 1.00  34.64 0 A 1
ATOM   3431 C CE  . LYS . . 815 ? 165.755 166.228 167.194 1.00  34.64 0 A 1
ATOM   3432 N NZ  . LYS . . 815 ? 165.756 165.541 165.879 1.00  34.64 1 A 1
ATOM   3433 N N   . THR . . 816 ? 167.731 168.610 170.538 1.00  33.25 0 A 1
ATOM   3434 C CA  . THR . . 816 ? 168.059 167.928 171.781 1.00  33.25 0 A 1
ATOM   3435 C C   . THR . . 816 ? 168.196 168.881 172.959 1.00  33.25 0 A 1
ATOM   3436 O O   . THR . . 816 ? 167.982 168.464 174.100 1.00  33.25 0 A 1
ATOM   3437 C CB  . THR . . 816 ? 169.356 167.142 171.607 1.00  33.25 0 A 1
ATOM   3438 C CG2 . THR . . 816 ? 169.726 166.442 172.882 1.00  33.25 0 A 1
ATOM   3439 O OG1 . THR . . 816 ? 169.182 166.163 170.580 1.00  33.25 0 A 1
ATOM   3440 N N   . LEU . . 817 ? 168.570 170.138 172.719 1.00  32.72 0 A 1
ATOM   3441 C CA  . LEU . . 817 ? 168.641 171.097 173.815 1.00  32.72 0 A 1
ATOM   3442 C C   . LEU . . 817 ? 167.259 171.468 174.332 1.00  32.72 0 A 1
ATOM   3443 O O   . LEU . . 817 ? 167.091 171.698 175.533 1.00  32.72 0 A 1
ATOM   3444 C CB  . LEU . . 817 ? 169.387 172.355 173.375 1.00  32.72 0 A 1
ATOM   3445 C CG  . LEU . . 817 ? 170.899 172.230 173.225 1.00  32.72 0 A 1
ATOM   3446 C CD1 . LEU . . 817 ? 171.431 173.368 172.384 1.00  32.72 0 A 1
ATOM   3447 C CD2 . LEU . . 817 ? 171.581 172.190 174.582 1.00  32.72 0 A 1
ATOM   3448 N N   . LYS . . 818 ? 166.265 171.526 173.453 1.00  37.47 0 A 1
ATOM   3449 C CA  . LYS . . 818 ? 164.890 171.799 173.840 1.00  37.47 0 A 1
ATOM   3450 C C   . LYS . . 818 ? 164.149 170.556 174.309 1.00  37.47 0 A 1
ATOM   3451 O O   . LYS . . 818 ? 162.918 170.582 174.389 1.00  37.47 0 A 1
ATOM   3452 C CB  . LYS . . 818 ? 164.138 172.437 172.675 1.00  37.47 0 A 1
ATOM   3453 C CG  . LYS . . 818 ? 164.229 173.939 172.640 1.00  37.47 0 A 1
ATOM   3454 C CD  . LYS . . 818 ? 164.694 174.411 171.282 1.00  37.47 0 A 1
ATOM   3455 C CE  . LYS . . 818 ? 163.797 173.881 170.179 1.00  37.47 0 A 1
ATOM   3456 N NZ  . LYS . . 818 ? 164.444 173.988 168.845 1.00  37.47 1 A 1
ATOM   3457 N N   . ASP . . 819 ? 164.869 169.483 174.625 1.00  39.99 0 A 1
ATOM   3458 C CA  . ASP . . 819 ? 164.246 168.227 175.002 1.00  39.99 0 A 1
ATOM   3459 C C   . ASP . . 819 ? 163.430 168.381 176.281 1.00  39.99 0 A 1
ATOM   3460 O O   . ASP . . 819 ? 163.605 169.323 177.057 1.00  39.99 0 A 1
ATOM   3461 C CB  . ASP . . 819 ? 165.308 167.148 175.194 1.00  39.99 0 A 1
ATOM   3462 C CG  . ASP . . 819 ? 164.771 165.755 174.968 1.00  39.99 0 A 1
ATOM   3463 O OD1 . ASP . . 819 ? 164.450 165.421 173.808 1.00  39.99 0 A 1
ATOM   3464 O OD2 . ASP . . 819 ? 164.674 164.995 175.952 1.00  39.99 -1 A 1
ATOM   3465 N N   . GLU . . 820 ? 162.523 167.425 176.492 1.00  44.91 0 A 1
ATOM   3466 C CA  . GLU . . 820 ? 161.701 167.421 177.698 1.00  44.91 0 A 1
ATOM   3467 C C   . GLU . . 820 ? 162.505 166.989 178.919 1.00  44.91 0 A 1
ATOM   3468 O O   . GLU . . 820 ? 162.271 167.483 180.026 1.00  44.91 0 A 1
ATOM   3469 C CB  . GLU . . 820 ? 160.495 166.501 177.505 1.00  44.91 0 A 1
ATOM   3470 C CG  . GLU . . 820 ? 160.855 165.140 176.924 1.00  44.91 0 A 1
ATOM   3471 C CD  . GLU . . 820 ? 159.649 164.251 176.686 1.00  44.91 0 A 1
ATOM   3472 O OE1 . GLU . . 820 ? 159.839 163.124 176.180 1.00  44.91 0 A 1
ATOM   3473 O OE2 . GLU . . 820 ? 158.517 164.673 176.999 1.00  44.91 -1 A 1
ATOM   3474 N N   . SER . . 821 ? 163.451 166.071 178.736 1.00  40.26 0 A 1
ATOM   3475 C CA  . SER . . 821 ? 164.185 165.470 179.841 1.00  40.26 0 A 1
ATOM   3476 C C   . SER . . 821 ? 165.445 166.261 180.163 1.00  40.26 0 A 1
ATOM   3477 O O   . SER . . 821 ? 166.143 166.737 179.264 1.00  40.26 0 A 1
ATOM   3478 C CB  . SER . . 821 ? 164.556 164.025 179.511 1.00  40.26 0 A 1
ATOM   3479 O OG  . SER . . 821 ? 165.237 163.413 180.591 1.00  40.26 0 A 1
ATOM   3480 N N   . SER . . 822 ? 165.741 166.382 181.457 1.00  37.26 0 A 1
ATOM   3481 C CA  . SER . . 822 ? 166.938 167.090 181.889 1.00  37.26 0 A 1
ATOM   3482 C C   . SER . . 822 ? 168.202 166.266 181.684 1.00  37.26 0 A 1
ATOM   3483 O O   . SER . . 822 ? 169.282 166.837 181.504 1.00  37.26 0 A 1
ATOM   3484 C CB  . SER . . 822 ? 166.807 167.492 183.358 1.00  37.26 0 A 1
ATOM   3485 O OG  . SER . . 822 ? 166.024 168.664 183.493 1.00  37.26 0 A 1
ATOM   3486 N N   . VAL . . 823 ? 168.095 164.937 181.716 1.00  35.41 0 A 1
ATOM   3487 C CA  . VAL . . 823 ? 169.244 164.087 181.405 1.00  35.41 0 A 1
ATOM   3488 C C   . VAL . . 823 ? 169.698 164.322 179.971 1.00  35.41 0 A 1
ATOM   3489 O O   . VAL . . 823 ? 170.878 164.592 179.701 1.00  35.41 0 A 1
ATOM   3490 C CB  . VAL . . 823 ? 168.889 162.610 181.653 1.00  35.41 0 A 1
ATOM   3491 C CG1 . VAL . . 823 ? 170.129 161.736 181.566 1.00  35.41 0 A 1
ATOM   3492 C CG2 . VAL . . 823 ? 168.217 162.454 183.000 1.00  35.41 0 A 1
ATOM   3493 N N   . THR . . 824 ? 168.760 164.219 179.029 1.00  34.58 0 A 1
ATOM   3494 C CA  . THR . . 824 ? 169.063 164.494 177.631 1.00  34.58 0 A 1
ATOM   3495 C C   . THR . . 824 ? 169.529 165.929 177.436 1.00  34.58 0 A 1
ATOM   3496 O O   . THR . . 824 ? 170.383 166.197 176.585 1.00  34.58 0 A 1
ATOM   3497 C CB  . THR . . 824 ? 167.833 164.215 176.773 1.00  34.58 0 A 1
ATOM   3498 C CG2 . THR . . 824 ? 168.175 164.309 175.317 1.00  34.58 0 A 1
ATOM   3499 O OG1 . THR . . 824 ? 167.352 162.897 177.042 1.00  34.58 0 A 1
ATOM   3500 N N   . CYS . . 825 ? 168.995 166.857 178.226 1.00  35.12 0 A 1
ATOM   3501 C CA  . CYS . . 825 ? 169.405 168.250 178.112 1.00  35.12 0 A 1
ATOM   3502 C C   . CYS . . 825 ? 170.858 168.433 178.528 1.00  35.12 0 A 1
ATOM   3503 O O   . CYS . . 825 ? 171.623 169.127 177.847 1.00  35.12 0 A 1
ATOM   3504 C CB  . CYS . . 825 ? 168.482 169.126 178.952 1.00  35.12 0 A 1
ATOM   3505 S SG  . CYS . . 825 ? 169.068 170.792 179.174 1.00  35.12 0 A 1
ATOM   3506 N N   . LYS . . 826 ? 171.260 167.806 179.634 1.00  31.41 0 A 1
ATOM   3507 C CA  . LYS . . 826 ? 172.650 167.887 180.068 1.00  31.41 0 A 1
ATOM   3508 C C   . LYS . . 826 ? 173.582 167.219 179.065 1.00  31.41 0 A 1
ATOM   3509 O O   . LYS . . 826 ? 174.686 167.716 178.807 1.00  31.41 0 A 1
ATOM   3510 C CB  . LYS . . 826 ? 172.803 167.264 181.452 1.00  31.41 0 A 1
ATOM   3511 C CG  . LYS . . 826 ? 174.218 166.825 181.782 1.00  31.41 0 A 1
ATOM   3512 C CD  . LYS . . 826 ? 174.428 166.708 183.274 1.00  31.41 0 A 1
ATOM   3513 C CE  . LYS . . 826 ? 175.409 165.593 183.612 1.00  31.41 0 A 1
ATOM   3514 N NZ  . LYS . . 826 ? 176.716 165.778 182.939 1.00  31.41 1 A 1
ATOM   3515 N N   . LEU . . 827 ? 173.148 166.110 178.465 1.00  29.78 0 A 1
ATOM   3516 C CA  . LEU . . 827 ? 174.000 165.450 177.480 1.00  29.78 0 A 1
ATOM   3517 C C   . LEU . . 827 ? 174.151 166.292 176.217 1.00  29.78 0 A 1
ATOM   3518 O O   . LEU . . 827 ? 175.238 166.359 175.629 1.00  29.78 0 A 1
ATOM   3519 C CB  . LEU . . 827 ? 173.450 164.063 177.162 1.00  29.78 0 A 1
ATOM   3520 C CG  . LEU . . 827 ? 173.686 163.067 178.301 1.00  29.78 0 A 1
ATOM   3521 C CD1 . LEU . . 827 ? 172.965 161.757 178.065 1.00  29.78 0 A 1
ATOM   3522 C CD2 . LEU . . 827 ? 175.163 162.835 178.488 1.00  29.78 0 A 1
ATOM   3523 N N   . ALA . . 828 ? 173.081 166.974 175.802 1.00  28.93 0 A 1
ATOM   3524 C CA  . ALA . . 828 ? 173.184 167.872 174.659 1.00  28.93 0 A 1
ATOM   3525 C C   . ALA . . 828 ? 174.043 169.087 174.976 1.00  28.93 0 A 1
ATOM   3526 O O   . ALA . . 828 ? 174.756 169.590 174.099 1.00  28.93 0 A 1
ATOM   3527 C CB  . ALA . . 828 ? 171.795 168.310 174.205 1.00  28.93 0 A 1
ATOM   3528 N N   . CYS . . 829 ? 173.997 169.573 176.217 1.00  28.84 0 A 1
ATOM   3529 C CA  . CYS . . 829 ? 174.890 170.658 176.600 1.00  28.84 0 A 1
ATOM   3530 C C   . CYS . . 829 ? 176.344 170.210 176.558 1.00  28.84 0 A 1
ATOM   3531 O O   . CYS . . 829 ? 177.222 170.971 176.143 1.00  28.84 0 A 1
ATOM   3532 C CB  . CYS . . 829 ? 174.531 171.181 177.988 1.00  28.84 0 A 1
ATOM   3533 S SG  . CYS . . 829 ? 175.131 172.856 178.291 1.00  28.84 0 A 1
ATOM   3534 N N   . THR . . 830 ? 176.614 168.976 176.985 1.00  28.50 0 A 1
ATOM   3535 C CA  . THR . . 830 ? 177.967 168.434 176.884 1.00  28.50 0 A 1
ATOM   3536 C C   . THR . . 830 ? 178.422 168.348 175.432 1.00  28.50 0 A 1
ATOM   3537 O O   . THR . . 830 ? 179.576 168.657 175.113 1.00  28.50 0 A 1
ATOM   3538 C CB  . THR . . 830 ? 178.024 167.059 177.543 1.00  28.50 0 A 1
ATOM   3539 C CG2 . THR . . 830 ? 179.413 166.468 177.430 1.00  28.50 0 A 1
ATOM   3540 O OG1 . THR . . 830 ? 177.679 167.180 178.926 1.00  28.50 0 A 1
ATOM   3541 N N   . ALA . . 831 ? 177.529 167.927 174.537 1.00  26.89 0 A 1
ATOM   3542 C CA  . ALA . . 831 ? 177.886 167.864 173.122 1.00  26.89 0 A 1
ATOM   3543 C C   . ALA . . 831 ? 178.183 169.249 172.554 1.00  26.89 0 A 1
ATOM   3544 O O   . ALA . . 831 ? 179.148 169.432 171.796 1.00  26.89 0 A 1
ATOM   3545 C CB  . ALA . . 831 ? 176.765 167.191 172.339 1.00  26.89 0 A 1
ATOM   3546 N N   . VAL . . 832 ? 177.353 170.238 172.896 1.00  27.31 0 A 1
ATOM   3547 C CA  . VAL . . 832 ? 177.635 171.611 172.492 1.00  27.31 0 A 1
ATOM   3548 C C   . VAL . . 832 ? 178.993 172.052 173.020 1.00  27.31 0 A 1
ATOM   3549 O O   . VAL . . 832 ? 179.782 172.671 172.304 1.00  27.31 0 A 1
ATOM   3550 C CB  . VAL . . 832 ? 176.514 172.555 172.958 1.00  27.31 0 A 1
ATOM   3551 C CG1 . VAL . . 832 ? 176.917 173.997 172.726 1.00  27.31 0 A 1
ATOM   3552 C CG2 . VAL . . 832 ? 175.227 172.245 172.227 1.00  27.31 0 A 1
ATOM   3553 N N   . ARG . . 833 ? 179.285 171.750 174.284 1.00  27.69 0 A 1
ATOM   3554 C CA  . ARG . . 833 ? 180.587 172.097 174.840 1.00  27.69 0 A 1
ATOM   3555 C C   . ARG . . 833 ? 181.717 171.449 174.058 1.00  27.69 0 A 1
ATOM   3556 O O   . ARG . . 833 ? 182.793 172.036 173.909 1.00  27.69 0 A 1
ATOM   3557 C CB  . ARG . . 833 ? 180.654 171.687 176.306 1.00  27.69 0 A 1
ATOM   3558 C CG  . ARG . . 833 ? 182.019 171.831 176.918 1.00  27.69 0 A 1
ATOM   3559 C CD  . ARG . . 833 ? 182.036 171.381 178.359 1.00  27.69 0 A 1
ATOM   3560 N NE  . ARG . . 833 ? 183.377 171.503 178.910 1.00  27.69 0 A 1
ATOM   3561 C CZ  . ARG . . 833 ? 183.737 171.092 180.122 1.00  27.69 0 A 1
ATOM   3562 N NH1 . ARG . . 833 ? 184.989 171.257 180.521 1.00  27.69 1 A 1
ATOM   3563 N NH2 . ARG . . 833 ? 182.856 170.521 180.932 1.00  27.69 0 A 1
ATOM   3564 N N   . ASN . . 834 ? 181.490 170.243 173.545 1.00  28.74 0 A 1
ATOM   3565 C CA  . ASN . . 834 ? 182.534 169.564 172.790 1.00  28.74 0 A 1
ATOM   3566 C C   . ASN . . 834 ? 182.738 170.177 171.410 1.00  28.74 0 A 1
ATOM   3567 O O   . ASN . . 834 ? 183.856 170.149 170.888 1.00  28.74 0 A 1
ATOM   3568 C CB  . ASN . . 834 ? 182.209 168.076 172.668 1.00  28.74 0 A 1
ATOM   3569 C CG  . ASN . . 834 ? 182.248 167.361 174.008 1.00  28.74 0 A 1
ATOM   3570 N ND2 . ASN . . 834 ? 181.541 166.241 174.102 1.00  28.74 0 A 1
ATOM   3571 O OD1 . ASN . . 834 ? 182.900 167.816 174.949 1.00  28.74 0 A 1
ATOM   3572 N N   . CYS . . 835 ? 181.691 170.727 170.797 1.00  28.03 0 A 1
ATOM   3573 C CA  . CYS . . 835 ? 181.794 171.110 169.390 1.00  28.03 0 A 1
ATOM   3574 C C   . CYS . . 835 ? 181.752 172.612 169.099 1.00  28.03 0 A 1
ATOM   3575 O O   . CYS . . 835 ? 182.067 173.005 167.968 1.00  28.03 0 A 1
ATOM   3576 C CB  . CYS . . 835 ? 180.684 170.425 168.582 1.00  28.03 0 A 1
ATOM   3577 S SG  . CYS . . 835 ? 179.068 171.185 168.727 1.00  28.03 0 A 1
ATOM   3578 N N   . VAL . . 836 ? 181.392 173.460 170.067 1.00  26.73 0 A 1
ATOM   3579 C CA  . VAL . . 836 ? 181.014 174.833 169.737 1.00  26.73 0 A 1
ATOM   3580 C C   . VAL . . 836 ? 182.225 175.665 169.321 1.00  26.73 0 A 1
ATOM   3581 O O   . VAL . . 836 ? 182.160 176.435 168.356 1.00  26.73 0 A 1
ATOM   3582 C CB  . VAL . . 836 ? 180.249 175.477 170.914 1.00  26.73 0 A 1
ATOM   3583 C CG1 . VAL . . 836 ? 181.108 175.561 172.166 1.00  26.73 0 A 1
ATOM   3584 C CG2 . VAL . . 836 ? 179.733 176.848 170.524 1.00  26.73 0 A 1
ATOM   3585 N N   . MET . . 837 ? 183.345 175.527 170.028 1.00  28.42 0 A 1
ATOM   3586 C CA  . MET . . 837 ? 184.499 176.352 169.704 1.00  28.42 0 A 1
ATOM   3587 C C   . MET . . 837 ? 185.163 175.908 168.410 1.00  28.42 0 A 1
ATOM   3588 O O   . MET . . 837 ? 185.774 176.728 167.719 1.00  28.42 0 A 1
ATOM   3589 C CB  . MET . . 837 ? 185.497 176.345 170.856 1.00  28.42 0 A 1
ATOM   3590 C CG  . MET . . 837 ? 185.484 177.638 171.651 1.00  28.42 0 A 1
ATOM   3591 S SD  . MET . . 837 ? 185.836 179.084 170.626 1.00  28.42 0 A 1
ATOM   3592 C CE  . MET . . 837 ? 184.230 179.870 170.577 1.00  28.42 0 A 1
ATOM   3593 N N   . SER . . 838 ? 185.050 174.628 168.059 1.00  26.31 0 A 1
ATOM   3594 C CA  . SER . . 838 ? 185.529 174.191 166.755 1.00  26.31 0 A 1
ATOM   3595 C C   . SER . . 838 ? 184.607 174.665 165.645 1.00  26.31 0 A 1
ATOM   3596 O O   . SER . . 838 ? 185.077 174.988 164.551 1.00  26.31 0 A 1
ATOM   3597 C CB  . SER . . 838 ? 185.670 172.670 166.723 1.00  26.31 0 A 1
ATOM   3598 O OG  . SER . . 838 ? 184.407 172.037 166.709 1.00  26.31 0 A 1
ATOM   3599 N N   . LEU . . 839 ? 183.301 174.722 165.908 1.00  27.34 0 A 1
ATOM   3600 C CA  . LEU . . 839 ? 182.371 175.249 164.914 1.00  27.34 0 A 1
ATOM   3601 C C   . LEU . . 839 ? 182.606 176.731 164.657 1.00  27.34 0 A 1
ATOM   3602 O O   . LEU . . 839 ? 182.595 177.172 163.504 1.00  27.34 0 A 1
ATOM   3603 C CB  . LEU . . 839 ? 180.934 175.017 165.367 1.00  27.34 0 A 1
ATOM   3604 C CG  . LEU . . 839 ? 180.252 173.757 164.854 1.00  27.34 0 A 1
ATOM   3605 C CD1 . LEU . . 839 ? 178.886 173.639 165.480 1.00  27.34 0 A 1
ATOM   3606 C CD2 . LEU . . 839 ? 180.155 173.790 163.349 1.00  27.34 0 A 1
ATOM   3607 N N   . CYS . . 840 ? 182.806 177.516 165.716 1.00  27.50 0 A 1
ATOM   3608 C CA  . CYS . . 840 ? 183.023 178.950 165.544 1.00  27.50 0 A 1
ATOM   3609 C C   . CYS . . 840 ? 184.285 179.240 164.743 1.00  27.50 0 A 1
ATOM   3610 O O   . CYS . . 840 ? 184.323 180.202 163.968 1.00  27.50 0 A 1
ATOM   3611 C CB  . CYS . . 840 ? 183.087 179.635 166.906 1.00  27.50 0 A 1
ATOM   3612 S SG  . CYS . . 840 ? 181.508 179.689 167.776 1.00  27.50 0 A 1
ATOM   3613 N N   . SER . . 841 ? 185.321 178.427 164.911 1.00  27.13 0 A 1
ATOM   3614 C CA  . SER . . 841 ? 186.562 178.572 164.166 1.00  27.13 0 A 1
ATOM   3615 C C   . SER . . 841 ? 186.501 177.946 162.783 1.00  27.13 0 A 1
ATOM   3616 O O   . SER . . 841 ? 187.539 177.822 162.131 1.00  27.13 0 A 1
ATOM   3617 C CB  . SER . . 841 ? 187.715 177.953 164.954 1.00  27.13 0 A 1
ATOM   3618 O OG  . SER . . 841 ? 187.936 178.664 166.154 1.00  27.13 0 A 1
ATOM   3619 N N   . SER . . 842 ? 185.330 177.549 162.324 1.00  27.22 0 A 1
ATOM   3620 C CA  . SER . . 842 ? 185.173 176.842 161.067 1.00  27.22 0 A 1
ATOM   3621 C C   . SER . . 842 ? 184.424 177.714 160.069 1.00  27.22 0 A 1
ATOM   3622 O O   . SER . . 842 ? 184.115 178.877 160.337 1.00  27.22 0 A 1
ATOM   3623 C CB  . SER . . 842 ? 184.454 175.518 161.309 1.00  27.22 0 A 1
ATOM   3624 O OG  . SER . . 842 ? 183.139 175.737 161.784 1.00  27.22 0 A 1
ATOM   3625 N N   . SER . . 843 ? 184.139 177.143 158.903 1.00  31.36 0 A 1
ATOM   3626 C CA  . SER . . 843 ? 183.284 177.787 157.916 1.00  31.36 0 A 1
ATOM   3627 C C   . SER . . 843 ? 181.804 177.621 158.228 1.00  31.36 0 A 1
ATOM   3628 O O   . SER . . 843 ? 180.971 178.215 157.539 1.00  31.36 0 A 1
ATOM   3629 C CB  . SER . . 843 ? 183.585 177.238 156.522 1.00  31.36 0 A 1
ATOM   3630 O OG  . SER . . 843 ? 183.272 175.860 156.434 1.00  31.36 0 A 1
ATOM   3631 N N   . TYR . . 844 ? 181.466 176.824 159.240 1.00  32.85 0 A 1
ATOM   3632 C CA  . TYR . . 844 ? 180.118 176.729 159.783 1.00  32.85 0 A 1
ATOM   3633 C C   . TYR . . 844 ? 179.963 177.554 161.054 1.00  32.85 0 A 1
ATOM   3634 O O   . TYR . . 844 ? 179.252 177.147 161.975 1.00  32.85 0 A 1
ATOM   3635 C CB  . TYR . . 844 ? 179.761 175.271 160.066 1.00  32.85 0 A 1
ATOM   3636 C CG  . TYR . . 844 ? 179.767 174.371 158.859 1.00  32.85 0 A 1
ATOM   3637 C CD1 . TYR . . 844 ? 178.763 174.447 157.911 1.00  32.85 0 A 1
ATOM   3638 C CD2 . TYR . . 844 ? 180.771 173.436 158.674 1.00  32.85 0 A 1
ATOM   3639 C CE1 . TYR . . 844 ? 178.762 173.621 156.805 1.00  32.85 0 A 1
ATOM   3640 C CE2 . TYR . . 844 ? 180.779 172.609 157.575 1.00  32.85 0 A 1
ATOM   3641 C CZ  . TYR . . 844 ? 179.774 172.705 156.643 1.00  32.85 0 A 1
ATOM   3642 O OH  . TYR . . 844 ? 179.779 171.880 155.544 1.00  32.85 0 A 1
ATOM   3643 N N   . SER . . 845 ? 180.641 178.700 161.127 1.00  31.64 0 A 1
ATOM   3644 C CA  . SER . . 845 ? 180.678 179.474 162.363 1.00  31.64 0 A 1
ATOM   3645 C C   . SER . . 845 ? 179.313 180.042 162.727 1.00  31.64 0 A 1
ATOM   3646 O O   . SER . . 845 ? 179.030 180.264 163.912 1.00  31.64 0 A 1
ATOM   3647 C CB  . SER . . 845 ? 181.704 180.595 162.234 1.00  31.64 0 A 1
ATOM   3648 O OG  . SER . . 845 ? 181.692 181.140 160.930 1.00  31.64 0 A 1
ATOM   3649 N N   . GLU . . 846 ? 178.460 180.281 161.731 1.00  32.60 0 A 1
ATOM   3650 C CA  . GLU . . 846 ? 177.108 180.745 162.012 1.00  32.60 0 A 1
ATOM   3651 C C   . GLU . . 846 ? 176.329 179.709 162.815 1.00  32.60 0 A 1
ATOM   3652 O O   . GLU . . 846 ? 175.538 180.063 163.697 1.00  32.60 0 A 1
ATOM   3653 C CB  . GLU . . 846 ? 176.391 181.093 160.706 1.00  32.60 0 A 1
ATOM   3654 C CG  . GLU . . 846 ? 176.096 179.917 159.780 1.00  32.60 0 A 1
ATOM   3655 C CD  . GLU . . 846 ? 177.333 179.368 159.086 1.00  32.60 0 A 1
ATOM   3656 O OE1 . GLU . . 846 ? 178.314 180.121 158.911 1.00  32.60 0 A 1
ATOM   3657 O OE2 . GLU . . 846 ? 177.324 178.176 158.717 1.00  32.60 -1 A 1
ATOM   3658 N N   . LEU . . 847 ? 176.566 178.422 162.551 1.00  30.60 0 A 1
ATOM   3659 C CA  . LEU . . 847 ? 175.916 177.379 163.337 1.00  30.60 0 A 1
ATOM   3660 C C   . LEU . . 847 ? 176.435 177.363 164.770 1.00  30.60 0 A 1
ATOM   3661 O O   . LEU . . 847 ? 175.674 177.101 165.708 1.00  30.60 0 A 1
ATOM   3662 C CB  . LEU . . 847 ? 176.114 176.016 162.677 1.00  30.60 0 A 1
ATOM   3663 C CG  . LEU . . 847 ? 175.808 175.884 161.184 1.00  30.60 0 A 1
ATOM   3664 C CD1 . LEU . . 847 ? 175.953 174.441 160.749 1.00  30.60 0 A 1
ATOM   3665 C CD2 . LEU . . 847 ? 174.420 176.405 160.850 1.00  30.60 0 A 1
ATOM   3666 N N   . GLY . . 848 ? 177.721 177.651 164.964 1.00  28.03 0 A 1
ATOM   3667 C CA  . GLY . . 848 ? 178.247 177.732 166.317 1.00  28.03 0 A 1
ATOM   3668 C C   . GLY . . 848 ? 177.665 178.895 167.094 1.00  28.03 0 A 1
ATOM   3669 O O   . GLY . . 848 ? 177.366 178.775 168.289 1.00  28.03 0 A 1
ATOM   3670 N N   . LEU . . 849 ? 177.490 180.038 166.429 1.00  28.82 0 A 1
ATOM   3671 C CA  . LEU . . 849 ? 176.813 181.156 167.077 1.00  28.82 0 A 1
ATOM   3672 C C   . LEU . . 849 ? 175.373 180.797 167.412 1.00  28.82 0 A 1
ATOM   3673 O O   . LEU . . 849 ? 174.867 181.151 168.485 1.00  28.82 0 A 1
ATOM   3674 C CB  . LEU . . 849 ? 176.868 182.393 166.188 1.00  28.82 0 A 1
ATOM   3675 C CG  . LEU . . 849 ? 178.004 183.377 166.464 1.00  28.82 0 A 1
ATOM   3676 C CD1 . LEU . . 849 ? 177.613 184.765 166.008 1.00  28.82 0 A 1
ATOM   3677 C CD2 . LEU . . 849 ? 178.388 183.385 167.933 1.00  28.82 0 A 1
ATOM   3678 N N   . GLN . . 850 ? 174.700 180.091 166.503 1.00  29.09 0 A 1
ATOM   3679 C CA  . GLN . . 850 ? 173.343 179.637 166.772 1.00  29.09 0 A 1
ATOM   3680 C C   . GLN . . 850 ? 173.292 178.743 168.003 1.00  29.09 0 A 1
ATOM   3681 O O   . GLN . . 850 ? 172.376 178.852 168.822 1.00  29.09 0 A 1
ATOM   3682 C CB  . GLN . . 850 ? 172.795 178.903 165.555 1.00  29.09 0 A 1
ATOM   3683 C CG  . GLN . . 850 ? 171.332 178.571 165.658 1.00  29.09 0 A 1
ATOM   3684 C CD  . GLN . . 850 ? 170.481 179.800 165.884 1.00  29.09 0 A 1
ATOM   3685 N NE2 . GLN . . 850 ? 170.195 180.522 164.810 1.00  29.09 0 A 1
ATOM   3686 O OE1 . GLN . . 850 ? 170.090 180.099 167.011 1.00  29.09 0 A 1
ATOM   3687 N N   . LEU . . 851 ? 174.275 177.856 168.153 1.00  28.47 0 A 1
ATOM   3688 C CA  . LEU . . 851 ? 174.303 176.973 169.314 1.00  28.47 0 A 1
ATOM   3689 C C   . LEU . . 851 ? 174.563 177.747 170.601 1.00  28.47 0 A 1
ATOM   3690 O O   . LEU . . 851 ? 174.007 177.410 171.655 1.00  28.47 0 A 1
ATOM   3691 C CB  . LEU . . 851 ? 175.357 175.888 169.119 1.00  28.47 0 A 1
ATOM   3692 C CG  . LEU . . 851 ? 174.953 174.727 168.214 1.00  28.47 0 A 1
ATOM   3693 C CD1 . LEU . . 851 ? 176.134 173.805 167.997 1.00  28.47 0 A 1
ATOM   3694 C CD2 . LEU . . 851 ? 173.776 173.972 168.804 1.00  28.47 0 A 1
ATOM   3695 N N   . ILE . . 852 ? 175.415 178.773 170.542 1.00  27.33 0 A 1
ATOM   3696 C CA  . ILE . . 852 ? 175.604 179.629 171.713 1.00  27.33 0 A 1
ATOM   3697 C C   . ILE . . 852 ? 174.293 180.302 172.094 1.00  27.33 0 A 1
ATOM   3698 O O   . ILE . . 852 ? 173.939 180.384 173.275 1.00  27.33 0 A 1
ATOM   3699 C CB  . ILE . . 852 ? 176.712 180.665 171.461 1.00  27.33 0 A 1
ATOM   3700 C CG1 . ILE . . 852 ? 178.064 179.977 171.292 1.00  27.33 0 A 1
ATOM   3701 C CG2 . ILE . . 852 ? 176.767 181.668 172.600 1.00  27.33 0 A 1
ATOM   3702 C CD1 . ILE . . 852 ? 179.105 180.854 170.635 1.00  27.33 0 A 1
ATOM   3703 N N   . ILE . . 853 ? 173.553 180.795 171.102 1.00  27.51 0 A 1
ATOM   3704 C CA  . ILE . . 853 ? 172.252 181.398 171.378 1.00  27.51 0 A 1
ATOM   3705 C C   . ILE . . 853 ? 171.312 180.377 172.005 1.00  27.51 0 A 1
ATOM   3706 O O   . ILE . . 853 ? 170.571 180.685 172.945 1.00  27.51 0 A 1
ATOM   3707 C CB  . ILE . . 853 ? 171.658 181.994 170.090 1.00  27.51 0 A 1
ATOM   3708 C CG1 . ILE . . 853 ? 172.524 183.141 169.575 1.00  27.51 0 A 1
ATOM   3709 C CG2 . ILE . . 853 ? 170.237 182.458 170.323 1.00  27.51 0 A 1
ATOM   3710 C CD1 . ILE . . 853 ? 172.454 183.309 168.080 1.00  27.51 0 A 1
ATOM   3711 N N   . ASP . . 854 ? 171.338 179.143 171.501 1.00  29.95 0 A 1
ATOM   3712 C CA  . ASP . . 854 ? 170.419 178.104 171.948 1.00  29.95 0 A 1
ATOM   3713 C C   . ASP . . 854 ? 170.679 177.641 173.374 1.00  29.95 0 A 1
ATOM   3714 O O   . ASP . . 854 ? 169.727 177.357 174.105 1.00  29.95 0 A 1
ATOM   3715 C CB  . ASP . . 854 ? 170.502 176.902 171.014 1.00  29.95 0 A 1
ATOM   3716 C CG  . ASP . . 854 ? 169.575 177.023 169.837 1.00  29.95 0 A 1
ATOM   3717 O OD1 . ASP . . 854 ? 168.619 177.822 169.911 1.00  29.95 0 A 1
ATOM   3718 O OD2 . ASP . . 854 ? 169.801 176.319 168.835 1.00  29.95 -1 A 1
ATOM   3719 N N   . VAL . . 855 ? 171.943 177.528 173.784 1.00  28.10 0 A 1
ATOM   3720 C CA  . VAL . . 855 ? 172.221 177.013 175.121 1.00  28.10 0 A 1
ATOM   3721 C C   . VAL . . 855 ? 171.945 178.025 176.220 1.00  28.10 0 A 1
ATOM   3722 O O   . VAL . . 855 ? 171.996 177.667 177.397 1.00  28.10 0 A 1
ATOM   3723 C CB  . VAL . . 855 ? 173.680 176.532 175.254 1.00  28.10 0 A 1
ATOM   3724 C CG1 . VAL . . 855 ? 173.910 175.312 174.396 1.00  28.10 0 A 1
ATOM   3725 C CG2 . VAL . . 855 ? 174.642 177.641 174.893 1.00  28.10 0 A 1
ATOM   3726 N N   . LEU . . 856 ? 171.648 179.276 175.873 1.00  28.46 0 A 1
ATOM   3727 C CA  . LEU . . 856 ? 171.499 180.302 176.900 1.00  28.46 0 A 1
ATOM   3728 C C   . LEU . . 856 ? 170.265 180.070 177.759 1.00  28.46 0 A 1
ATOM   3729 O O   . LEU . . 856 ? 170.258 180.431 178.940 1.00  28.46 0 A 1
ATOM   3730 C CB  . LEU . . 856 ? 171.444 181.685 176.253 1.00  28.46 0 A 1
ATOM   3731 C CG  . LEU . . 856 ? 172.754 182.206 175.669 1.00  28.46 0 A 1
ATOM   3732 C CD1 . LEU . . 856 ? 172.575 183.603 175.125 1.00  28.46 0 A 1
ATOM   3733 C CD2 . LEU . . 856 ? 173.853 182.168 176.716 1.00  28.46 0 A 1
ATOM   3734 N N   . THR . . 857 ? 169.224 179.459 177.196 1.00  29.94 0 A 1
ATOM   3735 C CA  . THR . . 857 ? 167.992 179.223 177.936 1.00  29.94 0 A 1
ATOM   3736 C C   . THR . . 857 ? 168.126 178.142 179.001 1.00  29.94 0 A 1
ATOM   3737 O O   . THR . . 857 ? 167.193 177.959 179.786 1.00  29.94 0 A 1
ATOM   3738 C CB  . THR . . 857 ? 166.866 178.851 176.973 1.00  29.94 0 A 1
ATOM   3739 C CG2 . THR . . 857 ? 167.224 177.605 176.193 1.00  29.94 0 A 1
ATOM   3740 O OG1 . THR . . 857 ? 165.664 178.613 177.712 1.00  29.94 0 A 1
ATOM   3741 N N   . LEU . . 858 ? 169.252 177.435 179.061 1.00  28.48 0 A 1
ATOM   3742 C CA  . LEU . . 858 ? 169.435 176.372 180.039 1.00  28.48 0 A 1
ATOM   3743 C C   . LEU . . 858 ? 169.773 176.887 181.428 1.00  28.48 0 A 1
ATOM   3744 O O   . LEU . . 858 ? 169.881 176.080 182.354 1.00  28.48 0 A 1
ATOM   3745 C CB  . LEU . . 858 ? 170.529 175.410 179.576 1.00  28.48 0 A 1
ATOM   3746 C CG  . LEU . . 858 ? 170.269 174.664 178.267 1.00  28.48 0 A 1
ATOM   3747 C CD1 . LEU . . 858 ? 171.261 173.536 178.094 1.00  28.48 0 A 1
ATOM   3748 C CD2 . LEU . . 858 ? 168.845 174.147 178.218 1.00  28.48 0 A 1
ATOM   3749 N N   . ARG . . 859 ? 169.942 178.197 181.605 1.00  29.25 0 A 1
ATOM   3750 C CA  . ARG . . 859 ? 170.242 178.725 182.931 1.00  29.25 0 A 1
ATOM   3751 C C   . ARG . . 859 ? 169.031 178.699 183.850 1.00  29.25 0 A 1
ATOM   3752 O O   . ARG . . 859 ? 169.182 178.882 185.061 1.00  29.25 0 A 1
ATOM   3753 C CB  . ARG . . 859 ? 170.775 180.151 182.818 1.00  29.25 0 A 1
ATOM   3754 C CG  . ARG . . 859 ? 169.717 181.164 182.463 1.00  29.25 0 A 1
ATOM   3755 C CD  . ARG . . 859 ? 170.338 182.495 182.144 1.00  29.25 0 A 1
ATOM   3756 N NE  . ARG . . 859 ? 169.350 183.497 181.764 1.00  29.25 0 A 1
ATOM   3757 C CZ  . ARG . . 859 ? 168.850 183.625 180.541 1.00  29.25 0 A 1
ATOM   3758 N NH1 . ARG . . 859 ? 167.959 184.571 180.284 1.00  29.25 1 A 1
ATOM   3759 N NH2 . ARG . . 859 ? 169.241 182.810 179.576 1.00  29.25 0 A 1
ATOM   3760 N N   . ASN . . 860 ? 167.837 178.484 183.304 1.00  30.96 0 A 1
ATOM   3761 C CA  . ASN . . 860 ? 166.615 178.398 184.086 1.00  30.96 0 A 1
ATOM   3762 C C   . ASN . . 860 ? 166.314 176.975 184.540 1.00  30.96 0 A 1
ATOM   3763 O O   . ASN . . 860 ? 165.310 176.750 185.223 1.00  30.96 0 A 1
ATOM   3764 C CB  . ASN . . 860 ? 165.440 178.951 183.282 1.00  30.96 0 A 1
ATOM   3765 C CG  . ASN . . 860 ? 165.719 180.324 182.714 1.00  30.96 0 A 1
ATOM   3766 N ND2 . ASN . . 860 ? 165.942 181.293 183.589 1.00  30.96 0 A 1
ATOM   3767 O OD1 . ASN . . 860 ? 165.726 180.513 181.500 1.00  30.96 0 A 1
ATOM   3768 N N   . SER . . 861 ? 167.145 176.009 184.143 1.00  31.05 0 A 1
ATOM   3769 C CA  . SER . . 861 ? 166.840 174.583 184.444 1.00  31.05 0 A 1
ATOM   3770 C C   . SER . . 861 ? 166.634 174.332 185.940 1.00  31.05 0 A 1
ATOM   3771 O O   . SER . . 861 ? 167.416 174.851 186.743 1.00  31.05 0 A 1
ATOM   3772 C CB  . SER . . 861 ? 167.884 173.674 183.870 1.00  31.05 0 A 1
ATOM   3773 O OG  . SER . . 861 ? 167.698 173.535 182.470 1.00  31.05 0 A 1
ATOM   3774 N N   . SER . . 862 ? 165.601 173.566 186.298 1.00  32.14 0 A 1
ATOM   3775 C CA  . SER . . 862 ? 165.392 173.193 187.721 1.00  32.14 0 A 1
ATOM   3776 C C   . SER . . 862 ? 166.237 171.949 187.992 1.00  32.14 0 A 1
ATOM   3777 O O   . SER . . 862 ? 165.699 170.997 188.591 1.00  32.14 0 A 1
ATOM   3778 C CB  . SER . . 862 ? 163.938 172.928 187.983 1.00  32.14 0 A 1
ATOM   3779 O OG  . SER . . 862 ? 163.366 172.177 186.922 1.00  32.14 0 A 1
ATOM   3780 N N   . TYR . . 863 ? 167.456 171.923 187.438 1.00  31.15 0 A 1
ATOM   3781 C CA  . TYR . . 863 ? 168.391 170.779 187.609 1.00  31.15 0 A 1
ATOM   3782 C C   . TYR . . 863 ? 169.805 171.361 187.625 1.00  31.15 0 A 1
ATOM   3783 O O   . TYR . . 863 ? 170.245 171.878 186.579 1.00  31.15 0 A 1
ATOM   3784 C CB  . TYR . . 863 ? 168.246 169.784 186.457 1.00  31.15 0 A 1
ATOM   3785 C CG  . TYR . . 863 ? 169.104 168.550 186.574 1.00  31.15 0 A 1
ATOM   3786 C CD1 . TYR . . 863 ? 169.279 167.908 187.789 1.00  31.15 0 A 1
ATOM   3787 C CD2 . TYR . . 863 ? 169.741 168.015 185.467 1.00  31.15 0 A 1
ATOM   3788 C CE1 . TYR . . 863 ? 170.065 166.773 187.900 1.00  31.15 0 A 1
ATOM   3789 C CE2 . TYR . . 863 ? 170.526 166.880 185.556 1.00  31.15 0 A 1
ATOM   3790 C CZ  . TYR . . 863 ? 170.689 166.255 186.779 1.00  31.15 0 A 1
ATOM   3791 O OH  . TYR . . 863 ? 171.462 165.136 186.878 1.00  31.15 0 A 1
ATOM   3792 N N   . TRP . . 864 ? 170.483 171.291 188.771 1.00  28.94 0 A 1
ATOM   3793 C CA  . TRP . . 864 ? 171.825 171.918 188.902 1.00  28.94 0 A 1
ATOM   3794 C C   . TRP . . 864 ? 172.861 171.453 187.892 1.00  28.94 0 A 1
ATOM   3795 O O   . TRP . . 864 ? 173.697 172.277 187.498 1.00  28.94 0 A 1
ATOM   3796 C CB  . TRP . . 864 ? 172.329 171.711 190.336 1.00  28.94 0 A 1
ATOM   3797 C CG  . TRP . . 864 ? 172.927 170.361 190.580 1.00  28.94 0 A 1
ATOM   3798 C CD1 . TRP . . 864 ? 172.260 169.190 190.801 1.00  28.94 0 A 1
ATOM   3799 C CD2 . TRP . . 864 ? 174.328 170.031 190.598 1.00  28.94 0 A 1
ATOM   3800 C CE2 . TRP . . 864 ? 174.422 168.646 190.846 1.00  28.94 0 A 1
ATOM   3801 C CE3 . TRP . . 864 ? 175.504 170.768 190.430 1.00  28.94 0 A 1
ATOM   3802 N NE1 . TRP . . 864 ? 173.147 168.161 190.967 1.00  28.94 0 A 1
ATOM   3803 C CZ2 . TRP . . 864 ? 175.649 167.990 190.940 1.00  28.94 0 A 1
ATOM   3804 C CZ3 . TRP . . 864 ? 176.714 170.118 190.512 1.00  28.94 0 A 1
ATOM   3805 C CH2 . TRP . . 864 ? 176.783 168.749 190.765 1.00  28.94 0 A 1
ATOM   3806 N N   . LEU . . 865 ? 172.823 170.186 187.514 1.00  28.81 0 A 1
ATOM   3807 C CA  . LEU . . 865 ? 173.924 169.671 186.661 1.00  28.81 0 A 1
ATOM   3808 C C   . LEU . . 865 ? 173.811 170.282 185.265 1.00  28.81 0 A 1
ATOM   3809 O O   . LEU . . 865 ? 174.858 170.458 184.626 1.00  28.81 0 A 1
ATOM   3810 C CB  . LEU . . 865 ? 173.869 168.143 186.630 1.00  28.81 0 A 1
ATOM   3811 C CG  . LEU . . 865 ? 174.990 167.450 187.399 1.00  28.81 0 A 1
ATOM   3812 C CD1 . LEU . . 865 ? 174.783 165.946 187.448 1.00  28.81 0 A 1
ATOM   3813 C CD2 . LEU . . 865 ? 176.350 167.790 186.811 1.00  28.81 0 A 1
ATOM   3814 N N   . VAL . . 866 ? 172.593 170.592 184.817 1.00  28.41 0 A 1
ATOM   3815 C CA  . VAL . . 866 ? 172.449 171.294 183.510 1.00  28.41 0 A 1
ATOM   3816 C C   . VAL . . 866 ? 173.074 172.685 183.659 1.00  28.41 0 A 1
ATOM   3817 O O   . VAL . . 866 ? 173.843 173.078 182.764 1.00  28.41 0 A 1
ATOM   3818 C CB  . VAL . . 866 ? 170.978 171.386 183.064 1.00  28.41 0 A 1
ATOM   3819 C CG1 . VAL . . 866 ? 170.798 172.406 181.954 1.00  28.41 0 A 1
ATOM   3820 C CG2 . VAL . . 866 ? 170.440 170.037 182.627 1.00  28.41 0 A 1
ATOM   3821 N N   . ARG . . 867 ? 172.773 173.388 184.757 1.00  25.71 0 A 1
ATOM   3822 C CA  . ARG . . 867 ? 173.290 174.740 184.920 1.00  25.71 0 A 1
ATOM   3823 C C   . ARG . . 867 ? 174.813 174.748 184.971 1.00  25.71 0 A 1
ATOM   3824 O O   . ARG . . 867 ? 175.458 175.595 184.341 1.00  25.71 0 A 1
ATOM   3825 C CB  . ARG . . 867 ? 172.692 175.372 186.175 1.00  25.71 0 A 1
ATOM   3826 C CG  . ARG . . 867 ? 171.475 176.233 185.895 1.00  25.71 0 A 1
ATOM   3827 C CD  . ARG . . 867 ? 170.335 175.932 186.839 1.00  25.71 0 A 1
ATOM   3828 N NE  . ARG . . 867 ? 170.702 176.102 188.238 1.00  25.71 0 A 1
ATOM   3829 C CZ  . ARG . . 867 ? 170.171 175.402 189.232 1.00  25.71 0 A 1
ATOM   3830 N NH1 . ARG . . 867 ? 169.254 174.484 188.982 1.00  25.71 1 A 1
ATOM   3831 N NH2 . ARG . . 867 ? 170.562 175.613 190.478 1.00  25.71 0 A 1
ATOM   3832 N N   . THR . . 868 ? 175.410 173.797 185.692 1.00  27.13 0 A 1
ATOM   3833 C CA  . THR . . 868 ? 176.867 173.737 185.746 1.00  27.13 0 A 1
ATOM   3834 C C   . THR . . 868 ? 177.457 173.324 184.402 1.00  27.13 0 A 1
ATOM   3835 O O   . THR . . 868 ? 178.529 173.807 184.017 1.00  27.13 0 A 1
ATOM   3836 C CB  . THR . . 868 ? 177.324 172.786 186.848 1.00  27.13 0 A 1
ATOM   3837 C CG2 . THR . . 868 ? 176.921 173.321 188.211 1.00  27.13 0 A 1
ATOM   3838 O OG1 . THR . . 868 ? 176.734 171.499 186.649 1.00  27.13 0 A 1
ATOM   3839 N N   . GLU . . 869 ? 176.772 172.448 183.666 1.00  28.12 0 A 1
ATOM   3840 C CA  . GLU . . 869 ? 177.227 172.104 182.326 1.00  28.12 0 A 1
ATOM   3841 C C   . GLU . . 869 ? 177.172 173.313 181.409 1.00  28.12 0 A 1
ATOM   3842 O O   . GLU . . 869 ? 178.069 173.517 180.587 1.00  28.12 0 A 1
ATOM   3843 C CB  . GLU . . 869 ? 176.388 170.962 181.755 1.00  28.12 0 A 1
ATOM   3844 C CG  . GLU . . 869 ? 176.967 170.342 180.500 1.00  28.12 0 A 1
ATOM   3845 C CD  . GLU . . 869 ? 178.382 169.827 180.689 1.00  28.12 0 A 1
ATOM   3846 O OE1 . GLU . . 869 ? 178.706 169.346 181.797 1.00  28.12 0 A 1
ATOM   3847 O OE2 . GLU . . 869 ? 179.175 169.904 179.728 1.00  28.12 -1 A 1
ATOM   3848 N N   . LEU . . 870 ? 176.132 174.133 181.544 1.00  25.43 0 A 1
ATOM   3849 C CA  . LEU . . 870 ? 176.054 175.361 180.764 1.00  25.43 0 A 1
ATOM   3850 C C   . LEU . . 870 ? 177.192 176.310 181.114 1.00  25.43 0 A 1
ATOM   3851 O O   . LEU . . 870 ? 177.788 176.930 180.227 1.00  25.43 0 A 1
ATOM   3852 C CB  . LEU . . 870 ? 174.702 176.034 180.989 1.00  25.43 0 A 1
ATOM   3853 C CG  . LEU . . 870 ? 174.643 177.503 180.584 1.00  25.43 0 A 1
ATOM   3854 C CD1 . LEU . . 870 ? 174.632 177.617 179.083 1.00  25.43 0 A 1
ATOM   3855 C CD2 . LEU . . 870 ? 173.442 178.181 181.188 1.00  25.43 0 A 1
ATOM   3856 N N   . LEU . . 871 ? 177.499 176.444 182.402 1.00  23.46 0 A 1
ATOM   3857 C CA  . LEU . . 871 ? 178.598 177.310 182.816 1.00  23.46 0 A 1
ATOM   3858 C C   . LEU . . 871 ? 179.922 176.832 182.233 1.00  23.46 0 A 1
ATOM   3859 O O   . LEU . . 871 ? 180.720 177.630 181.726 1.00  23.46 0 A 1
ATOM   3860 C CB  . LEU . . 871 ? 178.670 177.366 184.339 1.00  23.46 0 A 1
ATOM   3861 C CG  . LEU . . 871 ? 177.649 178.287 184.991 1.00  23.46 0 A 1
ATOM   3862 C CD1 . LEU . . 871 ? 177.455 177.935 186.445 1.00  23.46 0 A 1
ATOM   3863 C CD2 . LEU . . 871 ? 178.087 179.725 184.839 1.00  23.46 0 A 1
ATOM   3864 N N   . GLU . . 872 ? 180.169 175.526 182.292 1.00  28.05 0 A 1
ATOM   3865 C CA  . GLU . . 872 ? 181.406 174.989 181.740 1.00  28.05 0 A 1
ATOM   3866 C C   . GLU . . 872 ? 181.442 175.098 180.222 1.00  28.05 0 A 1
ATOM   3867 O O   . GLU . . 872 ? 182.518 175.254 179.643 1.00  28.05 0 A 1
ATOM   3868 C CB  . GLU . . 872 ? 181.584 173.542 182.187 1.00  28.05 0 A 1
ATOM   3869 C CG  . GLU . . 872 ? 182.016 173.417 183.629 1.00  28.05 0 A 1
ATOM   3870 C CD  . GLU . . 872 ? 181.596 172.104 184.251 1.00  28.05 0 A 1
ATOM   3871 O OE1 . GLU . . 872 ? 181.421 171.120 183.501 1.00  28.05 0 A 1
ATOM   3872 O OE2 . GLU . . 872 ? 181.435 172.054 185.487 1.00  28.05 -1 A 1
ATOM   3873 N N   . THR . . 873 ? 180.285 175.025 179.565 1.00  26.88 0 A 1
ATOM   3874 C CA  . THR . . 873 ? 180.232 175.242 178.124 1.00  26.88 0 A 1
ATOM   3875 C C   . THR . . 873 ? 180.592 176.677 177.775 1.00  26.88 0 A 1
ATOM   3876 O O   . THR . . 873 ? 181.398 176.926 176.873 1.00  26.88 0 A 1
ATOM   3877 C CB  . THR . . 873 ? 178.838 174.909 177.595 1.00  26.88 0 A 1
ATOM   3878 C CG2 . THR . . 873 ? 178.781 175.088 176.089 1.00  26.88 0 A 1
ATOM   3879 O OG1 . THR . . 873 ? 178.510 173.559 177.928 1.00  26.88 0 A 1
ATOM   3880 N N   . LEU . . 874 ? 180.001 177.638 178.482 1.00  26.36 0 A 1
ATOM   3881 C CA  . LEU . . 874 ? 180.237 179.040 178.174 1.00  26.36 0 A 1
ATOM   3882 C C   . LEU . . 874 ? 181.637 179.488 178.556 1.00  26.36 0 A 1
ATOM   3883 O O   . LEU . . 874 ? 182.146 180.448 177.970 1.00  26.36 0 A 1
ATOM   3884 C CB  . LEU . . 874 ? 179.201 179.913 178.873 1.00  26.36 0 A 1
ATOM   3885 C CG  . LEU . . 874 ? 177.742 179.698 178.477 1.00  26.36 0 A 1
ATOM   3886 C CD1 . LEU . . 874 ? 176.867 180.524 179.370 1.00  26.36 0 A 1
ATOM   3887 C CD2 . LEU . . 874 ? 177.496 180.050 177.024 1.00  26.36 0 A 1
ATOM   3888 N N   . ALA . . 875 ? 182.275 178.816 179.515 1.00  26.27 0 A 1
ATOM   3889 C CA  . ALA . . 875 ? 183.651 179.157 179.847 1.00  26.27 0 A 1
ATOM   3890 C C   . ALA . . 875 ? 184.629 178.791 178.737 1.00  26.27 0 A 1
ATOM   3891 O O   . ALA . . 875 ? 185.718 179.368 178.677 1.00  26.27 0 A 1
ATOM   3892 C CB  . ALA . . 875 ? 184.064 178.473 181.146 1.00  26.27 0 A 1
ATOM   3893 N N   . GLU . . 876 ? 184.269 177.855 177.860 1.00  27.72 0 A 1
ATOM   3894 C CA  . GLU . . 876 ? 185.149 177.429 176.782 1.00  27.72 0 A 1
ATOM   3895 C C   . GLU . . 876 ? 185.121 178.370 175.589 1.00  27.72 0 A 1
ATOM   3896 O O   . GLU . . 876 ? 185.992 178.269 174.722 1.00  27.72 0 A 1
ATOM   3897 C CB  . GLU . . 876 ? 184.763 176.026 176.312 1.00  27.72 0 A 1
ATOM   3898 C CG  . GLU . . 876 ? 184.692 174.992 177.413 1.00  27.72 0 A 1
ATOM   3899 C CD  . GLU . . 876 ? 186.052 174.568 177.908 1.00  27.72 0 A 1
ATOM   3900 O OE1 . GLU . . 876 ? 186.637 175.290 178.743 1.00  27.72 0 A 1
ATOM   3901 O OE2 . GLU . . 876 ? 186.533 173.504 177.464 1.00  27.72 -1 A 1
ATOM   3902 N N   . ILE . . 877 ? 184.156 179.274 175.533 1.00  27.33 0 A 1
ATOM   3903 C CA  . ILE . . 877 ? 183.928 180.098 174.355 1.00  27.33 0 A 1
ATOM   3904 C C   . ILE . . 877 ? 184.916 181.254 174.341 1.00  27.33 0 A 1
ATOM   3905 O O   . ILE . . 877 ? 185.142 181.911 175.364 1.00  27.33 0 A 1
ATOM   3906 C CB  . ILE . . 877 ? 182.478 180.602 174.333 1.00  27.33 0 A 1
ATOM   3907 C CG1 . ILE . . 877 ? 181.521 179.418 174.233 1.00  27.33 0 A 1
ATOM   3908 C CG2 . ILE . . 877 ? 182.255 181.569 173.199 1.00  27.33 0 A 1
ATOM   3909 C CD1 . ILE . . 877 ? 180.112 179.760 174.592 1.00  27.33 0 A 1
ATOM   3910 N N   . ASP . . 878 ? 185.517 181.498 173.180 1.00  26.76 0 A 1
ATOM   3911 C CA  . ASP . . 878 ? 186.378 182.654 172.969 1.00  26.76 0 A 1
ATOM   3912 C C   . ASP . . 878 ? 185.513 183.793 172.450 1.00  26.76 0 A 1
ATOM   3913 O O   . ASP . . 878 ? 185.009 183.736 171.324 1.00  26.76 0 A 1
ATOM   3914 C CB  . ASP . . 878 ? 187.500 182.326 171.988 1.00  26.76 0 A 1
ATOM   3915 C CG  . ASP . . 878 ? 188.545 183.417 171.915 1.00  26.76 0 A 1
ATOM   3916 O OD1 . ASP . . 878 ? 188.544 184.303 172.792 1.00  26.76 0 A 1
ATOM   3917 O OD2 . ASP . . 878 ? 189.370 183.391 170.978 1.00  26.76 -1 A 1
ATOM   3918 N N   . PHE . . 879 ? 185.339 184.829 173.263 1.00  28.00 0 A 1
ATOM   3919 C CA  . PHE . . 879 ? 184.420 185.891 172.894 1.00  28.00 0 A 1
ATOM   3920 C C   . PHE . . 879 ? 185.048 186.952 172.008 1.00  28.00 0 A 1
ATOM   3921 O O   . PHE . . 879 ? 184.319 187.800 171.492 1.00  28.00 0 A 1
ATOM   3922 C CB  . PHE . . 879 ? 183.818 186.525 174.145 1.00  28.00 0 A 1
ATOM   3923 C CG  . PHE . . 879 ? 182.537 185.884 174.562 1.00  28.00 0 A 1
ATOM   3924 C CD1 . PHE . . 879 ? 181.364 186.164 173.892 1.00  28.00 0 A 1
ATOM   3925 C CD2 . PHE . . 879 ? 182.510 184.968 175.591 1.00  28.00 0 A 1
ATOM   3926 C CE1 . PHE . . 879 ? 180.188 185.563 174.257 1.00  28.00 0 A 1
ATOM   3927 C CE2 . PHE . . 879 ? 181.334 184.367 175.958 1.00  28.00 0 A 1
ATOM   3928 C CZ  . PHE . . 879 ? 180.174 184.665 175.287 1.00  28.00 0 A 1
ATOM   3929 N N   . ARG . . 880 ? 186.363 186.919 171.798 1.00  24.89 0 A 1
ATOM   3930 C CA  . ARG . . 880 ? 186.946 187.692 170.709 1.00  24.89 0 A 1
ATOM   3931 C C   . ARG . . 880 ? 186.507 187.133 169.362 1.00  24.89 0 A 1
ATOM   3932 O O   . ARG . . 880 ? 186.133 187.885 168.453 1.00  24.89 0 A 1
ATOM   3933 C CB  . ARG . . 880 ? 188.466 187.693 170.830 1.00  24.89 0 A 1
ATOM   3934 C CG  . ARG . . 880 ? 188.970 188.155 172.180 1.00  24.89 0 A 1
ATOM   3935 C CD  . ARG . . 880 ? 190.415 187.779 172.391 1.00  24.89 0 A 1
ATOM   3936 N NE  . ARG . . 880 ? 190.576 186.383 172.771 1.00  24.89 0 A 1
ATOM   3937 C CZ  . ARG . . 880 ? 191.532 185.940 173.578 1.00  24.89 0 A 1
ATOM   3938 N NH1 . ARG . . 880 ? 191.612 184.654 173.880 1.00  24.89 1 A 1
ATOM   3939 N NH2 . ARG . . 880 ? 192.411 186.788 174.079 1.00  24.89 0 A 1
ATOM   3940 N N   . LEU . . 881 ? 186.505 185.807 169.237 1.00  24.55 0 A 1
ATOM   3941 C CA  . LEU . . 881 ? 186.006 185.169 168.028 1.00  24.55 0 A 1
ATOM   3942 C C   . LEU . . 881 ? 184.503 185.373 167.877 1.00  24.55 0 A 1
ATOM   3943 O O   . LEU . . 881 ? 184.012 185.629 166.772 1.00  24.55 0 A 1
ATOM   3944 C CB  . LEU . . 881 ? 186.356 183.684 168.054 1.00  24.55 0 A 1
ATOM   3945 C CG  . LEU . . 881 ? 185.878 182.823 166.892 1.00  24.55 0 A 1
ATOM   3946 C CD1 . LEU . . 881 ? 186.311 183.425 165.578 1.00  24.55 0 A 1
ATOM   3947 C CD2 . LEU . . 881 ? 186.410 181.418 167.036 1.00  24.55 0 A 1
ATOM   3948 N N   . VAL . . 882 ? 183.759 185.270 168.979 1.00  26.65 0 A 1
ATOM   3949 C CA  . VAL . . 882 ? 182.321 185.516 168.930 1.00  26.65 0 A 1
ATOM   3950 C C   . VAL . . 882 ? 182.042 186.961 168.543 1.00  26.65 0 A 1
ATOM   3951 O O   . VAL . . 882 ? 181.096 187.243 167.806 1.00  26.65 0 A 1
ATOM   3952 C CB  . VAL . . 882 ? 181.667 185.147 170.274 1.00  26.65 0 A 1
ATOM   3953 C CG1 . VAL . . 882 ? 180.257 185.698 170.351 1.00  26.65 0 A 1
ATOM   3954 C CG2 . VAL . . 882 ? 181.648 183.658 170.440 1.00  26.65 0 A 1
ATOM   3955 N N   . SER . . 883 ? 182.865 187.894 169.020 1.00  23.59 0 A 1
ATOM   3956 C CA  . SER . . 883 ? 182.704 189.289 168.631 1.00  23.59 0 A 1
ATOM   3957 C C   . SER . . 883 ? 182.971 189.480 167.145 1.00  23.59 0 A 1
ATOM   3958 O O   . SER . . 883 ? 182.255 190.228 166.474 1.00  23.59 0 A 1
ATOM   3959 C CB  . SER . . 883 ? 183.631 190.172 169.457 1.00  23.59 0 A 1
ATOM   3960 O OG  . SER . . 883 ? 183.446 189.948 170.840 1.00  23.59 0 A 1
ATOM   3961 N N   . PHE . . 884 ? 183.999 188.817 166.618 1.00  22.32 0 A 1
ATOM   3962 C CA  . PHE . . 884 ? 184.253 188.871 165.181 1.00  22.32 0 A 1
ATOM   3963 C C   . PHE . . 884 ? 183.049 188.362 164.395 1.00  22.32 0 A 1
ATOM   3964 O O   . PHE . . 884 ? 182.594 189.003 163.438 1.00  22.32 0 A 1
ATOM   3965 C CB  . PHE . . 884 ? 185.510 188.063 164.853 1.00  22.32 0 A 1
ATOM   3966 C CG  . PHE . . 884 ? 185.657 187.731 163.401 1.00  22.32 0 A 1
ATOM   3967 C CD1 . PHE . . 884 ? 186.175 188.652 162.520 1.00  22.32 0 A 1
ATOM   3968 C CD2 . PHE . . 884 ? 185.272 186.494 162.915 1.00  22.32 0 A 1
ATOM   3969 C CE1 . PHE . . 884 ? 186.308 188.352 161.183 1.00  22.32 0 A 1
ATOM   3970 C CE2 . PHE . . 884 ? 185.399 186.192 161.581 1.00  22.32 0 A 1
ATOM   3971 C CZ  . PHE . . 884 ? 185.922 187.119 160.716 1.00  22.32 0 A 1
ATOM   3972 N N   . LEU . . 885 ? 182.506 187.216 164.807 1.00  27.68 0 A 1
ATOM   3973 C CA  . LEU . . 885 ? 181.377 186.620 164.099 1.00  27.68 0 A 1
ATOM   3974 C C   . LEU . . 885 ? 180.124 187.479 164.217 1.00  27.68 0 A 1
ATOM   3975 O O   . LEU . . 885 ? 179.340 187.576 163.269 1.00  27.68 0 A 1
ATOM   3976 C CB  . LEU . . 885 ? 181.112 185.216 164.638 1.00  27.68 0 A 1
ATOM   3977 C CG  . LEU . . 885 ? 182.248 184.210 164.482 1.00  27.68 0 A 1
ATOM   3978 C CD1 . LEU . . 885 ? 181.902 182.921 165.197 1.00  27.68 0 A 1
ATOM   3979 C CD2 . LEU . . 885 ? 182.525 183.965 163.020 1.00  27.68 0 A 1
ATOM   3980 N N   . GLU . . 886 ? 179.915 188.098 165.378 1.00  29.51 0 A 1
ATOM   3981 C CA  . GLU . . 886 ? 178.780 188.995 165.565 1.00  29.51 0 A 1
ATOM   3982 C C   . GLU . . 886 ? 178.900 190.218 164.675 1.00  29.51 0 A 1
ATOM   3983 O O   . GLU . . 886 ? 177.925 190.640 164.048 1.00  29.51 0 A 1
ATOM   3984 C CB  . GLU . . 886 ? 178.696 189.420 167.026 1.00  29.51 0 A 1
ATOM   3985 C CG  . GLU . . 886 ? 177.998 188.462 167.943 1.00  29.51 0 A 1
ATOM   3986 C CD  . GLU . . 886 ? 177.709 189.103 169.279 1.00  29.51 0 A 1
ATOM   3987 O OE1 . GLU . . 886 ? 176.962 190.101 169.303 1.00  29.51 0 A 1
ATOM   3988 O OE2 . GLU . . 886 ? 178.246 188.632 170.299 1.00  29.51 -1 A 1
ATOM   3989 N N   . ALA . . 887 ? 180.092 190.810 164.623 1.00  29.53 0 A 1
ATOM   3990 C CA  . ALA . . 887 ? 180.307 191.961 163.761 1.00  29.53 0 A 1
ATOM   3991 C C   . ALA . . 887 ? 180.108 191.603 162.300 1.00  29.53 0 A 1
ATOM   3992 O O   . ALA . . 887 ? 179.689 192.451 161.506 1.00  29.53 0 A 1
ATOM   3993 C CB  . ALA . . 887 ? 181.706 192.530 163.989 1.00  29.53 0 A 1
ATOM   3994 N N   . LYS . . 888 ? 180.394 190.358 161.920 1.00  33.50 0 A 1
ATOM   3995 C CA  . LYS . . 888 ? 180.149 189.969 160.536 1.00  33.50 0 A 1
ATOM   3996 C C   . LYS . . 888 ? 178.695 189.585 160.281 1.00  33.50 0 A 1
ATOM   3997 O O   . LYS . . 888 ? 178.229 189.681 159.143 1.00  33.50 0 A 1
ATOM   3998 C CB  . LYS . . 888 ? 181.075 188.820 160.140 1.00  33.50 0 A 1
ATOM   3999 C CG  . LYS . . 888 ? 182.403 189.281 159.576 1.00  33.50 0 A 1
ATOM   4000 C CD  . LYS . . 888 ? 183.086 188.172 158.812 1.00  33.50 0 A 1
ATOM   4001 C CE  . LYS . . 888 ? 183.505 188.623 157.420 1.00  33.50 0 A 1
ATOM   4002 N NZ  . LYS . . 888 ? 184.812 189.336 157.434 1.00  33.50 1 A 1
ATOM   4003 N N   . ALA . . 889 ? 177.964 189.157 161.307 1.00  35.71 0 A 1
ATOM   4004 C CA  . ALA . . 889 ? 176.604 188.671 161.103 1.00  35.71 0 A 1
ATOM   4005 C C   . ALA . . 889 ? 175.641 189.826 160.859 1.00  35.71 0 A 1
ATOM   4006 O O   . ALA . . 889 ? 175.760 190.894 161.462 1.00  35.71 0 A 1
ATOM   4007 C CB  . ALA . . 889 ? 176.147 187.855 162.309 1.00  35.71 0 A 1
ATOM   4008 N N   . GLU . . 890 ? 174.685 189.608 159.967 1.00  42.42 0 A 1
ATOM   4009 C CA  . GLU . . 890 ? 173.701 190.635 159.641 1.00  42.42 0 A 1
ATOM   4010 C C   . GLU . . 890 ? 172.260 190.169 159.794 1.00  42.42 0 A 1
ATOM   4011 O O   . GLU . . 890 ? 171.421 190.943 160.255 1.00  42.42 0 A 1
ATOM   4012 C CB  . GLU . . 890 ? 173.936 191.150 158.214 1.00  42.42 0 A 1
ATOM   4013 C CG  . GLU . . 890 ? 175.239 191.912 158.060 1.00  42.42 0 A 1
ATOM   4014 C CD  . GLU . . 890 ? 175.499 192.354 156.635 1.00  42.42 0 A 1
ATOM   4015 O OE1 . GLU . . 890 ? 174.765 191.911 155.730 1.00  42.42 0 A 1
ATOM   4016 O OE2 . GLU . . 890 ? 176.445 193.139 156.420 1.00  42.42 -1 A 1
ATOM   4017 N N   . ASN . . 891 ? 171.952 188.930 159.422 1.00  39.51 0 A 1
ATOM   4018 C CA  . ASN . . 891 ? 170.614 188.387 159.610 1.00  39.51 0 A 1
ATOM   4019 C C   . ASN . . 891 ? 170.512 187.452 160.804 1.00  39.51 0 A 1
ATOM   4020 O O   . ASN . . 891 ? 169.408 187.005 161.126 1.00  39.51 0 A 1
ATOM   4021 C CB  . ASN . . 891 ? 170.155 187.646 158.349 1.00  39.51 0 A 1
ATOM   4022 C CG  . ASN . . 891 ? 169.840 188.585 157.205 1.00  39.51 0 A 1
ATOM   4023 N ND2 . ASN . . 891 ? 170.130 188.147 155.982 1.00  39.51 0 A 1
ATOM   4024 O OD1 . ASN . . 891 ? 169.340 189.688 157.414 1.00  39.51 0 A 1
ATOM   4025 N N   . LEU . . 892 ? 171.626 187.148 161.467 1.00  33.70 0 A 1
ATOM   4026 C CA  . LEU . . 892 ? 171.586 186.314 162.658 1.00  33.70 0 A 1
ATOM   4027 C C   . LEU . . 892 ? 171.238 187.108 163.907 1.00  33.70 0 A 1
ATOM   4028 O O   . LEU . . 892 ? 170.777 186.522 164.891 1.00  33.70 0 A 1
ATOM   4029 C CB  . LEU . . 892 ? 172.929 185.609 162.844 1.00  33.70 0 A 1
ATOM   4030 C CG  . LEU . . 892 ? 173.349 184.595 161.785 1.00  33.70 0 A 1
ATOM   4031 C CD1 . LEU . . 892 ? 174.759 184.108 162.049 1.00  33.70 0 A 1
ATOM   4032 C CD2 . LEU . . 892 ? 172.375 183.433 161.741 1.00  33.70 0 A 1
ATOM   4033 N N   . HIS . . 893 ? 171.456 188.424 163.894 1.00  30.26 0 A 1
ATOM   4034 C CA  . HIS . . 893 ? 171.016 189.261 165.002 1.00  30.26 0 A 1
ATOM   4035 C C   . HIS . . 893 ? 169.501 189.309 165.091 1.00  30.26 0 A 1
ATOM   4036 O O   . HIS . . 893 ? 168.951 189.511 166.177 1.00  30.26 0 A 1
ATOM   4037 C CB  . HIS . . 893 ? 171.572 190.674 164.852 1.00  30.26 0 A 1
ATOM   4038 C CG  . HIS . . 893 ? 173.055 190.763 165.005 1.00  30.26 0 A 1
ATOM   4039 C CD2 . HIS . . 893 ? 174.046 190.757 164.086 1.00  30.26 0 A 1
ATOM   4040 N ND1 . HIS . . 893 ? 173.669 190.883 166.231 1.00  30.26 0 A 1
ATOM   4041 C CE1 . HIS . . 893 ? 174.977 190.943 166.061 1.00  30.26 0 A 1
ATOM   4042 N NE2 . HIS . . 893 ? 175.231 190.869 164.768 1.00  30.26 0 A 1
ATOM   4043 N N   . ARG . . 894 ? 168.815 189.145 163.962 1.00  28.73 0 A 1
ATOM   4044 C CA  . ARG . . 894 ? 167.361 189.098 163.977 1.00  28.73 0 A 1
ATOM   4045 C C   . ARG . . 894 ? 166.855 187.813 164.609 1.00  28.73 0 A 1
ATOM   4046 O O   . ARG . . 894 ? 165.809 187.818 165.263 1.00  28.73 0 A 1
ATOM   4047 C CB  . ARG . . 894 ? 166.824 189.237 162.556 1.00  28.73 0 A 1
ATOM   4048 C CG  . ARG . . 894 ? 167.543 190.281 161.736 1.00  28.73 0 A 1
ATOM   4049 C CD  . ARG . . 894 ? 166.650 190.833 160.646 1.00  28.73 0 A 1
ATOM   4050 N NE  . ARG . . 894 ? 165.561 191.628 161.198 1.00  28.73 0 A 1
ATOM   4051 C CZ  . ARG . . 894 ? 164.634 192.237 160.467 1.00  28.73 0 A 1
ATOM   4052 N NH1 . ARG . . 894 ? 164.663 192.144 159.147 1.00  28.73 1 A 1
ATOM   4053 N NH2 . ARG . . 894 ? 163.678 192.941 161.061 1.00  28.73 0 A 1
ATOM   4054 N N   . GLY . . 895 ? 167.596 186.720 164.448 1.00  29.35 0 A 1
ATOM   4055 C CA  . GLY . . 895 ? 167.179 185.411 164.886 1.00  29.35 0 A 1
ATOM   4056 C C   . GLY . . 895 ? 165.815 185.070 164.327 1.00  29.35 0 A 1
ATOM   4057 O O   . GLY . . 895 ? 165.464 185.412 163.194 1.00  29.35 0 A 1
ATOM   4058 N N   . ALA . . 896 ? 165.033 184.375 165.137 1.00  28.33 0 A 1
ATOM   4059 C CA  . ALA . . 896 ? 163.615 184.285 164.855 1.00  28.33 0 A 1
ATOM   4060 C C   . ALA . . 896 ? 162.941 185.591 165.263 1.00  28.33 0 A 1
ATOM   4061 O O   . ALA . . 896 ? 163.500 186.392 166.014 1.00  28.33 0 A 1
ATOM   4062 C CB  . ALA . . 896 ? 162.996 183.099 165.588 1.00  28.33 0 A 1
ATOM   4063 N N   . HIS . . 897 ? 161.750 185.820 164.720 1.00  27.96 0 A 1
ATOM   4064 C CA  . HIS . . 897 ? 160.876 186.943 165.051 1.00  27.96 0 A 1
ATOM   4065 C C   . HIS . . 897 ? 161.467 188.306 164.699 1.00  27.96 0 A 1
ATOM   4066 O O   . HIS . . 897 ? 160.926 189.332 165.119 1.00  27.96 0 A 1
ATOM   4067 C CB  . HIS . . 897 ? 160.440 186.907 166.528 1.00  27.96 0 A 1
ATOM   4068 C CG  . HIS . . 897 ? 161.451 187.448 167.494 1.00  27.96 0 A 1
ATOM   4069 C CD2 . HIS . . 897 ? 161.676 188.703 167.947 1.00  27.96 0 A 1
ATOM   4070 N ND1 . HIS . . 897 ? 162.370 186.644 168.129 1.00  27.96 0 A 1
ATOM   4071 C CE1 . HIS . . 897 ? 163.123 187.381 168.925 1.00  27.96 0 A 1
ATOM   4072 N NE2 . HIS . . 897 ? 162.723 188.635 168.831 1.00  27.96 0 A 1
ATOM   4073 N N   . HIS . . 898 ? 162.553 188.346 163.926 1.00  24.16 0 A 1
ATOM   4074 C CA  . HIS . . 898 ? 163.040 189.576 163.297 1.00  24.16 0 A 1
ATOM   4075 C C   . HIS . . 898 ? 163.382 190.653 164.326 1.00  24.16 0 A 1
ATOM   4076 O O   . HIS . . 898 ? 162.918 191.788 164.246 1.00  24.16 0 A 1
ATOM   4077 C CB  . HIS . . 898 ? 162.026 190.101 162.282 1.00  24.16 0 A 1
ATOM   4078 C CG  . HIS . . 898 ? 161.566 189.066 161.307 1.00  24.16 0 A 1
ATOM   4079 C CD2 . HIS . . 898 ? 160.537 188.190 161.360 1.00  24.16 0 A 1
ATOM   4080 N ND1 . HIS . . 898 ? 162.215 188.827 160.117 1.00  24.16 0 A 1
ATOM   4081 C CE1 . HIS . . 898 ? 161.598 187.855 159.472 1.00  24.16 0 A 1
ATOM   4082 N NE2 . HIS . . 898 ? 160.579 187.448 160.206 1.00  24.16 0 A 1
ATOM   4083 N N   . TYR . . 899 ? 164.214 190.287 165.292 1.00  29.28 0 A 1
ATOM   4084 C CA  . TYR . . 899 ? 164.591 191.220 166.341 1.00  29.28 0 A 1
ATOM   4085 C C   . TYR . . 899 ? 165.338 192.413 165.763 1.00  29.28 0 A 1
ATOM   4086 O O   . TYR . . 899 ? 166.231 192.264 164.928 1.00  29.28 0 A 1
ATOM   4087 C CB  . TYR . . 899 ? 165.452 190.514 167.381 1.00  29.28 0 A 1
ATOM   4088 C CG  . TYR . . 899 ? 165.969 191.409 168.480 1.00  29.28 0 A 1
ATOM   4089 C CD1 . TYR . . 899 ? 165.104 192.015 169.374 1.00  29.28 0 A 1
ATOM   4090 C CD2 . TYR . . 899 ? 167.327 191.639 168.628 1.00  29.28 0 A 1
ATOM   4091 C CE1 . TYR . . 899 ? 165.576 192.819 170.385 1.00  29.28 0 A 1
ATOM   4092 C CE2 . TYR . . 899 ? 167.806 192.441 169.636 1.00  29.28 0 A 1
ATOM   4093 C CZ  . TYR . . 899 ? 166.930 193.030 170.509 1.00  29.28 0 A 1
ATOM   4094 O OH  . TYR . . 899 ? 167.415 193.833 171.508 1.00  29.28 0 A 1
ATOM   4095 N N   . THR . . 900 ? 164.955 193.603 166.204 1.00  23.49 0 A 1
ATOM   4096 C CA  . THR . . 900 ? 165.669 194.828 165.886 1.00  23.49 0 A 1
ATOM   4097 C C   . THR . . 900 ? 166.624 195.109 167.033 1.00  23.49 0 A 1
ATOM   4098 O O   . THR . . 900 ? 166.198 195.227 168.184 1.00  23.49 0 A 1
ATOM   4099 C CB  . THR . . 900 ? 164.704 195.992 165.688 1.00  23.49 0 A 1
ATOM   4100 C CG2 . THR . . 900 ? 163.637 195.607 164.715 1.00  23.49 0 A 1
ATOM   4101 O OG1 . THR . . 900 ? 164.093 196.319 166.940 1.00  23.49 0 A 1
ATOM   4102 N N   . GLY . . 901 ? 167.898 195.209 166.727 1.00  22.73 0 A 1
ATOM   4103 C CA  . GLY . . 901 ? 168.900 195.340 167.751 1.00  22.73 0 A 1
ATOM   4104 C C   . GLY . . 901 ? 169.987 194.319 167.557 1.00  22.73 0 A 1
ATOM   4105 O O   . GLY . . 901 ? 170.069 193.648 166.524 1.00  22.73 0 A 1
ATOM   4106 N N   . LEU . . 902 ? 170.851 194.166 168.566 1.00  24.47 0 A 1
ATOM   4107 C CA  . LEU . . 902 ? 172.024 193.264 168.397 1.00  24.47 0 A 1
ATOM   4108 C C   . LEU . . 902 ? 171.942 192.050 169.326 1.00  24.47 0 A 1
ATOM   4109 O O   . LEU . . 902 ? 171.101 192.053 170.240 1.00  24.47 0 A 1
ATOM   4110 C CB  . LEU . . 902 ? 173.307 194.063 168.641 1.00  24.47 0 A 1
ATOM   4111 C CG  . LEU . . 902 ? 173.542 195.228 167.683 1.00  24.47 0 A 1
ATOM   4112 C CD1 . LEU . . 902 ? 174.712 196.082 168.145 1.00  24.47 0 A 1
ATOM   4113 C CD2 . LEU . . 902 ? 173.773 194.728 166.266 1.00  24.47 0 A 1
ATOM   4114 N N   . LEU . . 903 ? 172.802 191.056 169.094 1.00  26.92 0 A 1
ATOM   4115 C CA  . LEU . . 903 ? 172.816 189.821 169.918 1.00  26.92 0 A 1
ATOM   4116 C C   . LEU . . 903 ? 173.375 190.156 171.297 1.00  26.92 0 A 1
ATOM   4117 O O   . LEU . . 903 ? 172.804 189.659 172.273 1.00  26.92 0 A 1
ATOM   4118 C CB  . LEU . . 903 ? 173.719 188.796 169.229 1.00  26.92 0 A 1
ATOM   4119 C CG  . LEU . . 903 ? 173.251 188.290 167.869 1.00  26.92 0 A 1
ATOM   4120 C CD1 . LEU . . 903 ? 174.300 187.398 167.231 1.00  26.92 0 A 1
ATOM   4121 C CD2 . LEU . . 903 ? 171.933 187.553 168.005 1.00  26.92 0 A 1
ATOM   4122 N N   . LYS . . 904 ? 174.452 190.951 171.358 1.00  26.37 0 A 1
ATOM   4123 C CA  . LYS . . 904 ? 175.116 191.292 172.646 1.00  26.37 0 A 1
ATOM   4124 C C   . LYS . . 904 ? 175.376 190.003 173.428 1.00  26.37 0 A 1
ATOM   4125 O O   . LYS . . 904 ? 175.091 189.987 174.636 1.00  26.37 0 A 1
ATOM   4126 C CB  . LYS . . 904 ? 174.283 192.294 173.453 1.00  26.37 0 A 1
ATOM   4127 C CG  . LYS . . 904 ? 174.158 193.685 172.847 1.00  26.37 0 A 1
ATOM   4128 C CD  . LYS . . 904 ? 173.305 194.614 173.683 1.00  26.37 0 A 1
ATOM   4129 C CE  . LYS . . 904 ? 173.192 196.008 173.104 1.00  26.37 0 A 1
ATOM   4130 N NZ  . LYS . . 904 ? 172.329 196.877 173.938 1.00  26.37 1 A 1
ATOM   4131 N N   . LEU . . 905 ? 175.917 188.977 172.765 1.00  27.34 0 A 1
ATOM   4132 C CA  . LEU . . 905 ? 176.107 187.661 173.429 1.00  27.34 0 A 1
ATOM   4133 C C   . LEU . . 905 ? 177.067 187.794 174.612 1.00  27.34 0 A 1
ATOM   4134 O O   . LEU . . 905 ? 176.775 187.188 175.641 1.00  27.34 0 A 1
ATOM   4135 C CB  . LEU . . 905 ? 176.605 186.632 172.411 1.00  27.34 0 A 1
ATOM   4136 C CG  . LEU . . 905 ? 175.536 186.108 171.455 1.00  27.34 0 A 1
ATOM   4137 C CD1 . LEU . . 905 ? 176.105 185.048 170.526 1.00  27.34 0 A 1
ATOM   4138 C CD2 . LEU . . 905 ? 174.343 185.563 172.223 1.00  27.34 0 A 1
ATOM   4139 N N   . GLN . . 906 ? 178.154 188.558 174.478 1.00  25.92 0 A 1
ATOM   4140 C CA  . GLN . . 906 ? 179.104 188.613 175.581 1.00  25.92 0 A 1
ATOM   4141 C C   . GLN . . 906 ? 178.456 189.181 176.832 1.00  25.92 0 A 1
ATOM   4142 O O   . GLN . . 906 ? 178.614 188.636 177.926 1.00  25.92 0 A 1
ATOM   4143 C CB  . GLN . . 906 ? 180.327 189.439 175.200 1.00  25.92 0 A 1
ATOM   4144 C CG  . GLN . . 906 ? 181.474 189.262 176.166 1.00  25.92 0 A 1
ATOM   4145 C CD  . GLN . . 906 ? 182.356 190.474 176.229 1.00  25.92 0 A 1
ATOM   4146 N NE2 . GLN . . 906 ? 182.861 190.771 177.408 1.00  25.92 0 A 1
ATOM   4147 O OE1 . GLN . . 906 ? 182.581 191.141 175.228 1.00  25.92 0 A 1
ATOM   4148 N N   . GLU . . 907 ? 177.721 190.282 176.689 1.00  28.48 0 A 1
ATOM   4149 C CA  . GLU . . 907 ? 177.069 190.876 177.849 1.00  28.48 0 A 1
ATOM   4150 C C   . GLU . . 907 ? 176.015 189.943 178.426 1.00  28.48 0 A 1
ATOM   4151 O O   . GLU . . 907 ? 175.879 189.839 179.647 1.00  28.48 0 A 1
ATOM   4152 C CB  . GLU . . 907 ? 176.458 192.227 177.480 1.00  28.48 0 A 1
ATOM   4153 C CG  . GLU . . 907 ? 177.488 193.298 177.138 1.00  28.48 0 A 1
ATOM   4154 C CD  . GLU . . 907 ? 176.862 194.617 176.703 1.00  28.48 0 A 1
ATOM   4155 O OE1 . GLU . . 907 ? 175.632 194.647 176.482 1.00  28.48 0 A 1
ATOM   4156 O OE2 . GLU . . 907 ? 177.591 195.626 176.585 1.00  28.48 -1 A 1
ATOM   4157 N N   . ARG . . 908 ? 175.284 189.234 177.566 1.00  25.59 0 A 1
ATOM   4158 C CA  . ARG . . 908 ? 174.267 188.310 178.052 1.00  25.59 0 A 1
ATOM   4159 C C   . ARG . . 908 ? 174.892 187.127 178.770 1.00  25.59 0 A 1
ATOM   4160 O O   . ARG . . 908 ? 174.417 186.723 179.833 1.00  25.59 0 A 1
ATOM   4161 C CB  . ARG . . 908 ? 173.392 187.828 176.900 1.00  25.59 0 A 1
ATOM   4162 C CG  . ARG . . 908 ? 172.295 188.795 176.528 1.00  25.59 0 A 1
ATOM   4163 C CD  . ARG . . 908 ? 171.840 188.589 175.106 1.00  25.59 0 A 1
ATOM   4164 N NE  . ARG . . 908 ? 170.931 187.459 174.991 1.00  25.59 0 A 1
ATOM   4165 C CZ  . ARG . . 908 ? 170.546 186.930 173.837 1.00  25.59 0 A 1
ATOM   4166 N NH1 . ARG . . 908 ? 170.995 187.425 172.696 1.00  25.59 1 A 1
ATOM   4167 N NH2 . ARG . . 908 ? 169.712 185.904 173.826 1.00  25.59 0 A 1
ATOM   4168 N N   . VAL . . 909 ? 175.963 186.565 178.217 1.00  23.21 0 A 1
ATOM   4169 C CA  . VAL . . 909 ? 176.633 185.449 178.873 1.00  23.21 0 A 1
ATOM   4170 C C   . VAL . . 909 ? 177.239 185.896 180.195 1.00  23.21 0 A 1
ATOM   4171 O O   . VAL . . 909 ? 177.148 185.192 181.205 1.00  23.21 0 A 1
ATOM   4172 C CB  . VAL . . 909 ? 177.689 184.843 177.933 1.00  23.21 0 A 1
ATOM   4173 C CG1 . VAL . . 909 ? 178.474 183.768 178.642 1.00  23.21 0 A 1
ATOM   4174 C CG2 . VAL . . 909 ? 177.026 184.286 176.690 1.00  23.21 0 A 1
ATOM   4175 N N   . LEU . . 910 ? 177.842 187.083 180.219 1.00  24.62 0 A 1
ATOM   4176 C CA  . LEU . . 910 ? 178.555 187.525 181.407 1.00  24.62 0 A 1
ATOM   4177 C C   . LEU . . 910 ? 177.594 187.909 182.525 1.00  24.62 0 A 1
ATOM   4178 O O   . LEU . . 910 ? 177.803 187.532 183.682 1.00  24.62 0 A 1
ATOM   4179 C CB  . LEU . . 910 ? 179.476 188.692 181.046 1.00  24.62 0 A 1
ATOM   4180 C CG  . LEU . . 910 ? 180.681 189.024 181.927 1.00  24.62 0 A 1
ATOM   4181 C CD1 . LEU . . 910 ? 180.307 189.951 183.066 1.00  24.62 0 A 1
ATOM   4182 C CD2 . LEU . . 910 ? 181.313 187.751 182.455 1.00  24.62 0 A 1
ATOM   4183 N N   . ASN . . 911 ? 176.527 188.637 182.203 1.00  24.44 0 A 1
ATOM   4184 C CA  . ASN . . 911 ? 175.631 189.173 183.215 1.00  24.44 0 A 1
ATOM   4185 C C   . ASN . . 911 ? 174.403 188.309 183.453 1.00  24.44 0 A 1
ATOM   4186 O O   . ASN . . 911 ? 174.030 188.087 184.606 1.00  24.44 0 A 1
ATOM   4187 C CB  . ASN . . 911 ? 175.193 190.584 182.820 1.00  24.44 0 A 1
ATOM   4188 C CG  . ASN . . 911 ? 176.343 191.565 182.818 1.00  24.44 0 A 1
ATOM   4189 N ND2 . ASN . . 911 ? 177.011 191.691 181.681 1.00  24.44 0 A 1
ATOM   4190 O OD1 . ASN . . 911 ? 176.634 192.194 183.831 1.00  24.44 0 A 1
ATOM   4191 N N   . ASN . . 912 ? 173.759 187.823 182.394 1.00  25.25 0 A 1
ATOM   4192 C CA  . ASN . . 912 ? 172.546 187.035 182.542 1.00  25.25 0 A 1
ATOM   4193 C C   . ASN . . 912 ? 172.816 185.586 182.907 1.00  25.25 0 A 1
ATOM   4194 O O   . ASN . . 912 ? 171.902 184.907 183.375 1.00  25.25 0 A 1
ATOM   4195 C CB  . ASN . . 912 ? 171.725 187.062 181.254 1.00  25.25 0 A 1
ATOM   4196 C CG  . ASN . . 912 ? 171.257 188.447 180.884 1.00  25.25 0 A 1
ATOM   4197 N ND2 . ASN . . 912 ? 170.822 188.617 179.645 1.00  25.25 0 A 1
ATOM   4198 O OD1 . ASN . . 912 ? 171.293 189.360 181.706 1.00  25.25 0 A 1
ATOM   4199 N N   . VAL . . 913 ? 174.029 185.085 182.701 1.00  21.70 0 A 1
ATOM   4200 C CA  . VAL . . 913 ? 174.280 183.681 182.992 1.00  21.70 0 A 1
ATOM   4201 C C   . VAL . . 913 ? 175.315 183.537 184.095 1.00  21.70 0 A 1
ATOM   4202 O O   . VAL . . 913 ? 175.007 183.043 185.181 1.00  21.70 0 A 1
ATOM   4203 C CB  . VAL . . 913 ? 174.727 182.916 181.737 1.00  21.70 0 A 1
ATOM   4204 C CG1 . VAL . . 913 ? 174.905 181.454 182.068 1.00  21.70 0 A 1
ATOM   4205 C CG2 . VAL . . 913 ? 173.722 183.097 180.616 1.00  21.70 0 A 1
ATOM   4206 N N   . VAL . . 914 ? 176.541 183.986 183.836 1.00  21.38 0 A 1
ATOM   4207 C CA  . VAL . . 914 ? 177.644 183.678 184.740 1.00  21.38 0 A 1
ATOM   4208 C C   . VAL . . 914 ? 177.487 184.427 186.056 1.00  21.38 0 A 1
ATOM   4209 O O   . VAL . . 914 ? 177.584 183.841 187.138 1.00  21.38 0 A 1
ATOM   4210 C CB  . VAL . . 914 ? 178.992 183.990 184.070 1.00  21.38 0 A 1
ATOM   4211 C CG1 . VAL . . 914 ? 180.124 183.758 185.042 1.00  21.38 0 A 1
ATOM   4212 C CG2 . VAL . . 914 ? 179.169 183.136 182.838 1.00  21.38 0 A 1
ATOM   4213 N N   . ILE . . 915 ? 177.245 185.733 185.985 1.00  22.56 0 A 1
ATOM   4214 C CA  . ILE . . 915 ? 177.084 186.504 187.209 1.00  22.56 0 A 1
ATOM   4215 C C   . ILE . . 915 ? 175.704 186.277 187.808 1.00  22.56 0 A 1
ATOM   4216 O O   . ILE . . 915 ? 175.529 186.370 189.027 1.00  22.56 0 A 1
ATOM   4217 C CB  . ILE . . 915 ? 177.371 187.990 186.929 1.00  22.56 0 A 1
ATOM   4218 C CG1 . ILE . . 915 ? 178.855 188.174 186.629 1.00  22.56 0 A 1
ATOM   4219 C CG2 . ILE . . 915 ? 176.982 188.856 188.101 1.00  22.56 0 A 1
ATOM   4220 C CD1 . ILE . . 915 ? 179.287 189.594 186.538 1.00  22.56 0 A 1
ATOM   4221 N N   . HIS . . 916 ? 174.713 185.950 186.982 1.00  21.76 0 A 1
ATOM   4222 C CA  . HIS . . 916 ? 173.402 185.613 187.523 1.00  21.76 0 A 1
ATOM   4223 C C   . HIS . . 916 ? 173.445 184.312 188.312 1.00  21.76 0 A 1
ATOM   4224 O O   . HIS . . 916 ? 172.857 184.220 189.393 1.00  21.76 0 A 1
ATOM   4225 C CB  . HIS . . 916 ? 172.379 185.523 186.399 1.00  21.76 0 A 1
ATOM   4226 C CG  . HIS . . 916 ? 171.149 184.762 186.774 1.00  21.76 0 A 1
ATOM   4227 C CD2 . HIS . . 916 ? 170.676 183.570 186.347 1.00  21.76 0 A 1
ATOM   4228 N ND1 . HIS . . 916 ? 170.252 185.217 187.714 1.00  21.76 0 A 1
ATOM   4229 C CE1 . HIS . . 916 ? 169.273 184.340 187.845 1.00  21.76 0 A 1
ATOM   4230 N NE2 . HIS . . 916 ? 169.507 183.331 187.025 1.00  21.76 0 A 1
ATOM   4231 N N   . LEU . . 917 ? 174.136 183.296 187.796 1.00  22.19 0 A 1
ATOM   4232 C CA  . LEU . . 917 ? 174.244 182.043 188.533 1.00  22.19 0 A 1
ATOM   4233 C C   . LEU . . 917 ? 175.190 182.132 189.715 1.00  22.19 0 A 1
ATOM   4234 O O   . LEU . . 917 ? 175.319 181.151 190.448 1.00  22.19 0 A 1
ATOM   4235 C CB  . LEU . . 917 ? 174.669 180.910 187.600 1.00  22.19 0 A 1
ATOM   4236 C CG  . LEU . . 917 ? 173.610 180.575 186.548 1.00  22.19 0 A 1
ATOM   4237 C CD1 . LEU . . 917 ? 174.084 179.478 185.622 1.00  22.19 0 A 1
ATOM   4238 C CD2 . LEU . . 917 ? 172.296 180.196 187.207 1.00  22.19 0 A 1
ATOM   4239 N N   . LEU . . 918 ? 175.855 183.271 189.921 1.00  24.63 0 A 1
ATOM   4240 C CA  . LEU . . 918 ? 176.496 183.523 191.202 1.00  24.63 0 A 1
ATOM   4241 C C   . LEU . . 918 ? 175.473 183.669 192.314 1.00  24.63 0 A 1
ATOM   4242 O O   . LEU . . 918 ? 175.811 183.478 193.483 1.00  24.63 0 A 1
ATOM   4243 C CB  . LEU . . 918 ? 177.354 184.784 191.135 1.00  24.63 0 A 1
ATOM   4244 C CG  . LEU . . 918 ? 178.750 184.690 190.531 1.00  24.63 0 A 1
ATOM   4245 C CD1 . LEU . . 918 ? 179.450 186.018 190.690 1.00  24.63 0 A 1
ATOM   4246 C CD2 . LEU . . 918 ? 179.535 183.576 191.183 1.00  24.63 0 A 1
ATOM   4247 N N   . GLY . . 919 ? 174.239 184.015 191.972 1.00  26.25 0 A 1
ATOM   4248 C CA  . GLY . . 919 ? 173.132 184.084 192.892 1.00  26.25 0 A 1
ATOM   4249 C C   . GLY . . 919 ? 172.364 182.800 193.045 1.00  26.25 0 A 1
ATOM   4250 O O   . GLY . . 919 ? 171.349 182.778 193.743 1.00  26.25 0 A 1
ATOM   4251 N N   . ASP . . 920 ? 172.816 181.727 192.403 1.00  30.34 0 A 1
ATOM   4252 C CA  . ASP . . 920 ? 172.140 180.444 192.502 1.00  30.34 0 A 1
ATOM   4253 C C   . ASP . . 920 ? 172.106 179.963 193.947 1.00  30.34 0 A 1
ATOM   4254 O O   . ASP . . 920 ? 173.021 180.214 194.732 1.00  30.34 0 A 1
ATOM   4255 C CB  . ASP . . 920 ? 172.837 179.412 191.621 1.00  30.34 0 A 1
ATOM   4256 C CG  . ASP . . 920 ? 171.905 178.309 191.168 1.00  30.34 0 A 1
ATOM   4257 O OD1 . ASP . . 920 ? 171.525 177.467 192.005 1.00  30.34 0 A 1
ATOM   4258 O OD2 . ASP . . 920 ? 171.546 178.285 189.975 1.00  30.34 -1 A 1
ATOM   4259 N N   . GLU . . 921 ? 171.027 179.271 194.298 1.00  35.90 0 A 1
ATOM   4260 C CA  . GLU . . 921 ? 170.864 178.779 195.658 1.00  35.90 0 A 1
ATOM   4261 C C   . GLU . . 921 ? 171.702 177.545 195.948 1.00  35.90 0 A 1
ATOM   4262 O O   . GLU . . 921 ? 171.858 177.184 197.118 1.00  35.90 0 A 1
ATOM   4263 C CB  . GLU . . 921 ? 169.390 178.476 195.930 1.00  35.90 0 A 1
ATOM   4264 C CG  . GLU . . 921 ? 168.538 179.718 196.132 1.00  35.90 0 A 1
ATOM   4265 C CD  . GLU . . 921 ? 168.917 180.502 197.376 1.00  35.90 0 A 1
ATOM   4266 O OE1 . GLU . . 921 ? 169.572 179.930 198.270 1.00  35.90 0 A 1
ATOM   4267 O OE2 . GLU . . 921 ? 168.555 181.695 197.461 1.00  35.90 -1 A 1
ATOM   4268 N N   . ASP . . 922 ? 172.248 176.899 194.924 1.00  31.42 0 A 1
ATOM   4269 C CA  . ASP . . 922 ? 173.094 175.732 195.121 1.00  31.42 0 A 1
ATOM   4270 C C   . ASP . . 922 ? 174.552 176.167 195.180 1.00  31.42 0 A 1
ATOM   4271 O O   . ASP . . 922 ? 175.043 176.772 194.220 1.00  31.42 0 A 1
ATOM   4272 C CB  . ASP . . 922 ? 172.889 174.733 193.997 1.00  31.42 0 A 1
ATOM   4273 C CG  . ASP . . 922 ? 173.439 173.364 194.325 1.00  31.42 0 A 1
ATOM   4274 O OD1 . ASP . . 922 ? 174.017 173.188 195.418 1.00  31.42 0 A 1
ATOM   4275 O OD2 . ASP . . 922 ? 173.294 172.457 193.487 1.00  31.42 -1 A 1
ATOM   4276 N N   . PRO . . 923 ? 175.267 175.906 196.275 1.00  28.92 0 A 1
ATOM   4277 C CA  . PRO . . 923 ? 176.685 176.298 196.333 1.00  28.92 0 A 1
ATOM   4278 C C   . PRO . . 923 ? 177.537 175.689 195.233 1.00  28.92 0 A 1
ATOM   4279 O O   . PRO . . 923 ? 178.524 176.309 194.816 1.00  28.92 0 A 1
ATOM   4280 C CB  . PRO . . 923 ? 177.125 175.816 197.724 1.00  28.92 0 A 1
ATOM   4281 C CG  . PRO . . 923 ? 176.009 174.946 198.226 1.00  28.92 0 A 1
ATOM   4282 C CD  . PRO . . 923 ? 174.771 175.438 197.575 1.00  28.92 0 A 1
ATOM   4283 N N   . ARG . . 924 ? 177.187 174.501 194.739 1.00  29.93 0 A 1
ATOM   4284 C CA  . ARG . . 924 ? 177.964 173.894 193.663 1.00  29.93 0 A 1
ATOM   4285 C C   . ARG . . 924 ? 177.853 174.706 192.377 1.00  29.93 0 A 1
ATOM   4286 O O   . ARG . . 924 ? 178.857 174.944 191.690 1.00  29.93 0 A 1
ATOM   4287 C CB  . ARG . . 924 ? 177.506 172.454 193.444 1.00  29.93 0 A 1
ATOM   4288 C CG  . ARG . . 924 ? 177.412 171.642 194.729 1.00  29.93 0 A 1
ATOM   4289 C CD  . ARG . . 924 ? 176.955 170.215 194.467 1.00  29.93 0 A 1
ATOM   4290 N NE  . ARG . . 924 ? 175.630 170.166 193.856 1.00  29.93 0 A 1
ATOM   4291 C CZ  . ARG . . 924 ? 174.545 169.694 194.458 1.00  29.93 0 A 1
ATOM   4292 N NH1 . ARG . . 924 ? 174.623 169.224 195.693 1.00  29.93 1 A 1
ATOM   4293 N NH2 . ARG . . 924 ? 173.380 169.691 193.826 1.00  29.93 0 A 1
ATOM   4294 N N   . VAL . . 925 ? 176.643 175.163 192.050 1.00  26.53 0 A 1
ATOM   4295 C CA  . VAL . . 925 ? 176.459 175.999 190.868 1.00  26.53 0 A 1
ATOM   4296 C C   . VAL . . 925 ? 177.198 177.319 191.033 1.00  26.53 0 A 1
ATOM   4297 O O   . VAL . . 925 ? 177.807 177.825 190.086 1.00  26.53 0 A 1
ATOM   4298 C CB  . VAL . . 925 ? 174.961 176.217 190.594 1.00  26.53 0 A 1
ATOM   4299 C CG1 . VAL . . 925 ? 174.766 177.115 189.390 1.00  26.53 0 A 1
ATOM   4300 C CG2 . VAL . . 925 ? 174.266 174.893 190.386 1.00  26.53 0 A 1
ATOM   4301 N N   . ARG . . 926 ? 177.155 177.895 192.234 1.00  27.37 0 A 1
ATOM   4302 C CA  . ARG . . 926 ? 177.869 179.140 192.503 1.00  27.37 0 A 1
ATOM   4303 C C   . ARG . . 926 ? 179.365 178.975 192.281 1.00  27.37 0 A 1
ATOM   4304 O O   . ARG . . 926 ? 180.015 179.835 191.674 1.00  27.37 0 A 1
ATOM   4305 C CB  . ARG . . 926 ? 177.597 179.594 193.934 1.00  27.37 0 A 1
ATOM   4306 C CG  . ARG . . 926 ? 176.171 179.972 194.209 1.00  27.37 0 A 1
ATOM   4307 C CD  . ARG . . 926 ? 176.091 181.003 195.304 1.00  27.37 0 A 1
ATOM   4308 N NE  . ARG . . 926 ? 176.621 180.519 196.571 1.00  27.37 0 A 1
ATOM   4309 C CZ  . ARG . . 926 ? 175.888 179.931 197.506 1.00  27.37 0 A 1
ATOM   4310 N NH1 . ARG . . 926 ? 174.593 179.749 197.316 1.00  27.37 1 A 1
ATOM   4311 N NH2 . ARG . . 926 ? 176.453 179.524 198.632 1.00  27.37 0 A 1
ATOM   4312 N N   . HIS . . 927 ? 179.933 177.881 192.790 1.00  26.19 0 A 1
ATOM   4313 C CA  . HIS . . 927 ? 181.364 177.656 192.631 1.00  26.19 0 A 1
ATOM   4314 C C   . HIS . . 927 ? 181.734 177.469 191.165 1.00  26.19 0 A 1
ATOM   4315 O O   . HIS . . 927 ? 182.749 178.006 190.697 1.00  26.19 0 A 1
ATOM   4316 C CB  . HIS . . 927 ? 181.799 176.448 193.454 1.00  26.19 0 A 1
ATOM   4317 C CG  . HIS . . 927 ? 183.220 176.050 193.220 1.00  26.19 0 A 1
ATOM   4318 C CD2 . HIS . . 927 ? 183.756 175.023 192.520 1.00  26.19 0 A 1
ATOM   4319 N ND1 . HIS . . 927 ? 184.283 176.772 193.717 1.00  26.19 0 A 1
ATOM   4320 C CE1 . HIS . . 927 ? 185.414 176.198 193.346 1.00  26.19 0 A 1
ATOM   4321 N NE2 . HIS . . 927 ? 185.121 175.135 192.620 1.00  26.19 0 A 1
ATOM   4322 N N   . VAL . . 928 ? 180.925 176.712 190.423 1.00  24.46 0 A 1
ATOM   4323 C CA  . VAL . . 928 ? 181.187 176.547 188.997 1.00  24.46 0 A 1
ATOM   4324 C C   . VAL . . 928 ? 181.091 177.888 188.278 1.00  24.46 0 A 1
ATOM   4325 O O   . VAL . . 928 ? 181.873 178.176 187.363 1.00  24.46 0 A 1
ATOM   4326 C CB  . VAL . . 928 ? 180.233 175.502 188.389 1.00  24.46 0 A 1
ATOM   4327 C CG1 . VAL . . 928 ? 180.370 175.467 186.879 1.00  24.46 0 A 1
ATOM   4328 C CG2 . VAL . . 928 ? 180.518 174.139 188.967 1.00  24.46 0 A 1
ATOM   4329 N N   . ALA . . 929 ? 180.146 178.736 188.688 1.00  23.22 0 A 1
ATOM   4330 C CA  . ALA . . 929 ? 179.991 180.039 188.051 1.00  23.22 0 A 1
ATOM   4331 C C   . ALA . . 929 ? 181.203 180.924 188.303 1.00  23.22 0 A 1
ATOM   4332 O O   . ALA . . 929 ? 181.654 181.641 187.403 1.00  23.22 0 A 1
ATOM   4333 C CB  . ALA . . 929 ? 178.717 180.719 188.547 1.00  23.22 0 A 1
ATOM   4334 N N   . ALA . . 930 ? 181.752 180.874 189.516 1.00  22.71 0 A 1
ATOM   4335 C CA  . ALA . . 930 ? 182.958 181.643 189.808 1.00  22.71 0 A 1
ATOM   4336 C C   . ALA . . 930 ? 184.145 181.147 188.987 1.00  22.71 0 A 1
ATOM   4337 O O   . ALA . . 930 ? 184.919 181.950 188.444 1.00  22.71 0 A 1
ATOM   4338 C CB  . ALA . . 930 ? 183.268 181.574 191.301 1.00  22.71 0 A 1
ATOM   4339 N N   . ALA . . 931 ? 184.301 179.825 188.880 1.00  22.71 0 A 1
ATOM   4340 C CA  . ALA . . 931 ? 185.379 179.281 188.061 1.00  22.71 0 A 1
ATOM   4341 C C   . ALA . . 931 ? 185.238 179.703 186.604 1.00  22.71 0 A 1
ATOM   4342 O O   . ALA . . 931 ? 186.228 180.045 185.942 1.00  22.71 0 A 1
ATOM   4343 C CB  . ALA . . 931 ? 185.407 177.759 188.175 1.00  22.71 0 A 1
ATOM   4344 N N   . SER . . 932 ? 184.009 179.686 186.086 1.00  24.08 0 A 1
ATOM   4345 C CA  . SER . . 932 ? 183.786 180.069 184.699 1.00  24.08 0 A 1
ATOM   4346 C C   . SER . . 932 ? 184.043 181.552 184.489 1.00  24.08 0 A 1
ATOM   4347 O O   . SER . . 932 ? 184.542 181.955 183.436 1.00  24.08 0 A 1
ATOM   4348 C CB  . SER . . 932 ? 182.368 179.699 184.279 1.00  24.08 0 A 1
ATOM   4349 O OG  . SER . . 932 ? 182.199 178.296 184.296 1.00  24.08 0 A 1
ATOM   4350 N N   . LEU . . 933 ? 183.711 182.377 185.480 1.00  23.64 0 A 1
ATOM   4351 C CA  . LEU . . 933 ? 184.038 183.796 185.408 1.00  23.64 0 A 1
ATOM   4352 C C   . LEU . . 933 ? 185.542 183.999 185.299 1.00  23.64 0 A 1
ATOM   4353 O O   . LEU . . 933 ? 186.022 184.788 184.471 1.00  23.64 0 A 1
ATOM   4354 C CB  . LEU . . 933 ? 183.478 184.511 186.635 1.00  23.64 0 A 1
ATOM   4355 C CG  . LEU . . 933 ? 183.619 186.023 186.735 1.00  23.64 0 A 1
ATOM   4356 C CD1 . LEU . . 933 ? 182.877 186.701 185.608 1.00  23.64 0 A 1
ATOM   4357 C CD2 . LEU . . 933 ? 183.103 186.493 188.080 1.00  23.64 0 A 1
ATOM   4358 N N   . ILE . . 934 ? 186.303 183.274 186.119 1.00  22.86 0 A 1
ATOM   4359 C CA  . ILE . . 934 ? 187.760 183.378 186.064 1.00  22.86 0 A 1
ATOM   4360 C C   . ILE . . 934 ? 188.278 182.975 184.692 1.00  22.86 0 A 1
ATOM   4361 O O   . ILE . . 934 ? 189.152 183.638 184.124 1.00  22.86 0 A 1
ATOM   4362 C CB  . ILE . . 934 ? 188.400 182.531 187.173 1.00  22.86 0 A 1
ATOM   4363 C CG1 . ILE . . 934 ? 188.045 183.107 188.536 1.00  22.86 0 A 1
ATOM   4364 C CG2 . ILE . . 934 ? 189.906 182.446 186.981 1.00  22.86 0 A 1
ATOM   4365 C CD1 . ILE . . 934 ? 188.408 182.200 189.658 1.00  22.86 0 A 1
ATOM   4366 N N   . ARG . . 935 ? 187.756 181.879 184.141 1.00  24.40 0 A 1
ATOM   4367 C CA  . ARG . . 935 ? 188.208 181.456 182.821 1.00  24.40 0 A 1
ATOM   4368 C C   . ARG . . 935 ? 187.809 182.449 181.740 1.00  24.40 0 A 1
ATOM   4369 O O   . ARG . . 935 ? 188.521 182.600 180.744 1.00  24.40 0 A 1
ATOM   4370 C CB  . ARG . . 935 ? 187.654 180.076 182.488 1.00  24.40 0 A 1
ATOM   4371 C CG  . ARG . . 935 ? 188.209 178.972 183.342 1.00  24.40 0 A 1
ATOM   4372 C CD  . ARG . . 935 ? 187.486 177.679 183.071 1.00  24.40 0 A 1
ATOM   4373 N NE  . ARG . . 935 ? 188.248 176.811 182.186 1.00  24.40 0 A 1
ATOM   4374 C CZ  . ARG . . 935 ? 187.796 175.659 181.706 1.00  24.40 0 A 1
ATOM   4375 N NH1 . ARG . . 935 ? 186.579 175.243 182.025 1.00  24.40 1 A 1
ATOM   4376 N NH2 . ARG . . 935 ? 188.558 174.927 180.906 1.00  24.40 0 A 1
ATOM   4377 N N   . LEU . . 936 ? 186.680 183.130 181.918 1.00  24.42 0 A 1
ATOM   4378 C CA  . LEU . . 936 ? 186.194 184.056 180.909 1.00  24.42 0 A 1
ATOM   4379 C C   . LEU . . 936 ? 186.978 185.358 180.889 1.00  24.42 0 A 1
ATOM   4380 O O   . LEU . . 936 ? 187.135 185.951 179.820 1.00  24.42 0 A 1
ATOM   4381 C CB  . LEU . . 936 ? 184.715 184.355 181.143 1.00  24.42 0 A 1
ATOM   4382 C CG  . LEU . . 936 ? 183.722 183.434 180.440 1.00  24.42 0 A 1
ATOM   4383 C CD1 . LEU . . 936 ? 182.328 183.689 180.967 1.00  24.42 0 A 1
ATOM   4384 C CD2 . LEU . . 936 ? 183.779 183.640 178.948 1.00  24.42 0 A 1
ATOM   4385 N N   . VAL . . 937 ? 187.461 185.818 182.048 1.00  22.08 0 A 1
ATOM   4386 C CA  . VAL . . 937 ? 188.109 187.132 182.113 1.00  22.08 0 A 1
ATOM   4387 C C   . VAL . . 937 ? 189.168 187.334 181.028 1.00  22.08 0 A 1
ATOM   4388 O O   . VAL . . 937 ? 189.125 188.365 180.344 1.00  22.08 0 A 1
ATOM   4389 C CB  . VAL . . 937 ? 188.651 187.388 183.529 1.00  22.08 0 A 1
ATOM   4390 C CG1 . VAL . . 937 ? 189.586 188.583 183.528 1.00  22.08 0 A 1
ATOM   4391 C CG2 . VAL . . 937 ? 187.511 187.624 184.482 1.00  22.08 0 A 1
ATOM   4392 N N   . PRO . . 938 ? 190.111 186.409 180.798 1.00  21.89 0 A 1
ATOM   4393 C CA  . PRO . . 938 ? 191.151 186.682 179.792 1.00  21.89 0 A 1
ATOM   4394 C C   . PRO . . 938 ? 190.636 186.812 178.368 1.00  21.89 0 A 1
ATOM   4395 O O   . PRO . . 938 ? 191.308 187.439 177.544 1.00  21.89 0 A 1
ATOM   4396 C CB  . PRO . . 938 ? 192.097 185.482 179.930 1.00  21.89 0 A 1
ATOM   4397 C CG  . PRO . . 938 ? 191.811 184.919 181.245 1.00  21.89 0 A 1
ATOM   4398 C CD  . PRO . . 938 ? 190.370 185.136 181.487 1.00  21.89 0 A 1
ATOM   4399 N N   . LYS . . 939 ? 189.502 186.176 178.054 1.00  30.03 0 A 1
ATOM   4400 C CA  . LYS . . 939 ? 189.007 186.150 176.649 1.00  30.03 0 A 1
ATOM   4401 C C   . LYS . . 939 ? 187.615 186.772 176.547 1.00  30.03 0 A 1
ATOM   4402 O O   . LYS . . 939 ? 186.660 186.022 176.277 1.00  30.03 0 A 1
ATOM   4403 C CB  . LYS . . 939 ? 188.901 184.698 176.181 1.00  30.03 0 A 1
ATOM   4404 C CG  . LYS . . 939 ? 187.888 183.850 176.932 1.00  30.03 0 A 1
ATOM   4405 C CD  . LYS . . 939 ? 187.809 182.438 176.413 1.00  30.03 0 A 1
ATOM   4406 C CE  . LYS . . 939 ? 186.800 181.598 177.164 1.00  30.03 0 A 1
ATOM   4407 N NZ  . LYS . . 939 ? 186.744 180.217 176.633 1.00  30.03 1 A 1
ATOM   4408 N N   . LEU . . 940 ? 187.527 188.082 176.824 1.00  23.78 0 A 1
ATOM   4409 C CA  . LEU . . 940 ? 186.257 188.856 176.762 1.00  23.78 0 A 1
ATOM   4410 C C   . LEU . . 940 ? 186.591 190.173 176.055 1.00  23.78 0 A 1
ATOM   4411 O O   . LEU . . 940 ? 187.018 191.097 176.752 1.00  23.78 0 A 1
ATOM   4412 C CB  . LEU . . 940 ? 185.834 189.188 178.195 1.00  23.78 0 A 1
ATOM   4413 C CG  . LEU . . 940 ? 185.031 188.138 178.957 1.00  23.78 0 A 1
ATOM   4414 C CD1 . LEU . . 940 ? 184.367 188.749 180.178 1.00  23.78 0 A 1
ATOM   4415 C CD2 . LEU . . 940 ? 184.007 187.455 178.070 1.00  23.78 0 A 1
ATOM   4416 N N   . PHE . . 941 ? 186.500 190.189 174.718 1.00  39.91 0 A 1
ATOM   4417 C CA  . PHE . . 941 ? 186.898 191.384 173.925 1.00  39.91 0 A 1
ATOM   4418 C C   . PHE . . 941 ? 185.977 192.560 174.234 1.00  39.91 0 A 1
ATOM   4419 O O   . PHE . . 941 ? 184.759 192.440 174.049 1.00  39.91 0 A 1
ATOM   4420 C CB  . PHE . . 941 ? 186.827 191.107 172.420 1.00  39.91 0 A 1
ATOM   4421 C CG  . PHE . . 941 ? 186.957 192.333 171.548 1.00  39.91 0 A 1
ATOM   4422 C CD1 . PHE . . 941 ? 188.180 192.964 171.390 1.00  39.91 0 A 1
ATOM   4423 C CD2 . PHE . . 941 ? 185.858 192.867 170.895 1.00  39.91 0 A 1
ATOM   4424 C CE1 . PHE . . 941 ? 188.301 194.097 170.603 1.00  39.91 0 A 1
ATOM   4425 C CE2 . PHE . . 941 ? 185.978 194.003 170.112 1.00  39.91 0 A 1
ATOM   4426 C CZ  . PHE . . 941 ? 187.199 194.617 169.968 1.00  39.91 0 A 1
ATOM   4427 N N   . TYR . . 942 ? 186.558 193.682 174.648 1.00  39.91 0 A 1
ATOM   4428 C CA  . TYR . . 942 ? 185.719 194.888 174.843 1.00  39.91 0 A 1
ATOM   4429 C C   . TYR . . 942 ? 186.110 195.908 173.774 1.00  39.91 0 A 1
ATOM   4430 O O   . TYR . . 942 ? 187.282 195.905 173.350 1.00  39.91 0 A 1
ATOM   4431 C CB  . TYR . . 942 ? 185.832 195.381 176.282 1.00  39.91 0 A 1
ATOM   4432 C CG  . TYR . . 942 ? 185.007 194.596 177.271 1.00  39.91 0 A 1
ATOM   4433 C CD1 . TYR . . 942 ? 183.626 194.690 177.287 1.00  39.91 0 A 1
ATOM   4434 C CD2 . TYR . . 942 ? 185.609 193.762 178.197 1.00  39.91 0 A 1
ATOM   4435 C CE1 . TYR . . 942 ? 182.867 193.983 178.205 1.00  39.91 0 A 1
ATOM   4436 C CE2 . TYR . . 942 ? 184.867 193.043 179.118 1.00  39.91 0 A 1
ATOM   4437 C CZ  . TYR . . 942 ? 183.491 193.164 179.131 1.00  39.91 0 A 1
ATOM   4438 O OH  . TYR . . 942 ? 182.751 192.450 180.028 1.00  39.91 0 A 1
ATOM   4439 N N   . LYS . . 943 ? 185.167 196.754 173.357 1.00  38.90 0 A 1
ATOM   4440 C CA  . LYS . . 943 ? 185.450 197.687 172.235 1.00  38.90 0 A 1
ATOM   4441 C C   . LYS . . 943 ? 186.283 198.887 172.691 1.00  38.90 0 A 1
ATOM   4442 O O   . LYS . . 943 ? 186.372 199.105 173.919 1.00  38.90 0 A 1
ATOM   4443 C CB  . LYS . . 943 ? 184.144 198.147 171.581 1.00  38.90 0 A 1
ATOM   4444 C CG  . LYS . . 943 ? 184.305 199.129 170.428 1.00  38.90 0 A 1
ATOM   4445 C CD  . LYS . . 943 ? 185.082 198.564 169.257 1.00  38.90 0 A 1
ATOM   4446 C CE  . LYS . . 943 ? 185.094 199.480 168.053 1.00  38.90 0 A 1
ATOM   4447 N NZ  . LYS . . 943 ? 186.032 199.001 167.010 1.00  38.90 1 A 1
ATOM   4448 N N   . CYS . . 944 ? 186.864 199.623 171.737 1.00  39.66 0 A 1
ATOM   4449 C CA  . CYS . . 944 ? 187.654 200.825 172.016 1.00  39.66 0 A 1
ATOM   4450 C C   . CYS . . 944 ? 188.733 200.554 173.059 1.00  39.66 0 A 1
ATOM   4451 O O   . CYS . . 944 ? 189.043 201.403 173.894 1.00  39.66 0 A 1
ATOM   4452 C CB  . CYS . . 944 ? 186.764 201.994 172.439 1.00  39.66 0 A 1
ATOM   4453 S SG  . CYS . . 944 ? 185.301 202.194 171.426 1.00  39.66 0 A 1
ATOM   4454 N N   . ASP . . 945 ? 189.302 199.357 173.013 1.00  36.32 0 A 1
ATOM   4455 C CA  . ASP . . 945 ? 190.455 199.020 173.827 1.00  36.32 0 A 1
ATOM   4456 C C   . ASP . . 945 ? 191.714 199.488 173.113 1.00  36.32 0 A 1
ATOM   4457 O O   . ASP . . 945 ? 191.836 199.352 171.891 1.00  36.32 0 A 1
ATOM   4458 C CB  . ASP . . 945 ? 190.510 197.514 174.085 1.00  36.32 0 A 1
ATOM   4459 C CG  . ASP . . 945 ? 191.658 197.117 174.985 1.00  36.32 0 A 1
ATOM   4460 O OD1 . ASP . . 945 ? 191.666 197.532 176.160 1.00  36.32 0 A 1
ATOM   4461 O OD2 . ASP . . 945 ? 192.553 196.389 174.518 1.00  36.32 -1 A 1
ATOM   4462 N N   . GLN . . 946 ? 192.645 200.062 173.874 1.00  38.20 0 A 1
ATOM   4463 C CA  . GLN . . 946 ? 193.856 200.586 173.259 1.00  38.20 0 A 1
ATOM   4464 C C   . GLN . . 946 ? 194.806 199.482 172.818 1.00  38.20 0 A 1
ATOM   4465 O O   . GLN . . 946 ? 195.751 199.758 172.075 1.00  38.20 0 A 1
ATOM   4466 C CB  . GLN . . 946 ? 194.573 201.544 174.212 1.00  38.20 0 A 1
ATOM   4467 C CG  . GLN . . 946 ? 194.781 201.006 175.611 1.00  38.20 0 A 1
ATOM   4468 C CD  . GLN . . 946 ? 194.657 202.084 176.667 1.00  38.20 0 A 1
ATOM   4469 N NE2 . GLN . . 946 ? 193.541 202.082 177.389 1.00  38.20 0 A 1
ATOM   4470 O OE1 . GLN . . 946 ? 195.549 202.913 176.831 1.00  38.20 0 A 1
ATOM   4471 N N   . GLY . . 947 ? 194.579 198.247 173.254 1.00  32.68 0 A 1
ATOM   4472 C CA  . GLY . . 947 ? 195.425 197.143 172.854 1.00  32.68 0 A 1
ATOM   4473 C C   . GLY . . 947 ? 194.932 196.420 171.618 1.00  32.68 0 A 1
ATOM   4474 O O   . GLY . . 947 ? 195.735 195.923 170.827 1.00  32.68 0 A 1
ATOM   4475 N N   . GLN . . 948 ? 193.615 196.358 171.436 1.00  31.20 0 A 1
ATOM   4476 C CA  . GLN . . 948 ? 193.009 195.609 170.335 1.00  31.20 0 A 1
ATOM   4477 C C   . GLN . . 948 ? 191.799 196.393 169.834 1.00  31.20 0 A 1
ATOM   4478 O O   . GLN . . 948 ? 190.730 196.360 170.447 1.00  31.20 0 A 1
ATOM   4479 C CB  . GLN . . 948 ? 192.625 194.204 170.778 1.00  31.20 0 A 1
ATOM   4480 C CG  . GLN . . 948 ? 191.985 194.139 172.146 1.00  31.20 0 A 1
ATOM   4481 C CD  . GLN . . 948 ? 191.940 192.740 172.699 1.00  31.20 0 A 1
ATOM   4482 N NE2 . GLN . . 948 ? 190.821 192.381 173.307 1.00  31.20 0 A 1
ATOM   4483 O OE1 . GLN . . 948 ? 192.901 191.987 172.586 1.00  31.20 0 A 1
ATOM   4484 N N   . ALA . . 949 ? 191.975 197.099 168.718 1.00  30.19 0 A 1
ATOM   4485 C CA  . ALA . . 949 ? 190.915 197.958 168.205 1.00  30.19 0 A 1
ATOM   4486 C C   . ALA . . 949 ? 189.699 197.147 167.771 1.00  30.19 0 A 1
ATOM   4487 O O   . ALA . . 949 ? 188.562 197.479 168.121 1.00  30.19 0 A 1
ATOM   4488 C CB  . ALA . . 949 ? 191.442 198.800 167.044 1.00  30.19 0 A 1
ATOM   4489 N N   . ASP . . 950 ? 189.918 196.086 167.009 1.00  28.19 0 A 1
ATOM   4490 C CA  . ASP . . 950 ? 188.854 195.250 166.486 1.00  28.19 0 A 1
ATOM   4491 C C   . ASP . . 950 ? 189.052 193.812 166.949 1.00  28.19 0 A 1
ATOM   4492 O O   . ASP . . 950 ? 190.123 193.458 167.454 1.00  28.19 0 A 1
ATOM   4493 C CB  . ASP . . 950 ? 188.817 195.323 164.953 1.00  28.19 0 A 1
ATOM   4494 C CG  . ASP . . 950 ? 190.161 195.039 164.322 1.00  28.19 0 A 1
ATOM   4495 O OD1 . ASP . . 950 ? 190.441 193.862 164.033 1.00  28.19 0 A 1
ATOM   4496 O OD2 . ASP . . 950 ? 190.934 195.994 164.111 1.00  28.19 -1 A 1
ATOM   4497 N N   . PRO . . 951 ? 188.030 192.959 166.822 1.00  26.92 0 A 1
ATOM   4498 C CA  . PRO . . 951 ? 188.182 191.582 167.316 1.00  26.92 0 A 1
ATOM   4499 C C   . PRO . . 951 ? 189.156 190.745 166.504 1.00  26.92 0 A 1
ATOM   4500 O O   . PRO . . 951 ? 189.759 189.819 167.061 1.00  26.92 0 A 1
ATOM   4501 C CB  . PRO . . 951 ? 186.755 191.022 167.250 1.00  26.92 0 A 1
ATOM   4502 C CG  . PRO . . 951 ? 186.023 191.925 166.342 1.00  26.92 0 A 1
ATOM   4503 C CD  . PRO . . 951 ? 186.630 193.266 166.495 1.00  26.92 0 A 1
ATOM   4504 N N   . VAL . . 952 ? 189.332 191.037 165.212 1.00  24.81 0 A 1
ATOM   4505 C CA  . VAL . . 952 ? 190.341 190.330 164.426 1.00  24.81 0 A 1
ATOM   4506 C C   . VAL . . 952 ? 191.716 190.509 165.051 1.00  24.81 0 A 1
ATOM   4507 O O   . VAL . . 952 ? 192.504 189.561 165.138 1.00  24.81 0 A 1
ATOM   4508 C CB  . VAL . . 952 ? 190.329 190.807 162.963 1.00  24.81 0 A 1
ATOM   4509 C CG1 . VAL . . 952 ? 191.299 189.990 162.139 1.00  24.81 0 A 1
ATOM   4510 C CG2 . VAL . . 952 ? 188.937 190.718 162.377 1.00  24.81 0 A 1
ATOM   4511 N N   . VAL . . 953 ? 192.018 191.721 165.513 1.00  22.87 0 A 1
ATOM   4512 C CA  . VAL . . 953 ? 193.311 191.985 166.133 1.00  22.87 0 A 1
ATOM   4513 C C   . VAL . . 953 ? 193.425 191.260 167.470 1.00  22.87 0 A 1
ATOM   4514 O O   . VAL . . 953 ? 194.500 190.780 167.835 1.00  22.87 0 A 1
ATOM   4515 C CB  . VAL . . 953 ? 193.525 193.502 166.282 1.00  22.87 0 A 1
ATOM   4516 C CG1 . VAL . . 953 ? 194.799 193.788 167.035 1.00  22.87 0 A 1
ATOM   4517 C CG2 . VAL . . 953 ? 193.572 194.153 164.922 1.00  22.87 0 A 1
ATOM   4518 N N   . ALA . . 954 ? 192.322 191.150 168.210 1.00  25.36 0 A 1
ATOM   4519 C CA  . ALA . . 954 ? 192.346 190.404 169.466 1.00  25.36 0 A 1
ATOM   4520 C C   . ALA . . 954 ? 192.645 188.928 169.231 1.00  25.36 0 A 1
ATOM   4521 O O   . ALA . . 954 ? 193.462 188.322 169.940 1.00  25.36 0 A 1
ATOM   4522 C CB  . ALA . . 954 ? 191.014 190.571 170.189 1.00  25.36 0 A 1
ATOM   4523 N N   . VAL . . 955 ? 191.994 188.335 168.230 1.00  24.87 0 A 1
ATOM   4524 C CA  . VAL . . 955 ? 192.252 186.941 167.891 1.00  24.87 0 A 1
ATOM   4525 C C   . VAL . . 955 ? 193.691 186.765 167.426 1.00  24.87 0 A 1
ATOM   4526 O O   . VAL . . 955 ? 194.365 185.800 167.802 1.00  24.87 0 A 1
ATOM   4527 C CB  . VAL . . 955 ? 191.249 186.454 166.832 1.00  24.87 0 A 1
ATOM   4528 C CG1 . VAL . . 955 ? 191.538 185.014 166.449 1.00  24.87 0 A 1
ATOM   4529 C CG2 . VAL . . 955 ? 189.835 186.595 167.346 1.00  24.87 0 A 1
ATOM   4530 N N   . ALA . . 956 ? 194.181 187.692 166.601 1.00  25.55 0 A 1
ATOM   4531 C CA  . ALA . . 956 ? 195.562 187.618 166.141 1.00  25.55 0 A 1
ATOM   4532 C C   . ALA . . 956 ? 196.539 187.702 167.304 1.00  25.55 0 A 1
ATOM   4533 O O   . ALA . . 956 ? 197.571 187.028 167.302 1.00  25.55 0 A 1
ATOM   4534 C CB  . ALA . . 956 ? 195.840 188.726 165.132 1.00  25.55 0 A 1
ATOM   4535 N N   . ARG . . 957 ? 196.239 188.540 168.298 1.00  25.69 0 A 1
ATOM   4536 C CA  . ARG . . 957 ? 197.050 188.584 169.508 1.00  25.69 0 A 1
ATOM   4537 C C   . ARG . . 957 ? 197.089 187.226 170.183 1.00  25.69 0 A 1
ATOM   4538 O O   . ARG . . 957 ? 198.154 186.748 170.592 1.00  25.69 0 A 1
ATOM   4539 C CB  . ARG . . 957 ? 196.493 189.611 170.484 1.00  25.69 0 A 1
ATOM   4540 C CG  . ARG . . 957 ? 196.970 190.995 170.288 1.00  25.69 0 A 1
ATOM   4541 C CD  . ARG . . 957 ? 196.370 191.881 171.336 1.00  25.69 0 A 1
ATOM   4542 N NE  . ARG . . 957 ? 197.086 191.776 172.596 1.00  25.69 0 A 1
ATOM   4543 C CZ  . ARG . . 957 ? 196.804 192.500 173.669 1.00  25.69 0 A 1
ATOM   4544 N NH1 . ARG . . 957 ? 197.503 192.347 174.780 1.00  25.69 1 A 1
ATOM   4545 N NH2 . ARG . . 957 ? 195.817 193.378 173.627 1.00  25.69 0 A 1
ATOM   4546 N N   . ASP . . 958 ? 195.918 186.608 170.344 1.00  31.15 0 A 1
ATOM   4547 C CA  . ASP . . 958 ? 195.880 185.311 171.007 1.00  31.15 0 A 1
ATOM   4548 C C   . ASP . . 958 ? 196.711 184.282 170.251 1.00  31.15 0 A 1
ATOM   4549 O O   . ASP . . 958 ? 197.429 183.483 170.861 1.00  31.15 0 A 1
ATOM   4550 C CB  . ASP . . 958 ? 194.443 184.827 171.158 1.00  31.15 0 A 1
ATOM   4551 C CG  . ASP . . 958 ? 194.360 183.480 171.844 1.00  31.15 0 A 1
ATOM   4552 O OD1 . ASP . . 958 ? 194.906 183.351 172.961 1.00  31.15 0 A 1
ATOM   4553 O OD2 . ASP . . 958 ? 193.758 182.549 171.272 1.00  31.15 -1 A 1
ATOM   4554 N N   . GLN . . 959 ? 196.628 184.288 168.920 1.00  30.04 0 A 1
ATOM   4555 C CA  . GLN . . 959 ? 197.424 183.350 168.133 1.00  30.04 0 A 1
ATOM   4556 C C   . GLN . . 959 ? 198.917 183.630 168.278 1.00  30.04 0 A 1
ATOM   4557 O O   . GLN . . 959 ? 199.710 182.714 168.518 1.00  30.04 0 A 1
ATOM   4558 C CB  . GLN . . 959 ? 197.019 183.400 166.662 1.00  30.04 0 A 1
ATOM   4559 C CG  . GLN . . 959 ? 195.532 183.416 166.411 1.00  30.04 0 A 1
ATOM   4560 C CD  . GLN . . 959 ? 194.975 182.064 166.039 1.00  30.04 0 A 1
ATOM   4561 N NE2 . GLN . . 959 ? 193.688 182.024 165.733 1.00  30.04 0 A 1
ATOM   4562 O OE1 . GLN . . 959 ? 195.689 181.063 166.034 1.00  30.04 0 A 1
ATOM   4563 N N   . SER . . 960 ? 199.317 184.895 168.136 1.00  31.24 0 A 1
ATOM   4564 C CA  . SER . . 960 ? 200.732 185.233 168.052 1.00  31.24 0 A 1
ATOM   4565 C C   . SER . . 960 ? 201.441 185.121 169.393 1.00  31.24 0 A 1
ATOM   4566 O O   . SER . . 960 ? 202.656 184.901 169.423 1.00  31.24 0 A 1
ATOM   4567 C CB  . SER . . 960 ? 200.902 186.647 167.500 1.00  31.24 0 A 1
ATOM   4568 O OG  . SER . . 960 ? 200.474 186.726 166.156 1.00  31.24 0 A 1
ATOM   4569 N N   . SER . . 961 ? 200.727 185.289 170.509 1.00  33.58 0 A 1
ATOM   4570 C CA  . SER . . 961 ? 201.401 185.235 171.800 1.00  33.58 0 A 1
ATOM   4571 C C   . SER . . 961 ? 201.942 183.847 172.122 1.00  33.58 0 A 1
ATOM   4572 O O   . SER . . 961 ? 202.815 183.722 172.987 1.00  33.58 0 A 1
ATOM   4573 C CB  . SER . . 961 ? 200.456 185.685 172.912 1.00  33.58 0 A 1
ATOM   4574 O OG  . SER . . 961 ? 199.558 184.648 173.263 1.00  33.58 0 A 1
ATOM   4575 N N   . VAL . . 962 ? 201.450 182.807 171.454 1.00  32.63 0 A 1
ATOM   4576 C CA  . VAL . . 962 ? 201.885 181.444 171.732 1.00  32.63 0 A 1
ATOM   4577 C C   . VAL . . 962 ? 203.083 181.088 170.866 1.00  32.63 0 A 1
ATOM   4578 O O   . VAL . . 962 ? 204.174 180.811 171.374 1.00  32.63 0 A 1
ATOM   4579 C CB  . VAL . . 962 ? 200.744 180.439 171.496 1.00  32.63 0 A 1
ATOM   4580 C CG1 . VAL . . 962 ? 201.017 179.149 172.248 1.00  32.63 0 A 1
ATOM   4581 C CG2 . VAL . . 962 ? 199.415 181.039 171.902 1.00  32.63 0 A 1
ATOM   4582 N N   . TYR . . 963 ? 202.887 181.104 169.552 1.00  30.61 0 A 1
ATOM   4583 C CA  . TYR . . 963 ? 203.896 180.604 168.631 1.00  30.61 0 A 1
ATOM   4584 C C   . TYR . . 963 ? 205.047 181.573 168.438 1.00  30.61 0 A 1
ATOM   4585 O O   . TYR . . 963 ? 206.137 181.148 168.043 1.00  30.61 0 A 1
ATOM   4586 C CB  . TYR . . 963 ? 203.250 180.284 167.286 1.00  30.61 0 A 1
ATOM   4587 C CG  . TYR . . 963 ? 202.060 179.360 167.400 1.00  30.61 0 A 1
ATOM   4588 C CD1 . TYR . . 963 ? 201.948 178.470 168.460 1.00  30.61 0 A 1
ATOM   4589 C CD2 . TYR . . 963 ? 201.048 179.379 166.455 1.00  30.61 0 A 1
ATOM   4590 C CE1 . TYR . . 963 ? 200.868 177.632 168.575 1.00  30.61 0 A 1
ATOM   4591 C CE2 . TYR . . 963 ? 199.963 178.537 166.562 1.00  30.61 0 A 1
ATOM   4592 C CZ  . TYR . . 963 ? 199.879 177.668 167.623 1.00  30.61 0 A 1
ATOM   4593 O OH  . TYR . . 963 ? 198.805 176.821 167.744 1.00  30.61 0 A 1
ATOM   4594 N N   . LEU . . 964 ? 204.838 182.855 168.711 1.00  32.68 0 A 1
ATOM   4595 C CA  . LEU . . 964 ? 205.897 183.839 168.555 1.00  32.68 0 A 1
ATOM   4596 C C   . LEU . . 964 ? 206.356 184.331 169.916 1.00  32.68 0 A 1
ATOM   4597 O O   . LEU . . 964 ? 206.888 185.437 170.042 1.00  32.68 0 A 1
ATOM   4598 C CB  . LEU . . 964 ? 205.424 184.997 167.680 1.00  32.68 0 A 1
ATOM   4599 C CG  . LEU . . 964 ? 205.125 184.512 166.266 1.00  32.68 0 A 1
ATOM   4600 C CD1 . LEU . . 964 ? 204.415 185.569 165.434 1.00  32.68 0 A 1
ATOM   4601 C CD2 . LEU . . 964 ? 206.425 184.085 165.629 1.00  32.68 0 A 1
ATOM   4602 N N   . LYS . . 965 ? 206.150 183.511 170.939 1.00  36.65 0 A 1
ATOM   4603 C CA  . LYS . . 965 ? 206.707 183.762 172.261 1.00  36.65 0 A 1
ATOM   4604 C C   . LYS . . 965 ? 208.215 183.897 172.197 1.00  36.65 0 A 1
ATOM   4605 O O   . LYS . . 965 ? 208.883 182.976 171.719 1.00  36.65 0 A 1
ATOM   4606 C CB  . LYS . . 965 ? 206.296 182.636 173.204 1.00  36.65 0 A 1
ATOM   4607 C CG  . LYS . . 965 ? 206.279 183.006 174.669 1.00  36.65 0 A 1
ATOM   4608 C CD  . LYS . . 965 ? 205.918 181.801 175.524 1.00  36.65 0 A 1
ATOM   4609 C CE  . LYS . . 965 ? 206.487 181.929 176.924 1.00  36.65 0 A 1
ATOM   4610 N NZ  . LYS . . 965 ? 205.804 181.029 177.897 1.00  36.65 1 A 1
ATOM   4611 N N   . LEU . . 966 ? 208.743 185.032 172.673 1.00  42.56 0 A 1
ATOM   4612 C CA  . LEU . . 966 ? 210.207 185.298 172.604 1.00  42.56 0 A 1
ATOM   4613 C C   . LEU . . 966 ? 210.993 184.105 173.155 1.00  42.56 0 A 1
ATOM   4614 O O   . LEU . . 966 ? 210.768 183.735 174.326 1.00  42.56 0 A 1
ATOM   4615 C CB  . LEU . . 966 ? 210.533 186.582 173.375 1.00  42.56 0 A 1
ATOM   4616 C CG  . LEU . . 966 ? 211.942 187.132 173.159 1.00  42.56 0 A 1
ATOM   4617 C CD1 . LEU . . 966 ? 212.223 187.355 171.680 1.00  42.56 0 A 1
ATOM   4618 C CD2 . LEU . . 966 ? 212.152 188.418 173.942 1.00  42.56 0 A 1
ATOM   4619 N N   . LEU . . 967 ? 211.887 183.541 172.339 1.00  42.20 0 A 1
ATOM   4620 C CA  . LEU . . 967 ? 212.719 182.387 172.767 1.00  42.20 0 A 1
ATOM   4621 C C   . LEU . . 967 ? 213.898 182.907 173.596 1.00  42.20 0 A 1
ATOM   4622 O O   . LEU . . 967 ? 215.012 183.003 173.040 1.00  42.20 0 A 1
ATOM   4623 C CB  . LEU . . 967 ? 213.209 181.691 171.496 1.00  42.20 0 A 1
ATOM   4624 C CG  . LEU . . 967 ? 213.721 180.264 171.663 1.00  42.20 0 A 1
ATOM   4625 C CD1 . LEU . . 967 ? 212.606 179.330 172.096 1.00  42.20 0 A 1
ATOM   4626 C CD2 . LEU . . 967 ? 214.355 179.785 170.368 1.00  42.20 0 A 1
ATOM   4627 N N   . MET . . 968 ? 213.659 183.238 174.868 1.00  48.67 0 A 1
ATOM   4628 C CA  . MET . . 968 ? 214.728 183.807 175.732 1.00  48.67 0 A 1
ATOM   4629 C C   . MET . . 968 ? 214.545 183.288 177.161 1.00  48.67 0 A 1
ATOM   4630 O O   . MET . . 968 ? 213.623 182.475 177.373 1.00  48.67 0 A 1
ATOM   4631 C CB  . MET . . 968 ? 214.655 185.337 175.748 1.00  48.67 0 A 1
ATOM   4632 C CG  . MET . . 968 ? 215.539 186.003 174.709 1.00  48.67 0 A 1
ATOM   4633 S SD  . MET . . 968 ? 217.233 185.370 174.721 1.00  48.67 0 A 1
ATOM   4634 C CE  . MET . . 968 ? 218.088 186.759 175.462 1.00  48.67 0 A 1
ATOM   4635 N N   . HIS . . 969 ? 215.379 183.757 178.095 1.00  52.40 0 A 1
ATOM   4636 C CA  . HIS . . 969 ? 215.298 183.322 179.516 1.00  52.40 0 A 1
ATOM   4637 C C   . HIS . . 969 ? 215.894 184.430 180.391 1.00  52.40 0 A 1
ATOM   4638 O O   . HIS . . 969 ? 216.753 185.169 179.871 1.00  52.40 0 A 1
ATOM   4639 C CB  . HIS . . 969 ? 215.993 181.959 179.678 1.00  52.40 0 A 1
ATOM   4640 C CG  . HIS . . 969 ? 216.438 181.630 181.064 1.00  52.40 0 A 1
ATOM   4641 C CD2 . HIS . . 969 ? 215.740 181.327 182.179 1.00  52.40 0 A 1
ATOM   4642 N ND1 . HIS . . 969 ? 217.772 181.563 181.412 1.00  52.40 0 A 1
ATOM   4643 C CE1 . HIS . . 969 ? 217.876 181.243 182.685 1.00  52.40 0 A 1
ATOM   4644 N NE2 . HIS . . 969 ? 216.644 181.100 183.179 1.00  52.40 0 A 1
ATOM   4645 N N   . GLU . . 970 ? 215.430 184.561 181.641 1.00  65.27 0 A 1
ATOM   4646 C CA  . GLU . . 970 ? 215.962 185.585 182.584 1.00  65.27 0 A 1
ATOM   4647 C C   . GLU . . 970 ? 215.923 186.966 181.919 1.00  65.27 0 A 1
ATOM   4648 O O   . GLU . . 970 ? 216.937 187.682 182.038 1.00  65.27 0 A 1
ATOM   4649 C CB  . GLU . . 970 ? 217.378 185.223 183.041 1.00  65.27 0 A 1
ATOM   4650 C CG  . GLU . . 970 ? 217.437 184.641 184.440 1.00  65.27 0 A 1
ATOM   4651 C CD  . GLU . . 970 ? 218.727 183.899 184.747 1.00  65.27 0 A 1
ATOM   4652 O OE1 . GLU . . 970 ? 219.701 184.073 183.987 1.00  65.27 0 A 1
ATOM   4653 O OE2 . GLU . . 970 ? 218.751 183.145 185.738 1.00  65.27 -1 A 1
ATOM   4654 N N   . THR . . 983 ? 213.628 188.426 203.786 1.00  72.56 0 A 1
ATOM   4655 C CA  . THR . . 983 ? 213.572 188.592 202.338 1.00  72.56 0 A 1
ATOM   4656 C C   . THR . . 983 ? 212.683 187.544 201.687 1.00  72.56 0 A 1
ATOM   4657 O O   . THR . . 983 ? 213.102 186.868 200.749 1.00  72.56 0 A 1
ATOM   4658 C CB  . THR . . 983 ? 214.971 188.512 201.697 1.00  72.56 0 A 1
ATOM   4659 C CG2 . THR . . 983 ? 215.718 189.821 201.873 1.00  72.56 0 A 1
ATOM   4660 O OG1 . THR . . 983 ? 215.716 187.448 202.301 1.00  72.56 0 A 1
ATOM   4661 N N   . ARG . . 984 ? 211.466 187.394 202.210 1.00  57.66 0 A 1
ATOM   4662 C CA  . ARG . . 984 ? 210.449 186.571 201.559 1.00  57.66 0 A 1
ATOM   4663 C C   . ARG . . 984 ? 209.093 187.175 201.920 1.00  57.66 0 A 1
ATOM   4664 O O   . ARG . . 984 ? 208.551 186.882 202.988 1.00  57.66 0 A 1
ATOM   4665 C CB  . ARG . . 984 ? 210.551 185.117 201.989 1.00  57.66 0 A 1
ATOM   4666 C CG  . ARG . . 984 ? 211.409 184.264 201.066 1.00  57.66 0 A 1
ATOM   4667 C CD  . ARG . . 984 ? 211.767 182.927 201.691 1.00  57.66 0 A 1
ATOM   4668 N NE  . ARG . . 984 ? 213.030 182.412 201.167 1.00  57.66 0 A 1
ATOM   4669 C CZ  . ARG . . 984 ? 214.174 182.404 201.844 1.00  57.66 0 A 1
ATOM   4670 N NH1 . ARG . . 984 ? 214.222 182.880 203.081 1.00  57.66 1 A 1
ATOM   4671 N NH2 . ARG . . 984 ? 215.272 181.919 201.284 1.00  57.66 0 A 1
ATOM   4672 N N   . ILE . . 985 ? 208.560 188.005 201.025 1.00  42.26 0 A 1
ATOM   4673 C CA  . ILE . . 985 ? 207.283 188.653 201.282 1.00  42.26 0 A 1
ATOM   4674 C C   . ILE . . 985 ? 206.157 187.637 201.154 1.00  42.26 0 A 1
ATOM   4675 O O   . ILE . . 985 ? 206.271 186.630 200.446 1.00  42.26 0 A 1
ATOM   4676 C CB  . ILE . . 985 ? 207.065 189.843 200.331 1.00  42.26 0 A 1
ATOM   4677 C CG1 . ILE . . 985 ? 207.498 189.480 198.913 1.00  42.26 0 A 1
ATOM   4678 C CG2 . ILE . . 985 ? 207.822 191.062 200.821 1.00  42.26 0 A 1
ATOM   4679 C CD1 . ILE . . 985 ? 206.746 190.233 197.844 1.00  42.26 0 A 1
ATOM   4680 N N   . TYR . . 986 ? 205.054 187.907 201.844 1.00  31.29 0 A 1
ATOM   4681 C CA  . TYR . . 986 ? 203.918 187.004 201.815 1.00  31.29 0 A 1
ATOM   4682 C C   . TYR . . 986 ? 203.253 187.018 200.440 1.00  31.29 0 A 1
ATOM   4683 O O   . TYR . . 986 ? 203.569 187.831 199.569 1.00  31.29 0 A 1
ATOM   4684 C CB  . TYR . . 986 ? 202.916 187.372 202.903 1.00  31.29 0 A 1
ATOM   4685 C CG  . TYR . . 986 ? 202.146 186.189 203.422 1.00  31.29 0 A 1
ATOM   4686 C CD1 . TYR . . 986 ? 202.751 185.251 204.236 1.00  31.29 0 A 1
ATOM   4687 C CD2 . TYR . . 986 ? 200.813 186.003 203.087 1.00  31.29 0 A 1
ATOM   4688 C CE1 . TYR . . 986 ? 202.058 184.172 204.706 1.00  31.29 0 A 1
ATOM   4689 C CE2 . TYR . . 986 ? 200.111 184.924 203.555 1.00  31.29 0 A 1
ATOM   4690 C CZ  . TYR . . 986 ? 200.738 184.011 204.366 1.00  31.29 0 A 1
ATOM   4691 O OH  . TYR . . 986 ? 200.042 182.930 204.836 1.00  31.29 0 A 1
ATOM   4692 N N   . ARG . . 987 ? 202.304 186.098 200.262 1.00  29.67 0 A 1
ATOM   4693 C CA  . ARG . . 987 ? 201.694 185.857 198.959 1.00  29.67 0 A 1
ATOM   4694 C C   . ARG . . 987 ? 201.003 187.080 198.374 1.00  29.67 0 A 1
ATOM   4695 O O   . ARG . . 987 ? 200.786 187.128 197.158 1.00  29.67 0 A 1
ATOM   4696 C CB  . ARG . . 987 ? 200.680 184.723 199.068 1.00  29.67 0 A 1
ATOM   4697 C CG  . ARG . . 987 ? 199.563 185.030 200.032 1.00  29.67 0 A 1
ATOM   4698 C CD  . ARG . . 987 ? 198.474 183.990 200.016 1.00  29.67 0 A 1
ATOM   4699 N NE  . ARG . . 987 ? 197.484 184.270 201.048 1.00  29.67 0 A 1
ATOM   4700 C CZ  . ARG . . 987 ? 196.466 185.106 200.890 1.00  29.67 0 A 1
ATOM   4701 N NH1 . ARG . . 987 ? 195.615 185.311 201.881 1.00  29.67 1 A 1
ATOM   4702 N NH2 . ARG . . 987 ? 196.302 185.731 199.737 1.00  29.67 0 A 1
ATOM   4703 N N   . GLY . . 988 ? 200.646 188.062 199.191 1.00  28.82 0 A 1
ATOM   4704 C CA  . GLY . . 988 ? 199.803 189.131 198.702 1.00  28.82 0 A 1
ATOM   4705 C C   . GLY . . 988 ? 200.499 190.387 198.225 1.00  28.82 0 A 1
ATOM   4706 O O   . GLY . . 988 ? 199.867 191.235 197.594 1.00  28.82 0 A 1
ATOM   4707 N N   . TYR . . 989 ? 201.787 190.529 198.511 1.00  33.05 0 A 1
ATOM   4708 C CA  . TYR . . 989 ? 202.495 191.773 198.256 1.00  33.05 0 A 1
ATOM   4709 C C   . TYR . . 989 ? 203.313 191.698 196.972 1.00  33.05 0 A 1
ATOM   4710 O O   . TYR . . 989 ? 203.734 190.624 196.538 1.00  33.05 0 A 1
ATOM   4711 C CB  . TYR . . 989 ? 203.399 192.125 199.433 1.00  33.05 0 A 1
ATOM   4712 C CG  . TYR . . 989 ? 202.650 192.223 200.735 1.00  33.05 0 A 1
ATOM   4713 C CD1 . TYR . . 989 ? 202.404 191.096 201.500 1.00  33.05 0 A 1
ATOM   4714 C CD2 . TYR . . 989 ? 202.165 193.438 201.184 1.00  33.05 0 A 1
ATOM   4715 C CE1 . TYR . . 989 ? 201.708 191.180 202.678 1.00  33.05 0 A 1
ATOM   4716 C CE2 . TYR . . 989 ? 201.474 193.530 202.364 1.00  33.05 0 A 1
ATOM   4717 C CZ  . TYR . . 989 ? 201.250 192.399 203.107 1.00  33.05 0 A 1
ATOM   4718 O OH  . TYR . . 989 ? 200.557 192.488 204.288 1.00  33.05 0 A 1
ATOM   4719 N N   . ASN . . 990 ? 203.527 192.864 196.366 1.00  45.97 0 A 1
ATOM   4720 C CA  . ASN . . 990 ? 204.300 192.969 195.130 1.00  45.97 0 A 1
ATOM   4721 C C   . ASN . . 990 ? 204.991 194.330 195.146 1.00  45.97 0 A 1
ATOM   4722 O O   . ASN . . 990 ? 204.359 195.351 194.871 1.00  45.97 0 A 1
ATOM   4723 C CB  . ASN . . 990 ? 203.407 192.804 193.909 1.00  45.97 0 A 1
ATOM   4724 C CG  . ASN . . 990 ? 204.072 193.265 192.635 1.00  45.97 0 A 1
ATOM   4725 N ND2 . ASN . . 990 ? 205.040 192.493 192.163 1.00  45.97 0 A 1
ATOM   4726 O OD1 . ASN . . 990 ? 203.719 194.300 192.078 1.00  45.97 0 A 1
ATOM   4727 N N   . LEU . . 991 ? 206.274 194.333 195.498 1.00  54.19 0 A 1
ATOM   4728 C CA  . LEU . . 991 ? 207.091 195.548 195.518 1.00  54.19 0 A 1
ATOM   4729 C C   . LEU . . 991 ? 207.850 195.738 194.210 1.00  54.19 0 A 1
ATOM   4730 O O   . LEU . . 991 ? 209.068 195.903 194.199 1.00  54.19 0 A 1
ATOM   4731 C CB  . LEU . . 991 ? 208.049 195.504 196.700 1.00  54.19 0 A 1
ATOM   4732 C CG  . LEU . . 991 ? 207.431 195.152 198.050 1.00  54.19 0 A 1
ATOM   4733 C CD1 . LEU . . 991 ? 208.476 194.528 198.953 1.00  54.19 0 A 1
ATOM   4734 C CD2 . LEU . . 991 ? 206.823 196.387 198.694 1.00  54.19 0 A 1
ATOM   4735 N N   . LEU . . 992 ? 207.136 195.718 193.094 1.00  60.60 0 A 1
ATOM   4736 C CA  . LEU . . 992 ? 207.731 195.840 191.774 1.00  60.60 0 A 1
ATOM   4737 C C   . LEU . . 992 ? 206.824 196.696 190.908 1.00  60.60 0 A 1
ATOM   4738 O O   . LEU . . 992 ? 205.671 196.952 191.273 1.00  60.60 0 A 1
ATOM   4739 C CB  . LEU . . 992 ? 207.937 194.465 191.122 1.00  60.60 0 A 1
ATOM   4740 C CG  . LEU . . 992 ? 209.087 193.601 191.632 1.00  60.60 0 A 1
ATOM   4741 C CD1 . LEU . . 992 ? 209.104 192.264 190.910 1.00  60.60 0 A 1
ATOM   4742 C CD2 . LEU . . 992 ? 210.414 194.317 191.467 1.00  60.60 0 A 1
ATOM   4743 N N   . PRO . . 993 ? 207.322 197.177 189.762 1.00  68.04 0 A 1
ATOM   4744 C CA  . PRO . . 993 ? 206.434 197.896 188.835 1.00  68.04 0 A 1
ATOM   4745 C C   . PRO . . 993 ? 205.233 197.081 188.386 1.00  68.04 0 A 1
ATOM   4746 O O   . PRO . . 993 ? 204.135 197.635 188.263 1.00  68.04 0 A 1
ATOM   4747 C CB  . PRO . . 993 ? 207.359 198.243 187.655 1.00  68.04 0 A 1
ATOM   4748 C CG  . PRO . . 993 ? 208.632 197.463 187.889 1.00  68.04 0 A 1
ATOM   4749 C CD  . PRO . . 993 ? 208.734 197.299 189.364 1.00  68.04 0 A 1
ATOM   4750 N N   . SER . . 994 ? 205.414 195.782 188.136 1.00  62.25 0 A 1
ATOM   4751 C CA  . SER . . 994 ? 204.338 194.875 187.724 1.00  62.25 0 A 1
ATOM   4752 C C   . SER . . 994 ? 203.626 195.402 186.472 1.00  62.25 0 A 1
ATOM   4753 O O   . SER . . 994 ? 202.444 195.755 186.487 1.00  62.25 0 A 1
ATOM   4754 C CB  . SER . . 994 ? 203.347 194.637 188.871 1.00  62.25 0 A 1
ATOM   4755 O OG  . SER . . 994 ? 202.556 195.785 189.129 1.00  62.25 0 A 1
ATOM   4756 N N   . ILE . . 995 ? 204.387 195.438 185.382 1.00  56.67 0 A 1
ATOM   4757 C CA  . ILE . . 995 ? 203.878 195.921 184.100 1.00  56.67 0 A 1
ATOM   4758 C C   . ILE . . 995 ? 202.851 194.918 183.573 1.00  56.67 0 A 1
ATOM   4759 O O   . ILE . . 995 ? 203.203 193.826 183.121 1.00  56.67 0 A 1
ATOM   4760 C CB  . ILE . . 995 ? 205.017 196.152 183.099 1.00  56.67 0 A 1
ATOM   4761 C CG1 . ILE . . 995 ? 204.505 196.798 181.804 1.00  56.67 0 A 1
ATOM   4762 C CG2 . ILE . . 995 ? 205.810 194.862 182.859 1.00  56.67 0 A 1
ATOM   4763 C CD1 . ILE . . 995 ? 205.598 197.338 180.900 1.00  56.67 0 A 1
ATOM   4764 N N   . THR . . 996 ? 201.577 195.291 183.624 1.00  44.39 0 A 1
ATOM   4765 C CA  . THR . . 996 ? 200.477 194.411 183.258 1.00  44.39 0 A 1
ATOM   4766 C C   . THR . . 996 ? 199.916 194.772 181.888 1.00  44.39 0 A 1
ATOM   4767 O O   . THR . . 996 ? 200.094 195.884 181.387 1.00  44.39 0 A 1
ATOM   4768 C CB  . THR . . 996 ? 199.352 194.469 184.300 1.00  44.39 0 A 1
ATOM   4769 C CG2 . THR . . 996 ? 199.848 193.994 185.648 1.00  44.39 0 A 1
ATOM   4770 O OG1 . THR . . 996 ? 198.866 195.811 184.414 1.00  44.39 0 A 1
ATOM   4771 N N   . ASP . . 997 ? 199.225 193.805 181.294 1.00  33.52 0 A 1
ATOM   4772 C CA  . ASP . . 997 ? 198.586 194.000 180.001 1.00  33.52 0 A 1
ATOM   4773 C C   . ASP . . 997 ? 197.347 194.875 180.152 1.00  33.52 0 A 1
ATOM   4774 O O   . ASP . . 997 ? 196.472 194.587 180.973 1.00  33.52 0 A 1
ATOM   4775 C CB  . ASP . . 997 ? 198.220 192.645 179.406 1.00  33.52 0 A 1
ATOM   4776 C CG  . ASP . . 997 ? 197.421 192.755 178.134 1.00  33.52 0 A 1
ATOM   4777 O OD1 . ASP . . 997 ? 197.558 193.767 177.417 1.00  33.52 0 A 1
ATOM   4778 O OD2 . ASP . . 997 ? 196.654 191.816 177.846 1.00  33.52 -1 A 1
ATOM   4779 N N   . VAL . . 998 ? 197.270 195.941 179.355 1.00  30.03 0 A 1
ATOM   4780 C CA  . VAL . . 998 ? 196.195 196.912 179.526 1.00  30.03 0 A 1
ATOM   4781 C C   . VAL . . 998 ? 194.847 196.324 179.124 1.00  30.03 0 A 1
ATOM   4782 O O   . VAL . . 998 ? 193.819 196.647 179.729 1.00  30.03 0 A 1
ATOM   4783 C CB  . VAL . . 998 ? 196.515 198.202 178.745 1.00  30.03 0 A 1
ATOM   4784 C CG1 . VAL . . 998 ? 196.488 197.960 177.241 1.00  30.03 0 A 1
ATOM   4785 C CG2 . VAL . . 998 ? 195.549 199.308 179.126 1.00  30.03 0 A 1
ATOM   4786 N N   . THR . . 999 ? 194.822 195.447 178.122 1.00  29.09 0 A 1
ATOM   4787 C CA  . THR . . 999 ? 193.567 194.837 177.697 1.00  29.09 0 A 1
ATOM   4788 C C   . THR . . 999 ? 193.001 193.941 178.789 1.00  29.09 0 A 1
ATOM   4789 O O   . THR . . 999 ? 191.808 194.004 179.112 1.00  29.09 0 A 1
ATOM   4790 C CB  . THR . . 999 ? 193.792 194.046 176.413 1.00  29.09 0 A 1
ATOM   4791 C CG2 . THR . . 999 ? 192.560 193.250 176.059 1.00  29.09 0 A 1
ATOM   4792 O OG1 . THR . . 999 ? 194.097 194.952 175.348 1.00  29.09 0 A 1
ATOM   4793 N N   . MET . . 1000 ? 193.867 193.114 179.384 1.00  28.07 0 A 1
ATOM   4794 C CA  . MET . . 1000 ? 193.415 192.236 180.497 1.00  28.07 0 A 1
ATOM   4795 C C   . MET . . 1000 ? 193.050 193.116 181.696 1.00  28.07 0 A 1
ATOM   4796 O O   . MET . . 1000 ? 192.131 192.731 182.436 1.00  28.07 0 A 1
ATOM   4797 C CB  . MET . . 1000 ? 194.493 191.223 180.886 1.00  28.07 0 A 1
ATOM   4798 C CG  . MET . . 1000 ? 193.928 189.925 181.435 1.00  28.07 0 A 1
ATOM   4799 S SD  . MET . . 1000 ? 194.922 188.487 180.969 1.00  28.07 0 A 1
ATOM   4800 C CE  . MET . . 1000 ? 194.914 188.650 179.185 1.00  28.07 0 A 1
ATOM   4801 N N   . GLU . . 1001 ? 193.743 194.244 181.883 1.00  30.65 0 A 1
ATOM   4802 C CA  . GLU . . 1001 ? 193.377 195.172 182.944 1.00  30.65 0 A 1
ATOM   4803 C C   . GLU . . 1001 ? 191.958 195.686 182.755 1.00  30.65 0 A 1
ATOM   4804 O O   . GLU . . 1001 ? 191.173 195.724 183.706 1.00  30.65 0 A 1
ATOM   4805 C CB  . GLU . . 1001 ? 194.362 196.333 182.972 1.00  30.65 0 A 1
ATOM   4806 C CG  . GLU . . 1001 ? 195.621 196.053 183.732 1.00  30.65 0 A 1
ATOM   4807 C CD  . GLU . . 1001 ? 195.471 196.399 185.181 1.00  30.65 0 A 1
ATOM   4808 O OE1 . GLU . . 1001 ? 196.464 196.303 185.930 1.00  30.65 0 A 1
ATOM   4809 O OE2 . GLU . . 1001 ? 194.342 196.759 185.571 1.00  30.65 -1 A 1
ATOM   4810 N N   . ASN . . 1002 ? 191.619 196.102 181.537 1.00  27.00 0 A 1
ATOM   4811 C CA  . ASN . . 1002 ? 190.269 196.581 181.262 1.00  27.00 0 A 1
ATOM   4812 C C   . ASN . . 1002 ? 189.240 195.482 181.482 1.00  27.00 0 A 1
ATOM   4813 O O   . ASN . . 1002 ? 188.166 195.729 182.050 1.00  27.00 0 A 1
ATOM   4814 C CB  . ASN . . 1002 ? 190.185 197.107 179.829 1.00  27.00 0 A 1
ATOM   4815 C CG  . ASN . . 1002 ? 191.064 198.314 179.597 1.00  27.00 0 A 1
ATOM   4816 N ND2 . ASN . . 1002 ? 191.543 198.467 178.374 1.00  27.00 0 A 1
ATOM   4817 O OD1 . ASN . . 1002 ? 191.314 199.096 180.504 1.00  27.00 0 A 1
ATOM   4818 N N   . ASN . . 1003 ? 189.548 194.265 181.030 1.00  23.03 0 A 1
ATOM   4819 C CA  . ASN . . 1003 ? 188.637 193.141 181.229 1.00  23.03 0 A 1
ATOM   4820 C C   . ASN . . 1003 ? 188.399 192.883 182.710 1.00  23.03 0 A 1
ATOM   4821 O O   . ASN . . 1003 ? 187.254 192.733 183.153 1.00  23.03 0 A 1
ATOM   4822 C CB  . ASN . . 1003 ? 189.195 191.889 180.558 1.00  23.03 0 A 1
ATOM   4823 C CG  . ASN . . 1003 ? 189.103 191.943 179.056 1.00  23.03 0 A 1
ATOM   4824 N ND2 . ASN . . 1003 ? 189.609 190.912 178.399 1.00  23.03 0 A 1
ATOM   4825 O OD1 . ASN . . 1003 ? 188.582 192.895 178.489 1.00  23.03 0 A 1
ATOM   4826 N N   . LEU . . 1004 ? 189.478 192.810 183.488 1.00  24.94 0 A 1
ATOM   4827 C CA  . LEU . . 1004 ? 189.341 192.558 184.915 1.00  24.94 0 A 1
ATOM   4828 C C   . LEU . . 1004 ? 188.594 193.691 185.600 1.00  24.94 0 A 1
ATOM   4829 O O   . LEU . . 1004 ? 187.792 193.451 186.506 1.00  24.94 0 A 1
ATOM   4830 C CB  . LEU . . 1004 ? 190.718 192.353 185.542 1.00  24.94 0 A 1
ATOM   4831 C CG  . LEU . . 1004 ? 190.728 191.971 187.017 1.00  24.94 0 A 1
ATOM   4832 C CD1 . LEU . . 1004 ? 190.309 190.521 187.216 1.00  24.94 0 A 1
ATOM   4833 C CD2 . LEU . . 1004 ? 192.094 192.234 187.615 1.00  24.94 0 A 1
ATOM   4834 N N   . SER . . 1005 ? 188.829 194.930 185.170 1.00  28.47 0 A 1
ATOM   4835 C CA  . SER . . 1005 ? 188.107 196.070 185.721 1.00  28.47 0 A 1
ATOM   4836 C C   . SER . . 1005 ? 186.608 195.935 185.504 1.00  28.47 0 A 1
ATOM   4837 O O   . SER . . 1005 ? 185.816 196.122 186.431 1.00  28.47 0 A 1
ATOM   4838 C CB  . SER . . 1005 ? 188.619 197.361 185.091 1.00  28.47 0 A 1
ATOM   4839 O OG  . SER . . 1005 ? 188.199 198.477 185.841 1.00  28.47 0 A 1
ATOM   4840 N N   . ARG . . 1006 ? 186.198 195.632 184.272 1.00  19.44 0 A 1
ATOM   4841 C CA  . ARG . . 1006 ? 184.772 195.512 183.986 1.00  19.44 0 A 1
ATOM   4842 C C   . ARG . . 1006 ? 184.144 194.349 184.743 1.00  19.44 0 A 1
ATOM   4843 O O   . ARG . . 1006 ? 183.024 194.466 185.260 1.00  19.44 0 A 1
ATOM   4844 C CB  . ARG . . 1006 ? 184.554 195.357 182.488 1.00  19.44 0 A 1
ATOM   4845 C CG  . ARG . . 1006 ? 184.812 196.622 181.710 1.00  19.44 0 A 1
ATOM   4846 C CD  . ARG . . 1006 ? 184.510 196.407 180.263 1.00  19.44 0 A 1
ATOM   4847 N NE  . ARG . . 1006 ? 184.625 197.615 179.460 1.00  19.44 0 A 1
ATOM   4848 C CZ  . ARG . . 1006 ? 185.719 197.963 178.798 1.00  19.44 0 A 1
ATOM   4849 N NH1 . ARG . . 1006 ? 186.799 197.201 178.862 1.00  19.44 1 A 1
ATOM   4850 N NH2 . ARG . . 1006 ? 185.734 199.074 178.079 1.00  19.44 0 A 1
ATOM   4851 N N   . VAL . . 1007 ? 184.855 193.224 184.839 1.00  20.75 0 A 1
ATOM   4852 C CA  . VAL . . 1007 ? 184.297 192.072 185.537 1.00  20.75 0 A 1
ATOM   4853 C C   . VAL . . 1007 ? 184.155 192.365 187.022 1.00  20.75 0 A 1
ATOM   4854 O O   . VAL . . 1007 ? 183.133 192.041 187.641 1.00  20.75 0 A 1
ATOM   4855 C CB  . VAL . . 1007 ? 185.161 190.824 185.282 1.00  20.75 0 A 1
ATOM   4856 C CG1 . VAL . . 1007 ? 184.931 189.789 186.359 1.00  20.75 0 A 1
ATOM   4857 C CG2 . VAL . . 1007 ? 184.853 190.244 183.922 1.00  20.75 0 A 1
ATOM   4858 N N   . ILE . . 1008 ? 185.171 192.984 187.620 1.00  28.14 0 A 1
ATOM   4859 C CA  . ILE . . 1008 ? 185.107 193.317 189.034 1.00  28.14 0 A 1
ATOM   4860 C C   . ILE . . 1008 ? 184.015 194.340 189.289 1.00  28.14 0 A 1
ATOM   4861 O O   . ILE . . 1008 ? 183.312 194.270 190.298 1.00  28.14 0 A 1
ATOM   4862 C CB  . ILE . . 1008 ? 186.477 193.810 189.521 1.00  28.14 0 A 1
ATOM   4863 C CG1 . ILE . . 1008 ? 187.462 192.650 189.586 1.00  28.14 0 A 1
ATOM   4864 C CG2 . ILE . . 1008 ? 186.372 194.439 190.882 1.00  28.14 0 A 1
ATOM   4865 C CD1 . ILE . . 1008 ? 188.855 193.100 189.814 1.00  28.14 0 A 1
ATOM   4866 N N   . ALA . . 1009 ? 183.834 195.292 188.375 1.00  22.32 0 A 1
ATOM   4867 C CA  . ALA . . 1009 ? 182.768 196.269 188.538 1.00  22.32 0 A 1
ATOM   4868 C C   . ALA . . 1009 ? 181.407 195.592 188.528 1.00  22.32 0 A 1
ATOM   4869 O O   . ALA . . 1009 ? 180.552 195.882 189.369 1.00  22.32 0 A 1
ATOM   4870 C CB  . ALA . . 1009 ? 182.853 197.329 187.446 1.00  22.32 0 A 1
ATOM   4871 N N   . ALA . . 1010 ? 181.195 194.665 187.593 1.00  22.36 0 A 1
ATOM   4872 C CA  . ALA . . 1010 ? 179.910 193.979 187.524 1.00  22.36 0 A 1
ATOM   4873 C C   . ALA . . 1010 ? 179.657 193.137 188.771 1.00  22.36 0 A 1
ATOM   4874 O O   . ALA . . 1010 ? 178.550 193.154 189.330 1.00  22.36 0 A 1
ATOM   4875 C CB  . ALA . . 1010 ? 179.846 193.122 186.262 1.00  22.36 0 A 1
ATOM   4876 N N   . VAL . . 1011 ? 180.674 192.419 189.248 1.00  20.56 0 A 1
ATOM   4877 C CA  . VAL . . 1011 ? 180.479 191.559 190.412 1.00  20.56 0 A 1
ATOM   4878 C C   . VAL . . 1011 ? 180.286 192.392 191.675 1.00  20.56 0 A 1
ATOM   4879 O O   . VAL . . 1011 ? 179.457 192.063 192.532 1.00  20.56 0 A 1
ATOM   4880 C CB  . VAL . . 1011 ? 181.647 190.567 190.550 1.00  20.56 0 A 1
ATOM   4881 C CG1 . VAL . . 1011 ? 181.518 189.772 191.827 1.00  20.56 0 A 1
ATOM   4882 C CG2 . VAL . . 1011 ? 181.680 189.637 189.360 1.00  20.56 0 A 1
ATOM   4883 N N   . SER . . 1012 ? 181.031 193.489 191.812 1.00  25.21 0 A 1
ATOM   4884 C CA  . SER . . 1012 ? 180.850 194.367 192.960 1.00  25.21 0 A 1
ATOM   4885 C C   . SER . . 1012 ? 179.497 195.058 192.930 1.00  25.21 0 A 1
ATOM   4886 O O   . SER . . 1012 ? 178.908 195.298 193.986 1.00  25.21 0 A 1
ATOM   4887 C CB  . SER . . 1012 ? 181.969 195.401 193.017 1.00  25.21 0 A 1
ATOM   4888 O OG  . SER . . 1012 ? 183.228 194.780 193.164 1.00  25.21 0 A 1
ATOM   4889 N N   . HIS . . 1013 ? 178.988 195.393 191.746 1.00  26.69 0 A 1
ATOM   4890 C CA  . HIS . . 1013 ? 177.644 195.947 191.687 1.00  26.69 0 A 1
ATOM   4891 C C   . HIS . . 1013 ? 176.615 194.921 192.127 1.00  26.69 0 A 1
ATOM   4892 O O   . HIS . . 1013 ? 175.704 195.241 192.897 1.00  26.69 0 A 1
ATOM   4893 C CB  . HIS . . 1013 ? 177.320 196.444 190.286 1.00  26.69 0 A 1
ATOM   4894 C CG  . HIS . . 1013 ? 175.908 196.912 190.138 1.00  26.69 0 A 1
ATOM   4895 C CD2 . HIS . . 1013 ? 174.923 196.526 189.294 1.00  26.69 0 A 1
ATOM   4896 N ND1 . HIS . . 1013 ? 175.363 197.887 190.944 1.00  26.69 0 A 1
ATOM   4897 C CE1 . HIS . . 1013 ? 174.106 198.090 190.595 1.00  26.69 0 A 1
ATOM   4898 N NE2 . HIS . . 1013 ? 173.814 197.274 189.598 1.00  26.69 0 A 1
ATOM   4899 N N   . GLU . . 1014 ? 176.741 193.680 191.652 1.00  28.49 0 A 1
ATOM   4900 C CA  . GLU . . 1014 ? 175.814 192.651 192.107 1.00  28.49 0 A 1
ATOM   4901 C C   . GLU . . 1014 ? 175.937 192.404 193.603 1.00  28.49 0 A 1
ATOM   4902 O O   . GLU . . 1014 ? 174.954 192.027 194.247 1.00  28.49 0 A 1
ATOM   4903 C CB  . GLU . . 1014 ? 176.027 191.356 191.330 1.00  28.49 0 A 1
ATOM   4904 C CG  . GLU . . 1014 ? 175.316 191.341 189.996 1.00  28.49 0 A 1
ATOM   4905 C CD  . GLU . . 1014 ? 173.835 191.651 190.114 1.00  28.49 0 A 1
ATOM   4906 O OE1 . GLU . . 1014 ? 173.176 191.099 191.023 1.00  28.49 0 A 1
ATOM   4907 O OE2 . GLU . . 1014 ? 173.329 192.447 189.300 1.00  28.49 -1 A 1
ATOM   4908 N N   . LEU . . 1015 ? 177.120 192.618 194.176 1.00  28.79 0 A 1
ATOM   4909 C CA  . LEU . . 1015 ? 177.298 192.405 195.610 1.00  28.79 0 A 1
ATOM   4910 C C   . LEU . . 1015 ? 176.724 193.551 196.437 1.00  28.79 0 A 1
ATOM   4911 O O   . LEU . . 1015 ? 176.170 193.319 197.515 1.00  28.79 0 A 1
ATOM   4912 C CB  . LEU . . 1015 ? 178.779 192.220 195.938 1.00  28.79 0 A 1
ATOM   4913 C CG  . LEU . . 1015 ? 179.139 192.086 197.421 1.00  28.79 0 A 1
ATOM   4914 C CD1 . LEU . . 1015 ? 178.794 190.708 197.940 1.00  28.79 0 A 1
ATOM   4915 C CD2 . LEU . . 1015 ? 180.603 192.376 197.651 1.00  28.79 0 A 1
ATOM   4916 N N   . ILE . . 1016 ? 176.851 194.789 195.961 1.00  30.17 0 A 1
ATOM   4917 C CA  . ILE . . 1016 ? 176.376 195.932 196.736 1.00  30.17 0 A 1
ATOM   4918 C C   . ILE . . 1016 ? 174.853 195.978 196.743 1.00  30.17 0 A 1
ATOM   4919 O O   . ILE . . 1016 ? 174.230 196.223 197.781 1.00  30.17 0 A 1
ATOM   4920 C CB  . ILE . . 1016 ? 176.981 197.236 196.189 1.00  30.17 0 A 1
ATOM   4921 C CG1 . ILE . . 1016 ? 178.467 197.314 196.526 1.00  30.17 0 A 1
ATOM   4922 C CG2 . ILE . . 1016 ? 176.257 198.439 196.749 1.00  30.17 0 A 1
ATOM   4923 C CD1 . ILE . . 1016 ? 179.260 198.133 195.549 1.00  30.17 0 A 1
ATOM   4924 N N   . THR . . 1017 ? 174.232 195.731 195.593 1.00  30.43 0 A 1
ATOM   4925 C CA  . THR . . 1017 ? 172.782 195.726 195.468 1.00  30.43 0 A 1
ATOM   4926 C C   . THR . . 1017 ? 172.178 194.348 195.697 1.00  30.43 0 A 1
ATOM   4927 O O   . THR . . 1017 ? 171.109 194.044 195.154 1.00  30.43 0 A 1
ATOM   4928 C CB  . THR . . 1017 ? 172.375 196.258 194.097 1.00  30.43 0 A 1
ATOM   4929 C CG2 . THR . . 1017 ? 173.041 197.590 193.836 1.00  30.43 0 A 1
ATOM   4930 O OG1 . THR . . 1017 ? 172.781 195.328 193.089 1.00  30.43 0 A 1
ATOM   4931 N N   . SER . . 1018 ? 172.838 193.502 196.479 1.00  31.64 0 A 1
ATOM   4932 C CA  . SER . . 1018 ? 172.384 192.132 196.676 1.00  31.64 0 A 1
ATOM   4933 C C   . SER . . 1018 ? 171.262 192.094 197.702 1.00  31.64 0 A 1
ATOM   4934 O O   . SER . . 1018 ? 171.463 192.449 198.869 1.00  31.64 0 A 1
ATOM   4935 C CB  . SER . . 1018 ? 173.544 191.247 197.121 1.00  31.64 0 A 1
ATOM   4936 O OG  . SER . . 1018 ? 173.113 189.915 197.318 1.00  31.64 0 A 1
ATOM   4937 N N   . THR . . 1019 ? 170.084 191.661 197.268 1.00  36.34 0 A 1
ATOM   4938 C CA  . THR . . 1019 ? 168.954 191.443 198.158 1.00  36.34 0 A 1
ATOM   4939 C C   . THR . . 1019 ? 168.829 189.993 198.600 1.00  36.34 0 A 1
ATOM   4940 O O   . THR . . 1019 ? 167.875 189.655 199.303 1.00  36.34 0 A 1
ATOM   4941 C CB  . THR . . 1019 ? 167.656 191.886 197.479 1.00  36.34 0 A 1
ATOM   4942 C CG2 . THR . . 1019 ? 167.684 193.379 197.201 1.00  36.34 0 A 1
ATOM   4943 O OG1 . THR . . 1019 ? 167.496 191.181 196.243 1.00  36.34 0 A 1
ATOM   4944 N N   . THR . . 1020 ? 169.765 189.133 198.207 1.00  32.49 0 A 1
ATOM   4945 C CA  . THR . . 1020 ? 169.709 187.710 198.497 1.00  32.49 0 A 1
ATOM   4946 C C   . THR . . 1020 ? 170.969 187.275 199.234 1.00  32.49 0 A 1
ATOM   4947 O O   . THR . . 1020 ? 172.059 187.800 199.000 1.00  32.49 0 A 1
ATOM   4948 C CB  . THR . . 1020 ? 169.544 186.895 197.203 1.00  32.49 0 A 1
ATOM   4949 C CG2 . THR . . 1020 ? 169.503 185.411 197.489 1.00  32.49 0 A 1
ATOM   4950 O OG1 . THR . . 1020 ? 168.324 187.272 196.553 1.00  32.49 0 A 1
ATOM   4951 N N   . ARG . . 1021 ? 170.799 186.316 200.141 1.00  31.31 0 A 1
ATOM   4952 C CA  . ARG . . 1021 ? 171.931 185.716 200.838 1.00  31.31 0 A 1
ATOM   4953 C C   . ARG . . 1021 ? 172.843 184.972 199.869 1.00  31.31 0 A 1
ATOM   4954 O O   . ARG . . 1021 ? 174.072 185.120 199.907 1.00  31.31 0 A 1
ATOM   4955 C CB  . ARG . . 1021 ? 171.405 184.768 201.913 1.00  31.31 0 A 1
ATOM   4956 C CG  . ARG . . 1021 ? 172.163 184.785 203.205 1.00  31.31 0 A 1
ATOM   4957 C CD  . ARG . . 1021 ? 171.232 184.534 204.380 1.00  31.31 0 A 1
ATOM   4958 N NE  . ARG . . 1021 ? 170.462 185.725 204.721 1.00  31.31 0 A 1
ATOM   4959 C CZ  . ARG . . 1021 ? 169.938 185.954 205.919 1.00  31.31 0 A 1
ATOM   4960 N NH1 . ARG . . 1021 ? 170.099 185.071 206.895 1.00  31.31 1 A 1
ATOM   4961 N NH2 . ARG . . 1021 ? 169.254 187.068 206.143 1.00  31.31 0 A 1
ATOM   4962 N N   . ALA . . 1022 ? 172.248 184.169 198.984 1.00  28.07 0 A 1
ATOM   4963 C CA  . ALA . . 1022 ? 173.031 183.359 198.060 1.00  28.07 0 A 1
ATOM   4964 C C   . ALA . . 1022 ? 173.826 184.226 197.094 1.00  28.07 0 A 1
ATOM   4965 O O   . ALA . . 1022 ? 174.972 183.907 196.768 1.00  28.07 0 A 1
ATOM   4966 C CB  . ALA . . 1022 ? 172.117 182.406 197.293 1.00  28.07 0 A 1
ATOM   4967 N N   . LEU . . 1023 ? 173.238 185.330 196.630 1.00  27.68 0 A 1
ATOM   4968 C CA  . LEU . . 1023 ? 173.954 186.203 195.709 1.00  27.68 0 A 1
ATOM   4969 C C   . LEU . . 1023 ? 175.143 186.865 196.388 1.00  27.68 0 A 1
ATOM   4970 O O   . LEU . . 1023 ? 176.218 186.979 195.791 1.00  27.68 0 A 1
ATOM   4971 C CB  . LEU . . 1023 ? 173.014 187.258 195.134 1.00  27.68 0 A 1
ATOM   4972 C CG  . LEU . . 1023 ? 173.670 188.281 194.207 1.00  27.68 0 A 1
ATOM   4973 C CD1 . LEU . . 1023 ? 174.296 187.595 193.014 1.00  27.68 0 A 1
ATOM   4974 C CD2 . LEU . . 1023 ? 172.669 189.320 193.758 1.00  27.68 0 A 1
ATOM   4975 N N   . THR . . 1024 ? 174.969 187.313 197.631 1.00  27.61 0 A 1
ATOM   4976 C CA  . THR . . 1024 ? 176.088 187.855 198.393 1.00  27.61 0 A 1
ATOM   4977 C C   . THR . . 1024 ? 177.198 186.823 198.539 1.00  27.61 0 A 1
ATOM   4978 O O   . THR . . 1024 ? 178.373 187.119 198.294 1.00  27.61 0 A 1
ATOM   4979 C CB  . THR . . 1024 ? 175.604 188.325 199.764 1.00  27.61 0 A 1
ATOM   4980 C CG2 . THR . . 1024 ? 176.757 188.847 200.587 1.00  27.61 0 A 1
ATOM   4981 O OG1 . THR . . 1024 ? 174.640 189.370 199.597 1.00  27.61 0 A 1
ATOM   4982 N N   . PHE . . 1025 ? 176.835 185.600 198.936 1.00  28.03 0 A 1
ATOM   4983 C CA  . PHE . . 1025 ? 177.829 184.543 199.099 1.00  28.03 0 A 1
ATOM   4984 C C   . PHE . . 1025 ? 178.576 184.280 197.797 1.00  28.03 0 A 1
ATOM   4985 O O   . PHE . . 1025 ? 179.808 184.160 197.782 1.00  28.03 0 A 1
ATOM   4986 C CB  . PHE . . 1025 ? 177.154 183.263 199.584 1.00  28.03 0 A 1
ATOM   4987 C CG  . PHE . . 1025 ? 176.581 183.357 200.963 1.00  28.03 0 A 1
ATOM   4988 C CD1 . PHE . . 1025 ? 177.017 184.321 201.849 1.00  28.03 0 A 1
ATOM   4989 C CD2 . PHE . . 1025 ? 175.612 182.469 201.379 1.00  28.03 0 A 1
ATOM   4990 C CE1 . PHE . . 1025 ? 176.494 184.396 203.119 1.00  28.03 0 A 1
ATOM   4991 C CE2 . PHE . . 1025 ? 175.087 182.543 202.647 1.00  28.03 0 A 1
ATOM   4992 C CZ  . PHE . . 1025 ? 175.526 183.507 203.514 1.00  28.03 0 A 1
ATOM   4993 N N   . GLY . . 1026 ? 177.839 184.185 196.690 1.00  24.70 0 A 1
ATOM   4994 C CA  . GLY . . 1026 ? 178.464 183.888 195.416 1.00  24.70 0 A 1
ATOM   4995 C C   . GLY . . 1026 ? 179.368 185.001 194.929 1.00  24.70 0 A 1
ATOM   4996 O O   . GLY . . 1026 ? 180.452 184.741 194.407 1.00  24.70 0 A 1
ATOM   4997 N N   . CYS . . 1027 ? 178.943 186.253 195.096 1.00  25.48 0 A 1
ATOM   4998 C CA  . CYS . . 1027 ? 179.783 187.367 194.679 1.00  25.48 0 A 1
ATOM   4999 C C   . CYS . . 1027 ? 181.039 187.455 195.529 1.00  25.48 0 A 1
ATOM   5000 O O   . CYS . . 1027 ? 182.117 187.774 195.020 1.00  25.48 0 A 1
ATOM   5001 C CB  . CYS . . 1027 ? 178.994 188.674 194.736 1.00  25.48 0 A 1
ATOM   5002 S SG  . CYS . . 1027 ? 177.740 188.823 193.456 1.00  25.48 0 A 1
ATOM   5003 N N   . CYS . . 1028 ? 180.933 187.150 196.822 1.00  27.27 0 A 1
ATOM   5004 C CA  . CYS . . 1028 ? 182.124 187.163 197.661 1.00  27.27 0 A 1
ATOM   5005 C C   . CYS . . 1028 ? 183.093 186.061 197.252 1.00  27.27 0 A 1
ATOM   5006 O O   . CYS . . 1028 ? 184.303 186.294 197.151 1.00  27.27 0 A 1
ATOM   5007 C CB  . CYS . . 1028 ? 181.731 187.024 199.129 1.00  27.27 0 A 1
ATOM   5008 S SG  . CYS . . 1028 ? 182.933 187.720 200.263 1.00  27.27 0 A 1
ATOM   5009 N N   . GLU . . 1029 ? 182.577 184.858 196.994 1.00  25.79 0 A 1
ATOM   5010 C CA  . GLU . . 1029 ? 183.437 183.771 196.541 1.00  25.79 0 A 1
ATOM   5011 C C   . GLU . . 1029 ? 184.081 184.092 195.196 1.00  25.79 0 A 1
ATOM   5012 O O   . GLU . . 1029 ? 185.258 183.790 194.976 1.00  25.79 0 A 1
ATOM   5013 C CB  . GLU . . 1029 ? 182.637 182.477 196.458 1.00  25.79 0 A 1
ATOM   5014 C CG  . GLU . . 1029 ? 183.482 181.242 196.246 1.00  25.79 0 A 1
ATOM   5015 C CD  . GLU . . 1029 ? 182.677 180.082 195.708 1.00  25.79 0 A 1
ATOM   5016 O OE1 . GLU . . 1029 ? 182.983 178.926 196.070 1.00  25.79 0 A 1
ATOM   5017 O OE2 . GLU . . 1029 ? 181.733 180.328 194.926 1.00  25.79 -1 A 1
ATOM   5018 N N   . ALA . . 1030 ? 183.331 184.725 194.291 1.00  24.17 0 A 1
ATOM   5019 C CA  . ALA . . 1030 ? 183.879 185.074 192.987 1.00  24.17 0 A 1
ATOM   5020 C C   . ALA . . 1030 ? 184.964 186.135 193.099 1.00  24.17 0 A 1
ATOM   5021 O O   . ALA . . 1030 ? 185.990 186.053 192.418 1.00  24.17 0 A 1
ATOM   5022 C CB  . ALA . . 1030 ? 182.764 185.550 192.058 1.00  24.17 0 A 1
ATOM   5023 N N   . LEU . . 1031 ? 184.753 187.151 193.938 1.00  22.90 0 A 1
ATOM   5024 C CA  . LEU . . 1031 ? 185.768 188.186 194.095 1.00  22.90 0 A 1
ATOM   5025 C C   . LEU . . 1031 ? 187.017 187.634 194.768 1.00  22.90 0 A 1
ATOM   5026 O O   . LEU . . 1031 ? 188.136 188.029 194.423 1.00  22.90 0 A 1
ATOM   5027 C CB  . LEU . . 1031 ? 185.198 189.368 194.874 1.00  22.90 0 A 1
ATOM   5028 C CG  . LEU . . 1031 ? 184.371 190.354 194.045 1.00  22.90 0 A 1
ATOM   5029 C CD1 . LEU . . 1031 ? 183.556 191.270 194.932 1.00  22.90 0 A 1
ATOM   5030 C CD2 . LEU . . 1031 ? 185.253 191.158 193.117 1.00  22.90 0 A 1
ATOM   5031 N N   . CYS . . 1032 ? 186.853 186.700 195.706 1.00  24.41 0 A 1
ATOM   5032 C CA  . CYS . . 1032 ? 188.015 186.042 196.297 1.00  24.41 0 A 1
ATOM   5033 C C   . CYS . . 1032 ? 188.770 185.218 195.260 1.00  24.41 0 A 1
ATOM   5034 O O   . CYS . . 1032 ? 190.007 185.246 195.205 1.00  24.41 0 A 1
ATOM   5035 C CB  . CYS . . 1032 ? 187.573 185.168 197.468 1.00  24.41 0 A 1
ATOM   5036 S SG  . CYS . . 1032 ? 188.872 184.191 198.217 1.00  24.41 0 A 1
ATOM   5037 N N   . LEU . . 1033 ? 188.040 184.481 194.422 1.00  24.21 0 A 1
ATOM   5038 C CA  . LEU . . 1033 ? 188.672 183.724 193.349 1.00  24.21 0 A 1
ATOM   5039 C C   . LEU . . 1033 ? 189.442 184.637 192.404 1.00  24.21 0 A 1
ATOM   5040 O O   . LEU . . 1033 ? 190.560 184.312 191.992 1.00  24.21 0 A 1
ATOM   5041 C CB  . LEU . . 1033 ? 187.611 182.936 192.585 1.00  24.21 0 A 1
ATOM   5042 C CG  . LEU . . 1033 ? 186.865 181.831 193.329 1.00  24.21 0 A 1
ATOM   5043 C CD1 . LEU . . 1033 ? 185.763 181.278 192.447 1.00  24.21 0 A 1
ATOM   5044 C CD2 . LEU . . 1033 ? 187.816 180.732 193.766 1.00  24.21 0 A 1
ATOM   5045 N N   . LEU . . 1034 ? 188.852 185.775 192.036 1.00  21.45 0 A 1
ATOM   5046 C CA  . LEU . . 1034 ? 189.539 186.728 191.171 1.00  21.45 0 A 1
ATOM   5047 C C   . LEU . . 1034 ? 190.798 187.274 191.830 1.00  21.45 0 A 1
ATOM   5048 O O   . LEU . . 1034 ? 191.848 187.369 191.189 1.00  21.45 0 A 1
ATOM   5049 C CB  . LEU . . 1034 ? 188.599 187.869 190.795 1.00  21.45 0 A 1
ATOM   5050 C CG  . LEU . . 1034 ? 187.468 187.510 189.835 1.00  21.45 0 A 1
ATOM   5051 C CD1 . LEU . . 1034 ? 186.381 188.564 189.870 1.00  21.45 0 A 1
ATOM   5052 C CD2 . LEU . . 1034 ? 188.003 187.324 188.428 1.00  21.45 0 A 1
ATOM   5053 N N   . SER . . 1035 ? 190.716 187.647 193.105 1.00  22.52 0 A 1
ATOM   5054 C CA  . SER . . 1035 ? 191.903 188.116 193.810 1.00  22.52 0 A 1
ATOM   5055 C C   . SER . . 1035 ? 192.965 187.031 193.925 1.00  22.52 0 A 1
ATOM   5056 O O   . SER . . 1035 ? 194.139 187.347 194.142 1.00  22.52 0 A 1
ATOM   5057 C CB  . SER . . 1035 ? 191.528 188.620 195.198 1.00  22.52 0 A 1
ATOM   5058 O OG  . SER . . 1035 ? 191.192 187.541 196.041 1.00  22.52 0 A 1
ATOM   5059 N N   . THR . . 1036 ? 192.582 185.764 193.802 1.00  23.72 0 A 1
ATOM   5060 C CA  . THR . . 1036 ? 193.588 184.710 193.733 1.00  23.72 0 A 1
ATOM   5061 C C   . THR . . 1036 ? 194.197 184.603 192.336 1.00  23.72 0 A 1
ATOM   5062 O O   . THR . . 1036 ? 195.419 184.524 192.190 1.00  23.72 0 A 1
ATOM   5063 C CB  . THR . . 1036 ? 192.986 183.373 194.155 1.00  23.72 0 A 1
ATOM   5064 C CG2 . THR . . 1036 ? 194.088 182.375 194.450 1.00  23.72 0 A 1
ATOM   5065 O OG1 . THR . . 1036 ? 192.191 183.560 195.331 1.00  23.72 0 A 1
ATOM   5066 N N   . ALA . . 1037 ? 193.359 184.600 191.296 1.00  20.64 0 A 1
ATOM   5067 C CA  . ALA . . 1037 ? 193.838 184.373 189.936 1.00  20.64 0 A 1
ATOM   5068 C C   . ALA . . 1037 ? 194.374 185.631 189.272 1.00  20.64 0 A 1
ATOM   5069 O O   . ALA . . 1037 ? 195.147 185.531 188.315 1.00  20.64 0 A 1
ATOM   5070 C CB  . ALA . . 1037 ? 192.724 183.784 189.073 1.00  20.64 0 A 1
ATOM   5071 N N   . PHE . . 1038 ? 193.965 186.805 189.740 1.00  23.48 0 A 1
ATOM   5072 C CA  . PHE . . 1038 ? 194.465 188.084 189.246 1.00  23.48 0 A 1
ATOM   5073 C C   . PHE . . 1038 ? 194.777 188.918 190.473 1.00  23.48 0 A 1
ATOM   5074 O O   . PHE . . 1038 ? 193.976 189.768 190.881 1.00  23.48 0 A 1
ATOM   5075 C CB  . PHE . . 1038 ? 193.452 188.772 188.331 1.00  23.48 0 A 1
ATOM   5076 C CG  . PHE . . 1038 ? 192.977 187.910 187.208 1.00  23.48 0 A 1
ATOM   5077 C CD1 . PHE . . 1038 ? 193.704 187.818 186.039 1.00  23.48 0 A 1
ATOM   5078 C CD2 . PHE . . 1038 ? 191.806 187.187 187.318 1.00  23.48 0 A 1
ATOM   5079 C CE1 . PHE . . 1038 ? 193.277 187.019 185.007 1.00  23.48 0 A 1
ATOM   5080 C CE2 . PHE . . 1038 ? 191.373 186.392 186.285 1.00  23.48 0 A 1
ATOM   5081 C CZ  . PHE . . 1038 ? 192.109 186.310 185.127 1.00  23.48 0 A 1
ATOM   5082 N N   . PRO . . 1039 ? 195.932 188.690 191.096 1.00  24.49 0 A 1
ATOM   5083 C CA  . PRO . . 1039 ? 196.200 189.293 192.405 1.00  24.49 0 A 1
ATOM   5084 C C   . PRO . . 1039 ? 196.088 190.806 192.370 1.00  24.49 0 A 1
ATOM   5085 O O   . PRO . . 1039 ? 196.496 191.460 191.409 1.00  24.49 0 A 1
ATOM   5086 C CB  . PRO . . 1039 ? 197.628 188.835 192.718 1.00  24.49 0 A 1
ATOM   5087 C CG  . PRO . . 1039 ? 197.806 187.604 191.911 1.00  24.49 0 A 1
ATOM   5088 C CD  . PRO . . 1039 ? 197.034 187.826 190.652 1.00  24.49 0 A 1
ATOM   5089 N N   . VAL . . 1040 ? 195.514 191.354 193.438 1.00  30.06 0 A 1
ATOM   5090 C CA  . VAL . . 1040 ? 195.275 192.787 193.526 1.00  30.06 0 A 1
ATOM   5091 C C   . VAL . . 1040 ? 196.582 193.564 193.496 1.00  30.06 0 A 1
ATOM   5092 O O   . VAL . . 1040 ? 196.618 194.717 193.056 1.00  30.06 0 A 1
ATOM   5093 C CB  . VAL . . 1040 ? 194.459 193.094 194.794 1.00  30.06 0 A 1
ATOM   5094 C CG1 . VAL . . 1040 ? 193.817 194.454 194.696 1.00  30.06 0 A 1
ATOM   5095 C CG2 . VAL . . 1040 ? 193.419 192.020 195.024 1.00  30.06 0 A 1
ATOM   5096 N N   . CYS . . 1041 ? 197.672 192.958 193.966 1.00  31.05 0 A 1
ATOM   5097 C CA  . CYS . . 1041 ? 198.959 193.645 193.968 1.00  31.05 0 A 1
ATOM   5098 C C   . CYS . . 1041 ? 199.514 193.779 192.558 1.00  31.05 0 A 1
ATOM   5099 O O   . CYS . . 1041 ? 200.063 194.825 192.196 1.00  31.05 0 A 1
ATOM   5100 C CB  . CYS . . 1041 ? 199.942 192.895 194.860 1.00  31.05 0 A 1
ATOM   5101 S SG  . CYS . . 1041 ? 200.090 191.147 194.463 1.00  31.05 0 A 1
ATOM   5102 N N   . ILE . . 1042 ? 199.389 192.729 191.753 1.00  32.57 0 A 1
ATOM   5103 C CA  . ILE . . 1042 ? 199.833 192.792 190.367 1.00  32.57 0 A 1
ATOM   5104 C C   . ILE . . 1042 ? 198.860 193.606 189.530 1.00  32.57 0 A 1
ATOM   5105 O O   . ILE . . 1042 ? 199.249 194.557 188.845 1.00  32.57 0 A 1
ATOM   5106 C CB  . ILE . . 1042 ? 200.009 191.371 189.804 1.00  32.57 0 A 1
ATOM   5107 C CG1 . ILE . . 1042 ? 201.034 190.594 190.632 1.00  32.57 0 A 1
ATOM   5108 C CG2 . ILE . . 1042 ? 200.427 191.429 188.355 1.00  32.57 0 A 1
ATOM   5109 C CD1 . ILE . . 1042 ? 201.163 189.151 190.230 1.00  32.57 0 A 1
ATOM   5110 N N   . TRP . . 1043 ? 197.582 193.255 189.579 1.00  27.25 0 A 1
ATOM   5111 C CA  . TRP . . 1043 ? 196.554 193.906 188.769 1.00  27.25 0 A 1
ATOM   5112 C C   . TRP . . 1043 ? 195.901 195.066 189.510 1.00  27.25 0 A 1
ATOM   5113 O O   . TRP . . 1043 ? 194.684 195.137 189.640 1.00  27.25 0 A 1
ATOM   5114 C CB  . TRP . . 1043 ? 195.518 192.877 188.348 1.00  27.25 0 A 1
ATOM   5115 C CG  . TRP . . 1043 ? 196.100 191.786 187.540 1.00  27.25 0 A 1
ATOM   5116 C CD1 . TRP . . 1043 ? 196.569 190.595 187.995 1.00  27.25 0 A 1
ATOM   5117 C CD2 . TRP . . 1043 ? 196.299 191.784 186.129 1.00  27.25 0 A 1
ATOM   5118 C CE2 . TRP . . 1043 ? 196.886 190.555 185.794 1.00  27.25 0 A 1
ATOM   5119 C CE3 . TRP . . 1043 ? 196.033 192.705 185.111 1.00  27.25 0 A 1
ATOM   5120 N NE1 . TRP . . 1043 ? 197.041 189.844 186.954 1.00  27.25 0 A 1
ATOM   5121 C CZ2 . TRP . . 1043 ? 197.212 190.217 184.490 1.00  27.25 0 A 1
ATOM   5122 C CZ3 . TRP . . 1043 ? 196.355 192.368 183.818 1.00  27.25 0 A 1
ATOM   5123 C CH2 . TRP . . 1043 ? 196.942 191.136 183.518 1.00  27.25 0 A 1
ATOM   5124 N N   . SER . . 1044 ? 196.725 196.002 189.980 1.00  32.47 0 A 1
ATOM   5125 C CA  . SER . . 1044 ? 196.225 197.054 190.857 1.00  32.47 0 A 1
ATOM   5126 C C   . SER . . 1044 ? 195.266 197.989 190.133 1.00  32.47 0 A 1
ATOM   5127 O O   . SER . . 1044 ? 194.358 198.552 190.750 1.00  32.47 0 A 1
ATOM   5128 C CB  . SER . . 1044 ? 197.394 197.838 191.449 1.00  32.47 0 A 1
ATOM   5129 O OG  . SER . . 1044 ? 198.177 197.015 192.296 1.00  32.47 0 A 1
ATOM   5130 N N   . LEU . . 1045 ? 195.444 198.177 188.826 1.00  30.40 0 A 1
ATOM   5131 C CA  . LEU . . 1045 ? 194.525 199.056 188.111 1.00  30.40 0 A 1
ATOM   5132 C C   . LEU . . 1045 ? 193.161 198.408 187.924 1.00  30.40 0 A 1
ATOM   5133 O O   . LEU . . 1045 ? 192.141 199.103 187.962 1.00  30.40 0 A 1
ATOM   5134 C CB  . LEU . . 1045 ? 195.114 199.463 186.762 1.00  30.40 0 A 1
ATOM   5135 C CG  . LEU . . 1045 ? 196.125 200.609 186.766 1.00  30.40 0 A 1
ATOM   5136 C CD1 . LEU . . 1045 ? 196.496 201.004 185.346 1.00  30.40 0 A 1
ATOM   5137 C CD2 . LEU . . 1045 ? 195.592 201.806 187.531 1.00  30.40 0 A 1
ATOM   5138 N N   . GLY . . 1046 ? 193.131 197.082 187.749 1.00  27.42 0 A 1
ATOM   5139 C CA  . GLY . . 1046 ? 191.863 196.371 187.482 1.00  27.42 0 A 1
ATOM   5140 C C   . GLY . . 1046 ? 191.049 196.308 188.748 1.00  27.42 0 A 1
ATOM   5141 O O   . GLY . . 1046 ? 189.813 196.200 188.663 1.00  27.42 0 A 1
ATOM   5142 N N   . TRP . . 1047 ? 191.730 196.363 189.890 1.00  29.48 0 A 1
ATOM   5143 C CA  . TRP . . 1047 ? 191.019 196.368 191.190 1.00  29.48 0 A 1
ATOM   5144 C C   . TRP . . 1047 ? 190.746 197.815 191.572 1.00  29.48 0 A 1
ATOM   5145 O O   . TRP . . 1047 ? 190.984 198.167 192.743 1.00  29.48 0 A 1
ATOM   5146 C CB  . TRP . . 1047 ? 191.827 195.611 192.234 1.00  29.48 0 A 1
ATOM   5147 C CG  . TRP . . 1047 ? 191.709 194.132 192.048 1.00  29.48 0 A 1
ATOM   5148 C CD1 . TRP . . 1047 ? 192.496 193.328 191.277 1.00  29.48 0 A 1
ATOM   5149 C CD2 . TRP . . 1047 ? 190.720 193.276 192.642 1.00  29.48 0 A 1
ATOM   5150 C CE2 . TRP . . 1047 ? 190.984 191.968 192.185 1.00  29.48 0 A 1
ATOM   5151 C CE3 . TRP . . 1047 ? 189.639 193.486 193.503 1.00  29.48 0 A 1
ATOM   5152 N NE1 . TRP . . 1047 ? 192.068 192.031 191.353 1.00  29.48 0 A 1
ATOM   5153 C CZ2 . TRP . . 1047 ? 190.193 190.885 192.555 1.00  29.48 0 A 1
ATOM   5154 C CZ3 . TRP . . 1047 ? 188.871 192.408 193.882 1.00  29.48 0 A 1
ATOM   5155 C CH2 . TRP . . 1047 ? 189.147 191.126 193.414 1.00  29.48 0 A 1
ATOM   5156 N N   . HIS . . 1048 ? 190.263 198.618 190.615 1.00  41.49 0 A 1
ATOM   5157 C CA  . HIS . . 1048 ? 189.876 200.033 190.881 1.00  41.49 0 A 1
ATOM   5158 C C   . HIS . . 1048 ? 191.093 200.922 191.169 1.00  41.49 0 A 1
ATOM   5159 O O   . HIS . . 1048 ? 191.840 201.184 190.204 1.00  41.49 0 A 1
ATOM   5160 C CB  . HIS . . 1048 ? 188.766 200.117 191.949 1.00  41.49 0 A 1
ATOM   5161 C CG  . HIS . . 1048 ? 187.936 201.360 191.930 1.00  41.49 0 A 1
ATOM   5162 C CD2 . HIS . . 1048 ? 186.597 201.530 191.891 1.00  41.49 0 A 1
ATOM   5163 N ND1 . HIS . . 1048 ? 188.482 202.626 192.008 1.00  41.49 0 A 1
ATOM   5164 C CE1 . HIS . . 1048 ? 187.518 203.523 191.996 1.00  41.49 0 A 1
ATOM   5165 N NE2 . HIS . . 1048 ? 186.350 202.874 191.925 1.00  41.49 0 A 1
ATOM   5166 N N   . CYS . . 1049 ? 191.310 201.326 192.428 1.00  50.61 0 A 1
ATOM   5167 C CA  . CYS . . 1049 ? 192.370 202.363 192.784 1.00  50.61 0 A 1
ATOM   5168 C C   . CYS . . 1049 ? 192.571 203.480 191.763 1.00  50.61 0 A 1
ATOM   5169 O O   . CYS . . 1049 ? 191.622 203.927 191.093 1.00  50.61 0 A 1
ATOM   5170 C CB  . CYS . . 1049 ? 193.699 201.654 192.995 1.00  50.61 0 A 1
ATOM   5171 S SG  . CYS . . 1049 ? 195.018 202.735 193.540 1.00  50.61 0 A 1
ATOM   5172 N N   . CYS . . 1064 ? 195.600 199.313 194.183 1.00  51.83 0 A 1
ATOM   5173 C CA  . CYS . . 1064 ? 195.261 199.660 195.588 1.00  51.83 0 A 1
ATOM   5174 C C   . CYS . . 1064 ? 193.749 199.567 195.723 1.00  51.83 0 A 1
ATOM   5175 O O   . CYS . . 1064 ? 193.097 199.253 194.710 1.00  51.83 0 A 1
ATOM   5176 C CB  . CYS . . 1064 ? 195.801 201.026 196.013 1.00  51.83 0 A 1
ATOM   5177 S SG  . CYS . . 1064 ? 194.823 202.486 195.560 1.00  51.83 0 A 1
ATOM   5178 N N   . THR . . 1065 ? 193.231 199.635 196.953 1.00  47.38 0 A 1
ATOM   5179 C CA  . THR . . 1065 ? 191.767 199.486 197.176 1.00  47.38 0 A 1
ATOM   5180 C C   . THR . . 1065 ? 191.396 199.944 198.581 1.00  47.38 0 A 1
ATOM   5181 O O   . THR . . 1065 ? 191.641 199.181 199.535 1.00  47.38 0 A 1
ATOM   5182 C CB  . THR . . 1065 ? 191.271 198.039 197.079 1.00  30.00 0 A 1
ATOM   5183 C CG2 . THR . . 1065 ? 189.807 197.912 197.440 1.00  30.00 0 A 1
ATOM   5184 O OG1 . THR . . 1065 ? 191.528 197.516 195.774 1.00  30.00 0 A 1
ATOM   5185 N N   . VAL . . 1066 ? 190.824 201.139 198.691 1.00  48.21 0 A 1
ATOM   5186 C CA  . VAL . . 1066 ? 190.329 201.609 200.012 1.00  48.21 0 A 1
ATOM   5187 C C   . VAL . . 1066 ? 188.860 201.187 200.076 1.00  48.21 0 A 1
ATOM   5188 O O   . VAL . . 1066 ? 188.461 200.547 201.056 1.00  48.21 0 A 1
ATOM   5189 C CB  . VAL . . 1066 ? 190.521 203.135 200.136 1.00  48.21 0 A 1
ATOM   5190 C CG1 . VAL . . 1066 ? 189.935 203.733 201.407 1.00  48.21 0 A 1
ATOM   5191 C CG2 . VAL . . 1066 ? 191.978 203.541 199.970 1.00  48.21 0 A 1
ATOM   5192 N N   . GLY . . 1067 ? 188.117 201.400 198.993 1.00  43.00 0 A 1
ATOM   5193 C CA  . GLY . . 1067 ? 186.671 201.141 199.050 1.00  43.00 0 A 1
ATOM   5194 C C   . GLY . . 1067 ? 186.251 199.694 199.107 1.00  43.00 0 A 1
ATOM   5195 O O   . GLY . . 1067 ? 185.508 199.348 200.023 1.00  43.00 0 A 1
ATOM   5196 N N   . MET . . 1068 ? 186.610 198.882 198.117 1.00  40.27 0 A 1
ATOM   5197 C CA  . MET . . 1068 ? 186.072 197.531 198.164 1.00  40.27 0 A 1
ATOM   5198 C C   . MET . . 1068 ? 186.498 196.827 199.440 1.00  40.27 0 A 1
ATOM   5199 O O   . MET . . 1068 ? 185.794 195.936 199.920 1.00  40.27 0 A 1
ATOM   5200 C CB  . MET . . 1068 ? 186.512 196.736 196.942 1.00  40.27 0 A 1
ATOM   5201 C CG  . MET . . 1068 ? 185.648 195.523 196.675 1.00  40.27 0 A 1
ATOM   5202 S SD  . MET . . 1068 ? 186.260 194.550 195.297 1.00  40.27 0 A 1
ATOM   5203 C CE  . MET . . 1068 ? 186.392 195.840 194.072 1.00  40.27 0 A 1
ATOM   5204 N N   . ALA . . 1069 ? 187.626 197.237 200.021 1.00  38.59 0 A 1
ATOM   5205 C CA  . ALA . . 1069 ? 188.064 196.645 201.278 1.00  38.59 0 A 1
ATOM   5206 C C   . ALA . . 1069 ? 187.107 196.985 202.412 1.00  38.59 0 A 1
ATOM   5207 O O   . ALA . . 1069 ? 186.735 196.108 203.197 1.00  38.59 0 A 1
ATOM   5208 C CB  . ALA . . 1069 ? 189.481 197.103 201.612 1.00  38.59 0 A 1
ATOM   5209 N N   . THR . . 1070 ? 186.688 198.249 202.518 1.00  40.21 0 A 1
ATOM   5210 C CA  . THR . . 1070 ? 185.730 198.593 203.563 1.00  40.21 0 A 1
ATOM   5211 C C   . THR . . 1070 ? 184.346 198.040 203.253 1.00  40.21 0 A 1
ATOM   5212 O O   . THR . . 1070 ? 183.583 197.739 204.173 1.00  40.21 0 A 1
ATOM   5213 C CB  . THR . . 1070 ? 185.672 200.108 203.792 1.00  40.21 0 A 1
ATOM   5214 C CG2 . THR . . 1070 ? 185.084 200.835 202.613 1.00  40.21 0 A 1
ATOM   5215 O OG1 . THR . . 1070 ? 184.886 200.385 204.957 1.00  40.21 0 A 1
ATOM   5216 N N   . MET . . 1071 ? 184.016 197.860 201.972 1.00  38.64 0 A 1
ATOM   5217 C CA  . MET . . 1071 ? 182.774 197.164 201.638 1.00  38.64 0 A 1
ATOM   5218 C C   . MET . . 1071 ? 182.791 195.717 202.133 1.00  38.64 0 A 1
ATOM   5219 O O   . MET . . 1071 ? 181.838 195.258 202.779 1.00  38.64 0 A 1
ATOM   5220 C CB  . MET . . 1071 ? 182.540 197.216 200.130 1.00  38.64 0 A 1
ATOM   5221 C CG  . MET . . 1071 ? 181.373 196.376 199.652 1.00  38.64 0 A 1
ATOM   5222 S SD  . MET . . 1071 ? 181.567 195.797 197.958 1.00  38.64 0 A 1
ATOM   5223 C CE  . MET . . 1071 ? 182.389 197.190 197.198 1.00  38.64 0 A 1
ATOM   5224 N N   . ILE . . 1072 ? 183.870 194.985 201.847 1.00  34.94 0 A 1
ATOM   5225 C CA  . ILE . . 1072 ? 183.984 193.602 202.300 1.00  34.94 0 A 1
ATOM   5226 C C   . ILE . . 1072 ? 184.057 193.538 203.821 1.00  34.94 0 A 1
ATOM   5227 O O   . ILE . . 1072 ? 183.543 192.602 204.441 1.00  34.94 0 A 1
ATOM   5228 C CB  . ILE . . 1072 ? 185.198 192.925 201.640 1.00  34.94 0 A 1
ATOM   5229 C CG1 . ILE . . 1072 ? 185.043 192.919 200.121 1.00  34.94 0 A 1
ATOM   5230 C CG2 . ILE . . 1072 ? 185.358 191.504 202.141 1.00  34.94 0 A 1
ATOM   5231 C CD1 . ILE . . 1072 ? 183.712 192.405 199.651 1.00  34.94 0 A 1
ATOM   5232 N N   . LEU . . 1073 ? 184.680 194.534 204.449 1.00  36.45 0 A 1
ATOM   5233 C CA  . LEU . . 1073 ? 184.739 194.553 205.906 1.00  36.45 0 A 1
ATOM   5234 C C   . LEU . . 1073 ? 183.364 194.806 206.510 1.00  36.45 0 A 1
ATOM   5235 O O   . LEU . . 1073 ? 183.023 194.239 207.553 1.00  36.45 0 A 1
ATOM   5236 C CB  . LEU . . 1073 ? 185.744 195.604 206.370 1.00  36.45 0 A 1
ATOM   5237 C CG  . LEU . . 1073 ? 187.217 195.199 206.299 1.00  36.45 0 A 1
ATOM   5238 C CD1 . LEU . . 1073 ? 188.098 196.290 206.870 1.00  36.45 0 A 1
ATOM   5239 C CD2 . LEU . . 1073 ? 187.451 193.892 207.026 1.00  36.45 0 A 1
ATOM   5240 N N   . THR . . 1074 ? 182.555 195.652 205.869 1.00  39.31 0 A 1
ATOM   5241 C CA  . THR . . 1074 ? 181.170 195.807 206.292 1.00  39.31 0 A 1
ATOM   5242 C C   . THR . . 1074 ? 180.416 194.490 206.169 1.00  39.31 0 A 1
ATOM   5243 O O   . THR . . 1074 ? 179.665 194.111 207.075 1.00  39.31 0 A 1
ATOM   5244 C CB  . THR . . 1074 ? 180.482 196.894 205.471 1.00  39.31 0 A 1
ATOM   5245 C CG2 . THR . . 1074 ? 179.070 197.115 205.972 1.00  39.31 0 A 1
ATOM   5246 O OG1 . THR . . 1074 ? 181.217 198.118 205.583 1.00  39.31 0 A 1
ATOM   5247 N N   . LEU . . 1075 ? 180.600 193.786 205.050 1.00  35.40 0 A 1
ATOM   5248 C CA  . LEU . . 1075 ? 180.070 192.428 204.936 1.00  35.40 0 A 1
ATOM   5249 C C   . LEU . . 1075 ? 180.484 191.572 206.126 1.00  35.40 0 A 1
ATOM   5250 O O   . LEU . . 1075 ? 179.671 190.830 206.685 1.00  35.40 0 A 1
ATOM   5251 C CB  . LEU . . 1075 ? 180.546 191.777 203.639 1.00  35.40 0 A 1
ATOM   5252 C CG  . LEU . . 1075 ? 179.590 191.753 202.454 1.00  35.40 0 A 1
ATOM   5253 C CD1 . LEU . . 1075 ? 180.187 190.917 201.345 1.00  35.40 0 A 1
ATOM   5254 C CD2 . LEU . . 1075 ? 178.249 191.209 202.881 1.00  35.40 0 A 1
ATOM   5255 N N   . LEU . . 1076 ? 181.754 191.655 206.516 1.00  34.99 0 A 1
ATOM   5256 C CA  . LEU . . 1076 ? 182.249 190.885 207.653 1.00  34.99 0 A 1
ATOM   5257 C C   . LEU . . 1076 ? 181.654 191.345 208.975 1.00  34.99 0 A 1
ATOM   5258 O O   . LEU . . 1076 ? 181.669 190.581 209.944 1.00  34.99 0 A 1
ATOM   5259 C CB  . LEU . . 1076 ? 183.771 190.965 207.722 1.00  34.99 0 A 1
ATOM   5260 C CG  . LEU . . 1076 ? 184.519 190.116 206.696 1.00  34.99 0 A 1
ATOM   5261 C CD1 . LEU . . 1076 ? 185.980 190.515 206.630 1.00  34.99 0 A 1
ATOM   5262 C CD2 . LEU . . 1076 ? 184.373 188.647 207.033 1.00  34.99 0 A 1
ATOM   5263 N N   . SER . . 1077 ? 181.148 192.573 209.044 1.00  40.32 0 A 1
[truncated: 41,882,743 more chars]
