# Supplementary material for: Huntingtin structure is orchestrated by HAP40 and shows a polyglutamine expansion-specific interaction with exon 1
Source: Commun Biol. 2021 Dec 8;4:1374. doi: 10.1038/s42003-021-02895-4 (PMC8654980; doi:10.1038/s42003-021-02895-4)
Supplement: Supplementary file 15 — Supplementary Data 11 [file 42003_2021_2895_MOESM15_ESM.cif]

# generated by PyMOL 2.3.5
#
data_HTT_HAP40R
_entry.id HTT_HAP40R
#
loop_
_atom_site.group_PDB
_atom_site.id
_atom_site.type_symbol
_atom_site.label_atom_id
_atom_site.label_alt_id
_atom_site.label_comp_id
_atom_site.label_asym_id
_atom_site.label_entity_id
_atom_site.label_seq_id
_atom_site.pdbx_PDB_ins_code
_atom_site.Cartn_x
_atom_site.Cartn_y
_atom_site.Cartn_z
_atom_site.occupancy
_atom_site.B_iso_or_equiv
_atom_site.pdbx_formal_charge
_atom_site.auth_asym_id
_atom_site.pdbx_PDB_model_num
ATOM   1   N N   . THR . . 97 ? 178.259 146.490 232.610 1.00  86.04 0 A 1
ATOM   2   C CA  . THR . . 97 ? 178.607 147.906 232.618 1.00  86.04 0 A 1
ATOM   3   C C   . THR . . 97 ? 179.470 148.277 231.416 1.00  86.04 0 A 1
ATOM   4   O O   . THR . . 97 ? 180.475 147.626 231.134 1.00  86.04 0 A 1
ATOM   5   C CB  . THR . . 97 ? 179.350 148.297 233.910 1.00  86.04 0 A 1
ATOM   6   C CG2 . THR . . 97 ? 178.464 148.070 235.130 1.00  86.04 0 A 1
ATOM   7   O OG1 . THR . . 97 ? 180.547 147.517 234.031 1.00  86.04 0 A 1
ATOM   8   N N   . LYS . . 98 ? 179.059 149.322 230.697 1.00  84.46 0 A 1
ATOM   9   C CA  . LYS . . 98 ? 179.824 149.826 229.563 1.00  84.46 0 A 1
ATOM   10  C C   . LYS . . 98 ? 180.007 151.333 229.555 1.00  84.46 0 A 1
ATOM   11  O O   . LYS . . 98 ? 180.934 151.811 228.890 1.00  84.46 0 A 1
ATOM   12  C CB  . LYS . . 98 ? 179.166 149.409 228.237 1.00  84.46 0 A 1
ATOM   13  C CG  . LYS . . 98 ? 179.204 147.916 227.970 1.00  84.46 0 A 1
ATOM   14  C CD  . LYS . . 98 ? 178.629 147.578 226.606 1.00  84.46 0 A 1
ATOM   15  C CE  . LYS . . 98 ? 178.788 146.098 226.309 1.00  84.46 0 A 1
ATOM   16  N NZ  . LYS . . 98 ? 177.881 145.272 227.152 1.00  84.46 1 A 1
ATOM   17  N N   . LYS . . 99 ? 179.162 152.098 230.253 1.00  85.77 0 A 1
ATOM   18  C CA  . LYS . . 99 ? 179.294 153.551 230.244 1.00  85.77 0 A 1
ATOM   19  C C   . LYS . . 99 ? 180.672 153.981 230.724 1.00  85.77 0 A 1
ATOM   20  O O   . LYS . . 99 ? 181.283 154.894 230.156 1.00  85.77 0 A 1
ATOM   21  C CB  . LYS . . 99 ? 178.214 154.184 231.116 1.00  85.77 0 A 1
ATOM   22  C CG  . LYS . . 99 ? 176.835 153.566 230.966 1.00  85.77 0 A 1
ATOM   23  C CD  . LYS . . 99 ? 175.842 154.246 231.888 1.00  85.77 0 A 1
ATOM   24  C CE  . LYS . . 99 ? 175.890 155.758 231.726 1.00  85.77 0 A 1
ATOM   25  N NZ  . LYS . . 99 ? 175.724 156.182 230.305 1.00  85.77 1 A 1
ATOM   26  N N   . ASP . . 100 ? 181.190 153.325 231.762 1.00  86.71 0 A 1
ATOM   27  C CA  . ASP . . 100 ? 182.509 153.699 232.238 1.00  86.71 0 A 1
ATOM   28  C C   . ASP . . 100 ? 183.613 153.129 231.365 1.00  86.71 0 A 1
ATOM   29  O O   . ASP . . 100 ? 184.736 153.620 231.427 1.00  86.71 0 A 1
ATOM   30  C CB  . ASP . . 100 ? 182.711 153.267 233.694 1.00  86.71 0 A 1
ATOM   31  C CG  . ASP . . 100 ? 183.950 153.901 234.318 1.00  86.71 0 A 1
ATOM   32  O OD1 . ASP . . 100 ? 185.069 153.383 234.120 1.00  86.71 0 A 1
ATOM   33  O OD2 . ASP . . 100 ? 183.800 154.932 235.010 1.00  86.71 -1 A 1
ATOM   34  N N   . ARG . . 101 ? 183.328 152.132 230.527 1.00  83.77 0 A 1
ATOM   35  C CA  . ARG . . 101 ? 184.303 151.782 229.499 1.00  83.77 0 A 1
ATOM   36  C C   . ARG . . 101 ? 184.463 152.921 228.500 1.00  83.77 0 A 1
ATOM   37  O O   . ARG . . 101 ? 185.585 153.245 228.094 1.00  83.77 0 A 1
ATOM   38  C CB  . ARG . . 101 ? 183.900 150.493 228.783 1.00  83.77 0 A 1
ATOM   39  C CG  . ARG . . 101 ? 184.871 150.094 227.683 1.00  83.77 0 A 1
ATOM   40  C CD  . ARG . . 101 ? 184.650 148.670 227.206 1.00  83.77 0 A 1
ATOM   41  N NE  . ARG . . 101 ? 183.242 148.383 226.965 1.00  83.77 0 A 1
ATOM   42  C CZ  . ARG . . 101 ? 182.632 147.278 227.376 1.00  83.77 0 A 1
ATOM   43  N NH1 . ARG . . 101 ? 183.313 146.358 228.044 1.00  83.77 1 A 1
ATOM   44  N NH2 . ARG . . 101 ? 181.347 147.091 227.120 1.00  83.77 0 A 1
ATOM   45  N N   . VAL . . 102 ? 183.342 153.555 228.140 1.00  82.59 0 A 1
ATOM   46  C CA  . VAL . . 102 ? 183.416 154.759 227.262 1.00  82.59 0 A 1
ATOM   47  C C   . VAL . . 102 ? 184.201 155.807 228.050 1.00  82.59 0 A 1
ATOM   48  O O   . VAL . . 102 ? 185.129 156.391 227.478 1.00  82.59 0 A 1
ATOM   49  C CB  . VAL . . 102 ? 182.008 155.274 226.906 1.00  82.59 0 A 1
ATOM   50  C CG1 . VAL . . 102 ? 181.996 156.748 226.528 1.00  82.59 0 A 1
ATOM   51  C CG2 . VAL . . 102 ? 181.356 154.440 225.821 1.00  82.59 0 A 1
ATOM   52  N N   . ASN . . 103 ? 183.888 155.964 229.339 1.00  84.71 0 A 1
ATOM   53  C CA  . ASN . . 103 ? 184.543 157.013 230.166 1.00  84.71 0 A 1
ATOM   54  C C   . ASN . . 103 ? 186.047 156.750 230.277 1.00  84.71 0 A 1
ATOM   55  O O   . ASN . . 103 ? 186.781 157.731 230.286 1.00  84.71 0 A 1
ATOM   56  C CB  . ASN . . 103 ? 183.884 157.159 231.538 1.00  84.71 0 A 1
ATOM   57  C CG  . ASN . . 103 ? 182.732 158.139 231.523 1.00  84.71 0 A 1
ATOM   58  N ND2 . ASN . . 103 ? 181.535 157.657 231.814 1.00  84.71 0 A 1
ATOM   59  O OD1 . ASN . . 103 ? 182.920 159.320 231.238 1.00  84.71 0 A 1
ATOM   60  N N   . HIS . . 104 ? 186.473 155.485 230.350 1.00  84.13 0 A 1
ATOM   61  C CA  . HIS . . 104 ? 187.911 155.132 230.511 1.00  84.13 0 A 1
ATOM   62  C C   . HIS . . 104 ? 188.629 155.297 229.173 1.00  84.13 0 A 1
ATOM   63  O O   . HIS . . 104 ? 189.682 155.946 229.156 1.00  84.13 0 A 1
ATOM   64  C CB  . HIS . . 104 ? 188.008 153.687 231.008 1.00  84.13 0 A 1
ATOM   65  C CG  . HIS . . 104 ? 189.403 153.223 231.235 1.00  84.13 0 A 1
ATOM   66  C CD2 . HIS . . 104 ? 190.176 152.349 230.554 1.00  84.13 0 A 1
ATOM   67  N ND1 . HIS . . 104 ? 190.165 153.683 232.287 1.00  84.13 0 A 1
ATOM   68  C CE1 . HIS . . 104 ? 191.349 153.109 232.251 1.00  84.13 0 A 1
ATOM   69  N NE2 . HIS . . 104 ? 191.382 152.289 231.193 1.00  84.13 0 A 1
ATOM   70  N N   . CYS . . 105 ? 188.062 154.770 228.092 1.00  84.74 0 A 1
ATOM   71  C CA  . CYS . . 105 ? 188.589 154.840 226.734 1.00  84.74 0 A 1
ATOM   72  C C   . CYS . . 105 ? 188.416 156.259 226.158 1.00  84.74 0 A 1
ATOM   73  O O   . CYS . . 105 ? 188.728 156.525 224.976 1.00  84.74 0 A 1
ATOM   74  C CB  . CYS . . 105 ? 187.895 153.749 225.885 1.00  84.74 0 A 1
ATOM   75  S SG  . CYS . . 105 ? 188.543 153.350 224.237 1.00  84.74 0 A 1
ATOM   76  N N   . LEU . . 106 ? 188.038 157.179 227.052 1.00  81.89 0 A 1
ATOM   77  C CA  . LEU . . 106 ? 187.959 158.610 226.668 1.00  81.89 0 A 1
ATOM   78  C C   . LEU . . 106 ? 188.876 159.379 227.630 1.00  81.89 0 A 1
ATOM   79  O O   . LEU . . 106 ? 189.539 160.313 227.173 1.00  81.89 0 A 1
ATOM   80  C CB  . LEU . . 106 ? 186.502 159.079 226.743 1.00  81.89 0 A 1
ATOM   81  C CG  . LEU . . 106 ? 186.231 160.553 226.449 1.00  81.89 0 A 1
ATOM   82  C CD1 . LEU . . 106 ? 186.615 160.894 225.018 1.00  81.89 0 A 1
ATOM   83  C CD2 . LEU . . 106 ? 184.770 160.890 226.704 1.00  81.89 0 A 1
ATOM   84  N N   . THR . . 107 ? 188.956 158.952 228.899 1.00  82.11 0 A 1
ATOM   85  C CA  . THR . . 107 ? 189.813 159.653 229.897 1.00  82.11 0 A 1
ATOM   86  C C   . THR . . 107 ? 191.293 159.380 229.621 1.00  82.11 0 A 1
ATOM   87  O O   . THR . . 107 ? 192.093 160.277 229.904 1.00  82.11 0 A 1
ATOM   88  C CB  . THR . . 107 ? 189.507 159.302 231.359 1.00  82.11 0 A 1
ATOM   89  C CG2 . THR . . 107 ? 188.317 160.050 231.922 1.00  82.11 0 A 1
ATOM   90  O OG1 . THR . . 107 ? 189.340 157.892 231.494 1.00  82.11 0 A 1
ATOM   91  N N   . ILE . . 108 ? 191.653 158.190 229.129 1.00  80.61 0 A 1
ATOM   92  C CA  . ILE . . 108 ? 193.086 157.982 228.763 1.00  80.61 0 A 1
ATOM   93  C C   . ILE . . 108 ? 193.395 158.963 227.627 1.00  80.61 0 A 1
ATOM   94  O O   . ILE . . 108 ? 194.513 159.509 227.604 1.00  80.61 0 A 1
ATOM   95  C CB  . ILE . . 108 ? 193.369 156.514 228.389 1.00  80.61 0 A 1
ATOM   96  C CG1 . ILE . . 108 ? 192.863 155.554 229.466 1.00  80.61 0 A 1
ATOM   97  C CG2 . ILE . . 108 ? 194.852 156.304 228.140 1.00  80.61 0 A 1
ATOM   98  C CD1 . ILE . . 108 ? 193.665 155.601 230.745 1.00  80.61 0 A 1
ATOM   99  N N   . CYS . . 109 ? 192.405 159.239 226.770 1.00  78.54 0 A 1
ATOM   100 C CA  . CYS . . 109 ? 192.596 160.215 225.660 1.00  78.54 0 A 1
ATOM   101 C C   . CYS . . 109 ? 192.453 161.643 226.188 1.00  78.54 0 A 1
ATOM   102 O O   . CYS . . 109 ? 192.729 162.581 225.427 1.00  78.54 0 A 1
ATOM   103 C CB  . CYS . . 109 ? 191.675 159.915 224.482 1.00  30.00 0 A 1
ATOM   104 S SG  . CYS . . 109 ? 190.249 161.008 224.231 1.00  30.00 0 A 1
ATOM   105 N N   . GLU . . 110 ? 192.033 161.799 227.442 1.00  81.70 0 A 1
ATOM   106 C CA  . GLU . . 110 ? 191.997 163.155 228.043 1.00  81.70 0 A 1
ATOM   107 C C   . GLU . . 110 ? 193.338 163.378 228.747 1.00  81.70 0 A 1
ATOM   108 O O   . GLU . . 110 ? 193.742 164.550 228.876 1.00  81.70 0 A 1
ATOM   109 C CB  . GLU . . 110 ? 190.833 163.287 229.025 1.00  81.70 0 A 1
ATOM   110 C CG  . GLU . . 110 ? 189.474 163.226 228.355 1.00  81.70 0 A 1
ATOM   111 C CD  . GLU . . 110 ? 188.296 163.282 229.310 1.00  81.70 0 A 1
ATOM   112 O OE1 . GLU . . 110 ? 188.523 163.180 230.531 1.00  81.70 0 A 1
ATOM   113 O OE2 . GLU . . 110 ? 187.155 163.426 228.831 1.00  81.70 -1 A 1
ATOM   114 N N   . ASN . . 111 ? 194.004 162.296 229.172 1.00  80.72 0 A 1
ATOM   115 C CA  . ASN . . 111 ? 195.261 162.488 229.943 1.00  80.72 0 A 1
ATOM   116 C C   . ASN . . 111 ? 196.489 162.681 229.055 1.00  80.72 0 A 1
ATOM   117 O O   . ASN . . 111 ? 197.107 163.748 229.156 1.00  80.72 0 A 1
ATOM   118 C CB  . ASN . . 111 ? 195.548 161.284 230.843 1.00  80.72 0 A 1
ATOM   119 C CG  . ASN . . 111 ? 194.435 160.982 231.823 1.00  80.72 0 A 1
ATOM   120 N ND2 . ASN . . 111 ? 194.257 159.714 232.156 1.00  80.72 0 A 1
ATOM   121 O OD1 . ASN . . 111 ? 193.744 161.889 232.280 1.00  80.72 0 A 1
ATOM   122 N N   . ILE . . 112 ? 196.830 161.698 228.220 1.00  77.93 0 A 1
ATOM   123 C CA  . ILE . . 112 ? 198.114 161.742 227.453 1.00  77.93 0 A 1
ATOM   124 C C   . ILE . . 112 ? 198.224 162.925 226.478 1.00  77.93 0 A 1
ATOM   125 O O   . ILE . . 112 ? 199.366 163.296 226.146 1.00  77.93 0 A 1
ATOM   126 C CB  . ILE . . 112 ? 198.351 160.382 226.780 1.00  77.93 0 A 1
ATOM   127 C CG1 . ILE . . 112 ? 197.252 160.084 225.764 1.00  77.93 0 A 1
ATOM   128 C CG2 . ILE . . 112 ? 198.433 159.298 227.836 1.00  77.93 0 A 1
ATOM   129 C CD1 . ILE . . 112 ? 197.583 158.930 224.884 1.00  77.93 0 A 1
ATOM   130 N N   . VAL . . 113 ? 197.114 163.484 225.997 1.00  77.65 0 A 1
ATOM   131 C CA  . VAL . . 113 ? 197.222 164.585 225.002 1.00  77.65 0 A 1
ATOM   132 C C   . VAL . . 113 ? 197.689 165.848 225.738 1.00  77.65 0 A 1
ATOM   133 O O   . VAL . . 113 ? 198.201 166.762 225.072 1.00  77.65 0 A 1
ATOM   134 C CB  . VAL . . 113 ? 195.876 164.803 224.293 1.00  77.65 0 A 1
ATOM   135 C CG1 . VAL . . 113 ? 195.336 163.491 223.747 1.00  77.65 0 A 1
ATOM   136 C CG2 . VAL . . 113 ? 194.846 165.452 225.209 1.00  77.65 0 A 1
ATOM   137 N N   . ALA . . 114 ? 197.542 165.883 227.064 1.00  80.22 0 A 1
ATOM   138 C CA  . ALA . . 114 ? 197.909 167.048 227.868 1.00  80.22 0 A 1
ATOM   139 C C   . ALA . . 114 ? 198.690 166.589 229.099 1.00  80.22 0 A 1
ATOM   140 O O   . ALA . . 114 ? 198.107 166.326 230.154 1.00  80.22 0 A 1
ATOM   141 C CB  . ALA . . 114 ? 196.668 167.843 228.261 1.00  80.22 0 A 1
ATOM   142 N N   . GLN . . 115 ? 200.009 166.474 228.958 1.00  84.37 0 A 1
ATOM   143 C CA  . GLN . . 115 ? 200.874 166.359 230.129 1.00  84.37 0 A 1
ATOM   144 C C   . GLN . . 115 ? 202.084 167.277 230.108 1.00  84.37 0 A 1
ATOM   145 O O   . GLN . . 115 ? 202.542 167.667 231.187 1.00  84.37 0 A 1
ATOM   146 C CB  . GLN . . 115 ? 201.360 164.917 230.301 1.00  84.37 0 A 1
ATOM   147 C CG  . GLN . . 115 ? 200.261 163.936 230.655 1.00  84.37 0 A 1
ATOM   148 C CD  . GLN . . 115 ? 200.766 162.513 230.745 1.00  84.37 0 A 1
ATOM   149 N NE2 . GLN . . 115 ? 201.855 162.228 230.044 1.00  84.37 0 A 1
ATOM   150 O OE1 . GLN . . 115 ? 200.182 161.678 231.434 1.00  84.37 0 A 1
ATOM   151 N N   . SER . . 116 ? 202.612 167.650 228.941 1.00  85.91 0 A 1
ATOM   152 C CA  . SER . . 116 ? 203.841 168.432 228.816 1.00  85.91 0 A 1
ATOM   153 C C   . SER . . 116 ? 205.033 167.768 229.508 1.00  85.91 0 A 1
ATOM   154 O O   . SER . . 116 ? 206.072 168.406 229.707 1.00  85.91 0 A 1
ATOM   155 C CB  . SER . . 116 ? 203.650 169.858 229.344 1.00  85.91 0 A 1
ATOM   156 O OG  . SER . . 116 ? 203.372 169.848 230.733 1.00  85.91 0 A 1
ATOM   157 N N   . VAL . . 117 ? 204.907 166.496 229.876 1.00  86.85 0 A 1
ATOM   158 C CA  . VAL . . 117 ? 205.976 165.750 230.526 1.00  86.85 0 A 1
ATOM   159 C C   . VAL . . 117 ? 206.487 164.621 229.632 1.00  86.85 0 A 1
ATOM   160 O O   . VAL . . 117 ? 207.179 163.719 230.106 1.00  86.85 0 A 1
ATOM   161 C CB  . VAL . . 117 ? 205.533 165.218 231.899 1.00  86.85 0 A 1
ATOM   162 C CG1 . VAL . . 117 ? 204.941 166.336 232.735 1.00  86.85 0 A 1
ATOM   163 C CG2 . VAL . . 117 ? 204.530 164.084 231.739 1.00  86.85 0 A 1
ATOM   164 N N   . ARG . . 118 ? 206.166 164.664 228.341 1.00  86.46 0 A 1
ATOM   165 C CA  . ARG . . 118 ? 206.577 163.622 227.411 1.00  86.46 0 A 1
ATOM   166 C C   . ARG . . 118 ? 208.040 163.833 227.025 1.00  86.46 0 A 1
ATOM   167 O O   . ARG . . 118 ? 208.760 164.628 227.636 1.00  86.46 0 A 1
ATOM   168 C CB  . ARG . . 118 ? 205.654 163.596 226.196 1.00  86.46 0 A 1
ATOM   169 C CG  . ARG . . 118 ? 205.326 164.963 225.617 1.00  86.46 0 A 1
ATOM   170 C CD  . ARG . . 118 ? 204.453 164.832 224.380 1.00  86.46 0 A 1
ATOM   171 N NE  . ARG . . 118 ? 203.777 166.083 224.055 1.00  86.46 0 A 1
ATOM   172 C CZ  . ARG . . 118 ? 202.528 166.367 224.407 1.00  86.46 0 A 1
ATOM   173 N NH1 . ARG . . 118 ? 201.816 165.485 225.092 1.00  86.46 1 A 1
ATOM   174 N NH2 . ARG . . 118 ? 201.990 167.531 224.073 1.00  86.46 0 A 1
ATOM   175 N N   . ASN . . 119 ? 208.490 163.111 225.996 1.00  90.07 0 A 1
ATOM   176 C CA  . ASN . . 119 ? 209.905 163.039 225.631 1.00  90.07 0 A 1
ATOM   177 C C   . ASN . . 119 ? 210.713 162.485 226.805 1.00  90.07 0 A 1
ATOM   178 O O   . ASN . . 119 ? 211.735 163.037 227.215 1.00  90.07 0 A 1
ATOM   179 C CB  . ASN . . 119 ? 210.437 164.399 225.166 1.00  90.07 0 A 1
ATOM   180 C CG  . ASN . . 119 ? 211.852 164.322 224.631 1.00  90.07 0 A 1
ATOM   181 N ND2 . ASN . . 119 ? 212.704 165.232 225.085 1.00  90.07 0 A 1
ATOM   182 O OD1 . ASN . . 119 ? 212.180 163.450 223.826 1.00  90.07 0 A 1
ATOM   183 N N   . SER . . 120 ? 210.225 161.373 227.348 1.00  90.07 0 A 1
ATOM   184 C CA  . SER . . 120 ? 210.761 160.717 228.533 1.00  90.07 0 A 1
ATOM   185 C C   . SER . . 120 ? 210.098 159.352 228.662 1.00  90.07 0 A 1
ATOM   186 O O   . SER . . 120 ? 208.906 159.220 228.360 1.00  90.07 0 A 1
ATOM   187 C CB  . SER . . 120 ? 210.505 161.560 229.782 1.00  90.07 0 A 1
ATOM   188 O OG  . SER . . 120 ? 209.191 162.092 229.768 1.00  90.07 0 A 1
ATOM   189 N N   . PRO . . 121 ? 210.814 158.326 229.131 1.00  88.73 0 A 1
ATOM   190 C CA  . PRO . . 121 ? 210.247 156.966 229.117 1.00  88.73 0 A 1
ATOM   191 C C   . PRO . . 121 ? 208.958 156.820 229.907 1.00  88.73 0 A 1
ATOM   192 O O   . PRO . . 121 ? 208.222 155.851 229.682 1.00  88.73 0 A 1
ATOM   193 C CB  . PRO . . 121 ? 211.370 156.111 229.720 1.00  88.73 0 A 1
ATOM   194 C CG  . PRO . . 121 ? 212.189 157.067 230.516 1.00  88.73 0 A 1
ATOM   195 C CD  . PRO . . 121 ? 212.132 158.371 229.787 1.00  88.73 0 A 1
ATOM   196 N N   . GLU . . 122 ? 208.661 157.745 230.822 1.00  89.80 0 A 1
ATOM   197 C CA  . GLU . . 122 ? 207.416 157.674 231.580 1.00  89.80 0 A 1
ATOM   198 C C   . GLU . . 122 ? 206.186 157.812 230.692 1.00  89.80 0 A 1
ATOM   199 O O   . GLU . . 122 ? 205.079 157.480 231.132 1.00  89.80 0 A 1
ATOM   200 C CB  . GLU . . 122 ? 207.398 158.759 232.658 1.00  89.80 0 A 1
ATOM   201 C CG  . GLU . . 122 ? 208.496 158.622 233.702 1.00  89.80 0 A 1
ATOM   202 C CD  . GLU . . 122 ? 209.143 159.950 234.042 1.00  89.80 0 A 1
ATOM   203 O OE1 . GLU . . 122 ? 210.286 160.185 233.596 1.00  89.80 0 A 1
ATOM   204 O OE2 . GLU . . 122 ? 208.509 160.759 234.750 1.00  89.80 -1 A 1
ATOM   205 N N   . PHE . . 123 ? 206.351 158.295 229.459 1.00  82.75 0 A 1
ATOM   206 C CA  . PHE . . 123 ? 205.233 158.510 228.545 1.00  82.75 0 A 1
ATOM   207 C C   . PHE . . 123 ? 205.024 157.330 227.599 1.00  82.75 0 A 1
ATOM   208 O O   . PHE . . 123 ? 203.934 156.752 227.561 1.00  82.75 0 A 1
ATOM   209 C CB  . PHE . . 123 ? 205.451 159.794 227.738 1.00  82.75 0 A 1
ATOM   210 C CG  . PHE . . 123 ? 204.216 160.290 227.047 1.00  82.75 0 A 1
ATOM   211 C CD1 . PHE . . 123 ? 203.087 160.615 227.774 1.00  82.75 0 A 1
ATOM   212 C CD2 . PHE . . 123 ? 204.181 160.425 225.669 1.00  82.75 0 A 1
ATOM   213 C CE1 . PHE . . 123 ? 201.947 161.070 227.147 1.00  82.75 0 A 1
ATOM   214 C CE2 . PHE . . 123 ? 203.042 160.881 225.035 1.00  82.75 0 A 1
ATOM   215 C CZ  . PHE . . 123 ? 201.925 161.203 225.774 1.00  82.75 0 A 1
ATOM   216 N N   . GLN . . 124 ? 206.066 156.961 226.846 1.00  80.36 0 A 1
ATOM   217 C CA  . GLN . . 124 ? 205.932 155.995 225.757 1.00  80.36 0 A 1
ATOM   218 C C   . GLN . . 124 ? 205.167 154.734 226.142 1.00  80.36 0 A 1
ATOM   219 O O   . GLN . . 124 ? 204.349 154.235 225.366 1.00  80.36 0 A 1
ATOM   220 C CB  . GLN . . 124 ? 207.314 155.627 225.211 1.00  80.36 0 A 1
ATOM   221 C CG  . GLN . . 124 ? 207.876 156.621 224.212 1.00  80.36 0 A 1
ATOM   222 C CD  . GLN . . 124 ? 208.773 157.654 224.844 1.00  80.36 0 A 1
ATOM   223 N NE2 . GLN . . 124 ? 209.857 157.991 224.161 1.00  80.36 0 A 1
ATOM   224 O OE1 . GLN . . 124 ? 208.496 158.147 225.935 1.00  80.36 0 A 1
ATOM   225 N N   . LYS . . 125 ? 205.375 154.213 227.345 1.00  77.99 0 A 1
ATOM   226 C CA  . LYS . . 125 ? 204.704 152.967 227.686 1.00  77.99 0 A 1
ATOM   227 C C   . LYS . . 125 ? 203.368 153.165 228.395 1.00  77.99 0 A 1
ATOM   228 O O   . LYS . . 125 ? 202.679 152.177 228.665 1.00  77.99 0 A 1
ATOM   229 C CB  . LYS . . 125 ? 205.633 152.074 228.512 1.00  77.99 0 A 1
ATOM   230 C CG  . LYS . . 125 ? 207.025 151.929 227.895 1.00  77.99 0 A 1
ATOM   231 C CD  . LYS . . 125 ? 207.027 151.231 226.520 1.00  77.99 0 A 1
ATOM   232 C CE  . LYS . . 125 ? 205.983 150.118 226.377 1.00  77.99 0 A 1
ATOM   233 N NZ  . LYS . . 125 ? 206.413 149.063 225.417 1.00  77.99 1 A 1
ATOM   234 N N   . LEU . . 126 ? 202.976 154.406 228.687 1.00  77.33 0 A 1
ATOM   235 C CA  . LEU . . 126 ? 201.565 154.689 228.932 1.00  77.33 0 A 1
ATOM   236 C C   . LEU . . 126 ? 200.828 154.868 227.609 1.00  77.33 0 A 1
ATOM   237 O O   . LEU . . 126 ? 199.660 154.486 227.474 1.00  77.33 0 A 1
ATOM   238 C CB  . LEU . . 126 ? 201.425 155.932 229.814 1.00  77.33 0 A 1
ATOM   239 C CG  . LEU . . 126 ? 200.081 156.667 229.870 1.00  77.33 0 A 1
ATOM   240 C CD1 . LEU . . 126 ? 198.946 155.739 230.286 1.00  77.33 0 A 1
ATOM   241 C CD2 . LEU . . 126 ? 200.171 157.853 230.814 1.00  77.33 0 A 1
ATOM   242 N N   . LEU . . 127 ? 201.513 155.446 226.623 1.00  73.96 0 A 1
ATOM   243 C CA  . LEU . . 127 ? 201.011 155.439 225.254 1.00  73.96 0 A 1
ATOM   244 C C   . LEU . . 127 ? 200.857 154.015 224.731 1.00  73.96 0 A 1
ATOM   245 O O   . LEU . . 127 ? 199.956 153.735 223.931 1.00  73.96 0 A 1
ATOM   246 C CB  . LEU . . 127 ? 201.951 156.243 224.357 1.00  73.96 0 A 1
ATOM   247 C CG  . LEU . . 127 ? 201.441 156.622 222.966 1.00  73.96 0 A 1
ATOM   248 C CD1 . LEU . . 127 ? 199.958 156.938 223.013 1.00  73.96 0 A 1
ATOM   249 C CD2 . LEU . . 127 ? 202.227 157.801 222.428 1.00  73.96 0 A 1
ATOM   250 N N   . GLY . . 128 ? 201.725 153.109 225.178 1.00  72.79 0 A 1
ATOM   251 C CA  . GLY . . 128 ? 201.651 151.700 224.842 1.00  72.79 0 A 1
ATOM   252 C C   . GLY . . 128 ? 200.452 150.996 225.441 1.00  72.79 0 A 1
ATOM   253 O O   . GLY . . 128 ? 200.141 149.860 225.079 1.00  72.79 0 A 1
ATOM   254 N N   . ILE . . 129 ? 199.782 151.652 226.383 1.00  71.95 0 A 1
ATOM   255 C CA  . ILE . . 129 ? 198.487 151.200 226.853 1.00  71.95 0 A 1
ATOM   256 C C   . ILE . . 129 ? 197.348 151.942 226.166 1.00  71.95 0 A 1
ATOM   257 O O   . ILE . . 129 ? 196.343 151.318 225.806 1.00  71.95 0 A 1
ATOM   258 C CB  . ILE . . 129 ? 198.378 151.338 228.387 1.00  71.95 0 A 1
ATOM   259 C CG1 . ILE . . 129 ? 199.296 150.332 229.082 1.00  71.95 0 A 1
ATOM   260 C CG2 . ILE . . 129 ? 196.943 151.144 228.844 1.00  71.95 0 A 1
ATOM   261 C CD1 . ILE . . 129 ? 200.127 150.934 230.196 1.00  71.95 0 A 1
ATOM   262 N N   . ALA . . 130 ? 197.490 153.250 225.957 1.00  71.26 0 A 1
ATOM   263 C CA  . ALA . . 130 ? 196.446 154.023 225.294 1.00  71.26 0 A 1
ATOM   264 C C   . ALA . . 130 ? 196.149 153.475 223.905 1.00  71.26 0 A 1
ATOM   265 O O   . ALA . . 130 ? 194.984 153.324 223.522 1.00  71.26 0 A 1
ATOM   266 C CB  . ALA . . 130 ? 196.853 155.491 225.211 1.00  71.26 0 A 1
ATOM   267 N N   . MET . . 131 ? 197.192 153.164 223.132 1.00  69.12 0 A 1
ATOM   268 C CA  . MET . . 131 ? 196.959 152.706 221.766 1.00  69.12 0 A 1
ATOM   269 C C   . MET . . 131 ? 196.496 151.255 221.733 1.00  69.12 0 A 1
ATOM   270 O O   . MET . . 131 ? 195.636 150.897 220.921 1.00  69.12 0 A 1
ATOM   271 C CB  . MET . . 131 ? 198.215 152.897 220.918 1.00  69.12 0 A 1
ATOM   272 C CG  . MET . . 131 ? 198.600 154.353 220.708 1.00  69.12 0 A 1
ATOM   273 S SD  . MET . . 131 ? 197.552 155.196 219.505 1.00  69.12 0 A 1
ATOM   274 C CE  . MET . . 131 ? 198.118 154.465 217.971 1.00  69.12 0 A 1
ATOM   275 N N   . GLU . . 132 ? 197.043 150.401 222.604 1.00  68.82 0 A 1
ATOM   276 C CA  . GLU . . 132 ? 196.567 149.020 222.650 1.00  68.82 0 A 1
ATOM   277 C C   . GLU . . 132 ? 195.134 148.926 223.156 1.00  68.82 0 A 1
ATOM   278 O O   . GLU . . 132 ? 194.450 147.935 222.878 1.00  68.82 0 A 1
ATOM   279 C CB  . GLU . . 132 ? 197.480 148.155 223.517 1.00  68.82 0 A 1
ATOM   280 C CG  . GLU . . 132 ? 198.553 147.400 222.747 1.00  68.82 0 A 1
ATOM   281 C CD  . GLU . . 132 ? 199.479 148.305 221.968 1.00  68.82 0 A 1
ATOM   282 O OE1 . GLU . . 132 ? 200.274 149.012 222.607 1.00  68.82 0 A 1
ATOM   283 O OE2 . GLU . . 132 ? 199.417 148.307 220.719 1.00  68.82 -1 A 1
ATOM   284 N N   . LEU . . 133 ? 194.661 149.931 223.892 1.00  70.22 0 A 1
ATOM   285 C CA  . LEU . . 133 ? 193.280 149.935 224.356 1.00  70.22 0 A 1
ATOM   286 C C   . LEU . . 133 ? 192.324 150.570 223.355 1.00  70.22 0 A 1
ATOM   287 O O   . LEU . . 133 ? 191.224 150.052 223.143 1.00  70.22 0 A 1
ATOM   288 C CB  . LEU . . 133 ? 193.177 150.665 225.695 1.00  70.22 0 A 1
ATOM   289 C CG  . LEU . . 133 ? 191.759 150.798 226.252 1.00  70.22 0 A 1
ATOM   290 C CD1 . LEU . . 133 ? 191.164 149.434 226.544 1.00  70.22 0 A 1
ATOM   291 C CD2 . LEU . . 133 ? 191.760 151.665 227.502 1.00  70.22 0 A 1
ATOM   292 N N   . PHE . . 134 ? 192.731 151.689 222.747 1.00  68.94 0 A 1
ATOM   293 C CA  . PHE . . 134 ? 191.817 152.391 221.807 1.00  68.94 0 A 1
ATOM   294 C C   . PHE . . 134 ? 191.574 151.467 220.616 1.00  68.94 0 A 1
ATOM   295 O O   . PHE . . 134 ? 190.475 151.526 220.046 1.00  68.94 0 A 1
ATOM   296 C CB  . PHE . . 134 ? 192.361 153.751 221.363 1.00  68.94 0 A 1
ATOM   297 C CG  . PHE . . 134 ? 192.520 154.757 222.474 1.00  68.94 0 A 1
ATOM   298 C CD1 . PHE . . 134 ? 191.864 154.590 223.684 1.00  68.94 0 A 1
ATOM   299 C CD2 . PHE . . 134 ? 193.349 155.855 222.322 1.00  68.94 0 A 1
ATOM   300 C CE1 . PHE . . 134 ? 192.027 155.497 224.716 1.00  68.94 0 A 1
ATOM   301 C CE2 . PHE . . 134 ? 193.512 156.761 223.356 1.00  68.94 0 A 1
ATOM   302 C CZ  . PHE . . 134 ? 192.852 156.581 224.548 1.00  68.94 0 A 1
ATOM   303 N N   . LEU . . 135 ? 192.559 150.621 220.293 1.00  65.39 0 A 1
ATOM   304 C CA  . LEU . . 135 ? 192.413 149.657 219.169 1.00  65.39 0 A 1
ATOM   305 C C   . LEU . . 135 ? 191.674 148.408 219.659 1.00  65.39 0 A 1
ATOM   306 O O   . LEU . . 135 ? 191.310 147.575 218.812 1.00  65.39 0 A 1
ATOM   307 C CB  . LEU . . 135 ? 193.793 149.331 218.590 1.00  65.39 0 A 1
ATOM   308 C CG  . LEU . . 135 ? 194.426 150.466 217.786 1.00  65.39 0 A 1
ATOM   309 C CD1 . LEU . . 135 ? 195.893 150.191 217.494 1.00  65.39 0 A 1
ATOM   310 C CD2 . LEU . . 135 ? 193.657 150.712 216.499 1.00  65.39 0 A 1
ATOM   311 N N   . LEU . . 136 ? 191.465 148.281 220.972 1.00  68.85 0 A 1
ATOM   312 C CA  . LEU . . 136 ? 190.655 147.155 221.508 1.00  68.85 0 A 1
ATOM   313 C C   . LEU . . 136 ? 189.206 147.642 221.612 1.00  68.85 0 A 1
ATOM   314 O O   . LEU . . 136 ? 188.296 146.852 221.282 1.00  68.85 0 A 1
ATOM   315 C CB  . LEU . . 136 ? 191.210 146.750 222.877 1.00  68.85 0 A 1
ATOM   316 C CG  . LEU . . 136 ? 190.500 145.586 223.564 1.00  68.85 0 A 1
ATOM   317 C CD1 . LEU . . 136 ? 190.916 144.260 222.948 1.00  68.85 0 A 1
ATOM   318 C CD2 . LEU . . 136 ? 190.779 145.593 225.059 1.00  68.85 0 A 1
ATOM   319 N N   . CYS . . 137 ? 189.001 148.893 222.046 1.00  71.19 0 A 1
ATOM   320 C CA  . CYS . . 137 ? 187.625 149.457 222.067 1.00  71.19 0 A 1
ATOM   321 C C   . CYS . . 137 ? 187.116 149.490 220.618 1.00  71.19 0 A 1
ATOM   322 O O   . CYS . . 137 ? 185.927 149.791 220.438 1.00  71.19 0 A 1
ATOM   323 C CB  . CYS . . 137 ? 187.559 150.883 222.619 1.00  71.19 0 A 1
ATOM   324 S SG  . CYS . . 137 ? 188.492 151.283 224.125 1.00  71.19 0 A 1
ATOM   325 N N   . SER . . 138 ? 187.973 149.182 219.631 1.00  66.97 0 A 1
ATOM   326 C CA  . SER . . 138 ? 187.599 149.268 218.227 1.00  66.97 0 A 1
ATOM   327 C C   . SER . . 138 ? 186.813 148.054 217.747 1.00  66.97 0 A 1
ATOM   328 O O   . SER . . 138 ? 186.087 148.156 216.754 1.00  66.97 0 A 1
ATOM   329 C CB  . SER . . 138 ? 188.854 149.446 217.372 1.00  66.97 0 A 1
ATOM   330 O OG  . SER . . 138 ? 189.597 150.576 217.793 1.00  66.97 0 A 1
ATOM   331 N N   . ASP . . 139 ? 186.938 146.918 218.426 1.00  67.98 0 A 1
ATOM   332 C CA  . ASP . . 139 ? 186.247 145.683 218.071 1.00  67.98 0 A 1
ATOM   333 C C   . ASP . . 139 ? 185.245 145.323 219.163 1.00  67.98 0 A 1
ATOM   334 O O   . ASP . . 139 ? 185.167 144.183 219.624 1.00  67.98 0 A 1
ATOM   335 C CB  . ASP . . 139 ? 187.245 144.551 217.833 1.00  67.98 0 A 1
ATOM   336 C CG  . ASP . . 139 ? 186.591 143.287 217.296 1.00  67.98 0 A 1
ATOM   337 O OD1 . ASP . . 139 ? 186.259 143.250 216.092 1.00  67.98 0 A 1
ATOM   338 O OD2 . ASP . . 139 ? 186.412 142.329 218.078 1.00  67.98 -1 A 1
ATOM   339 N N   . ASP . . 140 ? 184.503 146.320 219.625 1.00  74.43 0 A 1
ATOM   340 C CA  . ASP . . 140 ? 183.569 146.143 220.722 1.00  74.43 0 A 1
ATOM   341 C C   . ASP . . 140 ? 182.181 145.799 220.200 1.00  74.43 0 A 1
ATOM   342 O O   . ASP . . 140 ? 181.799 146.168 219.085 1.00  74.43 0 A 1
ATOM   343 C CB  . ASP . . 140 ? 183.505 147.406 221.576 1.00  74.43 0 A 1
ATOM   344 C CG  . ASP . . 140 ? 184.424 147.341 222.776 1.00  74.43 0 A 1
ATOM   345 O OD1 . ASP . . 140 ? 185.171 146.348 222.905 1.00  74.43 0 A 1
ATOM   346 O OD2 . ASP . . 140 ? 184.406 148.286 223.590 1.00  74.43 -1 A 1
ATOM   347 N N   . ALA . . 141 ? 181.419 145.092 221.033 1.00  79.51 0 A 1
ATOM   348 C CA  . ALA . . 141 ? 180.079 144.653 220.675 1.00  79.51 0 A 1
ATOM   349 C C   . ALA . . 141 ? 179.062 145.786 220.653 1.00  79.51 0 A 1
ATOM   350 O O   . ALA . . 141 ? 177.900 145.537 220.315 1.00  79.51 0 A 1
ATOM   351 C CB  . ALA . . 141 ? 179.621 143.561 221.643 1.00  79.51 0 A 1
ATOM   352 N N   . GLU . . 142 ? 179.457 147.009 220.999 1.00  79.75 0 A 1
ATOM   353 C CA  . GLU . . 142 ? 178.540 148.133 221.102 1.00  79.75 0 A 1
ATOM   354 C C   . GLU . . 142 ? 178.965 149.247 220.157 1.00  79.75 0 A 1
ATOM   355 O O   . GLU . . 142 ? 180.155 149.445 219.896 1.00  79.75 0 A 1
ATOM   356 C CB  . GLU . . 142 ? 178.469 148.661 222.538 1.00  79.75 0 A 1
ATOM   357 C CG  . GLU . . 142 ? 177.472 149.791 222.726 1.00  79.75 0 A 1
ATOM   358 C CD  . GLU . . 142 ? 177.385 150.264 224.164 1.00  79.75 0 A 1
ATOM   359 O OE1 . GLU . . 142 ? 178.134 149.731 225.007 1.00  79.75 0 A 1
ATOM   360 O OE2 . GLU . . 142 ? 176.570 151.166 224.450 1.00  79.75 -1 A 1
ATOM   361 N N   . SER . . 143 ? 177.971 149.982 219.655 1.00  77.84 0 A 1
ATOM   362 C CA  . SER . . 143 ? 178.219 150.953 218.595 1.00  77.84 0 A 1
ATOM   363 C C   . SER . . 143 ? 179.060 152.120 219.094 1.00  77.84 0 A 1
ATOM   364 O O   . SER . . 143 ? 180.175 152.347 218.611 1.00  77.84 0 A 1
ATOM   365 C CB  . SER . . 143 ? 176.891 151.452 218.024 1.00  77.84 0 A 1
ATOM   366 O OG  . SER . . 143 ? 177.082 152.068 216.762 1.00  77.84 0 A 1
ATOM   367 N N   . ASP . . 144 ? 178.547 152.870 220.073 1.00  78.78 0 A 1
ATOM   368 C CA  . ASP . . 144 ? 179.216 154.097 220.492 1.00  78.78 0 A 1
ATOM   369 C C   . ASP . . 144 ? 180.459 153.830 221.328 1.00  78.78 0 A 1
ATOM   370 O O   . ASP . . 144 ? 181.349 154.686 221.381 1.00  78.78 0 A 1
ATOM   371 C CB  . ASP . . 144 ? 178.242 154.987 221.265 1.00  78.78 0 A 1
ATOM   372 C CG  . ASP . . 144 ? 177.182 155.597 220.375 1.00  78.78 0 A 1
ATOM   373 O OD1 . ASP . . 144 ? 177.358 155.570 219.139 1.00  78.78 0 A 1
ATOM   374 O OD2 . ASP . . 144 ? 176.170 156.100 220.911 1.00  78.78 -1 A 1
ATOM   375 N N   . VAL . . 145 ? 180.555 152.662 221.966 1.00  77.32 0 A 1
ATOM   376 C CA  . VAL . . 145 ? 181.789 152.289 222.645 1.00  77.32 0 A 1
ATOM   377 C C   . VAL . . 145 ? 182.914 152.051 221.649 1.00  77.32 0 A 1
ATOM   378 O O   . VAL . . 145 ? 184.081 151.938 222.044 1.00  77.32 0 A 1
ATOM   379 C CB  . VAL . . 145 ? 181.524 151.054 223.532 1.00  77.32 0 A 1
ATOM   380 C CG1 . VAL . . 145 ? 182.721 150.739 224.422 1.00  77.32 0 A 1
ATOM   381 C CG2 . VAL . . 145 ? 180.274 151.273 224.371 1.00  77.32 0 A 1
ATOM   382 N N   . ARG . . 146 ? 182.589 152.007 220.357 1.00  72.85 0 A 1
ATOM   383 C CA  . ARG . . 146 ? 183.573 152.038 219.285 1.00  72.85 0 A 1
ATOM   384 C C   . ARG . . 146 ? 183.739 153.423 218.683 1.00  72.85 0 A 1
ATOM   385 O O   . ARG . . 146 ? 184.830 153.756 218.209 1.00  72.85 0 A 1
ATOM   386 C CB  . ARG . . 146 ? 183.184 151.059 218.174 1.00  72.85 0 A 1
ATOM   387 C CG  . ARG . . 146 ? 183.160 149.609 218.604 1.00  72.85 0 A 1
ATOM   388 C CD  . ARG . . 146 ? 183.022 148.695 217.409 1.00  72.85 0 A 1
ATOM   389 N NE  . ARG . . 146 ? 181.960 149.126 216.507 1.00  72.85 0 A 1
ATOM   390 C CZ  . ARG . . 146 ? 180.724 148.642 216.527 1.00  72.85 0 A 1
ATOM   391 N NH1 . ARG . . 146 ? 180.391 147.709 217.407 1.00  72.85 1 A 1
ATOM   392 N NH2 . ARG . . 146 ? 179.819 149.089 215.668 1.00  72.85 0 A 1
ATOM   393 N N   . MET . . 147 ? 182.689 154.243 218.700 1.00  73.56 0 A 1
ATOM   394 C CA  . MET . . 147 ? 182.795 155.577 218.124 1.00  73.56 0 A 1
ATOM   395 C C   . MET . . 147 ? 183.648 156.489 218.996 1.00  73.56 0 A 1
ATOM   396 O O   . MET . . 147 ? 184.448 157.278 218.478 1.00  73.56 0 A 1
ATOM   397 C CB  . MET . . 147 ? 181.404 156.167 217.907 1.00  73.56 0 A 1
ATOM   398 C CG  . MET . . 147 ? 180.594 155.425 216.863 1.00  73.56 0 A 1
ATOM   399 S SD  . MET . . 147 ? 181.376 155.420 215.236 1.00  73.56 0 A 1
ATOM   400 C CE  . MET . . 147 ? 181.275 157.155 214.809 1.00  73.56 0 A 1
ATOM   401 N N   . VAL . . 148 ? 183.505 156.392 220.321 1.00  70.39 0 A 1
ATOM   402 C CA  . VAL . . 148 ? 184.420 157.133 221.184 1.00  70.39 0 A 1
ATOM   403 C C   . VAL . . 148 ? 185.839 156.612 221.015 1.00  70.39 0 A 1
ATOM   404 O O   . VAL . . 148 ? 186.806 157.377 221.107 1.00  70.39 0 A 1
ATOM   405 C CB  . VAL . . 148 ? 183.971 157.073 222.656 1.00  70.39 0 A 1
ATOM   406 C CG1 . VAL . . 148 ? 184.607 158.197 223.436 1.00  70.39 0 A 1
ATOM   407 C CG2 . VAL . . 148 ? 182.467 157.181 222.757 1.00  70.39 0 A 1
ATOM   408 N N   . ALA . . 149 ? 185.989 155.316 220.738 1.00  68.57 0 A 1
ATOM   409 C CA  . ALA . . 149 ? 187.310 154.758 220.474 1.00  68.57 0 A 1
ATOM   410 C C   . ALA . . 149 ? 187.937 155.393 219.241 1.00  68.57 0 A 1
ATOM   411 O O   . ALA . . 149 ? 189.108 155.781 219.259 1.00  68.57 0 A 1
ATOM   412 C CB  . ALA . . 149 ? 187.211 153.246 220.301 1.00  68.57 0 A 1
ATOM   413 N N   . ASP . . 150 ? 187.171 155.495 218.155 1.00  65.15 0 A 1
ATOM   414 C CA  . ASP . . 150 ? 187.686 156.128 216.944 1.00  65.15 0 A 1
ATOM   415 C C   . ASP . . 150 ? 188.020 157.593 217.194 1.00  65.15 0 A 1
ATOM   416 O O   . ASP . . 150 ? 189.084 158.080 216.790 1.00  65.15 0 A 1
ATOM   417 C CB  . ASP . . 150 ? 186.676 156.001 215.806 1.00  65.15 0 A 1
ATOM   418 C CG  . ASP . . 150 ? 186.149 154.595 215.651 1.00  65.15 0 A 1
ATOM   419 O OD1 . ASP . . 150 ? 186.835 153.651 216.093 1.00  65.15 0 A 1
ATOM   420 O OD2 . ASP . . 150 ? 185.045 154.436 215.090 1.00  65.15 -1 A 1
ATOM   421 N N   . GLU . . 151 ? 187.115 158.311 217.862 1.00  62.58 0 A 1
ATOM   422 C CA  . GLU . . 151 ? 187.325 159.731 218.115 1.00  62.58 0 A 1
ATOM   423 C C   . GLU . . 151 ? 188.595 159.969 218.923 1.00  62.58 0 A 1
ATOM   424 O O   . GLU . . 151 ? 189.392 160.853 218.591 1.00  62.58 0 A 1
ATOM   425 C CB  . GLU . . 151 ? 186.105 160.310 218.831 1.00  62.58 0 A 1
ATOM   426 C CG  . GLU . . 151 ? 186.045 161.820 218.853 1.00  62.58 0 A 1
ATOM   427 C CD  . GLU . . 151 ? 184.634 162.356 218.694 1.00  62.58 0 A 1
ATOM   428 O OE1 . GLU . . 151 ? 183.878 161.809 217.863 1.00  62.58 0 A 1
ATOM   429 O OE2 . GLU . . 151 ? 184.281 163.323 219.400 1.00  62.58 -1 A 1
ATOM   430 N N   . CYS . . 152 ? 188.816 159.114 219.912 1.00  64.30 0 A 1
ATOM   431 C CA  . CYS . . 152 ? 189.983 159.317 220.797 1.00  64.30 0 A 1
ATOM   432 C C   . CYS . . 152 ? 191.248 158.783 220.134 1.00  64.30 0 A 1
ATOM   433 O O   . CYS . . 152 ? 192.327 159.291 220.460 1.00  64.30 0 A 1
ATOM   434 C CB  . CYS . . 152 ? 189.688 158.718 222.156 1.00  64.30 0 A 1
ATOM   435 S SG  . CYS . . 152 ? 188.826 159.944 223.172 1.00  64.30 0 A 1
ATOM   436 N N   . LEU . . 153 ? 191.118 157.796 219.247 1.00  58.01 0 A 1
ATOM   437 C CA  . LEU . . 153 ? 192.309 157.354 218.481 1.00  58.01 0 A 1
ATOM   438 C C   . LEU . . 153 ? 192.746 158.570 217.668 1.00  58.01 0 A 1
ATOM   439 O O   . LEU . . 153 ? 193.915 158.954 217.779 1.00  58.01 0 A 1
ATOM   440 C CB  . LEU . . 153 ? 191.908 156.215 217.543 1.00  58.01 0 A 1
ATOM   441 C CG  . LEU . . 153 ? 191.452 154.925 218.216 1.00  58.01 0 A 1
ATOM   442 C CD1 . LEU . . 153 ? 190.943 153.930 217.186 1.00  58.01 0 A 1
ATOM   443 C CD2 . LEU . . 153 ? 192.571 154.320 219.049 1.00  58.01 0 A 1
ATOM   444 N N   . ASN . . 154 ? 191.807 159.178 216.936 1.00  51.67 0 A 1
ATOM   445 C CA  . ASN . . 154 ? 192.132 160.349 216.079 1.00  51.67 0 A 1
ATOM   446 C C   . ASN . . 154 ? 192.708 161.490 216.930 1.00  51.67 0 A 1
ATOM   447 O O   . ASN . . 154 ? 193.693 162.098 216.483 1.00  51.67 0 A 1
ATOM   448 C CB  . ASN . . 154 ? 190.921 160.817 215.271 1.00  51.67 0 A 1
ATOM   449 C CG  . ASN . . 154 ? 190.436 159.788 214.274 1.00  51.67 0 A 1
ATOM   450 N ND2 . ASN . . 154 ? 189.131 159.706 214.087 1.00  51.67 0 A 1
ATOM   451 O OD1 . ASN . . 154 ? 191.234 159.073 213.673 1.00  51.67 0 A 1
ATOM   452 N N   . LYS . . 155 ? 192.107 161.778 218.092 1.00  52.88 0 A 1
ATOM   453 C CA  . LYS . . 155 ? 192.613 162.857 218.937 1.00  52.88 0 A 1
ATOM   454 C C   . LYS . . 155 ? 194.049 162.594 219.367 1.00  52.88 0 A 1
ATOM   455 O O   . LYS . . 155 ? 194.919 163.460 219.228 1.00  52.88 0 A 1
ATOM   456 C CB  . LYS . . 155 ? 191.720 163.035 220.163 1.00  52.88 0 A 1
ATOM   457 C CG  . LYS . . 155 ? 190.347 163.591 219.869 1.00  52.88 0 A 1
ATOM   458 C CD  . LYS . . 155 ? 189.730 164.201 221.116 1.00  52.88 0 A 1
ATOM   459 C CE  . LYS . . 155 ? 190.558 165.363 221.632 1.00  52.88 0 A 1
ATOM   460 N NZ  . LYS . . 155 ? 189.881 166.063 222.757 1.00  52.88 1 A 1
ATOM   461 N N   . VAL . . 156 ? 194.312 161.405 219.912 1.00  54.54 0 A 1
ATOM   462 C CA  . VAL . . 156 ? 195.655 161.075 220.376 1.00  54.54 0 A 1
ATOM   463 C C   . VAL . . 156 ? 196.643 161.121 219.217 1.00  54.54 0 A 1
ATOM   464 O O   . VAL . . 156 ? 197.785 161.565 219.374 1.00  54.54 0 A 1
ATOM   465 C CB  . VAL . . 156 ? 195.657 159.706 221.079 1.00  54.54 0 A 1
ATOM   466 C CG1 . VAL . . 156 ? 197.065 159.180 221.223 1.00  54.54 0 A 1
ATOM   467 C CG2 . VAL . . 156 ? 194.998 159.820 222.436 1.00  54.54 0 A 1
ATOM   468 N N   . ILE . . 157 ? 196.214 160.690 218.029 1.00  51.48 0 A 1
ATOM   469 C CA  . ILE . . 157 ? 197.112 160.719 216.878 1.00  51.48 0 A 1
ATOM   470 C C   . ILE . . 157 ? 197.428 162.155 216.484 1.00  51.48 0 A 1
ATOM   471 O O   . ILE . . 157 ? 198.595 162.554 216.412 1.00  51.48 0 A 1
ATOM   472 C CB  . ILE . . 157 ? 196.514 159.932 215.698 1.00  51.48 0 A 1
ATOM   473 C CG1 . ILE . . 157 ? 196.504 158.430 215.993 1.00  51.48 0 A 1
ATOM   474 C CG2 . ILE . . 157 ? 197.301 160.211 214.434 1.00  51.48 0 A 1
ATOM   475 C CD1 . ILE . . 157 ? 197.867 157.823 216.129 1.00  51.48 0 A 1
ATOM   476 N N   . LYS . . 158 ? 196.393 162.959 216.230 1.00  48.46 0 A 1
ATOM   477 C CA  . LYS . . 158 ? 196.603 164.297 215.693 1.00  48.46 0 A 1
ATOM   478 C C   . LYS . . 158 ? 197.251 165.241 216.693 1.00  48.46 0 A 1
ATOM   479 O O   . LYS . . 158 ? 197.962 166.162 216.280 1.00  48.46 0 A 1
ATOM   480 C CB  . LYS . . 158 ? 195.279 164.884 215.213 1.00  48.46 0 A 1
ATOM   481 C CG  . LYS . . 158 ? 195.372 165.526 213.851 1.00  48.46 0 A 1
ATOM   482 C CD  . LYS . . 158 ? 194.013 165.634 213.206 1.00  48.46 0 A 1
ATOM   483 C CE  . LYS . . 158 ? 194.135 165.813 211.709 1.00  48.46 0 A 1
ATOM   484 N NZ  . LYS . . 158 ? 192.805 165.844 211.039 1.00  48.46 1 A 1
ATOM   485 N N   . ALA . . 159 ? 197.022 165.043 217.990 1.00  53.11 0 A 1
ATOM   486 C CA  . ALA . . 159 ? 197.656 165.883 218.994 1.00  53.11 0 A 1
ATOM   487 C C   . ALA . . 159 ? 199.121 165.535 219.207 1.00  53.11 0 A 1
ATOM   488 O O   . ALA . . 159 ? 199.905 166.415 219.578 1.00  53.11 0 A 1
ATOM   489 C CB  . ALA . . 159 ? 196.904 165.775 220.320 1.00  53.11 0 A 1
ATOM   490 N N   . LEU . . 160 ? 199.510 164.280 218.983 1.00  57.65 0 A 1
ATOM   491 C CA  . LEU . . 160 ? 200.887 163.842 219.177 1.00  57.65 0 A 1
ATOM   492 C C   . LEU . . 160 ? 201.565 163.495 217.860 1.00  57.65 0 A 1
ATOM   493 O O   . LEU . . 160 ? 202.541 162.741 217.853 1.00  57.65 0 A 1
ATOM   494 C CB  . LEU . . 160 ? 200.947 162.642 220.124 1.00  57.65 0 A 1
ATOM   495 C CG  . LEU . . 160 ? 199.978 162.603 221.301 1.00  57.65 0 A 1
ATOM   496 C CD1 . LEU . . 160 ? 200.205 161.344 222.114 1.00  57.65 0 A 1
ATOM   497 C CD2 . LEU . . 160 ? 200.119 163.836 222.167 1.00  57.65 0 A 1
ATOM   498 N N   . MET . . 161 ? 201.065 164.024 216.745 1.00  57.01 0 A 1
ATOM   499 C CA  . MET . . 161 ? 201.567 163.653 215.430 1.00  57.01 0 A 1
ATOM   500 C C   . MET . . 161 ? 203.049 163.977 215.294 1.00  57.01 0 A 1
ATOM   501 O O   . MET . . 161 ? 203.885 163.071 215.243 1.00  57.01 0 A 1
ATOM   502 C CB  . MET . . 161 ? 200.766 164.369 214.340 1.00  57.01 0 A 1
ATOM   503 C CG  . MET . . 161 ? 199.329 163.914 214.218 1.00  57.01 0 A 1
ATOM   504 S SD  . MET . . 161 ? 198.426 164.858 212.977 1.00  57.01 0 A 1
ATOM   505 C CE  . MET . . 161 ? 199.152 164.221 211.472 1.00  57.01 0 A 1
ATOM   506 N N   . ASP . . 162 ? 203.388 165.267 215.285 1.00  59.76 0 A 1
ATOM   507 C CA  . ASP . . 162 ? 204.779 165.657 215.089 1.00  59.76 0 A 1
ATOM   508 C C   . ASP . . 162 ? 205.614 165.403 216.337 1.00  59.76 0 A 1
ATOM   509 O O   . ASP . . 162 ? 206.833 165.217 216.242 1.00  59.76 0 A 1
ATOM   510 C CB  . ASP . . 162 ? 204.853 167.128 214.678 1.00  59.76 0 A 1
ATOM   511 C CG  . ASP . . 162 ? 206.275 167.648 214.623 1.00  59.76 0 A 1
ATOM   512 O OD1 . ASP . . 162 ? 207.051 167.172 213.769 1.00  59.76 0 A 1
ATOM   513 O OD2 . ASP . . 162 ? 206.616 168.535 215.436 1.00  59.76 -1 A 1
ATOM   514 N N   . SER . . 163 ? 204.983 165.387 217.507 1.00  62.36 0 A 1
ATOM   515 C CA  . SER . . 163 ? 205.687 165.129 218.754 1.00  62.36 0 A 1
ATOM   516 C C   . SER . . 163 ? 206.216 163.701 218.815 1.00  62.36 0 A 1
ATOM   517 O O   . SER . . 163 ? 207.419 163.488 218.994 1.00  62.36 0 A 1
ATOM   518 C CB  . SER . . 163 ? 204.769 165.404 219.945 1.00  62.36 0 A 1
ATOM   519 O OG  . SER . . 163 ? 203.668 164.515 219.953 1.00  62.36 0 A 1
ATOM   520 N N   . ASN . . 164 ? 205.329 162.715 218.671 1.00  62.55 0 A 1
ATOM   521 C CA  . ASN . . 164 ? 205.676 161.310 218.873 1.00  62.55 0 A 1
ATOM   522 C C   . ASN . . 164 ? 205.095 160.453 217.750 1.00  62.55 0 A 1
ATOM   523 O O   . ASN . . 164 ? 204.446 159.437 217.987 1.00  62.55 0 A 1
ATOM   524 C CB  . ASN . . 164 ? 205.192 160.824 220.236 1.00  62.55 0 A 1
ATOM   525 C CG  . ASN . . 164 ? 205.990 161.415 221.374 1.00  62.55 0 A 1
ATOM   526 N ND2 . ASN . . 164 ? 205.390 161.452 222.555 1.00  62.55 0 A 1
ATOM   527 O OD1 . ASN . . 164 ? 207.132 161.837 221.197 1.00  62.55 0 A 1
ATOM   528 N N   . LEU . . 165 ? 205.330 160.871 216.509 1.00  58.78 0 A 1
ATOM   529 C CA  . LEU . . 165 ? 204.869 160.117 215.351 1.00  58.78 0 A 1
ATOM   530 C C   . LEU . . 165 ? 205.419 158.688 215.312 1.00  58.78 0 A 1
ATOM   531 O O   . LEU . . 165 ? 204.622 157.748 215.201 1.00  58.78 0 A 1
ATOM   532 C CB  . LEU . . 165 ? 205.217 160.874 214.065 1.00  58.78 0 A 1
ATOM   533 C CG  . LEU . . 165 ? 204.645 160.362 212.745 1.00  58.78 0 A 1
ATOM   534 C CD1 . LEU . . 165 ? 205.582 159.351 212.091 1.00  58.78 0 A 1
ATOM   535 C CD2 . LEU . . 165 ? 203.255 159.783 212.942 1.00  58.78 0 A 1
ATOM   536 N N   . PRO . . 166 ? 206.744 158.468 215.373 1.00  60.31 0 A 1
ATOM   537 C CA  . PRO . . 166 ? 207.253 157.088 215.228 1.00  60.31 0 A 1
ATOM   538 C C   . PRO . . 166 ? 206.675 156.095 216.226 1.00  60.31 0 A 1
ATOM   539 O O   . PRO . . 166 ? 206.479 154.922 215.882 1.00  60.31 0 A 1
ATOM   540 C CB  . PRO . . 166 ? 208.770 157.250 215.415 1.00  60.31 0 A 1
ATOM   541 C CG  . PRO . . 166 ? 208.955 158.579 216.038 1.00  60.31 0 A 1
ATOM   542 C CD  . PRO . . 166 ? 207.854 159.426 215.510 1.00  60.31 0 A 1
ATOM   543 N N   . ARG . . 167 ? 206.410 156.560 217.450 1.00  64.42 0 A 1
ATOM   544 C CA  . ARG . . 167 ? 205.808 155.685 218.490 1.00  64.42 0 A 1
ATOM   545 C C   . ARG . . 167 ? 204.448 155.208 217.980 1.00  64.42 0 A 1
ATOM   546 O O   . ARG . . 167 ? 204.227 153.987 217.972 1.00  64.42 0 A 1
ATOM   547 C CB  . ARG . . 167 ? 205.661 156.454 219.806 1.00  64.42 0 A 1
ATOM   548 C CG  . ARG . . 167 ? 204.945 155.682 220.904 1.00  64.42 0 A 1
ATOM   549 C CD  . ARG . . 167 ? 205.795 154.565 221.473 1.00  64.42 0 A 1
ATOM   550 N NE  . ARG . . 167 ? 204.996 153.444 221.944 1.00  64.42 0 A 1
ATOM   551 C CZ  . ARG . . 167 ? 205.454 152.486 222.738 1.00  64.42 0 A 1
ATOM   552 N NH1 . ARG . . 167 ? 204.659 151.501 223.117 1.00  64.42 1 A 1
ATOM   553 N NH2 . ARG . . 167 ? 206.708 152.518 223.152 1.00  64.42 0 A 1
ATOM   554 N N   . LEU . . 168 ? 203.590 156.139 217.554 1.00  58.74 0 A 1
ATOM   555 C CA  . LEU . . 168 ? 202.269 155.782 217.049 1.00  58.74 0 A 1
ATOM   556 C C   . LEU . . 168 ? 202.378 154.872 215.836 1.00  58.74 0 A 1
ATOM   557 O O   . LEU . . 168 ? 201.580 153.942 215.671 1.00  58.74 0 A 1
ATOM   558 C CB  . LEU . . 168 ? 201.481 157.040 216.699 1.00  58.74 0 A 1
ATOM   559 C CG  . LEU . . 168 ? 201.541 158.187 217.701 1.00  58.74 0 A 1
ATOM   560 C CD1 . LEU . . 168 ? 200.942 159.443 217.095 1.00  58.74 0 A 1
ATOM   561 C CD2 . LEU . . 168 ? 200.827 157.812 218.982 1.00  58.74 0 A 1
ATOM   562 N N   . GLN . . 169 ? 203.360 155.131 214.972 1.00  54.17 0 A 1
ATOM   563 C CA  . GLN . . 169 ? 203.554 154.288 213.800 1.00  54.17 0 A 1
ATOM   564 C C   . GLN . . 169 ? 203.840 152.848 214.202 1.00  54.17 0 A 1
ATOM   565 O O   . GLN . . 169 ? 203.250 151.913 213.650 1.00  54.17 0 A 1
ATOM   566 C CB  . GLN . . 169 ? 204.687 154.848 212.942 1.00  54.17 0 A 1
ATOM   567 C CG  . GLN . . 169 ? 204.392 154.849 211.457 1.00  54.17 0 A 1
ATOM   568 C CD  . GLN . . 169 ? 203.218 155.727 211.112 1.00  54.17 0 A 1
ATOM   569 N NE2 . GLN . . 169 ? 203.020 156.788 211.888 1.00  54.17 0 A 1
ATOM   570 O OE1 . GLN . . 169 ? 202.492 155.457 210.158 1.00  54.17 0 A 1
ATOM   571 N N   . LEU . . 170 ? 204.735 152.651 215.171 1.00  57.21 0 A 1
ATOM   572 C CA  . LEU . . 170 ? 205.006 151.297 215.648 1.00  57.21 0 A 1
ATOM   573 C C   . LEU . . 170 ? 203.782 150.692 216.323 1.00  57.21 0 A 1
ATOM   574 O O   . LEU . . 170 ? 203.494 149.502 216.155 1.00  57.21 0 A 1
ATOM   575 C CB  . LEU . . 170 ? 206.200 151.300 216.600 1.00  57.21 0 A 1
ATOM   576 C CG  . LEU . . 170 ? 207.547 150.991 215.945 1.00  57.21 0 A 1
ATOM   577 C CD1 . LEU . . 170 ? 208.584 150.578 216.983 1.00  57.21 0 A 1
ATOM   578 C CD2 . LEU . . 170 ? 207.389 149.911 214.884 1.00  57.21 0 A 1
ATOM   579 N N   . GLU . . 171 ? 203.043 151.503 217.078 1.00  61.25 0 A 1
ATOM   580 C CA  . GLU . . 171 ? 201.873 151.008 217.789 1.00  61.25 0 A 1
ATOM   581 C C   . GLU . . 171 ? 200.797 150.519 216.833 1.00  61.25 0 A 1
ATOM   582 O O   . GLU . . 171 ? 200.077 149.564 217.144 1.00  61.25 0 A 1
ATOM   583 C CB  . GLU . . 171 ? 201.325 152.115 218.681 1.00  61.25 0 A 1
ATOM   584 C CG  . GLU . . 171 ? 202.066 152.270 219.980 1.00  61.25 0 A 1
ATOM   585 C CD  . GLU . . 171 ? 201.708 151.196 220.977 1.00  61.25 0 A 1
ATOM   586 O OE1 . GLU . . 171 ? 200.854 151.466 221.843 1.00  61.25 0 A 1
ATOM   587 O OE2 . GLU . . 171 ? 202.278 150.087 220.895 1.00  61.25 -1 A 1
ATOM   588 N N   . LEU . . 172 ? 200.667 151.164 215.673 1.00  53.39 0 A 1
ATOM   589 C CA  . LEU . . 172 ? 199.685 150.727 214.689 1.00  53.39 0 A 1
ATOM   590 C C   . LEU . . 172 ? 200.208 149.561 213.861 1.00  53.39 0 A 1
ATOM   591 O O   . LEU . . 172 ? 199.450 148.640 213.531 1.00  53.39 0 A 1
ATOM   592 C CB  . LEU . . 172 ? 199.296 151.888 213.778 1.00  53.39 0 A 1
ATOM   593 C CG  . LEU . . 172 ? 198.554 153.036 214.456 1.00  53.39 0 A 1
ATOM   594 C CD1 . LEU . . 172 ? 198.955 154.353 213.830 1.00  53.39 0 A 1
ATOM   595 C CD2 . LEU . . 172 ? 197.053 152.835 214.377 1.00  53.39 0 A 1
ATOM   596 N N   . TYR . . 173 ? 201.496 149.584 213.512 1.00  54.52 0 A 1
ATOM   597 C CA  . TYR . . 173 ? 202.078 148.450 212.807 1.00  54.52 0 A 1
ATOM   598 C C   . TYR . . 173 ? 201.968 147.175 213.628 1.00  54.52 0 A 1
ATOM   599 O O   . TYR . . 173 ? 201.811 146.090 213.064 1.00  54.52 0 A 1
ATOM   600 C CB  . TYR . . 173 ? 203.537 148.735 212.459 1.00  54.52 0 A 1
ATOM   601 C CG  . TYR . . 173 ? 204.379 147.490 212.312 1.00  54.52 0 A 1
ATOM   602 C CD1 . TYR . . 173 ? 204.190 146.625 211.245 1.00  54.52 0 A 1
ATOM   603 C CD2 . TYR . . 173 ? 205.363 147.180 213.240 1.00  54.52 0 A 1
ATOM   604 C CE1 . TYR . . 173 ? 204.950 145.487 211.110 1.00  54.52 0 A 1
ATOM   605 C CE2 . TYR . . 173 ? 206.131 146.043 213.110 1.00  54.52 0 A 1
ATOM   606 C CZ  . TYR . . 173 ? 205.920 145.201 212.042 1.00  54.52 0 A 1
ATOM   607 O OH  . TYR . . 173 ? 206.683 144.064 211.908 1.00  54.52 0 A 1
ATOM   608 N N   . LYS . . 174 ? 202.033 147.284 214.955 1.00  55.86 0 A 1
ATOM   609 C CA  . LYS . . 174 ? 201.920 146.098 215.796 1.00  55.86 0 A 1
ATOM   610 C C   . LYS . . 174 ? 200.531 145.483 215.702 1.00  55.86 0 A 1
ATOM   611 O O   . LYS . . 174 ? 200.391 144.276 215.485 1.00  55.86 0 A 1
ATOM   612 C CB  . LYS . . 174 ? 202.261 146.449 217.239 1.00  55.86 0 A 1
ATOM   613 C CG  . LYS . . 174 ? 203.749 146.488 217.501 1.00  55.86 0 A 1
ATOM   614 C CD  . LYS . . 174 ? 204.060 147.209 218.789 1.00  55.86 0 A 1
ATOM   615 C CE  . LYS . . 174 ? 205.552 147.410 218.942 1.00  55.86 0 A 1
ATOM   616 N NZ  . LYS . . 174 ? 206.119 148.204 217.819 1.00  55.86 1 A 1
ATOM   617 N N   . GLU . . 175 ? 199.487 146.296 215.867 1.00  56.73 0 A 1
ATOM   618 C CA  . GLU . . 175 ? 198.135 145.765 215.769 1.00  56.73 0 A 1
ATOM   619 C C   . GLU . . 175 ? 197.777 145.354 214.346 1.00  56.73 0 A 1
ATOM   620 O O   . GLU . . 175 ? 196.821 144.598 214.157 1.00  56.73 0 A 1
ATOM   621 C CB  . GLU . . 175 ? 197.127 146.783 216.298 1.00  56.73 0 A 1
ATOM   622 C CG  . GLU . . 175 ? 195.843 146.163 216.831 1.00  56.73 0 A 1
ATOM   623 C CD  . GLU . . 175 ? 195.921 145.823 218.310 1.00  56.73 0 A 1
ATOM   624 O OE1 . GLU . . 175 ? 195.806 144.627 218.652 1.00  56.73 0 A 1
ATOM   625 O OE2 . GLU . . 175 ? 196.098 146.749 219.133 1.00  56.73 -1 A 1
ATOM   626 N N   . ILE . . 176 ? 198.519 145.825 213.343 1.00  52.73 0 A 1
ATOM   627 C CA  . ILE . . 176 ? 198.357 145.269 212.002 1.00  52.73 0 A 1
ATOM   628 C C   . ILE . . 176 ? 199.006 143.891 211.920 1.00  52.73 0 A 1
ATOM   629 O O   . ILE . . 176 ? 198.395 142.924 211.452 1.00  52.73 0 A 1
ATOM   630 C CB  . ILE . . 176 ? 198.936 146.221 210.943 1.00  52.73 0 A 1
ATOM   631 C CG1 . ILE . . 176 ? 198.103 147.496 210.853 1.00  52.73 0 A 1
ATOM   632 C CG2 . ILE . . 176 ? 198.987 145.537 209.594 1.00  52.73 0 A 1
ATOM   633 C CD1 . ILE . . 176 ? 198.826 148.632 210.193 1.00  52.73 0 A 1
ATOM   634 N N   . LYS . . 177 ? 200.258 143.789 212.371 1.00  54.97 0 A 1
ATOM   635 C CA  . LYS . . 177 ? 200.993 142.529 212.326 1.00  54.97 0 A 1
ATOM   636 C C   . LYS . . 177 ? 200.296 141.434 213.122 1.00  54.97 0 A 1
ATOM   637 O O   . LYS . . 177 ? 200.455 140.247 212.816 1.00  54.97 0 A 1
ATOM   638 C CB  . LYS . . 177 ? 202.413 142.748 212.854 1.00  54.97 0 A 1
ATOM   639 C CG  . LYS . . 177 ? 203.281 141.507 212.883 1.00  54.97 0 A 1
ATOM   640 C CD  . LYS . . 177 ? 204.674 141.824 213.396 1.00  54.97 0 A 1
ATOM   641 C CE  . LYS . . 177 ? 204.651 142.206 214.869 1.00  54.97 0 A 1
ATOM   642 N NZ  . LYS . . 177 ? 205.993 142.623 215.365 1.00  54.97 1 A 1
ATOM   643 N N   . LYS . . 178 ? 199.526 141.808 214.145 1.00  55.74 0 A 1
ATOM   644 C CA  . LYS . . 178 ? 198.837 140.810 214.953 1.00  55.74 0 A 1
ATOM   645 C C   . LYS . . 178 ? 197.858 139.993 214.127 1.00  55.74 0 A 1
ATOM   646 O O   . LYS . . 178 ? 197.562 138.846 214.481 1.00  55.74 0 A 1
ATOM   647 C CB  . LYS . . 178 ? 198.105 141.483 216.110 1.00  55.74 0 A 1
ATOM   648 C CG  . LYS . . 178 ? 198.913 141.561 217.386 1.00  55.74 0 A 1
ATOM   649 C CD  . LYS . . 178 ? 198.133 142.252 218.483 1.00  55.74 0 A 1
ATOM   650 C CE  . LYS . . 178 ? 198.852 142.140 219.821 1.00  55.74 0 A 1
ATOM   651 N NZ  . LYS . . 178 ? 200.282 142.541 219.722 1.00  55.74 1 A 1
ATOM   652 N N   . ASN . . 179 ? 197.348 140.563 213.032 1.00  53.94 0 A 1
ATOM   653 C CA  . ASN . . 179 ? 196.326 139.923 212.206 1.00  53.94 0 A 1
ATOM   654 C C   . ASN . . 179 ? 195.083 139.597 213.025 1.00  53.94 0 A 1
ATOM   655 O O   . ASN . . 179 ? 194.405 138.598 212.780 1.00  53.94 0 A 1
ATOM   656 C CB  . ASN . . 179 ? 196.873 138.664 211.524 1.00  53.94 0 A 1
ATOM   657 C CG  . ASN . . 179 ? 196.170 138.352 210.220 1.00  53.94 0 A 1
ATOM   658 N ND2 . ASN . . 179 ? 196.533 137.230 209.611 1.00  53.94 0 A 1
ATOM   659 O OD1 . ASN . . 179 ? 195.315 139.108 209.762 1.00  53.94 0 A 1
ATOM   660 N N   . GLY . . 180 ? 194.777 140.444 214.001 1.00  54.21 0 A 1
ATOM   661 C CA  . GLY . . 180 ? 193.720 140.179 214.957 1.00  54.21 0 A 1
ATOM   662 C C   . GLY . . 180 ? 192.328 140.368 214.397 1.00  54.21 0 A 1
ATOM   663 O O   . GLY . . 180 ? 192.059 140.110 213.219 1.00  54.21 0 A 1
ATOM   664 N N   . ALA . . 181 ? 191.427 140.823 215.266 1.00  55.74 0 A 1
ATOM   665 C CA  . ALA . . 181 ? 190.023 140.953 214.921 1.00  55.74 0 A 1
ATOM   666 C C   . ALA . . 181 ? 189.844 141.868 213.709 1.00  55.74 0 A 1
ATOM   667 O O   . ALA . . 181 ? 190.688 142.726 213.437 1.00  55.74 0 A 1
ATOM   668 C CB  . ALA . . 181 ? 189.242 141.496 216.116 1.00  55.74 0 A 1
ATOM   669 N N   . PRO . . 182 ? 188.752 141.701 212.958 1.00  54.97 0 A 1
ATOM   670 C CA  . PRO . . 182 ? 188.586 142.502 211.730 1.00  54.97 0 A 1
ATOM   671 C C   . PRO . . 182 ? 188.491 144.000 211.969 1.00  54.97 0 A 1
ATOM   672 O O   . PRO . . 182 ? 189.206 144.766 211.312 1.00  54.97 0 A 1
ATOM   673 C CB  . PRO . . 182 ? 187.298 141.927 211.123 1.00  54.97 0 A 1
ATOM   674 C CG  . PRO . . 182 ? 186.597 141.274 212.261 1.00  54.97 0 A 1
ATOM   675 C CD  . PRO . . 182 ? 187.681 140.705 213.107 1.00  54.97 0 A 1
ATOM   676 N N   . ARG . . 183 ? 187.617 144.448 212.873 1.00  58.90 0 A 1
ATOM   677 C CA  . ARG . . 183 ? 187.440 145.884 213.072 1.00  58.90 0 A 1
ATOM   678 C C   . ARG . . 183 ? 188.722 146.543 213.561 1.00  58.90 0 A 1
ATOM   679 O O   . ARG . . 183 ? 189.076 147.640 213.110 1.00  58.90 0 A 1
ATOM   680 C CB  . ARG . . 183 ? 186.301 146.144 214.056 1.00  58.90 0 A 1
ATOM   681 C CG  . ARG . . 183 ? 184.946 146.288 213.410 1.00  58.90 0 A 1
ATOM   682 C CD  . ARG . . 183 ? 183.970 146.953 214.353 1.00  58.90 0 A 1
ATOM   683 N NE  . ARG . . 183 ? 182.619 146.439 214.181 1.00  58.90 0 A 1
ATOM   684 C CZ  . ARG . . 183 ? 182.096 145.457 214.903 1.00  58.90 0 A 1
ATOM   685 N NH1 . ARG . . 183 ? 180.856 145.056 214.671 1.00  58.90 1 A 1
ATOM   686 N NH2 . ARG . . 183 ? 182.810 144.876 215.860 1.00  58.90 0 A 1
ATOM   687 N N   . SER . . 184 ? 189.428 145.893 214.489 1.00  54.82 0 A 1
ATOM   688 C CA  . SER . . 184 ? 190.702 146.424 214.958 1.00  54.82 0 A 1
ATOM   689 C C   . SER . . 184 ? 191.711 146.508 213.823 1.00  54.82 0 A 1
ATOM   690 O O   . SER . . 184 ? 192.476 147.476 213.730 1.00  54.82 0 A 1
ATOM   691 C CB  . SER . . 184 ? 191.247 145.556 216.089 1.00  54.82 0 A 1
ATOM   692 O OG  . SER . . 184 ? 190.243 145.283 217.048 1.00  54.82 0 A 1
ATOM   693 N N   . LEU . . 185 ? 191.736 145.494 212.958 1.00  49.81 0 A 1
ATOM   694 C CA  . LEU . . 185 ? 192.655 145.510 211.827 1.00  49.81 0 A 1
ATOM   695 C C   . LEU . . 185 ? 192.341 146.667 210.890 1.00  49.81 0 A 1
ATOM   696 O O   . LEU . . 185 ? 193.247 147.370 210.436 1.00  49.81 0 A 1
ATOM   697 C CB  . LEU . . 185 ? 192.598 144.178 211.081 1.00  49.81 0 A 1
ATOM   698 C CG  . LEU . . 185 ? 193.192 144.200 209.672 1.00  49.81 0 A 1
ATOM   699 C CD1 . LEU . . 185 ? 194.700 144.382 209.722 1.00  49.81 0 A 1
ATOM   700 C CD2 . LEU . . 185 ? 192.825 142.942 208.912 1.00  49.81 0 A 1
ATOM   701 N N   . ARG . . 186 ? 191.059 146.881 210.590 1.00  48.70 0 A 1
ATOM   702 C CA  . ARG . . 186 ? 190.675 148.013 209.754 1.00  48.70 0 A 1
ATOM   703 C C   . ARG . . 186 ? 191.112 149.328 210.380 1.00  48.70 0 A 1
ATOM   704 O O   . ARG . . 186 ? 191.694 150.187 209.706 1.00  48.70 0 A 1
ATOM   705 C CB  . ARG . . 186 ? 189.166 148.019 209.523 1.00  48.70 0 A 1
ATOM   706 C CG  . ARG . . 186 ? 188.636 146.822 208.786 1.00  48.70 0 A 1
ATOM   707 C CD  . ARG . . 186 ? 187.126 146.868 208.757 1.00  48.70 0 A 1
ATOM   708 N NE  . ARG . . 186 ? 186.648 147.904 207.851 1.00  48.70 0 A 1
ATOM   709 C CZ  . ARG . . 186 ? 186.014 149.003 208.239 1.00  48.70 0 A 1
ATOM   710 N NH1 . ARG . . 186 ? 185.772 149.216 209.524 1.00  48.70 1 A 1
ATOM   711 N NH2 . ARG . . 186 ? 185.620 149.892 207.339 1.00  48.70 0 A 1
ATOM   712 N N   . ALA . . 187 ? 190.816 149.511 211.669 1.00  47.54 0 A 1
ATOM   713 C CA  . ALA . . 187 ? 191.205 150.729 212.370 1.00  47.54 0 A 1
ATOM   714 C C   . ALA . . 187 ? 192.700 150.984 212.241 1.00  47.54 0 A 1
ATOM   715 O O   . ALA . . 187 ? 193.131 152.022 211.719 1.00  47.54 0 A 1
ATOM   716 C CB  . ALA . . 187 ? 190.804 150.629 213.844 1.00  47.54 0 A 1
ATOM   717 N N   . ALA . . 188 ? 193.504 150.029 212.715 1.00  47.25 0 A 1
ATOM   718 C CA  . ALA . . 188 ? 194.951 150.197 212.707 1.00  47.25 0 A 1
ATOM   719 C C   . ALA . . 188 ? 195.483 150.399 211.296 1.00  47.25 0 A 1
ATOM   720 O O   . ALA . . 188 ? 196.375 151.223 211.077 1.00  47.25 0 A 1
ATOM   721 C CB  . ALA . . 188 ? 195.622 148.993 213.363 1.00  47.25 0 A 1
ATOM   722 N N   . LEU . . 189 ? 194.928 149.681 210.317 1.00  44.60 0 A 1
ATOM   723 C CA  . LEU . . 189 ? 195.456 149.739 208.962 1.00  44.60 0 A 1
ATOM   724 C C   . LEU . . 189 ? 195.174 151.085 208.315 1.00  44.60 0 A 1
ATOM   725 O O   . LEU . . 189 ? 196.076 151.711 207.748 1.00  44.60 0 A 1
ATOM   726 C CB  . LEU . . 189 ? 194.861 148.609 208.127 1.00  44.60 0 A 1
ATOM   727 C CG  . LEU . . 189 ? 195.529 148.349 206.781 1.00  44.60 0 A 1
ATOM   728 C CD1 . LEU . . 189 ? 196.957 147.884 206.982 1.00  44.60 0 A 1
ATOM   729 C CD2 . LEU . . 189 ? 194.738 147.327 205.995 1.00  44.60 0 A 1
ATOM   730 N N   . TRP . . 190 ? 193.921 151.536 208.390 1.00  45.13 0 A 1
ATOM   731 C CA  . TRP . . 190 ? 193.572 152.828 207.745 1.00  45.13 0 A 1
ATOM   732 C C   . TRP . . 190 ? 194.312 153.965 208.464 1.00  45.13 0 A 1
ATOM   733 O O   . TRP . . 190 ? 194.722 154.915 207.773 1.00  45.13 0 A 1
ATOM   734 C CB  . TRP . . 190 ? 192.056 153.046 207.614 1.00  45.13 0 A 1
ATOM   735 C CG  . TRP . . 190 ? 191.357 153.731 208.749 1.00  45.13 0 A 1
ATOM   736 C CD1 . TRP . . 190 ? 190.626 153.132 209.731 1.00  45.13 0 A 1
ATOM   737 C CD2 . TRP . . 190 ? 191.254 155.148 208.988 1.00  45.13 0 A 1
ATOM   738 C CE2 . TRP . . 190 ? 190.477 155.314 210.153 1.00  45.13 0 A 1
ATOM   739 C CE3 . TRP . . 190 ? 191.756 156.287 208.349 1.00  45.13 0 A 1
ATOM   740 N NE1 . TRP . . 190 ? 190.105 154.068 210.580 1.00  45.13 0 A 1
ATOM   741 C CZ2 . TRP . . 190 ? 190.189 156.570 210.683 1.00  45.13 0 A 1
ATOM   742 C CZ3 . TRP . . 190 ? 191.477 157.526 208.879 1.00  45.13 0 A 1
ATOM   743 C CH2 . TRP . . 190 ? 190.702 157.664 210.029 1.00  45.13 0 A 1
ATOM   744 N N   . ARG . . 191 ? 194.514 153.855 209.783 1.00  46.79 0 A 1
ATOM   745 C CA  . ARG . . 191 ? 195.224 154.933 210.460 1.00  46.79 0 A 1
ATOM   746 C C   . ARG . . 191 ? 196.719 154.890 210.176 1.00  46.79 0 A 1
ATOM   747 O O   . ARG . . 191 ? 197.378 155.934 210.187 1.00  46.79 0 A 1
ATOM   748 C CB  . ARG . . 191 ? 194.961 154.888 211.961 1.00  46.79 0 A 1
ATOM   749 C CG  . ARG . . 191 ? 193.732 155.664 212.362 1.00  46.79 0 A 1
ATOM   750 C CD  . ARG . . 191 ? 193.296 155.348 213.766 1.00  46.79 0 A 1
ATOM   751 N NE  . ARG . . 191 ? 192.028 155.993 214.073 1.00  46.79 0 A 1
ATOM   752 C CZ  . ARG . . 191 ? 190.844 155.408 213.946 1.00  46.79 0 A 1
ATOM   753 N NH1 . ARG . . 191 ? 190.762 154.156 213.529 1.00  46.79 1 A 1
ATOM   754 N NH2 . ARG . . 191 ? 189.741 156.077 214.240 1.00  46.79 0 A 1
ATOM   755 N N   . PHE . . 192 ? 197.271 153.704 209.918 1.00  45.39 0 A 1
ATOM   756 C CA  . PHE . . 192 ? 198.678 153.603 209.554 1.00  45.39 0 A 1
ATOM   757 C C   . PHE . . 192 ? 198.924 154.076 208.129 1.00  45.39 0 A 1
ATOM   758 O O   . PHE . . 192 ? 199.995 154.615 207.833 1.00  45.39 0 A 1
ATOM   759 C CB  . PHE . . 192 ? 199.148 152.160 209.726 1.00  45.39 0 A 1
ATOM   760 C CG  . PHE . . 192 ? 200.620 151.969 209.526 1.00  45.39 0 A 1
ATOM   761 C CD1 . PHE . . 192 ? 201.493 152.072 210.589 1.00  45.39 0 A 1
ATOM   762 C CD2 . PHE . . 192 ? 201.128 151.669 208.280 1.00  45.39 0 A 1
ATOM   763 C CE1 . PHE . . 192 ? 202.843 151.890 210.408 1.00  45.39 0 A 1
ATOM   764 C CE2 . PHE . . 192 ? 202.477 151.491 208.096 1.00  45.39 0 A 1
ATOM   765 C CZ  . PHE . . 192 ? 203.333 151.598 209.159 1.00  45.39 0 A 1
ATOM   766 N N   . ALA . . 193 ? 197.959 153.873 207.234 1.00  41.65 0 A 1
ATOM   767 C CA  . ALA . . 193 ? 198.126 154.331 205.860 1.00  41.65 0 A 1
ATOM   768 C C   . ALA . . 193 ? 198.116 155.852 205.779 1.00  41.65 0 A 1
ATOM   769 O O   . ALA . . 193 ? 198.922 156.443 205.053 1.00  41.65 0 A 1
ATOM   770 C CB  . ALA . . 193 ? 197.035 153.741 204.972 1.00  41.65 0 A 1
ATOM   771 N N   . GLU . . 194 ? 197.216 156.501 206.519 1.00  43.96 0 A 1
ATOM   772 C CA  . GLU . . 194 ? 197.127 157.956 206.509 1.00  43.96 0 A 1
ATOM   773 C C   . GLU . . 194 ? 198.356 158.632 207.096 1.00  43.96 0 A 1
ATOM   774 O O   . GLU . . 194 ? 198.503 159.847 206.937 1.00  43.96 0 A 1
ATOM   775 C CB  . GLU . . 194 ? 195.889 158.419 207.278 1.00  43.96 0 A 1
ATOM   776 C CG  . GLU . . 194 ? 194.592 158.290 206.507 1.00  43.96 0 A 1
ATOM   777 C CD  . GLU . . 194 ? 194.204 159.563 205.776 1.00  43.96 0 A 1
ATOM   778 O OE1 . GLU . . 194 ? 195.091 160.397 205.500 1.00  43.96 0 A 1
ATOM   779 O OE2 . GLU . . 194 ? 193.004 159.726 205.482 1.00  43.96 -1 A 1
ATOM   780 N N   . LEU . . 195 ? 199.229 157.894 207.774 1.00  42.66 0 A 1
ATOM   781 C CA  . LEU . . 195 ? 200.439 158.461 208.345 1.00  42.66 0 A 1
ATOM   782 C C   . LEU . . 195 ? 201.702 157.987 207.645 1.00  42.66 0 A 1
ATOM   783 O O   . LEU . . 195 ? 202.800 158.348 208.075 1.00  42.66 0 A 1
ATOM   784 C CB  . LEU . . 195 ? 200.529 158.130 209.837 1.00  42.66 0 A 1
ATOM   785 C CG  . LEU . . 195 ? 199.347 158.510 210.728 1.00  42.66 0 A 1
ATOM   786 C CD1 . LEU . . 195 ? 199.470 157.829 212.075 1.00  42.66 0 A 1
ATOM   787 C CD2 . LEU . . 195 ? 199.268 160.004 210.903 1.00  42.66 0 A 1
ATOM   788 N N   . ALA . . 196 ? 201.577 157.191 206.583 1.00  40.76 0 A 1
ATOM   789 C CA  . ALA . . 196 ? 202.754 156.629 205.932 1.00  40.76 0 A 1
ATOM   790 C C   . ALA . . 196 ? 203.658 157.718 205.369 1.00  40.76 0 A 1
ATOM   791 O O   . ALA . . 196 ? 204.887 157.606 205.431 1.00  40.76 0 A 1
ATOM   792 C CB  . ALA . . 196 ? 202.328 155.662 204.831 1.00  40.76 0 A 1
ATOM   793 N N   . HIS . . 197 ? 203.069 158.783 204.822 1.00  42.01 0 A 1
ATOM   794 C CA  . HIS . . 197 ? 203.851 159.872 204.251 1.00  42.01 0 A 1
ATOM   795 C C   . HIS . . 197 ? 204.633 160.653 205.296 1.00  42.01 0 A 1
ATOM   796 O O   . HIS . . 197 ? 205.513 161.434 204.925 1.00  42.01 0 A 1
ATOM   797 C CB  . HIS . . 197 ? 202.940 160.826 203.484 1.00  42.01 0 A 1
ATOM   798 C CG  . HIS . . 197 ? 201.995 161.584 204.359 1.00  42.01 0 A 1
ATOM   799 C CD2 . HIS . . 197 ? 202.107 162.793 204.955 1.00  42.01 0 A 1
ATOM   800 N ND1 . HIS . . 197 ? 200.761 161.091 204.722 1.00  42.01 0 A 1
ATOM   801 C CE1 . HIS . . 197 ? 200.152 161.966 205.499 1.00  42.01 0 A 1
ATOM   802 N NE2 . HIS . . 197 ? 200.947 163.007 205.657 1.00  42.01 0 A 1
ATOM   803 N N   . LEU . . 198 ? 204.338 160.473 206.576 1.00  41.40 0 A 1
ATOM   804 C CA  . LEU . . 198 ? 205.055 161.160 207.637 1.00  41.40 0 A 1
ATOM   805 C C   . LEU . . 198 ? 206.266 160.383 208.128 1.00  41.40 0 A 1
ATOM   806 O O   . LEU . . 198 ? 206.957 160.849 209.039 1.00  41.40 0 A 1
ATOM   807 C CB  . LEU . . 198 ? 204.112 161.447 208.806 1.00  41.40 0 A 1
ATOM   808 C CG  . LEU . . 198 ? 202.997 162.438 208.484 1.00  41.40 0 A 1
ATOM   809 C CD1 . LEU . . 198 ? 202.078 162.613 209.668 1.00  41.40 0 A 1
ATOM   810 C CD2 . LEU . . 198 ? 203.588 163.766 208.063 1.00  41.40 0 A 1
ATOM   811 N N   . VAL . . 199 ? 206.537 159.219 207.554 1.00  43.09 0 A 1
ATOM   812 C CA  . VAL . . 199 ? 207.724 158.455 207.908 1.00  43.09 0 A 1
ATOM   813 C C   . VAL . . 199 ? 208.915 159.039 207.163 1.00  43.09 0 A 1
ATOM   814 O O   . VAL . . 199 ? 208.865 159.240 205.944 1.00  43.09 0 A 1
ATOM   815 C CB  . VAL . . 199 ? 207.534 156.965 207.582 1.00  43.09 0 A 1
ATOM   816 C CG1 . VAL . . 199 ? 208.792 156.188 207.907 1.00  43.09 0 A 1
ATOM   817 C CG2 . VAL . . 199 ? 206.351 156.401 208.345 1.00  43.09 0 A 1
ATOM   818 N N   . ARG . . 200 ? 209.988 159.317 207.898 1.00  46.86 0 A 1
ATOM   819 C CA  . ARG . . 200 ? 211.161 159.936 207.307 1.00  46.86 0 A 1
ATOM   820 C C   . ARG . . 200 ? 211.909 158.929 206.438 1.00  46.86 0 A 1
ATOM   821 O O   . ARG . . 200 ? 211.920 157.732 206.734 1.00  46.86 0 A 1
ATOM   822 C CB  . ARG . . 200 ? 212.076 160.480 208.396 1.00  46.86 0 A 1
ATOM   823 C CG  . ARG . . 200 ? 211.597 161.796 208.959 1.00  46.86 0 A 1
ATOM   824 C CD  . ARG . . 200 ? 211.923 161.917 210.424 1.00  46.86 0 A 1
ATOM   825 N NE  . ARG . . 200 ? 213.339 162.179 210.646 1.00  46.86 0 A 1
ATOM   826 C CZ  . ARG . . 200 ? 213.905 162.228 211.846 1.00  46.86 0 A 1
ATOM   827 N NH1 . ARG . . 200 ? 213.171 162.030 212.931 1.00  46.86 1 A 1
ATOM   828 N NH2 . ARG . . 200 ? 215.200 162.477 211.961 1.00  46.86 0 A 1
ATOM   829 N N   . PRO . . 201 ? 212.565 159.391 205.364 1.00  50.01 0 A 1
ATOM   830 C CA  . PRO . . 201 ? 213.094 158.445 204.375 1.00  50.01 0 A 1
ATOM   831 C C   . PRO . . 201 ? 214.359 157.747 204.831 1.00  50.01 0 A 1
ATOM   832 O O   . PRO . . 201 ? 215.314 157.605 204.067 1.00  50.01 0 A 1
ATOM   833 C CB  . PRO . . 201 ? 213.363 159.338 203.160 1.00  50.01 0 A 1
ATOM   834 C CG  . PRO . . 201 ? 213.692 160.648 203.757 1.00  50.01 0 A 1
ATOM   835 C CD  . PRO . . 201 ? 212.797 160.787 204.957 1.00  50.01 0 A 1
ATOM   836 N N   . GLN . . 202 ? 214.360 157.292 206.077 1.00  52.18 0 A 1
ATOM   837 C CA  . GLN . . 202 ? 215.337 156.336 206.564 1.00  52.18 0 A 1
ATOM   838 C C   . GLN . . 202 ? 214.679 155.159 207.256 1.00  52.18 0 A 1
ATOM   839 O O   . GLN . . 202 ? 215.364 154.177 207.554 1.00  52.18 0 A 1
ATOM   840 C CB  . GLN . . 202 ? 216.322 157.005 207.533 1.00  52.18 0 A 1
ATOM   841 C CG  . GLN . . 202 ? 215.794 157.142 208.942 1.00  52.18 0 A 1
ATOM   842 C CD  . GLN . . 202 ? 216.371 158.337 209.664 1.00  52.18 0 A 1
ATOM   843 N NE2 . GLN . . 202 ? 216.355 158.291 210.990 1.00  52.18 0 A 1
ATOM   844 O OE1 . GLN . . 202 ? 216.825 159.295 209.039 1.00  52.18 0 A 1
ATOM   845 N N   . LYS . . 203 ? 213.377 155.231 207.520 1.00  51.46 0 A 1
ATOM   846 C CA  . LYS . . 203 ? 212.614 154.138 208.094 1.00  51.46 0 A 1
ATOM   847 C C   . LYS . . 203 ? 211.598 153.572 207.116 1.00  51.46 0 A 1
ATOM   848 O O   . LYS . . 203 ? 210.794 152.718 207.499 1.00  51.46 0 A 1
ATOM   849 C CB  . LYS . . 203 ? 211.912 154.600 209.369 1.00  51.46 0 A 1
ATOM   850 C CG  . LYS . . 203 ? 212.859 154.962 210.493 1.00  51.46 0 A 1
ATOM   851 C CD  . LYS . . 203 ? 212.097 155.393 211.732 1.00  51.46 0 A 1
ATOM   852 C CE  . LYS . . 203 ? 212.995 155.394 212.953 1.00  51.46 0 A 1
ATOM   853 N NZ  . LYS . . 203 ? 214.320 156.000 212.643 1.00  51.46 1 A 1
ATOM   854 N N   . CYS . . 204 ? 211.603 154.034 205.864 1.00  50.81 0 A 1
ATOM   855 C CA  . CYS . . 204 ? 210.709 153.443 204.879 1.00  50.81 0 A 1
ATOM   856 C C   . CYS . . 204 ? 211.167 152.050 204.471 1.00  50.81 0 A 1
ATOM   857 O O   . CYS . . 204 ? 210.331 151.202 204.151 1.00  50.81 0 A 1
ATOM   858 C CB  . CYS . . 204 ? 210.581 154.349 203.654 1.00  50.81 0 A 1
ATOM   859 S SG  . CYS . . 204 ? 210.431 156.108 204.009 1.00  50.81 0 A 1
ATOM   860 N N   . ARG . . 205 ? 212.479 151.782 204.496 1.00  50.85 0 A 1
ATOM   861 C CA  . ARG . . 205 ? 212.943 150.431 204.178 1.00  50.85 0 A 1
ATOM   862 C C   . ARG . . 205 ? 212.622 149.450 205.299 1.00  50.85 0 A 1
ATOM   863 O O   . ARG . . 205 ? 212.058 148.377 205.016 1.00  50.85 0 A 1
ATOM   864 C CB  . ARG . . 205 ? 214.433 150.457 203.826 1.00  50.85 0 A 1
ATOM   865 C CG  . ARG . . 205 ? 215.060 149.085 203.675 1.00  50.85 0 A 1
ATOM   866 C CD  . ARG . . 205 ? 214.717 148.476 202.334 1.00  50.85 0 A 1
ATOM   867 N NE  . ARG . . 205 ? 214.885 147.029 202.326 1.00  50.85 0 A 1
ATOM   868 C CZ  . ARG . . 205 ? 214.496 146.241 201.332 1.00  50.85 0 A 1
ATOM   869 N NH1 . ARG . . 205 ? 214.688 144.932 201.405 1.00  50.85 1 A 1
ATOM   870 N NH2 . ARG . . 205 ? 213.911 146.760 200.264 1.00  50.85 0 A 1
ATOM   871 N N   . PRO . . 206 ? 212.948 149.685 206.609 1.00  51.56 0 A 1
ATOM   872 C CA  . PRO . . 206 ? 212.506 148.769 207.673 1.00  51.56 0 A 1
ATOM   873 C C   . PRO . . 206 ? 210.982 148.603 207.641 1.00  51.56 0 A 1
ATOM   874 O O   . PRO . . 206 ? 210.526 147.484 207.736 1.00  51.56 0 A 1
ATOM   875 C CB  . PRO . . 206 ? 212.887 149.458 208.988 1.00  51.56 0 A 1
ATOM   876 C CG  . PRO . . 206 ? 214.123 150.226 208.633 1.00  51.56 0 A 1
ATOM   877 C CD  . PRO . . 206 ? 213.843 150.710 207.229 1.00  51.56 0 A 1
ATOM   878 N N   . TYR . . 207 ? 210.239 149.707 207.506 1.00  51.19 0 A 1
ATOM   879 C CA  . TYR . . 207 ? 208.755 149.621 207.549 1.00  51.19 0 A 1
ATOM   880 C C   . TYR . . 207 ? 208.249 148.782 206.376 1.00  51.19 0 A 1
ATOM   881 O O   . TYR . . 207 ? 207.468 147.871 206.636 1.00  51.19 0 A 1
ATOM   882 C CB  . TYR . . 207 ? 208.090 150.997 207.613 1.00  51.19 0 A 1
ATOM   883 C CG  . TYR . . 207 ? 207.807 151.456 209.020 1.00  51.19 0 A 1
ATOM   884 C CD1 . TYR . . 207 ? 207.127 150.642 209.910 1.00  51.19 0 A 1
ATOM   885 C CD2 . TYR . . 207 ? 208.242 152.689 209.472 1.00  51.19 0 A 1
ATOM   886 C CE1 . TYR . . 207 ? 206.873 151.048 211.209 1.00  51.19 0 A 1
ATOM   887 C CE2 . TYR . . 207 ? 208.001 153.110 210.767 1.00  51.19 0 A 1
ATOM   888 C CZ  . TYR . . 207 ? 207.314 152.286 211.638 1.00  51.19 0 A 1
ATOM   889 O OH  . TYR . . 207 ? 207.079 152.699 212.916 1.00  51.19 0 A 1
ATOM   890 N N   . LEU . . 208 ? 208.690 149.076 205.150 1.00  49.87 0 A 1
ATOM   891 C CA  . LEU . . 208 ? 208.284 148.252 203.981 1.00  49.87 0 A 1
ATOM   892 C C   . LEU . . 208 ? 208.595 146.777 204.266 1.00  49.87 0 A 1
ATOM   893 O O   . LEU . . 208 ? 207.682 145.952 204.095 1.00  49.87 0 A 1
ATOM   894 C CB  . LEU . . 208 ? 209.004 148.734 202.720 1.00  49.87 0 A 1
ATOM   895 C CG  . LEU . . 208 ? 208.723 147.917 201.462 1.00  49.87 0 A 1
ATOM   896 C CD1 . LEU . . 208 ? 207.256 147.992 201.078 1.00  49.87 0 A 1
ATOM   897 C CD2 . LEU . . 208 ? 209.615 148.368 200.319 1.00  49.87 0 A 1
ATOM   898 N N   . VAL . . 209 ? 209.832 146.460 204.671 1.00  52.12 0 A 1
ATOM   899 C CA  . VAL . . 209 ? 210.180 145.060 204.900 1.00  52.12 0 A 1
ATOM   900 C C   . VAL . . 209 ? 209.238 144.438 205.922 1.00  52.12 0 A 1
ATOM   901 O O   . VAL . . 209 ? 208.787 143.298 205.758 1.00  52.12 0 A 1
ATOM   902 C CB  . VAL . . 209 ? 211.651 144.936 205.335 1.00  52.12 0 A 1
ATOM   903 C CG1 . VAL . . 209 ? 211.945 143.522 205.792 1.00  52.12 0 A 1
ATOM   904 C CG2 . VAL . . 209 ? 212.572 145.324 204.193 1.00  52.12 0 A 1
ATOM   905 N N   . ASN . . 210 ? 208.916 145.176 206.986 1.00  53.03 0 A 1
ATOM   906 C CA  . ASN . . 210 ? 207.999 144.648 207.989 1.00  53.03 0 A 1
ATOM   907 C C   . ASN . . 210 ? 206.564 144.585 207.475 1.00  53.03 0 A 1
ATOM   908 O O   . ASN . . 210 ? 205.795 143.720 207.904 1.00  53.03 0 A 1
ATOM   909 C CB  . ASN . . 210 ? 208.068 145.494 209.259 1.00  53.03 0 A 1
ATOM   910 C CG  . ASN . . 210 ? 209.313 145.215 210.080 1.00  53.03 0 A 1
ATOM   911 N ND2 . ASN . . 210 ? 210.038 146.270 210.432 1.00  53.03 0 A 1
ATOM   912 O OD1 . ASN . . 210 ? 209.616 144.066 210.402 1.00  53.03 0 A 1
ATOM   913 N N   . LEU . . 211 ? 206.187 145.477 206.558 1.00  51.32 0 A 1
ATOM   914 C CA  . LEU . . 211 ? 204.801 145.567 206.119 1.00  51.32 0 A 1
ATOM   915 C C   . LEU . . 211 ? 204.467 144.559 205.036 1.00  51.32 0 A 1
ATOM   916 O O   . LEU . . 211 ? 203.304 144.164 204.914 1.00  51.32 0 A 1
ATOM   917 C CB  . LEU . . 211 ? 204.499 146.972 205.601 1.00  51.32 0 A 1
ATOM   918 C CG  . LEU . . 211 ? 204.023 148.013 206.608 1.00  51.32 0 A 1
ATOM   919 C CD1 . LEU . . 211 ? 204.252 149.386 206.032 1.00  51.32 0 A 1
ATOM   920 C CD2 . LEU . . 211 ? 202.563 147.812 206.944 1.00  51.32 0 A 1
ATOM   921 N N   . LEU . . 212 ? 205.449 144.151 204.236 1.00  52.09 0 A 1
ATOM   922 C CA  . LEU . . 212 ? 205.182 143.176 203.179 1.00  52.09 0 A 1
ATOM   923 C C   . LEU . . 212 ? 204.481 141.915 203.671 1.00  52.09 0 A 1
ATOM   924 O O   . LEU . . 212 ? 203.465 141.529 203.067 1.00  52.09 0 A 1
ATOM   925 C CB  . LEU . . 212 ? 206.489 142.828 202.459 1.00  52.09 0 A 1
ATOM   926 C CG  . LEU . . 212 ? 207.145 143.967 201.691 1.00  52.09 0 A 1
ATOM   927 C CD1 . LEU . . 212 ? 208.470 143.490 201.181 1.00  52.09 0 A 1
ATOM   928 C CD2 . LEU . . 212 ? 206.273 144.452 200.541 1.00  52.09 0 A 1
ATOM   929 N N   . PRO . . 213 ? 204.943 141.232 204.728 1.00  53.77 0 A 1
ATOM   930 C CA  . PRO . . 213 ? 204.180 140.072 205.209 1.00  53.77 0 A 1
ATOM   931 C C   . PRO . . 213 ? 202.783 140.434 205.671 1.00  53.77 0 A 1
ATOM   932 O O   . PRO . . 213 ? 201.825 139.742 205.308 1.00  53.77 0 A 1
ATOM   933 C CB  . PRO . . 213 ? 205.043 139.537 206.361 1.00  53.77 0 A 1
ATOM   934 C CG  . PRO . . 213 ? 206.389 140.102 206.130 1.00  53.77 0 A 1
ATOM   935 C CD  . PRO . . 213 ? 206.153 141.442 205.539 1.00  53.77 0 A 1
ATOM   936 N N   . CYS . . 214 ? 202.642 141.493 206.476 1.00  54.48 0 A 1
ATOM   937 C CA  . CYS . . 214 ? 201.317 141.914 206.923 1.00  54.48 0 A 1
ATOM   938 C C   . CYS . . 214 ? 200.395 142.206 205.744 1.00  54.48 0 A 1
ATOM   939 O O   . CYS . . 214 ? 199.210 141.859 205.778 1.00  54.48 0 A 1
ATOM   940 C CB  . CYS . . 214 ? 201.426 143.140 207.830 1.00  54.48 0 A 1
ATOM   941 S SG  . CYS . . 214 ? 202.904 143.194 208.852 1.00  54.48 0 A 1
ATOM   942 N N   . LEU . . 215 ? 200.924 142.820 204.685 1.00  51.50 0 A 1
ATOM   943 C CA  . LEU . . 215 ? 200.096 143.163 203.532 1.00  51.50 0 A 1
ATOM   944 C C   . LEU . . 215 ? 199.653 141.916 202.778 1.00  51.50 0 A 1
ATOM   945 O O   . LEU . . 215 ? 198.464 141.755 202.465 1.00  51.50 0 A 1
ATOM   946 C CB  . LEU . . 215 ? 200.856 144.108 202.602 1.00  51.50 0 A 1
ATOM   947 C CG  . LEU . . 215 ? 200.993 145.570 203.027 1.00  51.50 0 A 1
ATOM   948 C CD1 . LEU . . 215 ? 201.385 146.427 201.836 1.00  51.50 0 A 1
ATOM   949 C CD2 . LEU . . 215 ? 199.706 146.079 203.651 1.00  51.50 0 A 1
ATOM   950 N N   . THR . . 216 ? 200.598 141.022 202.468 1.00  52.13 0 A 1
ATOM   951 C CA  . THR . . 216 ? 200.227 139.772 201.808 1.00  52.13 0 A 1
ATOM   952 C C   . THR . . 216 ? 199.227 138.980 202.642 1.00  52.13 0 A 1
ATOM   953 O O   . THR . . 216 ? 198.327 138.337 202.093 1.00  52.13 0 A 1
ATOM   954 C CB  . THR . . 216 ? 201.464 138.924 201.523 1.00  52.13 0 A 1
ATOM   955 C CG2 . THR . . 216 ? 202.446 139.685 200.663 1.00  52.13 0 A 1
ATOM   956 O OG1 . THR . . 216 ? 202.090 138.556 202.757 1.00  52.13 0 A 1
ATOM   957 N N   . ARG . . 217 ? 199.364 139.018 203.971 1.00  53.36 0 A 1
ATOM   958 C CA  . ARG . . 217 ? 198.429 138.298 204.829 1.00  53.36 0 A 1
ATOM   959 C C   . ARG . . 217 ? 197.037 138.906 204.764 1.00  53.36 0 A 1
ATOM   960 O O   . ARG . . 217 ? 196.056 138.199 204.512 1.00  53.36 0 A 1
ATOM   961 C CB  . ARG . . 217 ? 198.927 138.290 206.272 1.00  53.36 0 A 1
ATOM   962 C CG  . ARG . . 217 ? 200.146 137.424 206.518 1.00  53.36 0 A 1
ATOM   963 C CD  . ARG . . 217 ? 200.487 137.370 207.998 1.00  53.36 0 A 1
ATOM   964 N NE  . ARG . . 217 ? 201.847 136.893 208.228 1.00  53.36 0 A 1
ATOM   965 C CZ  . ARG . . 217 ? 202.830 137.645 208.713 1.00  53.36 0 A 1
ATOM   966 N NH1 . ARG . . 217 ? 202.606 138.914 209.024 1.00  53.36 1 A 1
ATOM   967 N NH2 . ARG . . 217 ? 204.039 137.129 208.889 1.00  53.36 0 A 1
ATOM   968 N N   . THR . . 218 ? 196.927 140.216 204.996 1.00  49.17 0 A 1
ATOM   969 C CA  . THR . . 218 ? 195.605 140.831 205.024 1.00  49.17 0 A 1
ATOM   970 C C   . THR . . 218 ? 194.970 140.851 203.640 1.00  49.17 0 A 1
ATOM   971 O O   . THR . . 218 ? 193.771 141.119 203.518 1.00  49.17 0 A 1
ATOM   972 C CB  . THR . . 218 ? 195.678 142.245 205.599 1.00  49.17 0 A 1
ATOM   973 C CG2 . THR . . 218 ? 196.606 143.103 204.784 1.00  49.17 0 A 1
ATOM   974 O OG1 . THR . . 218 ? 194.376 142.839 205.572 1.00  49.17 0 A 1
ATOM   975 N N   . SER . . 219 ? 195.747 140.568 202.591 1.00  47.86 0 A 1
ATOM   976 C CA  . SER . . 219 ? 195.145 140.375 201.276 1.00  47.86 0 A 1
ATOM   977 C C   . SER . . 219 ? 194.390 139.052 201.204 1.00  47.86 0 A 1
ATOM   978 O O   . SER . . 219 ? 193.363 138.955 200.525 1.00  47.86 0 A 1
ATOM   979 C CB  . SER . . 219 ? 196.215 140.447 200.190 1.00  47.86 0 A 1
ATOM   980 O OG  . SER . . 219 ? 197.146 139.392 200.327 1.00  47.86 0 A 1
ATOM   981 N N   . LYS . . 220 ? 194.884 138.024 201.893 1.00  50.03 0 A 1
ATOM   982 C CA  . LYS . . 220 ? 194.222 136.727 201.976 1.00  50.03 0 A 1
ATOM   983 C C   . LYS . . 220 ? 193.069 136.709 202.969 1.00  50.03 0 A 1
ATOM   984 O O   . LYS . . 220 ? 192.505 135.641 203.218 1.00  50.03 0 A 1
ATOM   985 C CB  . LYS . . 220 ? 195.231 135.640 202.356 1.00  50.03 0 A 1
ATOM   986 C CG  . LYS . . 220 ? 196.456 135.586 201.470 1.00  50.03 0 A 1
ATOM   987 C CD  . LYS . . 220 ? 197.555 134.749 202.097 1.00  50.03 0 A 1
ATOM   988 C CE  . LYS . . 220 ? 198.867 134.919 201.353 1.00  50.03 0 A 1
ATOM   989 N NZ  . LYS . . 220 ? 199.970 134.136 201.979 1.00  50.03 1 A 1
ATOM   990 N N   . ARG . . 221 ? 192.715 137.845 203.535 1.00  52.12 0 A 1
ATOM   991 C CA  . ARG . . 221 ? 191.651 137.919 204.527 1.00  52.12 0 A 1
ATOM   992 C C   . ARG . . 221 ? 190.294 137.924 203.835 1.00  52.12 0 A 1
ATOM   993 O O   . ARG . . 221 ? 190.055 138.766 202.963 1.00  52.12 0 A 1
ATOM   994 C CB  . ARG . . 221 ? 191.803 139.166 205.382 1.00  52.12 0 A 1
ATOM   995 C CG  . ARG . . 221 ? 190.837 139.241 206.530 1.00  52.12 0 A 1
ATOM   996 C CD  . ARG . . 221 ? 191.525 138.878 207.830 1.00  52.12 0 A 1
ATOM   997 N NE  . ARG . . 221 ? 190.717 139.243 208.986 1.00  52.12 0 A 1
ATOM   998 C CZ  . ARG . . 221 ? 191.219 139.569 210.170 1.00  52.12 0 A 1
ATOM   999 N NH1 . ARG . . 221 ? 192.530 139.574 210.358 1.00  52.12 1 A 1
ATOM   1000 N NH2 . ARG . . 221 ? 190.410 139.887 211.167 1.00  52.12 0 A 1
ATOM   1001 N N   . PRO . . 222 ? 189.385 137.012 204.193 1.00  54.75 0 A 1
ATOM   1002 C CA  . PRO . . 222 ? 188.119 136.905 203.451 1.00  54.75 0 A 1
ATOM   1003 C C   . PRO . . 222 ? 187.111 137.997 203.756 1.00  54.75 0 A 1
ATOM   1004 O O   . PRO . . 222 ? 186.168 138.170 202.971 1.00  54.75 0 A 1
ATOM   1005 C CB  . PRO . . 222 ? 187.580 135.535 203.882 1.00  54.75 0 A 1
ATOM   1006 C CG  . PRO . . 222 ? 188.146 135.340 205.244 1.00  54.75 0 A 1
ATOM   1007 C CD  . PRO . . 222 ? 189.512 135.970 205.225 1.00  54.75 0 A 1
ATOM   1008 N N   . GLU . . 223 ? 187.260 138.724 204.861 1.00  55.50 0 A 1
ATOM   1009 C CA  . GLU . . 223 ? 186.314 139.783 205.185 1.00  55.50 0 A 1
ATOM   1010 C C   . GLU . . 223 ? 186.303 140.839 204.084 1.00  55.50 0 A 1
ATOM   1011 O O   . GLU . . 223 ? 187.321 141.114 203.446 1.00  55.50 0 A 1
ATOM   1012 C CB  . GLU . . 223 ? 186.668 140.415 206.533 1.00  55.50 0 A 1
ATOM   1013 C CG  . GLU . . 223 ? 185.625 141.376 207.075 1.00  55.50 0 A 1
ATOM   1014 C CD  . GLU . . 223 ? 184.728 140.742 208.119 1.00  55.50 0 A 1
ATOM   1015 O OE1 . GLU . . 223 ? 185.016 139.600 208.538 1.00  55.50 0 A 1
ATOM   1016 O OE2 . GLU . . 223 ? 183.733 141.384 208.523 1.00  55.50 -1 A 1
ATOM   1017 N N   . GLU . . 224 ? 185.132 141.427 203.852 1.00  53.89 0 A 1
ATOM   1018 C CA  . GLU . . 224 ? 184.991 142.402 202.778 1.00  53.89 0 A 1
ATOM   1019 C C   . GLU . . 224 ? 185.319 143.818 203.234 1.00  53.89 0 A 1
ATOM   1020 O O   . GLU . . 224 ? 185.870 144.609 202.459 1.00  53.89 0 A 1
ATOM   1021 C CB  . GLU . . 224 ? 183.575 142.347 202.205 1.00  53.89 0 A 1
ATOM   1022 C CG  . GLU . . 224 ? 183.295 141.107 201.370 1.00  53.89 0 A 1
ATOM   1023 C CD  . GLU . . 224 ? 182.670 139.977 202.177 1.00  53.89 0 A 1
ATOM   1024 O OE1 . GLU . . 224 ? 183.254 138.872 202.213 1.00  53.89 0 A 1
ATOM   1025 O OE2 . GLU . . 224 ? 181.593 140.193 202.773 1.00  53.89 -1 A 1
ATOM   1026 N N   . SER . . 225 ? 184.997 144.154 204.483 1.00  50.24 0 A 1
ATOM   1027 C CA  . SER . . 225 ? 185.382 145.454 205.020 1.00  50.24 0 A 1
ATOM   1028 C C   . SER . . 225 ? 186.895 145.562 205.155 1.00  50.24 0 A 1
ATOM   1029 O O   . SER . . 225 ? 187.473 146.637 204.942 1.00  50.24 0 A 1
ATOM   1030 C CB  . SER . . 225 ? 184.700 145.678 206.366 1.00  50.24 0 A 1
ATOM   1031 O OG  . SER . . 225 ? 184.887 144.560 207.213 1.00  50.24 0 A 1
ATOM   1032 N N   . VAL . . 226 ? 187.553 144.458 205.512 1.00  47.64 0 A 1
ATOM   1033 C CA  . VAL . . 226 ? 189.010 144.427 205.523 1.00  47.64 0 A 1
ATOM   1034 C C   . VAL . . 226 ? 189.553 144.684 204.125 1.00  47.64 0 A 1
ATOM   1035 O O   . VAL . . 226 ? 190.537 145.412 203.950 1.00  47.64 0 A 1
ATOM   1036 C CB  . VAL . . 226 ? 189.508 143.086 206.089 1.00  47.64 0 A 1
ATOM   1037 C CG1 . VAL . . 226 ? 190.972 142.880 205.758 1.00  47.64 0 A 1
ATOM   1038 C CG2 . VAL . . 226 ? 189.286 143.031 207.588 1.00  47.64 0 A 1
ATOM   1039 N N   . GLN . . 227 ? 188.914 144.106 203.105 1.00  45.64 0 A 1
ATOM   1040 C CA  . GLN . . 227 ? 189.376 144.326 201.741 1.00  45.64 0 A 1
ATOM   1041 C C   . GLN . . 227 ? 189.144 145.763 201.298 1.00  45.64 0 A 1
ATOM   1042 O O   . GLN . . 227 ? 189.939 146.301 200.526 1.00  45.64 0 A 1
ATOM   1043 C CB  . GLN . . 227 ? 188.692 143.353 200.782 1.00  45.64 0 A 1
ATOM   1044 C CG  . GLN . . 227 ? 189.060 141.899 200.997 1.00  45.64 0 A 1
ATOM   1045 C CD  . GLN . . 227 ? 190.475 141.571 200.571 1.00  45.64 0 A 1
ATOM   1046 N NE2 . GLN . . 227 ? 191.052 140.552 201.187 1.00  45.64 0 A 1
ATOM   1047 O OE1 . GLN . . 227 ? 191.041 142.222 199.700 1.00  45.64 0 A 1
ATOM   1048 N N   . GLU . . 228 ? 188.084 146.407 201.786 1.00  45.68 0 A 1
ATOM   1049 C CA  . GLU . . 228 ? 187.894 147.828 201.503 1.00  45.68 0 A 1
ATOM   1050 C C   . GLU . . 228 ? 188.994 148.671 202.142 1.00  45.68 0 A 1
ATOM   1051 O O   . GLU . . 228 ? 189.597 149.536 201.488 1.00  45.68 0 A 1
ATOM   1052 C CB  . GLU . . 228 ? 186.520 148.277 201.995 1.00  45.68 0 A 1
ATOM   1053 C CG  . GLU . . 228 ? 185.382 147.935 201.055 1.00  45.68 0 A 1
ATOM   1054 C CD  . GLU . . 228 ? 185.346 148.831 199.835 1.00  45.68 0 A 1
ATOM   1055 O OE1 . GLU . . 228 ? 186.113 149.816 199.795 1.00  45.68 0 A 1
ATOM   1056 O OE2 . GLU . . 228 ? 184.548 148.553 198.917 1.00  45.68 -1 A 1
ATOM   1057 N N   . THR . . 229 ? 189.253 148.443 203.430 1.00  43.26 0 A 1
ATOM   1058 C CA  . THR . . 229 ? 190.331 149.159 204.104 1.00  43.26 0 A 1
ATOM   1059 C C   . THR . . 229 ? 191.666 148.928 203.408 1.00  43.26 0 A 1
ATOM   1060 O O   . THR . . 229 ? 192.489 149.842 203.313 1.00  43.26 0 A 1
ATOM   1061 C CB  . THR . . 229 ? 190.408 148.737 205.570 1.00  43.26 0 A 1
ATOM   1062 C CG2 . THR . . 229 ? 191.439 149.565 206.313 1.00  43.26 0 A 1
ATOM   1063 O OG1 . THR . . 229 ? 189.131 148.927 206.186 1.00  43.26 0 A 1
ATOM   1064 N N   . LEU . . 230 ? 191.885 147.725 202.878 1.00  41.62 0 A 1
ATOM   1065 C CA  . LEU . . 230 ? 193.140 147.446 202.190 1.00  41.62 0 A 1
ATOM   1066 C C   . LEU . . 230 ? 193.196 148.131 200.831 1.00  41.62 0 A 1
ATOM   1067 O O   . LEU . . 230 ? 194.249 148.639 200.430 1.00  41.62 0 A 1
ATOM   1068 C CB  . LEU . . 230 ? 193.331 145.940 202.039 1.00  41.62 0 A 1
ATOM   1069 C CG  . LEU . . 230 ? 194.685 145.494 201.496 1.00  41.62 0 A 1
ATOM   1070 C CD1 . LEU . . 230 ? 195.784 145.834 202.480 1.00  41.62 0 A 1
ATOM   1071 C CD2 . LEU . . 230 ? 194.669 144.012 201.199 1.00  41.62 0 A 1
ATOM   1072 N N   . ALA . . 231 ? 192.083 148.142 200.097 1.00  40.13 0 A 1
ATOM   1073 C CA  . ALA . . 231 ? 192.051 148.858 198.830 1.00  40.13 0 A 1
ATOM   1074 C C   . ALA . . 231 ? 192.339 150.334 199.030 1.00  40.13 0 A 1
ATOM   1075 O O   . ALA . . 231 ? 192.901 150.983 198.143 1.00  40.13 0 A 1
ATOM   1076 C CB  . ALA . . 231 ? 190.698 148.677 198.148 1.00  40.13 0 A 1
ATOM   1077 N N   . ALA . . 232 ? 191.956 150.882 200.181 1.00  37.81 0 A 1
ATOM   1078 C CA  . ALA . . 232 ? 192.260 152.281 200.449 1.00  37.81 0 A 1
ATOM   1079 C C   . ALA . . 232 ? 193.649 152.485 201.047 1.00  37.81 0 A 1
ATOM   1080 O O   . ALA . . 232 ? 194.209 153.576 200.916 1.00  37.81 0 A 1
ATOM   1081 C CB  . ALA . . 232 ? 191.203 152.882 201.374 1.00  37.81 0 A 1
ATOM   1082 N N   . ALA . . 233 ? 194.217 151.471 201.691 1.00  38.46 0 A 1
ATOM   1083 C CA  . ALA . . 233 ? 195.503 151.615 202.357 1.00  38.46 0 A 1
ATOM   1084 C C   . ALA . . 233 ? 196.691 151.278 201.473 1.00  38.46 0 A 1
ATOM   1085 O O   . ALA . . 233 ? 197.798 151.751 201.748 1.00  38.46 0 A 1
ATOM   1086 C CB  . ALA . . 233 ? 195.551 150.730 203.606 1.00  38.46 0 A 1
ATOM   1087 N N   . VAL . . 234 ? 196.500 150.475 200.434 1.00  37.68 0 A 1
ATOM   1088 C CA  . VAL . . 234 ? 197.615 150.034 199.600 1.00  37.68 0 A 1
ATOM   1089 C C   . VAL . . 234 ? 198.176 151.188 198.771 1.00  37.68 0 A 1
ATOM   1090 O O   . VAL . . 234 ? 199.403 151.341 198.720 1.00  37.68 0 A 1
ATOM   1091 C CB  . VAL . . 234 ? 197.209 148.848 198.710 1.00  37.68 0 A 1
ATOM   1092 C CG1 . VAL . . 234 ? 198.119 148.756 197.496 1.00  37.68 0 A 1
ATOM   1093 C CG2 . VAL . . 234 ? 197.261 147.566 199.507 1.00  37.68 0 A 1
ATOM   1094 N N   . PRO . . 235 ? 197.360 152.014 198.102 1.00  37.48 0 A 1
ATOM   1095 C CA  . PRO . . 235 ? 197.955 153.157 197.387 1.00  37.48 0 A 1
ATOM   1096 C C   . PRO . . 235 ? 198.720 154.105 198.292 1.00  37.48 0 A 1
ATOM   1097 O O   . PRO . . 235 ? 199.819 154.537 197.930 1.00  37.48 0 A 1
ATOM   1098 C CB  . PRO . . 235 ? 196.739 153.834 196.743 1.00  37.48 0 A 1
ATOM   1099 C CG  . PRO . . 235 ? 195.755 152.760 196.595 1.00  37.48 0 A 1
ATOM   1100 C CD  . PRO . . 235 ? 195.921 151.899 197.806 1.00  37.48 0 A 1
ATOM   1101 N N   . LYS . . 236 ? 198.172 154.437 199.462 1.00  37.69 0 A 1
ATOM   1102 C CA  . LYS . . 236 ? 198.850 155.358 200.368 1.00  37.69 0 A 1
ATOM   1103 C C   . LYS . . 236 ? 200.177 154.792 200.850 1.00  37.69 0 A 1
ATOM   1104 O O   . LYS . . 236 ? 201.162 155.526 200.982 1.00  37.69 0 A 1
ATOM   1105 C CB  . LYS . . 236 ? 197.956 155.677 201.564 1.00  37.69 0 A 1
ATOM   1106 C CG  . LYS . . 236 ? 196.683 156.421 201.229 1.00  37.69 0 A 1
ATOM   1107 C CD  . LYS . . 236 ? 196.143 157.122 202.462 1.00  37.69 0 A 1
ATOM   1108 C CE  . LYS . . 236 ? 194.870 157.885 202.158 1.00  37.69 0 A 1
ATOM   1109 N NZ  . LYS . . 236 ? 193.677 157.001 202.187 1.00  37.69 1 A 1
ATOM   1110 N N   . ILE . . 237 ? 200.219 153.490 201.134 1.00  39.47 0 A 1
ATOM   1111 C CA  . ILE . . 237 ? 201.443 152.881 201.640 1.00  39.47 0 A 1
ATOM   1112 C C   . ILE . . 237 ? 202.472 152.748 200.527 1.00  39.47 0 A 1
ATOM   1113 O O   . ILE . . 237 ? 203.672 152.957 200.744 1.00  39.47 0 A 1
ATOM   1114 C CB  . ILE . . 237 ? 201.125 151.524 202.291 1.00  39.47 0 A 1
ATOM   1115 C CG1 . ILE . . 237 ? 200.537 151.729 203.685 1.00  39.47 0 A 1
ATOM   1116 C CG2 . ILE . . 237 ? 202.362 150.648 202.358 1.00  39.47 0 A 1
ATOM   1117 C CD1 . ILE . . 237 ? 199.762 150.541 204.193 1.00  39.47 0 A 1
ATOM   1118 N N   . MET . . 238 ? 202.028 152.394 199.321 1.00  42.41 0 A 1
ATOM   1119 C CA  . MET . . 238 ? 202.968 152.243 198.220 1.00  42.41 0 A 1
ATOM   1120 C C   . MET . . 238 ? 203.550 153.586 197.809 1.00  42.41 0 A 1
ATOM   1121 O O   . MET . . 238 ? 204.767 153.705 197.645 1.00  42.41 0 A 1
ATOM   1122 C CB  . MET . . 238 ? 202.298 151.553 197.034 1.00  42.41 0 A 1
ATOM   1123 C CG  . MET . . 238 ? 202.046 150.066 197.240 1.00  42.41 0 A 1
ATOM   1124 S SD  . MET . . 238 ? 203.255 149.254 198.304 1.00  42.41 0 A 1
ATOM   1125 C CE  . MET . . 238 ? 204.702 149.234 197.252 1.00  42.41 0 A 1
ATOM   1126 N N   . ALA . . 239 ? 202.709 154.619 197.696 1.00  40.85 0 A 1
ATOM   1127 C CA  . ALA . . 239 ? 203.168 155.957 197.344 1.00  40.85 0 A 1
ATOM   1128 C C   . ALA . . 239 ? 204.207 156.506 198.310 1.00  40.85 0 A 1
ATOM   1129 O O   . ALA . . 239 ? 204.800 157.550 198.024 1.00  40.85 0 A 1
ATOM   1130 C CB  . ALA . . 239 ? 201.977 156.912 197.278 1.00  40.85 0 A 1
ATOM   1131 N N   . SER . . 240 ? 204.443 155.841 199.436 1.00  43.02 0 A 1
ATOM   1132 C CA  . SER . . 240 ? 205.458 156.263 200.384 1.00  43.02 0 A 1
ATOM   1133 C C   . SER . . 240 ? 206.586 155.262 200.566 1.00  43.02 0 A 1
ATOM   1134 O O   . SER . . 240 ? 207.682 155.667 200.967 1.00  43.02 0 A 1
ATOM   1135 C CB  . SER . . 240 ? 204.825 156.538 201.755 1.00  43.02 0 A 1
ATOM   1136 O OG  . SER . . 240 ? 203.693 157.374 201.617 1.00  43.02 0 A 1
ATOM   1137 N N   . PHE . . 241 ? 206.361 153.980 200.285 1.00  45.49 0 A 1
ATOM   1138 C CA  . PHE . . 241 ? 207.352 152.960 200.573 1.00  45.49 0 A 1
ATOM   1139 C C   . PHE . . 241 ? 207.882 152.220 199.354 1.00  45.49 0 A 1
ATOM   1140 O O   . PHE . . 241 ? 208.882 151.509 199.485 1.00  45.49 0 A 1
ATOM   1141 C CB  . PHE . . 241 ? 206.779 151.933 201.561 1.00  45.49 0 A 1
ATOM   1142 C CG  . PHE . . 241 ? 206.501 152.495 202.921 1.00  45.49 0 A 1
ATOM   1143 C CD1 . PHE . . 241 ? 207.274 153.516 203.428 1.00  45.49 0 A 1
ATOM   1144 C CD2 . PHE . . 241 ? 205.466 152.008 203.690 1.00  45.49 0 A 1
ATOM   1145 C CE1 . PHE . . 241 ? 207.024 154.040 204.678 1.00  45.49 0 A 1
ATOM   1146 C CE2 . PHE . . 241 ? 205.212 152.530 204.937 1.00  45.49 0 A 1
ATOM   1147 C CZ  . PHE . . 241 ? 205.993 153.545 205.431 1.00  45.49 0 A 1
ATOM   1148 N N   . GLY . . 242 ? 207.265 152.367 198.178 1.00  47.55 0 A 1
ATOM   1149 C CA  . GLY . . 242 ? 207.648 151.557 197.037 1.00  47.55 0 A 1
ATOM   1150 C C   . GLY . . 242 ? 209.008 151.884 196.466 1.00  47.55 0 A 1
ATOM   1151 O O   . GLY . . 242 ? 209.617 151.027 195.818 1.00  47.55 0 A 1
ATOM   1152 N N   . ASN . . 243 ? 209.499 153.099 196.689 1.00  50.20 0 A 1
ATOM   1153 C CA  . ASN . . 243 ? 210.853 153.452 196.285 1.00  50.20 0 A 1
ATOM   1154 C C   . ASN . . 243 ? 211.914 152.748 197.110 1.00  50.20 0 A 1
ATOM   1155 O O   . ASN . . 243 ? 213.105 152.990 196.894 1.00  50.20 0 A 1
ATOM   1156 C CB  . ASN . . 243 ? 211.053 154.964 196.382 1.00  50.20 0 A 1
ATOM   1157 C CG  . ASN . . 243 ? 210.641 155.688 195.118 1.00  50.20 0 A 1
ATOM   1158 N ND2 . ASN . . 243 ? 210.319 156.967 195.253 1.00  50.20 0 A 1
ATOM   1159 O OD1 . ASN . . 243 ? 210.618 155.108 194.033 1.00  50.20 0 A 1
ATOM   1160 N N   . PHE . . 244 ? 211.515 151.887 198.044 1.00  49.98 0 A 1
ATOM   1161 C CA  . PHE . . 244 ? 212.439 151.217 198.947 1.00  49.98 0 A 1
ATOM   1162 C C   . PHE . . 244 ? 212.366 149.702 198.815 1.00  49.98 0 A 1
ATOM   1163 O O   . PHE . . 244 ? 213.031 148.984 199.565 1.00  49.98 0 A 1
ATOM   1164 C CB  . PHE . . 244 ? 212.166 151.645 200.388 1.00  49.98 0 A 1
ATOM   1165 C CG  . PHE . . 244 ? 212.387 153.108 200.634 1.00  49.98 0 A 1
ATOM   1166 C CD1 . PHE . . 244 ? 211.441 154.042 200.248 1.00  49.98 0 A 1
ATOM   1167 C CD2 . PHE . . 244 ? 213.540 153.551 201.254 1.00  49.98 0 A 1
ATOM   1168 C CE1 . PHE . . 244 ? 211.645 155.384 200.472 1.00  49.98 0 A 1
ATOM   1169 C CE2 . PHE . . 244 ? 213.743 154.893 201.482 1.00  49.98 0 A 1
ATOM   1170 C CZ  . PHE . . 244 ? 212.796 155.809 201.092 1.00  49.98 0 A 1
ATOM   1171 N N   . ALA . . 245 ? 211.574 149.201 197.877 1.00  50.11 0 A 1
ATOM   1172 C CA  . ALA . . 245 ? 211.494 147.778 197.599 1.00  50.11 0 A 1
ATOM   1173 C C   . ALA . . 245 ? 212.419 147.423 196.449 1.00  50.11 0 A 1
ATOM   1174 O O   . ALA . . 245 ? 212.719 148.258 195.592 1.00  50.11 0 A 1
ATOM   1175 C CB  . ALA . . 245 ? 210.065 147.358 197.249 1.00  50.11 0 A 1
ATOM   1176 N N   . ASN . . 246 ? 212.879 146.180 196.442 1.00  52.34 0 A 1
ATOM   1177 C CA  . ASN . . 246 ? 213.493 145.635 195.246 1.00  52.34 0 A 1
ATOM   1178 C C   . ASN . . 246 ? 212.423 144.944 194.409 1.00  52.34 0 A 1
ATOM   1179 O O   . ASN . . 246 ? 211.311 144.686 194.869 1.00  52.34 0 A 1
ATOM   1180 C CB  . ASN . . 246 ? 214.630 144.675 195.596 1.00  52.34 0 A 1
ATOM   1181 C CG  . ASN . . 246 ? 214.156 143.448 196.344 1.00  52.34 0 A 1
ATOM   1182 N ND2 . ASN . . 246 ? 214.990 142.946 197.244 1.00  52.34 0 A 1
ATOM   1183 O OD1 . ASN . . 246 ? 213.054 142.950 196.109 1.00  52.34 0 A 1
ATOM   1184 N N   . ASP . . 247 ? 212.770 144.647 193.157 1.00  53.39 0 A 1
ATOM   1185 C CA  . ASP . . 247 ? 211.776 144.139 192.218 1.00  53.39 0 A 1
ATOM   1186 C C   . ASP . . 247 ? 211.206 142.802 192.673 1.00  53.39 0 A 1
ATOM   1187 O O   . ASP . . 247 ? 210.060 142.462 192.359 1.00  53.39 0 A 1
ATOM   1188 C CB  . ASP . . 247 ? 212.385 144.029 190.819 1.00  53.39 0 A 1
ATOM   1189 C CG  . ASP . . 247 ? 213.072 145.306 190.384 1.00  53.39 0 A 1
ATOM   1190 O OD1 . ASP . . 247 ? 212.431 146.377 190.447 1.00  53.39 0 A 1
ATOM   1191 O OD2 . ASP . . 247 ? 214.251 145.246 189.979 1.00  53.39 -1 A 1
ATOM   1192 N N   . ASN . . 248 ? 211.986 142.038 193.438 1.00  53.25 0 A 1
ATOM   1193 C CA  . ASN . . 248 ? 211.509 140.750 193.930 1.00  53.25 0 A 1
ATOM   1194 C C   . ASN . . 248 ? 210.391 140.928 194.953 1.00  53.25 0 A 1
ATOM   1195 O O   . ASN . . 248 ? 209.379 140.222 194.914 1.00  53.25 0 A 1
ATOM   1196 C CB  . ASN . . 248 ? 212.672 139.958 194.530 1.00  53.25 0 A 1
ATOM   1197 C CG  . ASN . . 248 ? 213.271 138.977 193.546 1.00  53.25 0 A 1
ATOM   1198 N ND2 . ASN . . 248 ? 214.252 139.432 192.775 1.00  53.25 0 A 1
ATOM   1199 O OD1 . ASN . . 248 ? 212.859 137.821 193.481 1.00  53.25 0 A 1
ATOM   1200 N N   . GLU . . 249 ? 210.561 141.871 195.880 1.00  51.75 0 A 1
ATOM   1201 C CA  . GLU . . 249 ? 209.523 142.138 196.871 1.00  51.75 0 A 1
ATOM   1202 C C   . GLU . . 249 ? 208.250 142.662 196.214 1.00  51.75 0 A 1
ATOM   1203 O O   . GLU . . 249 ? 207.133 142.262 196.579 1.00  51.75 0 A 1
ATOM   1204 C CB  . GLU . . 249 ? 210.049 143.135 197.901 1.00  51.75 0 A 1
ATOM   1205 C CG  . GLU . . 249 ? 211.356 142.722 198.556 1.00  51.75 0 A 1
ATOM   1206 C CD  . GLU . . 249 ? 211.749 143.635 199.700 1.00  51.75 0 A 1
ATOM   1207 O OE1 . GLU . . 249 ? 210.881 143.938 200.543 1.00  51.75 0 A 1
ATOM   1208 O OE2 . GLU . . 249 ? 212.923 144.051 199.753 1.00  51.75 -1 A 1
ATOM   1209 N N   . ILE . . 250 ? 208.400 143.561 195.241 1.00  48.31 0 A 1
ATOM   1210 C CA  . ILE . . 250 ? 207.243 144.090 194.532 1.00  48.31 0 A 1
ATOM   1211 C C   . ILE . . 250 ? 206.530 142.975 193.782 1.00  48.31 0 A 1
ATOM   1212 O O   . ILE . . 250 ? 205.298 142.910 193.766 1.00  48.31 0 A 1
ATOM   1213 C CB  . ILE . . 250 ? 207.673 145.232 193.594 1.00  48.31 0 A 1
ATOM   1214 C CG1 . ILE . . 250 ? 207.920 146.502 194.404 1.00  48.31 0 A 1
ATOM   1215 C CG2 . ILE . . 250 ? 206.620 145.488 192.526 1.00  48.31 0 A 1
ATOM   1216 C CD1 . ILE . . 250 ? 208.939 147.419 193.789 1.00  48.31 0 A 1
ATOM   1217 N N   . LYS . . 251 ? 207.290 142.070 193.164 1.00  48.17 0 A 1
ATOM   1218 C CA  . LYS . . 251 ? 206.667 140.949 192.472 1.00  48.17 0 A 1
ATOM   1219 C C   . LYS . . 251 ? 205.988 139.996 193.446 1.00  48.17 0 A 1
ATOM   1220 O O   . LYS . . 251 ? 204.968 139.392 193.105 1.00  48.17 0 A 1
ATOM   1221 C CB  . LYS . . 251 ? 207.702 140.212 191.622 1.00  48.17 0 A 1
ATOM   1222 C CG  . LYS . . 251 ? 207.625 140.562 190.147 1.00  48.17 0 A 1
ATOM   1223 C CD  . LYS . . 251 ? 208.795 140.006 189.361 1.00  48.17 0 A 1
ATOM   1224 C CE  . LYS . . 251 ? 210.088 140.706 189.729 1.00  48.17 0 A 1
ATOM   1225 N NZ  . LYS . . 251 ? 211.225 140.268 188.875 1.00  48.17 1 A 1
ATOM   1226 N N   . VAL . . 252 ? 206.521 139.866 194.661 1.00  47.32 0 A 1
ATOM   1227 C CA  . VAL . . 252 ? 205.851 139.074 195.689 1.00  47.32 0 A 1
ATOM   1228 C C   . VAL . . 252 ? 204.485 139.667 196.007 1.00  47.32 0 A 1
ATOM   1229 O O   . VAL . . 252 ? 203.467 138.966 196.003 1.00  47.32 0 A 1
ATOM   1230 C CB  . VAL . . 252 ? 206.726 138.975 196.950 1.00  47.32 0 A 1
ATOM   1231 C CG1 . VAL . . 252 ? 205.881 138.598 198.152 1.00  47.32 0 A 1
ATOM   1232 C CG2 . VAL . . 252 ? 207.843 137.968 196.745 1.00  47.32 0 A 1
ATOM   1233 N N   . LEU . . 253 ? 204.446 140.968 196.297 1.00  46.49 0 A 1
ATOM   1234 C CA  . LEU . . 253 ? 203.165 141.622 196.572 1.00  46.49 0 A 1
ATOM   1235 C C   . LEU . . 253 ? 202.220 141.521 195.376 1.00  46.49 0 A 1
ATOM   1236 O O   . LEU . . 253 ? 201.007 141.321 195.536 1.00  46.49 0 A 1
ATOM   1237 C CB  . LEU . . 253 ? 203.395 143.084 196.945 1.00  46.49 0 A 1
ATOM   1238 C CG  . LEU . . 253 ? 203.161 143.477 198.399 1.00  46.49 0 A 1
ATOM   1239 C CD1 . LEU . . 253 ? 203.038 144.982 198.512 1.00  46.49 0 A 1
ATOM   1240 C CD2 . LEU . . 253 ? 201.921 142.800 198.938 1.00  46.49 0 A 1
ATOM   1241 N N   . LEU . . 254 ? 202.766 141.639 194.168 1.00  44.60 0 A 1
ATOM   1242 C CA  . LEU . . 254 ? 201.944 141.596 192.968 1.00  44.60 0 A 1
ATOM   1243 C C   . LEU . . 254 ? 201.315 140.225 192.778 1.00  44.60 0 A 1
ATOM   1244 O O   . LEU . . 254 ? 200.129 140.128 192.457 1.00  44.60 0 A 1
ATOM   1245 C CB  . LEU . . 254 ? 202.780 141.978 191.749 1.00  44.60 0 A 1
ATOM   1246 C CG  . LEU . . 254 ? 202.826 143.464 191.401 1.00  44.60 0 A 1
ATOM   1247 C CD1 . LEU . . 254 ? 203.749 143.705 190.221 1.00  44.60 0 A 1
ATOM   1248 C CD2 . LEU . . 254 ? 201.433 143.989 191.110 1.00  44.60 0 A 1
ATOM   1249 N N   . LYS . . 255 ? 202.090 139.155 192.962 1.00  45.73 0 A 1
ATOM   1250 C CA  . LYS . . 255 ? 201.522 137.814 192.881 1.00  45.73 0 A 1
ATOM   1251 C C   . LYS . . 255 ? 200.586 137.534 194.045 1.00  45.73 0 A 1
ATOM   1252 O O   . LYS . . 255 ? 199.672 136.714 193.919 1.00  45.73 0 A 1
ATOM   1253 C CB  . LYS . . 255 ? 202.630 136.767 192.842 1.00  45.73 0 A 1
ATOM   1254 C CG  . LYS . . 255 ? 203.579 136.903 191.676 1.00  45.73 0 A 1
ATOM   1255 C CD  . LYS . . 255 ? 204.336 135.612 191.449 1.00  45.73 0 A 1
ATOM   1256 C CE  . LYS . . 255 ? 205.792 135.878 191.120 1.00  45.73 0 A 1
ATOM   1257 N NZ  . LYS . . 255 ? 206.560 136.299 192.324 1.00  45.73 1 A 1
ATOM   1258 N N   . ALA . . 256 ? 200.804 138.187 195.187 1.00  45.33 0 A 1
ATOM   1259 C CA  . ALA . . 256 ? 199.862 138.059 196.290 1.00  45.33 0 A 1
ATOM   1260 C C   . ALA . . 256 ? 198.506 138.626 195.911 1.00  45.33 0 A 1
ATOM   1261 O O   . ALA . . 256 ? 197.466 138.094 196.313 1.00  45.33 0 A 1
ATOM   1262 C CB  . ALA . . 256 ? 200.411 138.757 197.535 1.00  45.33 0 A 1
ATOM   1263 N N   . PHE . . 257 ? 198.495 139.710 195.138 1.00  41.74 0 A 1
ATOM   1264 C CA  . PHE . . 257 ? 197.226 140.319 194.753 1.00  41.74 0 A 1
ATOM   1265 C C   . PHE . . 257 ? 196.631 139.757 193.467 1.00  41.74 0 A 1
ATOM   1266 O O   . PHE . . 257 ? 195.416 139.856 193.279 1.00  41.74 0 A 1
ATOM   1267 C CB  . PHE . . 257 ? 197.383 141.834 194.624 1.00  41.74 0 A 1
ATOM   1268 C CG  . PHE . . 257 ? 197.207 142.559 195.920 1.00  41.74 0 A 1
ATOM   1269 C CD1 . PHE . . 257 ? 195.978 142.583 196.549 1.00  41.74 0 A 1
ATOM   1270 C CD2 . PHE . . 257 ? 198.272 143.193 196.524 1.00  41.74 0 A 1
ATOM   1271 C CE1 . PHE . . 257 ? 195.814 143.241 197.744 1.00  41.74 0 A 1
ATOM   1272 C CE2 . PHE . . 257 ? 198.110 143.850 197.718 1.00  41.74 0 A 1
ATOM   1273 C CZ  . PHE . . 257 ? 196.883 143.873 198.328 1.00  41.74 0 A 1
ATOM   1274 N N   . ILE . . 258 ? 197.442 139.173 192.583 1.00  43.56 0 A 1
ATOM   1275 C CA  . ILE . . 258 ? 196.896 138.616 191.348 1.00  43.56 0 A 1
ATOM   1276 C C   . ILE . . 258 ? 195.974 137.443 191.650 1.00  43.56 0 A 1
ATOM   1277 O O   . ILE . . 258 ? 195.026 137.178 190.901 1.00  43.56 0 A 1
ATOM   1278 C CB  . ILE . . 258 ? 198.034 138.216 190.385 1.00  43.56 0 A 1
ATOM   1279 C CG1 . ILE . . 258 ? 198.754 139.454 189.852 1.00  43.56 0 A 1
ATOM   1280 C CG2 . ILE . . 258 ? 197.511 137.407 189.217 1.00  43.56 0 A 1
ATOM   1281 C CD1 . ILE . . 258 ? 197.836 140.599 189.514 1.00  43.56 0 A 1
ATOM   1282 N N   . ALA . . 259 ? 196.212 136.744 192.760 1.00  44.73 0 A 1
ATOM   1283 C CA  . ALA . . 259 ? 195.392 135.590 193.104 1.00  44.73 0 A 1
ATOM   1284 C C   . ALA . . 259 ? 193.939 135.986 193.329 1.00  44.73 0 A 1
ATOM   1285 O O   . ALA . . 259 ? 193.023 135.281 192.893 1.00  44.73 0 A 1
ATOM   1286 C CB  . ALA . . 259 ? 195.958 134.899 194.342 1.00  44.73 0 A 1
ATOM   1287 N N   . ASN . . 260 ? 193.706 137.115 193.999 1.00  43.44 0 A 1
ATOM   1288 C CA  . ASN . . 260 ? 192.344 137.546 194.288 1.00  43.44 0 A 1
ATOM   1289 C C   . ASN . . 260 ? 191.583 138.003 193.054 1.00  43.44 0 A 1
ATOM   1290 O O   . ASN . . 260 ? 190.422 138.398 193.185 1.00  43.44 0 A 1
ATOM   1291 C CB  . ASN . . 260 ? 192.348 138.676 195.317 1.00  43.44 0 A 1
ATOM   1292 C CG  . ASN . . 260 ? 192.989 138.275 196.621 1.00  43.44 0 A 1
ATOM   1293 N ND2 . ASN . . 260 ? 193.233 139.253 197.479 1.00  43.44 0 A 1
ATOM   1294 O OD1 . ASN . . 260 ? 193.257 137.102 196.860 1.00  43.44 0 A 1
ATOM   1295 N N   . LEU . . 261 ? 192.189 137.969 191.872 1.00  43.46 0 A 1
ATOM   1296 C CA  . LEU . . 261 ? 191.491 138.393 190.668 1.00  43.46 0 A 1
ATOM   1297 C C   . LEU . . 261 ? 190.503 137.357 190.158 1.00  43.46 0 A 1
ATOM   1298 O O   . LEU . . 261 ? 189.728 137.662 189.246 1.00  43.46 0 A 1
ATOM   1299 C CB  . LEU . . 261 ? 192.498 138.733 189.571 1.00  43.46 0 A 1
ATOM   1300 C CG  . LEU . . 261 ? 193.250 140.043 189.798 1.00  43.46 0 A 1
ATOM   1301 C CD1 . LEU . . 261 ? 194.266 140.274 188.698 1.00  43.46 0 A 1
ATOM   1302 C CD2 . LEU . . 261 ? 192.273 141.202 189.884 1.00  43.46 0 A 1
ATOM   1303 N N   . LYS . . 262 ? 190.513 136.146 190.713 1.00  47.36 0 A 1
ATOM   1304 C CA  . LYS . . 262 ? 189.540 135.114 190.381 1.00  47.36 0 A 1
ATOM   1305 C C   . LYS . . 262 ? 188.531 134.904 191.502 1.00  47.36 0 A 1
ATOM   1306 O O   . LYS . . 262 ? 187.659 134.037 191.392 1.00  47.36 0 A 1
ATOM   1307 C CB  . LYS . . 262 ? 190.249 133.801 190.059 1.00  47.36 0 A 1
ATOM   1308 C CG  . LYS . . 262 ? 190.989 133.206 191.241 1.00  47.36 0 A 1
ATOM   1309 C CD  . LYS . . 262 ? 192.035 132.212 190.785 1.00  47.36 0 A 1
ATOM   1310 C CE  . LYS . . 262 ? 192.753 131.602 191.969 1.00  47.36 0 A 1
ATOM   1311 N NZ  . LYS . . 262 ? 191.804 130.982 192.940 1.00  47.36 1 A 1
ATOM   1312 N N   . SER . . 263 ? 188.639 135.679 192.577 1.00  46.89 0 A 1
ATOM   1313 C CA  . SER . . 263 ? 187.753 135.525 193.721 1.00  46.89 0 A 1
ATOM   1314 C C   . SER . . 263 ? 186.303 135.778 193.330 1.00  46.89 0 A 1
ATOM   1315 O O   . SER . . 263 ? 186.008 136.461 192.348 1.00  46.89 0 A 1
ATOM   1316 C CB  . SER . . 263 ? 188.158 136.479 194.839 1.00  46.89 0 A 1
ATOM   1317 O OG  . SER . . 263 ? 188.004 137.825 194.433 1.00  46.89 0 A 1
ATOM   1318 N N   . SER . . 264 ? 185.391 135.215 194.122 1.00  48.72 0 A 1
ATOM   1319 C CA  . SER . . 264 ? 183.969 135.355 193.845 1.00  48.72 0 A 1
ATOM   1320 C C   . SER . . 264 ? 183.383 136.640 194.410 1.00  48.72 0 A 1
ATOM   1321 O O   . SER . . 264 ? 182.292 137.043 193.993 1.00  48.72 0 A 1
ATOM   1322 C CB  . SER . . 264 ? 183.206 134.152 194.400 1.00  48.72 0 A 1
ATOM   1323 O OG  . SER . . 264 ? 183.377 134.047 195.801 1.00  48.72 0 A 1
ATOM   1324 N N   . SER . . 265 ? 184.070 137.284 195.335 1.00  47.40 0 A 1
ATOM   1325 C CA  . SER . . 265 ? 183.585 138.552 195.865 1.00  47.40 0 A 1
ATOM   1326 C C   . SER . . 265 ? 184.003 139.692 194.945 1.00  47.40 0 A 1
ATOM   1327 O O   . SER . . 265 ? 185.167 139.750 194.534 1.00  47.40 0 A 1
ATOM   1328 C CB  . SER . . 265 ? 184.128 138.792 197.264 1.00  47.40 0 A 1
ATOM   1329 O OG  . SER . . 265 ? 184.128 140.170 197.585 1.00  47.40 0 A 1
ATOM   1330 N N   . PRO . . 266 ? 183.093 140.600 194.585 1.00  46.33 0 A 1
ATOM   1331 C CA  . PRO . . 266 ? 183.513 141.742 193.758 1.00  46.33 0 A 1
ATOM   1332 C C   . PRO . . 266 ? 184.384 142.729 194.512 1.00  46.33 0 A 1
ATOM   1333 O O   . PRO . . 266 ? 185.290 143.322 193.916 1.00  46.33 0 A 1
ATOM   1334 C CB  . PRO . . 266 ? 182.180 142.367 193.319 1.00  46.33 0 A 1
ATOM   1335 C CG  . PRO . . 266 ? 181.147 141.321 193.588 1.00  46.33 0 A 1
ATOM   1336 C CD  . PRO . . 266 ? 181.636 140.562 194.769 1.00  46.33 0 A 1
ATOM   1337 N N   . THR . . 267 ? 184.128 142.936 195.805 1.00  45.45 0 A 1
ATOM   1338 C CA  . THR . . 267 ? 185.017 143.766 196.611 1.00  45.45 0 A 1
ATOM   1339 C C   . THR . . 267 ? 186.445 143.237 196.575 1.00  45.45 0 A 1
ATOM   1340 O O   . THR . . 267 ? 187.398 144.011 196.437 1.00  45.45 0 A 1
ATOM   1341 C CB  . THR . . 267 ? 184.512 143.834 198.052 1.00  45.45 0 A 1
ATOM   1342 C CG2 . THR . . 267 ? 185.449 144.672 198.916 1.00  45.45 0 A 1
ATOM   1343 O OG1 . THR . . 267 ? 183.202 144.410 198.076 1.00  45.45 0 A 1
ATOM   1344 N N   . ILE . . 268 ? 186.612 141.919 196.685 1.00  43.85 0 A 1
ATOM   1345 C CA  . ILE . . 268 ? 187.951 141.344 196.712 1.00  43.85 0 A 1
ATOM   1346 C C   . ILE . . 268 ? 188.626 141.495 195.356 1.00  43.85 0 A 1
ATOM   1347 O O   . ILE . . 268 ? 189.820 141.808 195.273 1.00  43.85 0 A 1
ATOM   1348 C CB  . ILE . . 268 ? 187.884 139.874 197.163 1.00  43.85 0 A 1
ATOM   1349 C CG1 . ILE . . 268 ? 187.320 139.790 198.582 1.00  43.85 0 A 1
ATOM   1350 C CG2 . ILE . . 268 ? 189.257 139.229 197.107 1.00  43.85 0 A 1
ATOM   1351 C CD1 . ILE . . 268 ? 187.472 138.434 199.229 1.00  43.85 0 A 1
ATOM   1352 N N   . ARG . . 269 ? 187.872 141.303 194.273 1.00  43.21 0 A 1
ATOM   1353 C CA  . ARG . . 269 ? 188.441 141.467 192.940 1.00  43.21 0 A 1
ATOM   1354 C C   . ARG . . 269 ? 188.854 142.911 192.696 1.00  43.21 0 A 1
ATOM   1355 O O   . ARG . . 269 ? 189.915 143.174 192.119 1.00  43.21 0 A 1
ATOM   1356 C CB  . ARG . . 269 ? 187.435 141.015 191.885 1.00  43.21 0 A 1
ATOM   1357 C CG  . ARG . . 269 ? 187.556 139.562 191.486 1.00  43.21 0 A 1
ATOM   1358 C CD  . ARG . . 269 ? 186.667 139.248 190.296 1.00  43.21 0 A 1
ATOM   1359 N NE  . ARG . . 269 ? 185.307 138.921 190.704 1.00  43.21 0 A 1
ATOM   1360 C CZ  . ARG . . 269 ? 184.246 139.669 190.427 1.00  43.21 0 A 1
ATOM   1361 N NH1 . ARG . . 269 ? 184.384 140.788 189.735 1.00  43.21 1 A 1
ATOM   1362 N NH2 . ARG . . 269 ? 183.045 139.297 190.840 1.00  43.21 0 A 1
ATOM   1363 N N   . ARG . . 270 ? 188.025 143.860 193.133 1.00  41.88 0 A 1
ATOM   1364 C CA  . ARG . . 270 ? 188.334 145.272 192.947 1.00  41.88 0 A 1
ATOM   1365 C C   . ARG . . 270 ? 189.547 145.685 193.771 1.00  41.88 0 A 1
ATOM   1366 O O   . ARG . . 270 ? 190.412 146.424 193.286 1.00  41.88 0 A 1
ATOM   1367 C CB  . ARG . . 270 ? 187.108 146.110 193.304 1.00  41.88 0 A 1
ATOM   1368 C CG  . ARG . . 270 ? 187.352 147.593 193.417 1.00  41.88 0 A 1
ATOM   1369 C CD  . ARG . . 270 ? 186.035 148.350 193.411 1.00  41.88 0 A 1
ATOM   1370 N NE  . ARG . . 270 ? 185.046 147.756 194.309 1.00  41.88 0 A 1
ATOM   1371 C CZ  . ARG . . 270 ? 183.838 147.348 193.928 1.00  41.88 0 A 1
ATOM   1372 N NH1 . ARG . . 270 ? 183.004 146.823 194.814 1.00  41.88 1 A 1
ATOM   1373 N NH2 . ARG . . 270 ? 183.461 147.464 192.661 1.00  41.88 0 A 1
ATOM   1374 N N   . THR . . 271 ? 189.634 145.206 195.013 1.00  39.98 0 A 1
ATOM   1375 C CA  . THR . . 271 ? 190.806 145.481 195.834 1.00  39.98 0 A 1
ATOM   1376 C C   . THR . . 271 ? 192.065 144.904 195.202 1.00  39.98 0 A 1
ATOM   1377 O O   . THR . . 271 ? 193.111 145.559 195.182 1.00  39.98 0 A 1
ATOM   1378 C CB  . THR . . 271 ? 190.605 144.919 197.238 1.00  39.98 0 A 1
ATOM   1379 C CG2 . THR . . 271 ? 191.823 145.185 198.102 1.00  39.98 0 A 1
ATOM   1380 O OG1 . THR . . 271 ? 189.461 145.536 197.836 1.00  39.98 0 A 1
ATOM   1381 N N   . ALA . . 272 ? 191.975 143.690 194.657 1.00  38.47 0 A 1
ATOM   1382 C CA  . ALA . . 272 ? 193.117 143.090 193.975 1.00  38.47 0 A 1
ATOM   1383 C C   . ALA . . 272 ? 193.550 143.925 192.776 1.00  38.47 0 A 1
ATOM   1384 O O   . ALA . . 272 ? 194.735 144.236 192.618 1.00  38.47 0 A 1
ATOM   1385 C CB  . ALA . . 272 ? 192.770 141.671 193.537 1.00  38.47 0 A 1
ATOM   1386 N N   . ALA . . 273 ? 192.601 144.280 191.908 1.00  37.23 0 A 1
ATOM   1387 C CA  . ALA . . 273 ? 192.925 145.056 190.715 1.00  37.23 0 A 1
ATOM   1388 C C   . ALA . . 273 ? 193.586 146.379 191.081 1.00  37.23 0 A 1
ATOM   1389 O O   . ALA . . 273 ? 194.666 146.717 190.574 1.00  37.23 0 A 1
ATOM   1390 C CB  . ALA . . 273 ? 191.659 145.296 189.896 1.00  37.23 0 A 1
ATOM   1391 N N   . GLY . . 274 ? 192.945 147.139 191.971 1.00  36.44 0 A 1
ATOM   1392 C CA  . GLY . . 274 ? 193.486 148.430 192.348 1.00  36.44 0 A 1
ATOM   1393 C C   . GLY . . 274 ? 194.839 148.324 193.019 1.00  36.44 0 A 1
ATOM   1394 O O   . GLY . . 274 ? 195.742 149.110 192.733 1.00  36.44 0 A 1
ATOM   1395 N N   . SER . . 275 ? 195.001 147.350 193.917 1.00  36.96 0 A 1
ATOM   1396 C CA  . SER . . 275 ? 196.265 147.205 194.622 1.00  36.96 0 A 1
ATOM   1397 C C   . SER . . 275 ? 197.382 146.795 193.678 1.00  36.96 0 A 1
ATOM   1398 O O   . SER . . 275 ? 198.511 147.267 193.815 1.00  36.96 0 A 1
ATOM   1399 C CB  . SER . . 275 ? 196.113 146.192 195.751 1.00  36.96 0 A 1
ATOM   1400 O OG  . SER . . 275 ? 195.008 146.521 196.570 1.00  36.96 0 A 1
ATOM   1401 N N   . ALA . . 276 ? 197.091 145.932 192.704 1.00  37.65 0 A 1
ATOM   1402 C CA  . ALA . . 276 ? 198.114 145.538 191.741 1.00  37.65 0 A 1
ATOM   1403 C C   . ALA . . 276 ? 198.546 146.723 190.889 1.00  37.65 0 A 1
ATOM   1404 O O   . ALA . . 276 ? 199.747 146.969 190.705 1.00  37.65 0 A 1
ATOM   1405 C CB  . ALA . . 276 ? 197.595 144.400 190.862 1.00  37.65 0 A 1
ATOM   1406 N N   . VAL . . 277 ? 197.577 147.481 190.372 1.00  37.63 0 A 1
ATOM   1407 C CA  . VAL . . 277 ? 197.920 148.639 189.553 1.00  37.63 0 A 1
ATOM   1408 C C   . VAL . . 277 ? 198.701 149.661 190.372 1.00  37.63 0 A 1
ATOM   1409 O O   . VAL . . 277 ? 199.711 150.207 189.912 1.00  37.63 0 A 1
ATOM   1410 C CB  . VAL . . 277 ? 196.650 149.248 188.934 1.00  37.63 0 A 1
ATOM   1411 C CG1 . VAL . . 277 ? 196.930 150.634 188.403 1.00  37.63 0 A 1
ATOM   1412 C CG2 . VAL . . 277 ? 196.137 148.357 187.827 1.00  37.63 0 A 1
ATOM   1413 N N   . SER . . 278 ? 198.266 149.916 191.608 1.00  38.71 0 A 1
ATOM   1414 C CA  . SER . . 278 ? 198.925 150.916 192.438 1.00  38.71 0 A 1
ATOM   1415 C C   . SER . . 278 ? 200.302 150.460 192.899 1.00  38.71 0 A 1
ATOM   1416 O O   . SER . . 278 ? 201.187 151.294 193.108 1.00  38.71 0 A 1
ATOM   1417 C CB  . SER . . 278 ? 198.045 151.248 193.639 1.00  38.71 0 A 1
ATOM   1418 O OG  . SER . . 278 ? 198.679 152.183 194.488 1.00  38.71 0 A 1
ATOM   1419 N N   . ILE . . 279 ? 200.504 149.154 193.074 1.00  40.36 0 A 1
ATOM   1420 C CA  . ILE . . 279 ? 201.828 148.641 193.399 1.00  40.36 0 A 1
ATOM   1421 C C   . ILE . . 279 ? 202.764 148.840 192.221 1.00  40.36 0 A 1
ATOM   1422 O O   . ILE . . 279 ? 203.899 149.302 192.378 1.00  40.36 0 A 1
ATOM   1423 C CB  . ILE . . 279 ? 201.745 147.160 193.808 1.00  40.36 0 A 1
ATOM   1424 C CG1 . ILE . . 279 ? 201.350 147.028 195.277 1.00  40.36 0 A 1
ATOM   1425 C CG2 . ILE . . 279 ? 203.067 146.457 193.557 1.00  40.36 0 A 1
ATOM   1426 C CD1 . ILE . . 279 ? 200.839 145.662 195.636 1.00  40.36 0 A 1
ATOM   1427 N N   . CYS . . 280 ? 202.298 148.496 191.020 1.00  42.77 0 A 1
ATOM   1428 C CA  . CYS . . 280 ? 203.095 148.743 189.825 1.00  42.77 0 A 1
ATOM   1429 C C   . CYS . . 280 ? 203.445 150.219 189.691 1.00  42.77 0 A 1
ATOM   1430 O O   . CYS . . 280 ? 204.568 150.568 189.312 1.00  42.77 0 A 1
ATOM   1431 C CB  . CYS . . 280 ? 202.336 148.264 188.588 1.00  42.77 0 A 1
ATOM   1432 S SG  . CYS . . 280 ? 202.425 146.489 188.310 1.00  42.77 0 A 1
ATOM   1433 N N   . GLN . . 281 ? 202.497 151.099 190.011 1.00  42.94 0 A 1
ATOM   1434 C CA  . GLN . . 281 ? 202.673 152.525 189.753 1.00  42.94 0 A 1
ATOM   1435 C C   . GLN . . 281 ? 203.701 153.145 190.691 1.00  42.94 0 A 1
ATOM   1436 O O   . GLN . . 281 ? 204.578 153.896 190.254 1.00  42.94 0 A 1
ATOM   1437 C CB  . GLN . . 281 ? 201.328 153.231 189.881 1.00  42.94 0 A 1
ATOM   1438 C CG  . GLN . . 281 ? 201.400 154.735 189.882 1.00  42.94 0 A 1
ATOM   1439 C CD  . GLN . . 281 ? 200.100 155.364 190.319 1.00  42.94 0 A 1
ATOM   1440 N NE2 . GLN . . 281 ? 198.996 154.891 189.758 1.00  42.94 0 A 1
ATOM   1441 O OE1 . GLN . . 281 ? 200.085 156.260 191.159 1.00  42.94 0 A 1
ATOM   1442 N N   . HIS . . 282 ? 203.603 152.859 191.984 1.00  43.09 0 A 1
ATOM   1443 C CA  . HIS . . 282 ? 204.549 153.401 192.958 1.00  43.09 0 A 1
ATOM   1444 C C   . HIS . . 282 ? 205.716 152.453 193.197 1.00  43.09 0 A 1
ATOM   1445 O O   . HIS . . 282 ? 206.025 152.089 194.328 1.00  43.09 0 A 1
ATOM   1446 C CB  . HIS . . 282 ? 203.828 153.714 194.260 1.00  43.09 0 A 1
ATOM   1447 C CG  . HIS . . 282 ? 202.689 154.667 194.099 1.00  43.09 0 A 1
ATOM   1448 C CD2 . HIS . . 282 ? 202.669 155.996 193.853 1.00  43.09 0 A 1
ATOM   1449 N ND1 . HIS . . 282 ? 201.373 154.272 194.182 1.00  43.09 0 A 1
ATOM   1450 C CE1 . HIS . . 282 ? 200.590 155.318 193.998 1.00  43.09 0 A 1
ATOM   1451 N NE2 . HIS . . 282 ? 201.352 156.377 193.794 1.00  43.09 0 A 1
ATOM   1452 N N   . SER . . 283 ? 206.374 152.042 192.123 1.00  46.57 0 A 1
ATOM   1453 C CA  . SER . . 283 ? 207.573 151.228 192.203 1.00  46.57 0 A 1
ATOM   1454 C C   . SER . . 283 ? 208.738 151.999 191.601 1.00  46.57 0 A 1
ATOM   1455 O O   . SER . . 283 ? 208.552 152.996 190.900 1.00  46.57 0 A 1
ATOM   1456 C CB  . SER . . 283 ? 207.390 149.892 191.480 1.00  46.57 0 A 1
ATOM   1457 O OG  . SER . . 283 ? 207.130 150.095 190.106 1.00  46.57 0 A 1
ATOM   1458 N N   . ARG . . 284 ? 209.953 151.533 191.889 1.00  52.30 0 A 1
ATOM   1459 C CA  . ARG . . 284 ? 211.133 152.185 191.332 1.00  52.30 0 A 1
ATOM   1460 C C   . ARG . . 284 ? 211.154 152.070 189.814 1.00  52.30 0 A 1
ATOM   1461 O O   . ARG . . 284 ? 211.344 153.066 189.108 1.00  52.30 0 A 1
ATOM   1462 C CB  . ARG . . 284 ? 212.401 151.590 191.940 1.00  52.30 0 A 1
ATOM   1463 C CG  . ARG . . 284 ? 212.653 152.010 193.375 1.00  52.30 0 A 1
ATOM   1464 C CD  . ARG . . 284 ? 214.037 151.595 193.842 1.00  52.30 0 A 1
ATOM   1465 N NE  . ARG . . 284 ? 215.086 152.468 193.322 1.00  52.30 0 A 1
ATOM   1466 C CZ  . ARG . . 284 ? 215.607 153.493 193.991 1.00  52.30 0 A 1
ATOM   1467 N NH1 . ARG . . 284 ? 216.557 154.235 193.441 1.00  52.30 1 A 1
ATOM   1468 N NH2 . ARG . . 284 ? 215.178 153.776 195.211 1.00  52.30 0 A 1
ATOM   1469 N N   . ARG . . 285 ? 210.963 150.859 189.292 1.00  51.28 0 A 1
ATOM   1470 C CA  . ARG . . 285 ? 210.929 150.619 187.849 1.00  51.28 0 A 1
ATOM   1471 C C   . ARG . . 285 ? 209.473 150.476 187.413 1.00  51.28 0 A 1
ATOM   1472 O O   . ARG . . 285 ? 208.950 149.377 187.239 1.00  51.28 0 A 1
ATOM   1473 C CB  . ARG . . 285 ? 211.751 149.387 187.499 1.00  51.28 0 A 1
ATOM   1474 C CG  . ARG . . 285 ? 213.233 149.550 187.752 1.00  51.28 0 A 1
ATOM   1475 C CD  . ARG . . 285 ? 213.934 148.212 187.710 1.00  51.28 0 A 1
ATOM   1476 N NE  . ARG . . 285 ? 213.814 147.578 186.403 1.00  51.28 0 A 1
ATOM   1477 C CZ  . ARG . . 285 ? 213.991 146.280 186.192 1.00  51.28 0 A 1
ATOM   1478 N NH1 . ARG . . 285 ? 214.293 145.482 187.207 1.00  51.28 1 A 1
ATOM   1479 N NH2 . ARG . . 285 ? 213.864 145.782 184.970 1.00  51.28 0 A 1
ATOM   1480 N N   . THR . . 286 ? 208.819 151.618 187.209 1.00  48.64 0 A 1
ATOM   1481 C CA  . THR . . 286 ? 207.375 151.611 187.006 1.00  48.64 0 A 1
ATOM   1482 C C   . THR . . 286 ? 206.994 150.987 185.668 1.00  48.64 0 A 1
ATOM   1483 O O   . THR . . 286 ? 206.059 150.185 185.594 1.00  48.64 0 A 1
ATOM   1484 C CB  . THR . . 286 ? 206.818 153.030 187.118 1.00  48.64 0 A 1
ATOM   1485 C CG2 . THR . . 286 ? 207.061 153.606 188.505 1.00  48.64 0 A 1
ATOM   1486 O OG1 . THR . . 286 ? 207.443 153.864 186.140 1.00  48.64 0 A 1
ATOM   1487 N N   . GLN . . 287 ? 207.703 151.345 184.596 1.00  52.27 0 A 1
ATOM   1488 C CA  . GLN . . 287 ? 207.304 150.886 183.268 1.00  52.27 0 A 1
ATOM   1489 C C   . GLN . . 287 ? 207.583 149.398 183.089 1.00  52.27 0 A 1
ATOM   1490 O O   . GLN . . 287 ? 206.786 148.675 182.474 1.00  52.27 0 A 1
ATOM   1491 C CB  . GLN . . 287 ? 208.019 151.710 182.199 1.00  52.27 0 A 1
ATOM   1492 C CG  . GLN . . 287 ? 207.143 152.092 181.020 1.00  52.27 0 A 1
ATOM   1493 C CD  . GLN . . 287 ? 206.024 153.042 181.400 1.00  52.27 0 A 1
ATOM   1494 N NE2 . GLN . . 287 ? 204.949 153.033 180.618 1.00  52.27 0 A 1
ATOM   1495 O OE1 . GLN . . 287 ? 206.124 153.777 182.380 1.00  52.27 0 A 1
ATOM   1496 N N   . TYR . . 288 ? 208.698 148.920 183.641 1.00  49.77 0 A 1
ATOM   1497 C CA  . TYR . . 288 ? 208.988 147.492 183.611 1.00  49.77 0 A 1
ATOM   1498 C C   . TYR . . 288 ? 207.901 146.696 184.317 1.00  49.77 0 A 1
ATOM   1499 O O   . TYR . . 288 ? 207.469 145.650 183.825 1.00  49.77 0 A 1
ATOM   1500 C CB  . TYR . . 288 ? 210.352 147.225 184.247 1.00  49.77 0 A 1
ATOM   1501 C CG  . TYR . . 288 ? 210.489 145.856 184.871 1.00  49.77 0 A 1
ATOM   1502 C CD1 . TYR . . 288 ? 210.805 144.749 184.098 1.00  49.77 0 A 1
ATOM   1503 C CD2 . TYR . . 288 ? 210.320 145.672 186.234 1.00  49.77 0 A 1
ATOM   1504 C CE1 . TYR . . 288 ? 210.938 143.498 184.663 1.00  49.77 0 A 1
ATOM   1505 C CE2 . TYR . . 288 ? 210.448 144.424 186.807 1.00  49.77 0 A 1
ATOM   1506 C CZ  . TYR . . 288 ? 210.758 143.341 186.016 1.00  49.77 0 A 1
ATOM   1507 O OH  . TYR . . 288 ? 210.887 142.096 186.585 1.00  49.77 0 A 1
ATOM   1508 N N   . PHE . . 289 ? 207.437 147.180 185.471 1.00  48.31 0 A 1
ATOM   1509 C CA  . PHE . . 289 ? 206.418 146.449 186.214 1.00  48.31 0 A 1
ATOM   1510 C C   . PHE . . 289 ? 205.044 146.582 185.575 1.00  48.31 0 A 1
ATOM   1511 O O   . PHE . . 289 ? 204.225 145.664 185.684 1.00  48.31 0 A 1
ATOM   1512 C CB  . PHE . . 289 ? 206.396 146.912 187.666 1.00  48.31 0 A 1
ATOM   1513 C CG  . PHE . . 289 ? 207.328 146.141 188.539 1.00  48.31 0 A 1
ATOM   1514 C CD1 . PHE . . 289 ? 207.120 144.794 188.761 1.00  48.31 0 A 1
ATOM   1515 C CD2 . PHE . . 289 ? 208.430 146.747 189.109 1.00  48.31 0 A 1
ATOM   1516 C CE1 . PHE . . 289 ? 207.977 144.070 189.548 1.00  48.31 0 A 1
ATOM   1517 C CE2 . PHE . . 289 ? 209.295 146.023 189.902 1.00  48.31 0 A 1
ATOM   1518 C CZ  . PHE . . 289 ? 209.065 144.683 190.120 1.00  48.31 0 A 1
ATOM   1519 N N   . TYR . . 290 ? 204.778 147.695 184.893 1.00  46.12 0 A 1
ATOM   1520 C CA  . TYR . . 290 ? 203.594 147.765 184.044 1.00  46.12 0 A 1
ATOM   1521 C C   . TYR . . 290 ? 203.619 146.660 183.001 1.00  46.12 0 A 1
ATOM   1522 O O   . TYR . . 290 ? 202.622 145.961 182.793 1.00  46.12 0 A 1
ATOM   1523 C CB  . TYR . . 290 ? 203.505 149.128 183.359 1.00  46.12 0 A 1
ATOM   1524 C CG  . TYR . . 290 ? 203.067 150.260 184.250 1.00  46.12 0 A 1
ATOM   1525 C CD1 . TYR . . 290 ? 202.236 150.040 185.332 1.00  46.12 0 A 1
ATOM   1526 C CD2 . TYR . . 290 ? 203.483 151.555 184.001 1.00  46.12 0 A 1
ATOM   1527 C CE1 . TYR . . 290 ? 201.839 151.078 186.143 1.00  46.12 0 A 1
ATOM   1528 C CE2 . TYR . . 290 ? 203.091 152.597 184.804 1.00  46.12 0 A 1
ATOM   1529 C CZ  . TYR . . 290 ? 202.270 152.355 185.871 1.00  46.12 0 A 1
ATOM   1530 O OH  . TYR . . 290 ? 201.888 153.401 186.671 1.00  46.12 0 A 1
ATOM   1531 N N   . SER . . 291 ? 204.759 146.494 182.326 1.00  48.90 0 A 1
ATOM   1532 C CA  . SER . . 291 ? 204.861 145.455 181.306 1.00  48.90 0 A 1
ATOM   1533 C C   . SER . . 291 ? 204.748 144.063 181.920 1.00  48.90 0 A 1
ATOM   1534 O O   . SER . . 291 ? 204.142 143.161 181.331 1.00  48.90 0 A 1
ATOM   1535 C CB  . SER . . 291 ? 206.174 145.604 180.541 1.00  48.90 0 A 1
ATOM   1536 O OG  . SER . . 291 ? 206.252 144.672 179.480 1.00  48.90 0 A 1
ATOM   1537 N N   . TRP . . 292 ? 205.322 143.876 183.109 1.00  46.56 0 A 1
ATOM   1538 C CA  . TRP . . 292 ? 205.222 142.599 183.809 1.00  46.56 0 A 1
ATOM   1539 C C   . TRP . . 292 ? 203.772 142.256 184.129 1.00  46.56 0 A 1
ATOM   1540 O O   . TRP . . 292 ? 203.324 141.122 183.915 1.00  46.56 0 A 1
ATOM   1541 C CB  . TRP . . 292 ? 206.061 142.656 185.086 1.00  46.56 0 A 1
ATOM   1542 C CG  . TRP . . 292 ? 206.250 141.343 185.768 1.00  46.56 0 A 1
ATOM   1543 C CD1 . TRP . . 292 ? 207.267 140.459 185.570 1.00  46.56 0 A 1
ATOM   1544 C CD2 . TRP . . 292 ? 205.412 140.772 186.776 1.00  46.56 0 A 1
ATOM   1545 C CE2 . TRP . . 292 ? 205.979 139.537 187.138 1.00  46.56 0 A 1
ATOM   1546 C CE3 . TRP . . 292 ? 204.238 141.186 187.409 1.00  46.56 0 A 1
ATOM   1547 N NE1 . TRP . . 292 ? 207.110 139.369 186.385 1.00  46.56 0 A 1
ATOM   1548 C CZ2 . TRP . . 292 ? 205.411 138.710 188.101 1.00  46.56 0 A 1
ATOM   1549 C CZ3 . TRP . . 292 ? 203.676 140.364 188.364 1.00  46.56 0 A 1
ATOM   1550 C CH2 . TRP . . 292 ? 204.261 139.141 188.701 1.00  46.56 0 A 1
ATOM   1551 N N   . LEU . . 293 ? 203.021 143.226 184.655 1.00  44.77 0 A 1
ATOM   1552 C CA  . LEU . . 293 ? 201.616 142.988 184.961 1.00  44.77 0 A 1
ATOM   1553 C C   . LEU . . 293 ? 200.805 142.772 183.691 1.00  44.77 0 A 1
ATOM   1554 O O   . LEU . . 293 ? 199.857 141.982 183.682 1.00  44.77 0 A 1
ATOM   1555 C CB  . LEU . . 293 ? 201.050 144.150 185.772 1.00  44.77 0 A 1
ATOM   1556 C CG  . LEU . . 293 ? 199.792 143.852 186.583 1.00  44.77 0 A 1
ATOM   1557 C CD1 . LEU . . 293 ? 200.074 142.794 187.630 1.00  44.77 0 A 1
ATOM   1558 C CD2 . LEU . . 293 ? 199.269 145.118 187.227 1.00  44.77 0 A 1
ATOM   1559 N N   . LEU . . 294 ? 201.158 143.465 182.608 1.00  46.45 0 A 1
ATOM   1560 C CA  . LEU . . 294 ? 200.514 143.200 181.328 1.00  46.45 0 A 1
ATOM   1561 C C   . LEU . . 294 ? 200.731 141.756 180.897 1.00  46.45 0 A 1
ATOM   1562 O O   . LEU . . 294 ? 199.795 141.085 180.442 1.00  46.45 0 A 1
ATOM   1563 C CB  . LEU . . 294 ? 201.044 144.160 180.267 1.00  46.45 0 A 1
ATOM   1564 C CG  . LEU . . 294 ? 200.080 145.272 179.865 1.00  46.45 0 A 1
ATOM   1565 C CD1 . LEU . . 294 ? 200.679 146.137 178.782 1.00  46.45 0 A 1
ATOM   1566 C CD2 . LEU . . 294 ? 198.781 144.672 179.407 1.00  46.45 0 A 1
ATOM   1567 N N   . ASN . . 295 ? 201.964 141.263 181.036 1.00  47.11 0 A 1
ATOM   1568 C CA  . ASN . . 295 ? 202.257 139.869 180.721 1.00  47.11 0 A 1
ATOM   1569 C C   . ASN . . 295 ? 201.417 138.930 181.572 1.00  47.11 0 A 1
ATOM   1570 O O   . ASN . . 295 ? 200.808 137.989 181.058 1.00  47.11 0 A 1
ATOM   1571 C CB  . ASN . . 295 ? 203.742 139.577 180.928 1.00  47.11 0 A 1
ATOM   1572 C CG  . ASN . . 295 ? 204.584 139.958 179.735 1.00  47.11 0 A 1
ATOM   1573 N ND2 . ASN . . 295 ? 205.474 139.062 179.329 1.00  47.11 0 A 1
ATOM   1574 O OD1 . ASN . . 295 ? 204.439 141.044 179.182 1.00  47.11 0 A 1
ATOM   1575 N N   . VAL . . 296 ? 201.385 139.167 182.885 1.00  45.96 0 A 1
ATOM   1576 C CA  . VAL . . 296 ? 200.632 138.297 183.787 1.00  45.96 0 A 1
ATOM   1577 C C   . VAL . . 296 ? 199.156 138.271 183.403 1.00  45.96 0 A 1
ATOM   1578 O O   . VAL . . 296 ? 198.536 137.204 183.312 1.00  45.96 0 A 1
ATOM   1579 C CB  . VAL . . 296 ? 200.828 138.740 185.248 1.00  45.96 0 A 1
ATOM   1580 C CG1 . VAL . . 296 ? 199.869 137.997 186.159 1.00  45.96 0 A 1
ATOM   1581 C CG2 . VAL . . 296 ? 202.260 138.498 185.686 1.00  45.96 0 A 1
ATOM   1582 N N   . LEU . . 297 ? 198.574 139.447 183.156 1.00  45.11 0 A 1
ATOM   1583 C CA  . LEU . . 297 ? 197.138 139.518 182.916 1.00  45.11 0 A 1
ATOM   1584 C C   . LEU . . 297 ? 196.768 138.917 181.569 1.00  45.11 0 A 1
ATOM   1585 O O   . LEU . . 297 ? 195.733 138.255 181.448 1.00  45.11 0 A 1
ATOM   1586 C CB  . LEU . . 297 ? 196.654 140.964 183.006 1.00  45.11 0 A 1
ATOM   1587 C CG  . LEU . . 297 ? 196.835 141.663 184.353 1.00  45.11 0 A 1
ATOM   1588 C CD1 . LEU . . 297 ? 196.457 143.128 184.234 1.00  45.11 0 A 1
ATOM   1589 C CD2 . LEU . . 297 ? 196.033 140.982 185.440 1.00  45.11 0 A 1
ATOM   1590 N N   . LEU . . 298 ? 197.592 139.138 180.543 1.00  48.40 0 A 1
ATOM   1591 C CA  . LEU . . 298 ? 197.306 138.526 179.251 1.00  48.40 0 A 1
ATOM   1592 C C   . LEU . . 298 ? 197.575 137.030 179.270 1.00  48.40 0 A 1
ATOM   1593 O O   . LEU . . 298 ? 196.937 136.280 178.525 1.00  48.40 0 A 1
ATOM   1594 C CB  . LEU . . 298 ? 198.123 139.202 178.157 1.00  48.40 0 A 1
ATOM   1595 C CG  . LEU . . 298 ? 197.716 140.645 177.888 1.00  48.40 0 A 1
ATOM   1596 C CD1 . LEU . . 298 ? 198.808 141.356 177.126 1.00  48.40 0 A 1
ATOM   1597 C CD2 . LEU . . 298 ? 196.400 140.680 177.134 1.00  48.40 0 A 1
ATOM   1598 N N   . GLY . . 299 ? 198.507 136.577 180.109 1.00  50.88 0 A 1
ATOM   1599 C CA  . GLY . . 299 ? 198.715 135.154 180.274 1.00  50.88 0 A 1
ATOM   1600 C C   . GLY . . 299 ? 197.567 134.479 180.986 1.00  50.88 0 A 1
ATOM   1601 O O   . GLY . . 299 ? 197.255 133.320 180.704 1.00  50.88 0 A 1
ATOM   1602 N N   . LEU . . 300 ? 196.924 135.190 181.912 1.00  50.48 0 A 1
ATOM   1603 C CA  . LEU . . 300 ? 195.757 134.635 182.585 1.00  50.48 0 A 1
ATOM   1604 C C   . LEU . . 300 ? 194.624 134.330 181.616 1.00  50.48 0 A 1
ATOM   1605 O O   . LEU . . 300 ? 193.709 133.580 181.968 1.00  50.48 0 A 1
ATOM   1606 C CB  . LEU . . 300 ? 195.268 135.591 183.674 1.00  50.48 0 A 1
ATOM   1607 C CG  . LEU . . 300 ? 196.080 135.629 184.971 1.00  50.48 0 A 1
ATOM   1608 C CD1 . LEU . . 300 ? 195.265 136.236 186.094 1.00  50.48 0 A 1
ATOM   1609 C CD2 . LEU . . 300 ? 196.558 134.244 185.351 1.00  50.48 0 A 1
ATOM   1610 N N   . LEU . . 301 ? 194.651 134.900 180.414 1.00  54.50 0 A 1
ATOM   1611 C CA  . LEU . . 301 ? 193.639 134.635 179.395 1.00  54.50 0 A 1
ATOM   1612 C C   . LEU . . 301 ? 194.291 134.484 178.021 1.00  54.50 0 A 1
ATOM   1613 O O   . LEU . . 301 ? 193.868 135.104 177.044 1.00  54.50 0 A 1
ATOM   1614 C CB  . LEU . . 301 ? 192.575 135.730 179.377 1.00  54.50 0 A 1
ATOM   1615 C CG  . LEU . . 301 ? 192.141 136.380 180.692 1.00  54.50 0 A 1
ATOM   1616 C CD1 . LEU . . 301 ? 191.523 137.729 180.415 1.00  54.50 0 A 1
ATOM   1617 C CD2 . LEU . . 301 ? 191.163 135.499 181.438 1.00  54.50 0 A 1
ATOM   1618 N N   . VAL . . 302 ? 195.350 133.676 177.934 1.00  64.16 0 A 1
ATOM   1619 C CA  . VAL . . 302 ? 196.126 133.542 176.696 1.00  64.16 0 A 1
ATOM   1620 C C   . VAL . . 302 ? 195.212 133.105 175.553 1.00  64.16 0 A 1
ATOM   1621 O O   . VAL . . 302 ? 195.043 133.879 174.600 1.00  64.16 0 A 1
ATOM   1622 C CB  . VAL . . 302 ? 197.329 132.589 176.865 1.00  64.16 0 A 1
ATOM   1623 C CG1 . VAL . . 302 ? 197.701 131.932 175.539 1.00  64.16 0 A 1
ATOM   1624 C CG2 . VAL . . 302 ? 198.532 133.333 177.387 1.00  64.16 0 A 1
ATOM   1625 N N   . PRO . . 303 ? 194.585 131.904 175.579 1.00  69.69 0 A 1
ATOM   1626 C CA  . PRO . . 303 ? 193.658 131.572 174.494 1.00  69.69 0 A 1
ATOM   1627 C C   . PRO . . 303 ? 192.260 132.088 174.790 1.00  69.69 0 A 1
ATOM   1628 O O   . PRO . . 303 ? 191.591 131.577 175.692 1.00  69.69 0 A 1
ATOM   1629 C CB  . PRO . . 303 ? 193.702 130.040 174.452 1.00  69.69 0 A 1
ATOM   1630 C CG  . PRO . . 303 ? 194.244 129.613 175.817 1.00  69.69 0 A 1
ATOM   1631 C CD  . PRO . . 303 ? 194.548 130.854 176.612 1.00  69.69 0 A 1
ATOM   1632 N N   . VAL . . 304 ? 191.800 133.088 174.034 1.00  68.66 0 A 1
ATOM   1633 C CA  . VAL . . 304 ? 190.443 133.582 174.228 1.00  68.66 0 A 1
ATOM   1634 C C   . VAL . . 304 ? 189.422 132.498 173.924 1.00  68.66 0 A 1
ATOM   1635 O O   . VAL . . 304 ? 188.282 132.568 174.394 1.00  68.66 0 A 1
ATOM   1636 C CB  . VAL . . 304 ? 190.199 134.842 173.370 1.00  68.66 0 A 1
ATOM   1637 C CG1 . VAL . . 304 ? 191.396 135.778 173.449 1.00  68.66 0 A 1
ATOM   1638 C CG2 . VAL . . 304 ? 189.899 134.468 171.931 1.00  68.66 0 A 1
ATOM   1639 N N   . GLU . . 305 ? 189.811 131.483 173.158 1.00  75.59 0 A 1
ATOM   1640 C CA  . GLU . . 305 ? 188.943 130.362 172.801 1.00  75.59 0 A 1
ATOM   1641 C C   . GLU . . 305 ? 189.089 129.216 173.798 1.00  75.59 0 A 1
ATOM   1642 O O   . GLU . . 305 ? 189.298 128.059 173.437 1.00  75.59 0 A 1
ATOM   1643 C CB  . GLU . . 305 ? 189.260 129.906 171.381 1.00  75.59 0 A 1
ATOM   1644 C CG  . GLU . . 305 ? 190.725 129.512 171.144 1.00  75.59 0 A 1
ATOM   1645 C CD  . GLU . . 305 ? 191.646 130.700 170.901 1.00  75.59 0 A 1
ATOM   1646 O OE1 . GLU . . 305 ? 192.476 130.630 169.972 1.00  75.59 0 A 1
ATOM   1647 O OE2 . GLU . . 305 ? 191.552 131.698 171.643 1.00  75.59 -1 A 1
ATOM   1648 N N   . ASP . . 306 ? 188.950 129.542 175.080 1.00  75.18 0 A 1
ATOM   1649 C CA  . ASP . . 306 ? 189.229 128.597 176.150 1.00  75.18 0 A 1
ATOM   1650 C C   . ASP . . 306 ? 188.551 129.093 177.416 1.00  75.18 0 A 1
ATOM   1651 O O   . ASP . . 306 ? 188.570 130.293 177.700 1.00  75.18 0 A 1
ATOM   1652 C CB  . ASP . . 306 ? 190.741 128.439 176.365 1.00  75.18 0 A 1
ATOM   1653 C CG  . ASP . . 306 ? 191.078 127.626 177.603 1.00  75.18 0 A 1
ATOM   1654 O OD1 . ASP . . 306 ? 190.975 126.382 177.551 1.00  75.18 0 A 1
ATOM   1655 O OD2 . ASP . . 306 ? 191.458 128.232 178.626 1.00  75.18 -1 A 1
ATOM   1656 N N   . GLU . . 307 ? 187.942 128.171 178.159 1.00  72.00 0 A 1
ATOM   1657 C CA  . GLU . . 307 ? 187.205 128.542 179.361 1.00  72.00 0 A 1
ATOM   1658 C C   . GLU . . 307 ? 188.138 129.226 180.346 1.00  72.00 0 A 1
ATOM   1659 O O   . GLU . . 307 ? 189.211 128.705 180.663 1.00  72.00 0 A 1
ATOM   1660 C CB  . GLU . . 307 ? 186.566 127.310 179.995 1.00  72.00 0 A 1
ATOM   1661 C CG  . GLU . . 307 ? 185.547 127.640 181.076 1.00  72.00 0 A 1
ATOM   1662 C CD  . GLU . . 307 ? 185.040 126.408 181.796 1.00  72.00 0 A 1
ATOM   1663 O OE1 . GLU . . 307 ? 185.667 125.336 181.660 1.00  72.00 0 A 1
ATOM   1664 O OE2 . GLU . . 307 ? 184.014 126.511 182.501 1.00  72.00 -1 A 1
ATOM   1665 N N   . HIS . . 308 ? 187.748 130.417 180.813 1.00  62.42 0 A 1
ATOM   1666 C CA  . HIS . . 308 ? 188.674 131.190 181.683 1.00  62.42 0 A 1
ATOM   1667 C C   . HIS . . 308 ? 187.985 131.684 182.955 1.00  62.42 0 A 1
ATOM   1668 O O   . HIS . . 308 ? 188.595 132.552 183.596 1.00  62.42 0 A 1
ATOM   1669 C CB  . HIS . . 308 ? 189.298 132.340 180.888 1.00  62.42 0 A 1
ATOM   1670 C CG  . HIS . . 308 ? 190.552 131.946 180.187 1.00  62.42 0 A 1
ATOM   1671 C CD2 . HIS . . 308 ? 190.943 132.099 178.906 1.00  62.42 0 A 1
ATOM   1672 N ND1 . HIS . . 308 ? 191.577 131.288 180.834 1.00  62.42 0 A 1
ATOM   1673 C CE1 . HIS . . 308 ? 192.552 131.057 179.981 1.00  62.42 0 A 1
ATOM   1674 N NE2 . HIS . . 308 ? 192.185 131.542 178.793 1.00  62.42 0 A 1
ATOM   1675 N N   . SER . . 309 ? 186.855 131.044 183.315 1.00  54.08 0 A 1
ATOM   1676 C CA  . SER . . 309 ? 185.990 131.444 184.463 1.00  54.08 0 A 1
ATOM   1677 C C   . SER . . 309 ? 185.150 132.641 184.022 1.00  54.08 0 A 1
ATOM   1678 O O   . SER . . 309 ? 185.204 132.978 182.835 1.00  54.08 0 A 1
ATOM   1679 C CB  . SER . . 309 ? 186.722 131.682 185.768 1.00  54.08 0 A 1
ATOM   1680 O OG  . SER . . 309 ? 187.523 130.561 186.112 1.00  54.08 0 A 1
ATOM   1681 N N   . THR . . 310 ? 184.312 133.179 184.899 1.00  49.10 0 A 1
ATOM   1682 C CA  . THR . . 310 ? 183.597 134.433 184.552 1.00  49.10 0 A 1
ATOM   1683 C C   . THR . . 310 ? 184.160 135.439 185.549 1.00  49.10 0 A 1
ATOM   1684 O O   . THR . . 310 ? 184.339 136.606 185.175 1.00  49.10 0 A 1
ATOM   1685 C CB  . THR . . 310 ? 182.075 134.235 184.560 1.00  49.10 0 A 1
ATOM   1686 C CG2 . THR . . 310 ? 181.580 133.237 183.536 1.00  49.10 0 A 1
ATOM   1687 O OG1 . THR . . 310 ? 181.704 133.801 185.869 1.00  49.10 0 A 1
ATOM   1688 N N   . LEU . . 311 ? 184.530 134.942 186.730 1.00  47.55 0 A 1
ATOM   1689 C CA  . LEU . . 311 ? 185.101 135.797 187.805 1.00  47.55 0 A 1
ATOM   1690 C C   . LEU . . 311 ? 186.525 136.230 187.435 1.00  47.55 0 A 1
ATOM   1691 O O   . LEU . . 311 ? 186.814 137.429 187.568 1.00  47.55 0 A 1
ATOM   1692 C CB  . LEU . . 311 ? 185.099 135.013 189.118 1.00  47.55 0 A 1
ATOM   1693 C CG  . LEU . . 311 ? 183.758 134.390 189.497 1.00  47.55 0 A 1
ATOM   1694 C CD1 . LEU . . 311 ? 183.954 133.236 190.467 1.00  47.55 0 A 1
ATOM   1695 C CD2 . LEU . . 311 ? 182.825 135.436 190.085 1.00  47.55 0 A 1
ATOM   1696 N N   . LEU . . 312 ? 187.376 135.297 186.991 1.00  46.14 0 A 1
ATOM   1697 C CA  . LEU . . 312 ? 188.740 135.699 186.561 1.00  46.14 0 A 1
ATOM   1698 C C   . LEU . . 312 ? 188.624 136.747 185.451 1.00  46.14 0 A 1
ATOM   1699 O O   . LEU . . 312 ? 189.313 137.770 185.550 1.00  46.14 0 A 1
ATOM   1700 C CB  . LEU . . 312 ? 189.522 134.472 186.085 1.00  46.14 0 A 1
ATOM   1701 C CG  . LEU . . 312 ? 190.974 134.740 185.692 1.00  46.14 0 A 1
ATOM   1702 C CD1 . LEU . . 312 ? 191.773 135.227 186.888 1.00  46.14 0 A 1
ATOM   1703 C CD2 . LEU . . 312 ? 191.616 133.500 185.090 1.00  46.14 0 A 1
ATOM   1704 N N   . ILE . . 313 ? 187.774 136.502 184.452 1.00  44.25 0 A 1
ATOM   1705 C CA  . ILE . . 313 ? 187.628 137.431 183.337 1.00  44.25 0 A 1
ATOM   1706 C C   . ILE . . 313 ? 187.262 138.813 183.852 1.00  44.25 0 A 1
ATOM   1707 O O   . ILE . . 313 ? 187.838 139.822 183.434 1.00  44.25 0 A 1
ATOM   1708 C CB  . ILE . . 313 ? 186.588 136.912 182.332 1.00  44.25 0 A 1
ATOM   1709 C CG1 . ILE . . 313 ? 187.004 135.549 181.787 1.00  44.25 0 A 1
ATOM   1710 C CG2 . ILE . . 313 ? 186.415 137.903 181.191 1.00  44.25 0 A 1
ATOM   1711 C CD1 . ILE . . 313 ? 186.129 135.065 180.662 1.00  44.25 0 A 1
ATOM   1712 N N   . LEU . . 314 ? 186.296 138.877 184.769 1.00  41.71 0 A 1
ATOM   1713 C CA  . LEU . . 314 ? 185.912 140.154 185.357 1.00  41.71 0 A 1
ATOM   1714 C C   . LEU . . 314 ? 187.098 140.815 186.047 1.00  41.71 0 A 1
ATOM   1715 O O   . LEU . . 314 ? 187.360 142.009 185.850 1.00  41.71 0 A 1
ATOM   1716 C CB  . LEU . . 314 ? 184.763 139.949 186.342 1.00  41.71 0 A 1
ATOM   1717 C CG  . LEU . . 314 ? 183.402 139.611 185.737 1.00  41.71 0 A 1
ATOM   1718 C CD1 . LEU . . 314 ? 182.416 139.256 186.829 1.00  41.71 0 A 1
ATOM   1719 C CD2 . LEU . . 314 ? 182.891 140.767 184.913 1.00  41.71 0 A 1
ATOM   1720 N N   . GLY . . 315 ? 187.836 140.046 186.848 1.00  39.04 0 A 1
ATOM   1721 C CA  . GLY . . 315 ? 188.974 140.611 187.556 1.00  39.04 0 A 1
ATOM   1722 C C   . GLY . . 315 ? 190.054 141.136 186.628 1.00  39.04 0 A 1
ATOM   1723 O O   . GLY . . 315 ? 190.608 142.214 186.855 1.00  39.04 0 A 1
ATOM   1724 N N   . VAL . . 316 ? 190.360 140.391 185.565 1.00  38.27 0 A 1
ATOM   1725 C CA  . VAL . . 316 ? 191.400 140.821 184.635 1.00  38.27 0 A 1
ATOM   1726 C C   . VAL . . 316 ? 190.949 142.043 183.847 1.00  38.27 0 A 1
ATOM   1727 O O   . VAL . . 316 ? 191.732 142.971 183.620 1.00  38.27 0 A 1
ATOM   1728 C CB  . VAL . . 316 ? 191.803 139.667 183.702 1.00  38.27 0 A 1
ATOM   1729 C CG1 . VAL . . 316 ? 192.788 140.157 182.663 1.00  38.27 0 A 1
ATOM   1730 C CG2 . VAL . . 316 ? 192.402 138.530 184.497 1.00  38.27 0 A 1
ATOM   1731 N N   . LEU . . 317 ? 189.688 142.065 183.405 1.00  37.26 0 A 1
ATOM   1732 C CA  . LEU . . 317 ? 189.187 143.225 182.678 1.00  37.26 0 A 1
ATOM   1733 C C   . LEU . . 317 ? 189.207 144.468 183.555 1.00  37.26 0 A 1
ATOM   1734 O O   . LEU . . 317 ? 189.525 145.567 183.084 1.00  37.26 0 A 1
ATOM   1735 C CB  . LEU . . 317 ? 187.776 142.955 182.164 1.00  37.26 0 A 1
ATOM   1736 C CG  . LEU . . 317 ? 187.630 141.868 181.102 1.00  37.26 0 A 1
ATOM   1737 C CD1 . LEU . . 317 ? 186.165 141.635 180.772 1.00  37.26 0 A 1
ATOM   1738 C CD2 . LEU . . 317 ? 188.420 142.208 179.857 1.00  37.26 0 A 1
ATOM   1739 N N   . LEU . . 318 ? 188.905 144.310 184.845 1.00  37.00 0 A 1
ATOM   1740 C CA  . LEU . . 318 ? 188.962 145.448 185.753 1.00  37.00 0 A 1
ATOM   1741 C C   . LEU . . 318 ? 190.395 145.915 185.969 1.00  37.00 0 A 1
ATOM   1742 O O   . LEU . . 318 ? 190.669 147.122 185.950 1.00  37.00 0 A 1
ATOM   1743 C CB  . LEU . . 318 ? 188.311 145.087 187.083 1.00  37.00 0 A 1
ATOM   1744 C CG  . LEU . . 318 ? 188.228 146.248 188.067 1.00  37.00 0 A 1
ATOM   1745 C CD1 . LEU . . 318 ? 187.236 147.274 187.570 1.00  37.00 0 A 1
ATOM   1746 C CD2 . LEU . . 318 ? 187.849 145.752 189.444 1.00  37.00 0 A 1
ATOM   1747 N N   . THR . . 319 ? 191.319 144.979 186.192 1.00  37.47 0 A 1
ATOM   1748 C CA  . THR . . 319 ? 192.720 145.354 186.347 1.00  37.47 0 A 1
ATOM   1749 C C   . THR . . 319 ? 193.233 146.084 185.113 1.00  37.47 0 A 1
ATOM   1750 O O   . THR . . 319 ? 193.991 147.051 185.227 1.00  37.47 0 A 1
ATOM   1751 C CB  . THR . . 319 ? 193.572 144.118 186.623 1.00  37.47 0 A 1
ATOM   1752 C CG2 . THR . . 319 ? 195.032 144.505 186.761 1.00  37.47 0 A 1
ATOM   1753 O OG1 . THR . . 319 ? 193.139 143.499 187.837 1.00  37.47 0 A 1
ATOM   1754 N N   . LEU . . 320 ? 192.825 145.641 183.924 1.00  36.70 0 A 1
ATOM   1755 C CA  . LEU . . 320 ? 193.283 146.295 182.704 1.00  36.70 0 A 1
ATOM   1756 C C   . LEU . . 320 ? 192.670 147.680 182.561 1.00  36.70 0 A 1
ATOM   1757 O O   . LEU . . 320 ? 193.337 148.614 182.105 1.00  36.70 0 A 1
ATOM   1758 C CB  . LEU . . 320 ? 192.949 145.436 181.489 1.00  36.70 0 A 1
ATOM   1759 C CG  . LEU . . 320 ? 193.798 144.195 181.229 1.00  36.70 0 A 1
ATOM   1760 C CD1 . LEU . . 320 ? 193.185 143.397 180.100 1.00  36.70 0 A 1
ATOM   1761 C CD2 . LEU . . 320 ? 195.224 144.581 180.903 1.00  36.70 0 A 1
ATOM   1762 N N   . ARG . . 321 ? 191.400 147.830 182.941 1.00  37.09 0 A 1
ATOM   1763 C CA  . ARG . . 321 ? 190.790 149.153 182.949 1.00  37.09 0 A 1
ATOM   1764 C C   . ARG . . 321 ? 191.526 150.096 183.890 1.00  37.09 0 A 1
ATOM   1765 O O   . ARG . . 321 ? 191.687 151.282 183.588 1.00  37.09 0 A 1
ATOM   1766 C CB  . ARG . . 321 ? 189.319 149.049 183.337 1.00  37.09 0 A 1
ATOM   1767 C CG  . ARG . . 321 ? 188.452 150.090 182.680 1.00  37.09 0 A 1
ATOM   1768 C CD  . ARG . . 321 ? 187.447 150.651 183.652 1.00  37.09 0 A 1
ATOM   1769 N NE  . ARG . . 321 ? 186.618 149.596 184.211 1.00  37.09 0 A 1
ATOM   1770 C CZ  . ARG . . 321 ? 185.693 149.786 185.142 1.00  37.09 0 A 1
ATOM   1771 N NH1 . ARG . . 321 ? 184.988 148.757 185.586 1.00  37.09 1 A 1
ATOM   1772 N NH2 . ARG . . 321 ? 185.474 150.999 185.627 1.00  37.09 0 A 1
ATOM   1773 N N   . TYR . . 322 ? 191.973 149.589 185.039 1.00  38.29 0 A 1
ATOM   1774 C CA  . TYR . . 322 ? 192.714 150.432 185.973 1.00  38.29 0 A 1
ATOM   1775 C C   . TYR . . 322 ? 194.123 150.724 185.475 1.00  38.29 0 A 1
ATOM   1776 O O   . TYR . . 322 ? 194.677 151.786 185.773 1.00  38.29 0 A 1
ATOM   1777 C CB  . TYR . . 322 ? 192.781 149.772 187.347 1.00  38.29 0 A 1
ATOM   1778 C CG  . TYR . . 322 ? 191.489 149.804 188.119 1.00  38.29 0 A 1
ATOM   1779 C CD1 . TYR . . 322 ? 190.569 150.818 187.926 1.00  38.29 0 A 1
ATOM   1780 C CD2 . TYR . . 322 ? 191.193 148.820 189.049 1.00  38.29 0 A 1
ATOM   1781 C CE1 . TYR . . 322 ? 189.388 150.851 188.630 1.00  38.29 0 A 1
ATOM   1782 C CE2 . TYR . . 322 ? 190.018 148.846 189.762 1.00  38.29 0 A 1
ATOM   1783 C CZ  . TYR . . 322 ? 189.118 149.862 189.549 1.00  38.29 0 A 1
ATOM   1784 O OH  . TYR . . 322 ? 187.941 149.891 190.259 1.00  38.29 0 A 1
ATOM   1785 N N   . LEU . . 323 ? 194.716 149.797 184.729 1.00  38.76 0 A 1
ATOM   1786 C CA  . LEU . . 323 ? 196.101 149.942 184.303 1.00  38.76 0 A 1
ATOM   1787 C C   . LEU . . 323 ? 196.239 150.800 183.051 1.00  38.76 0 A 1
ATOM   1788 O O   . LEU . . 323 ? 197.283 151.426 182.849 1.00  38.76 0 A 1
ATOM   1789 C CB  . LEU . . 323 ? 196.704 148.555 184.074 1.00  38.76 0 A 1
ATOM   1790 C CG  . LEU . . 323 ? 198.038 148.411 183.351 1.00  38.76 0 A 1
ATOM   1791 C CD1 . LEU . . 323 ? 199.149 148.947 184.213 1.00  38.76 0 A 1
ATOM   1792 C CD2 . LEU . . 323 ? 198.282 146.958 183.002 1.00  38.76 0 A 1
ATOM   1793 N N   . VAL . . 324 ? 195.200 150.852 182.214 1.00  40.62 0 A 1
ATOM   1794 C CA  . VAL . . 324 ? 195.307 151.581 180.947 1.00  40.62 0 A 1
ATOM   1795 C C   . VAL . . 324 ? 195.617 153.060 181.142 1.00  40.62 0 A 1
ATOM   1796 O O   . VAL . . 324 ? 196.458 153.590 180.402 1.00  40.62 0 A 1
ATOM   1797 C CB  . VAL . . 324 ? 194.059 151.332 180.090 1.00  40.62 0 A 1
ATOM   1798 C CG1 . VAL . . 324 ? 193.810 152.494 179.157 1.00  40.62 0 A 1
ATOM   1799 C CG2 . VAL . . 324 ? 194.219 150.049 179.297 1.00  40.62 0 A 1
ATOM   1800 N N   . PRO . . 325 ? 194.998 153.789 182.083 1.00  40.98 0 A 1
ATOM   1801 C CA  . PRO . . 325 ? 195.376 155.202 182.266 1.00  40.98 0 A 1
ATOM   1802 C C   . PRO . . 325 ? 196.861 155.433 182.484 1.00  40.98 0 A 1
ATOM   1803 O O   . PRO . . 325 ? 197.389 156.460 182.048 1.00  40.98 0 A 1
ATOM   1804 C CB  . PRO . . 325 ? 194.565 155.613 183.498 1.00  40.98 0 A 1
ATOM   1805 C CG  . PRO . . 325 ? 193.378 154.767 183.450 1.00  40.98 0 A 1
ATOM   1806 C CD  . PRO . . 325 ? 193.807 153.451 182.881 1.00  40.98 0 A 1
ATOM   1807 N N   . LEU . . 326 ? 197.551 154.511 183.147 1.00  42.52 0 A 1
ATOM   1808 C CA  . LEU . . 326 ? 198.955 154.711 183.477 1.00  42.52 0 A 1
ATOM   1809 C C   . LEU . . 326 ? 199.882 154.534 182.285 1.00  42.52 0 A 1
ATOM   1810 O O   . LEU . . 326 ? 201.071 154.839 182.409 1.00  42.52 0 A 1
ATOM   1811 C CB  . LEU . . 326 ? 199.373 153.752 184.594 1.00  42.52 0 A 1
ATOM   1812 C CG  . LEU . . 326 ? 198.867 153.988 186.021 1.00  42.52 0 A 1
ATOM   1813 C CD1 . LEU . . 326 ? 198.935 155.453 186.412 1.00  42.52 0 A 1
ATOM   1814 C CD2 . LEU . . 326 ? 197.467 153.452 186.206 1.00  42.52 0 A 1
ATOM   1815 N N   . LEU . . 327 ? 199.390 154.045 181.151 1.00  46.27 0 A 1
ATOM   1816 C CA  . LEU . . 327 ? 200.242 153.756 179.998 1.00  46.27 0 A 1
ATOM   1817 C C   . LEU . . 327 ? 200.265 154.929 179.019 1.00  46.27 0 A 1
ATOM   1818 O O   . LEU . . 327 ? 200.082 154.766 177.816 1.00  46.27 0 A 1
ATOM   1819 C CB  . LEU . . 327 ? 199.770 152.482 179.307 1.00  46.27 0 A 1
ATOM   1820 C CG  . LEU . . 327 ? 199.579 151.240 180.173 1.00  46.27 0 A 1
ATOM   1821 C CD1 . LEU . . 327 ? 198.729 150.223 179.444 1.00  46.27 0 A 1
ATOM   1822 C CD2 . LEU . . 327 ? 200.912 150.645 180.545 1.00  46.27 0 A 1
ATOM   1823 N N   . GLN . . 328 ? 200.491 156.127 179.543 1.00  53.49 0 A 1
ATOM   1824 C CA  . GLN . . 328 ? 200.599 157.338 178.730 1.00  53.49 0 A 1
ATOM   1825 C C   . GLN . . 328 ? 202.075 157.680 178.535 1.00  53.49 0 A 1
ATOM   1826 O O   . GLN . . 328 ? 202.548 158.701 179.043 1.00  53.49 0 A 1
ATOM   1827 C CB  . GLN . . 328 ? 199.836 158.479 179.376 1.00  53.49 0 A 1
ATOM   1828 C CG  . GLN . . 328 ? 198.344 158.230 179.446 1.00  53.49 0 A 1
ATOM   1829 C CD  . GLN . . 328 ? 197.692 158.251 178.084 1.00  53.49 0 A 1
ATOM   1830 N NE2 . GLN . . 328 ? 197.401 157.073 177.551 1.00  53.49 0 A 1
ATOM   1831 O OE1 . GLN . . 328 ? 197.452 159.314 177.516 1.00  53.49 0 A 1
ATOM   1832 N N   . GLN . . 329 ? 202.782 156.838 177.779 1.00  63.53 0 A 1
ATOM   1833 C CA  . GLN . . 329 ? 204.238 156.921 177.598 1.00  63.53 0 A 1
ATOM   1834 C C   . GLN . . 329 ? 204.985 157.394 178.843 1.00  63.53 0 A 1
ATOM   1835 O O   . GLN . . 329 ? 204.691 156.966 179.959 1.00  63.53 0 A 1
ATOM   1836 C CB  . GLN . . 329 ? 204.591 157.831 176.414 1.00  63.53 0 A 1
ATOM   1837 C CG  . GLN . . 329 ? 205.195 157.081 175.227 1.00  63.53 0 A 1
ATOM   1838 C CD  . GLN . . 329 ? 205.019 157.802 173.900 1.00  63.53 0 A 1
ATOM   1839 N NE2 . GLN . . 329 ? 205.659 157.282 172.855 1.00  63.53 0 A 1
ATOM   1840 O OE1 . GLN . . 329 ? 204.310 158.803 173.811 1.00  63.53 0 A 1
ATOM   1841 N N   . VAL . . 349 ? 212.501 147.878 180.391 1.00  64.23 0 A 1
ATOM   1842 C CA  . VAL . . 349 ? 211.643 147.791 179.214 1.00  64.23 0 A 1
ATOM   1843 C C   . VAL . . 349 ? 210.313 148.502 179.453 1.00  64.23 0 A 1
ATOM   1844 O O   . VAL . . 349 ? 209.986 148.859 180.581 1.00  64.23 0 A 1
ATOM   1845 C CB  . VAL . . 349 ? 211.407 146.327 178.813 1.00  64.23 0 A 1
ATOM   1846 C CG1 . VAL . . 349 ? 212.729 145.587 178.719 1.00  64.23 0 A 1
ATOM   1847 C CG2 . VAL . . 349 ? 210.471 145.649 179.799 1.00  64.23 0 A 1
ATOM   1848 N N   . SER . . 350 ? 209.550 148.704 178.383 1.00  62.01 0 A 1
ATOM   1849 C CA  . SER . . 350 ? 208.246 149.344 178.449 1.00  62.01 0 A 1
ATOM   1850 C C   . SER . . 350 ? 207.230 148.490 177.709 1.00  62.01 0 A 1
ATOM   1851 O O   . SER . . 350 ? 207.590 147.761 176.778 1.00  62.01 0 A 1
ATOM   1852 C CB  . SER . . 350 ? 208.274 150.754 177.841 1.00  62.01 0 A 1
ATOM   1853 O OG  . SER . . 350 ? 208.082 150.712 176.438 1.00  62.01 0 A 1
ATOM   1854 N N   . PRO . . 351 ? 205.961 148.540 178.114 1.00  57.68 0 A 1
ATOM   1855 C CA  . PRO . . 351 ? 204.923 147.815 177.370 1.00  57.68 0 A 1
ATOM   1856 C C   . PRO . . 351 ? 204.867 148.269 175.919 1.00  57.68 0 A 1
ATOM   1857 O O   . PRO . . 351 ? 205.096 149.438 175.604 1.00  57.68 0 A 1
ATOM   1858 C CB  . PRO . . 351 ? 203.633 148.154 178.128 1.00  57.68 0 A 1
ATOM   1859 C CG  . PRO . . 351 ? 203.989 149.240 179.084 1.00  57.68 0 A 1
ATOM   1860 C CD  . PRO . . 351 ? 205.444 149.120 179.361 1.00  57.68 0 A 1
ATOM   1861 N N   . SER . . 352 ? 204.567 147.327 175.032 1.00  56.72 0 A 1
ATOM   1862 C CA  . SER . . 352 ? 204.726 147.513 173.599 1.00  56.72 0 A 1
ATOM   1863 C C   . SER . . 352 ? 203.386 147.407 172.883 1.00  56.72 0 A 1
ATOM   1864 O O   . SER . . 352 ? 202.357 147.075 173.475 1.00  56.72 0 A 1
ATOM   1865 C CB  . SER . . 352 ? 205.706 146.483 173.027 1.00  56.72 0 A 1
ATOM   1866 O OG  . SER . . 352 ? 205.533 145.221 173.650 1.00  56.72 0 A 1
ATOM   1867 N N   . ALA . . 353 ? 203.420 147.695 171.579 1.00  54.98 0 A 1
ATOM   1868 C CA  . ALA . . 353 ? 202.221 147.607 170.755 1.00  54.98 0 A 1
ATOM   1869 C C   . ALA . . 353 ? 201.716 146.177 170.639 1.00  54.98 0 A 1
ATOM   1870 O O   . ALA . . 353 ? 200.517 145.963 170.442 1.00  54.98 0 A 1
ATOM   1871 C CB  . ALA . . 353 ? 202.492 148.179 169.365 1.00  54.98 0 A 1
ATOM   1872 N N   . GLU . . 354 ? 202.609 145.193 170.751 1.00  54.46 0 A 1
ATOM   1873 C CA  . GLU . . 354 ? 202.205 143.794 170.667 1.00  54.46 0 A 1
ATOM   1874 C C   . GLU . . 354 ? 201.167 143.456 171.730 1.00  54.46 0 A 1
ATOM   1875 O O   . GLU . . 354 ? 200.044 143.033 171.424 1.00  54.46 0 A 1
ATOM   1876 C CB  . GLU . . 354 ? 203.436 142.895 170.811 1.00  54.46 0 A 1
ATOM   1877 C CG  . GLU . . 354 ? 203.201 141.413 170.538 1.00  54.46 0 A 1
ATOM   1878 C CD  . GLU . . 354 ? 202.320 141.146 169.328 1.00  54.46 0 A 1
ATOM   1879 O OE1 . GLU . . 354 ? 202.420 141.889 168.329 1.00  54.46 0 A 1
ATOM   1880 O OE2 . GLU . . 354 ? 201.518 140.191 169.382 1.00  54.46 -1 A 1
ATOM   1881 N N   . GLN . . 355 ? 201.517 143.664 172.994 1.00  51.14 0 A 1
ATOM   1882 C CA  . GLN . . 355 ? 200.618 143.257 174.058 1.00  51.14 0 A 1
ATOM   1883 C C   . GLN . . 355 ? 199.474 144.232 174.267 1.00  51.14 0 A 1
ATOM   1884 O O   . GLN . . 355 ? 198.417 143.822 174.748 1.00  51.14 0 A 1
ATOM   1885 C CB  . GLN . . 355 ? 201.393 143.062 175.358 1.00  51.14 0 A 1
ATOM   1886 C CG  . GLN . . 355 ? 202.366 144.154 175.684 1.00  51.14 0 A 1
ATOM   1887 C CD  . GLN . . 355 ? 203.221 143.795 176.875 1.00  51.14 0 A 1
ATOM   1888 N NE2 . GLN . . 355 ? 203.090 142.570 177.350 1.00  51.14 0 A 1
ATOM   1889 O OE1 . GLN . . 355 ? 203.992 144.618 177.364 1.00  51.14 0 A 1
ATOM   1890 N N   . LEU . . 356 ? 199.635 145.497 173.883 1.00  48.28 0 A 1
ATOM   1891 C CA  . LEU . . 356 ? 198.500 146.413 173.922 1.00  48.28 0 A 1
ATOM   1892 C C   . LEU . . 356 ? 197.473 146.052 172.859 1.00  48.28 0 A 1
ATOM   1893 O O   . LEU . . 356 ? 196.261 146.131 173.100 1.00  48.28 0 A 1
ATOM   1894 C CB  . LEU . . 356 ? 198.985 147.848 173.750 1.00  48.28 0 A 1
ATOM   1895 C CG  . LEU . . 356 ? 199.708 148.372 174.990 1.00  48.28 0 A 1
ATOM   1896 C CD1 . LEU . . 356 ? 200.333 149.718 174.714 1.00  48.28 0 A 1
ATOM   1897 C CD2 . LEU . . 356 ? 198.745 148.451 176.154 1.00  48.28 0 A 1
ATOM   1898 N N   . VAL . . 357 ? 197.937 145.632 171.684 1.00  47.78 0 A 1
ATOM   1899 C CA  . VAL . . 357 ? 197.025 145.138 170.661 1.00  47.78 0 A 1
ATOM   1900 C C   . VAL . . 357 ? 196.369 143.846 171.125 1.00  47.78 0 A 1
ATOM   1901 O O   . VAL . . 357 ? 195.190 143.600 170.851 1.00  47.78 0 A 1
ATOM   1902 C CB  . VAL . . 357 ? 197.775 144.963 169.328 1.00  47.78 0 A 1
ATOM   1903 C CG1 . VAL . . 357 ? 197.105 143.924 168.459 1.00  47.78 0 A 1
ATOM   1904 C CG2 . VAL . . 357 ? 197.865 146.288 168.600 1.00  47.78 0 A 1
ATOM   1905 N N   . GLN . . 358 ? 197.109 143.014 171.861 1.00  47.58 0 A 1
ATOM   1906 C CA  . GLN . . 358 ? 196.499 141.818 172.436 1.00  47.58 0 A 1
ATOM   1907 C C   . GLN . . 358 ? 195.427 142.174 173.463 1.00  47.58 0 A 1
ATOM   1908 O O   . GLN . . 358 ? 194.399 141.497 173.554 1.00  47.58 0 A 1
ATOM   1909 C CB  . GLN . . 358 ? 197.573 140.928 173.057 1.00  47.58 0 A 1
ATOM   1910 C CG  . GLN . . 358 ? 198.418 140.189 172.038 1.00  47.58 0 A 1
ATOM   1911 C CD  . GLN . . 358 ? 199.756 139.758 172.599 1.00  47.58 0 A 1
ATOM   1912 N NE2 . GLN . . 358 ? 200.502 138.981 171.823 1.00  47.58 0 A 1
ATOM   1913 O OE1 . GLN . . 358 ? 200.116 140.120 173.716 1.00  47.58 0 A 1
ATOM   1914 N N   . VAL . . 359 ? 195.648 143.233 174.246 1.00  43.75 0 A 1
ATOM   1915 C CA  . VAL . . 359 ? 194.630 143.698 175.189 1.00  43.75 0 A 1
ATOM   1916 C C   . VAL . . 359 ? 193.385 144.162 174.446 1.00  43.75 0 A 1
ATOM   1917 O O   . VAL . . 359 ? 192.252 143.859 174.842 1.00  43.75 0 A 1
ATOM   1918 C CB  . VAL . . 359 ? 195.195 144.819 176.080 1.00  43.75 0 A 1
ATOM   1919 C CG1 . VAL . . 359 ? 194.099 145.408 176.950 1.00  43.75 0 A 1
ATOM   1920 C CG2 . VAL . . 359 ? 196.302 144.294 176.940 1.00  43.75 0 A 1
ATOM   1921 N N   . TYR . . 360 ? 193.579 144.920 173.368 1.00  42.32 0 A 1
ATOM   1922 C CA  . TYR . . 360 ? 192.449 145.362 172.557 1.00  42.32 0 A 1
ATOM   1923 C C   . TYR . . 360 ? 191.688 144.176 171.969 1.00  42.32 0 A 1
ATOM   1924 O O   . TYR . . 360 ? 190.451 144.173 171.938 1.00  42.32 0 A 1
ATOM   1925 C CB  . TYR . . 360 ? 192.950 146.295 171.456 1.00  42.32 0 A 1
ATOM   1926 C CG  . TYR . . 360 ? 191.928 146.624 170.402 1.00  42.32 0 A 1
ATOM   1927 C CD1 . TYR . . 360 ? 190.937 147.561 170.641 1.00  42.32 0 A 1
ATOM   1928 C CD2 . TYR . . 360 ? 191.961 146.005 169.166 1.00  42.32 0 A 1
ATOM   1929 C CE1 . TYR . . 360 ? 190.007 147.864 169.681 1.00  42.32 0 A 1
ATOM   1930 C CE2 . TYR . . 360 ? 191.034 146.300 168.203 1.00  42.32 0 A 1
ATOM   1931 C CZ  . TYR . . 360 ? 190.061 147.231 168.463 1.00  42.32 0 A 1
ATOM   1932 O OH  . TYR . . 360 ? 189.138 147.527 167.494 1.00  42.32 0 A 1
ATOM   1933 N N   . GLU . . 361 ? 192.413 143.157 171.502 1.00  45.47 0 A 1
ATOM   1934 C CA  . GLU . . 361 ? 191.767 141.957 170.977 1.00  45.47 0 A 1
ATOM   1935 C C   . GLU . . 361 ? 190.979 141.236 172.058 1.00  45.47 0 A 1
ATOM   1936 O O   . GLU . . 361 ? 189.873 140.745 171.809 1.00  45.47 0 A 1
ATOM   1937 C CB  . GLU . . 361 ? 192.809 141.014 170.380 1.00  45.47 0 A 1
ATOM   1938 C CG  . GLU . . 361 ? 193.527 141.543 169.162 1.00  45.47 0 A 1
ATOM   1939 C CD  . GLU . . 361 ? 192.579 142.056 168.110 1.00  45.47 0 A 1
ATOM   1940 O OE1 . GLU . . 361 ? 192.899 143.086 167.488 1.00  45.47 0 A 1
ATOM   1941 O OE2 . GLU . . 361 ? 191.520 141.430 167.900 1.00  45.47 -1 A 1
ATOM   1942 N N   . LEU . . 362 ? 191.555 141.129 173.253 1.00  42.50 0 A 1
ATOM   1943 C CA  . LEU . . 362 ? 190.861 140.519 174.379 1.00  42.50 0 A 1
ATOM   1944 C C   . LEU . . 362 ? 189.554 141.242 174.667 1.00  42.50 0 A 1
ATOM   1945 O O   . LEU . . 362 ? 188.507 140.614 174.866 1.00  42.50 0 A 1
ATOM   1946 C CB  . LEU . . 362 ? 191.776 140.545 175.601 1.00  42.50 0 A 1
ATOM   1947 C CG  . LEU . . 362 ? 191.302 139.941 176.915 1.00  42.50 0 A 1
ATOM   1948 C CD1 . LEU . . 362 ? 191.298 138.432 176.816 1.00  42.50 0 A 1
ATOM   1949 C CD2 . LEU . . 362 ? 192.199 140.412 178.038 1.00  42.50 0 A 1
ATOM   1950 N N   . THR . . 363 ? 189.605 142.573 174.694 1.00  39.61 0 A 1
ATOM   1951 C CA  . THR . . 363 ? 188.409 143.366 174.947 1.00  39.61 0 A 1
ATOM   1952 C C   . THR . . 363 ? 187.355 143.137 173.871 1.00  39.61 0 A 1
ATOM   1953 O O   . THR . . 363 ? 186.166 142.977 174.173 1.00  39.61 0 A 1
ATOM   1954 C CB  . THR . . 363 ? 188.785 144.842 175.026 1.00  39.61 0 A 1
ATOM   1955 C CG2 . THR . . 363 ? 187.753 145.607 175.807 1.00  39.61 0 A 1
ATOM   1956 O OG1 . THR . . 363 ? 190.053 144.971 175.676 1.00  39.61 0 A 1
ATOM   1957 N N   . LEU . . 364 ? 187.770 143.136 172.603 1.00  41.25 0 A 1
ATOM   1958 C CA  . LEU . . 364 ? 186.811 142.909 171.527 1.00  41.25 0 A 1
ATOM   1959 C C   . LEU . . 364 ? 186.192 141.521 171.622 1.00  41.25 0 A 1
ATOM   1960 O O   . LEU . . 364 ? 184.991 141.352 171.383 1.00  41.25 0 A 1
ATOM   1961 C CB  . LEU . . 364 ? 187.477 143.104 170.165 1.00  41.25 0 A 1
ATOM   1962 C CG  . LEU . . 364 ? 187.636 144.534 169.650 1.00  41.25 0 A 1
ATOM   1963 C CD1 . LEU . . 364 ? 187.675 144.546 168.134 1.00  41.25 0 A 1
ATOM   1964 C CD2 . LEU . . 364 ? 186.521 145.420 170.157 1.00  41.25 0 A 1
ATOM   1965 N N   . HIS . . 365 ? 186.994 140.514 171.965 1.00  45.47 0 A 1
ATOM   1966 C CA  . HIS . . 365 ? 186.455 139.169 172.129 1.00  45.47 0 A 1
ATOM   1967 C C   . HIS . . 365 ? 185.444 139.109 173.265 1.00  45.47 0 A 1
ATOM   1968 O O   . HIS . . 365 ? 184.398 138.464 173.141 1.00  45.47 0 A 1
ATOM   1969 C CB  . HIS . . 365 ? 187.583 138.170 172.378 1.00  45.47 0 A 1
ATOM   1970 C CG  . HIS . . 365 ? 187.102 136.822 172.813 1.00  45.47 0 A 1
ATOM   1971 C CD2 . HIS . . 365 ? 186.486 135.832 172.126 1.00  45.47 0 A 1
ATOM   1972 N ND1 . HIS . . 365 ? 187.262 136.353 174.098 1.00  45.47 0 A 1
ATOM   1973 C CE1 . HIS . . 365 ? 186.752 135.138 174.187 1.00  45.47 0 A 1
ATOM   1974 N NE2 . HIS . . 365 ? 186.274 134.798 173.005 1.00  45.47 0 A 1
ATOM   1975 N N   . HIS . . 366 ? 185.734 139.779 174.379 1.00  42.05 0 A 1
ATOM   1976 C CA  . HIS . . 366 ? 184.889 139.640 175.557 1.00  42.05 0 A 1
ATOM   1977 C C   . HIS . . 366 ? 183.682 140.567 175.553 1.00  42.05 0 A 1
ATOM   1978 O O   . HIS . . 366 ? 182.786 140.383 176.381 1.00  42.05 0 A 1
ATOM   1979 C CB  . HIS . . 366 ? 185.719 139.855 176.818 1.00  42.05 0 A 1
ATOM   1980 C CG  . HIS . . 366 ? 186.582 138.685 177.166 1.00  42.05 0 A 1
ATOM   1981 C CD2 . HIS . . 366 ? 187.901 138.604 177.459 1.00  42.05 0 A 1
ATOM   1982 N ND1 . HIS . . 366 ? 186.095 137.398 177.229 1.00  42.05 0 A 1
ATOM   1983 C CE1 . HIS . . 366 ? 187.076 136.575 177.551 1.00  42.05 0 A 1
ATOM   1984 N NE2 . HIS . . 366 ? 188.182 137.281 177.694 1.00  42.05 0 A 1
ATOM   1985 N N   . THR . . 367 ? 183.622 141.550 174.654 1.00  40.97 0 A 1
ATOM   1986 C CA  . THR . . 367 ? 182.343 142.226 174.451 1.00  40.97 0 A 1
ATOM   1987 C C   . THR . . 367 ? 181.297 141.288 173.865 1.00  40.97 0 A 1
ATOM   1988 O O   . THR . . 367 ? 180.105 141.601 173.911 1.00  40.97 0 A 1
ATOM   1989 C CB  . THR . . 367 ? 182.487 143.444 173.539 1.00  40.97 0 A 1
ATOM   1990 C CG2 . THR . . 367 ? 183.445 144.456 174.134 1.00  40.97 0 A 1
ATOM   1991 O OG1 . THR . . 367 ? 182.941 143.029 172.245 1.00  40.97 0 A 1
ATOM   1992 N N   . GLN . . 368 ? 181.717 140.149 173.326 1.00  43.87 0 A 1
ATOM   1993 C CA  . GLN . . 368 ? 180.820 139.166 172.739 1.00  43.87 0 A 1
ATOM   1994 C C   . GLN . . 368 ? 180.397 138.088 173.723 1.00  43.87 0 A 1
ATOM   1995 O O   . GLN . . 368 ? 179.618 137.206 173.354 1.00  43.87 0 A 1
ATOM   1996 C CB  . GLN . . 368 ? 181.485 138.522 171.524 1.00  43.87 0 A 1
ATOM   1997 C CG  . GLN . . 368 ? 181.790 139.511 170.426 1.00  43.87 0 A 1
ATOM   1998 C CD  . GLN . . 368 ? 180.552 140.254 169.982 1.00  43.87 0 A 1
ATOM   1999 N NE2 . GLN . . 368 ? 180.662 141.569 169.854 1.00  43.87 0 A 1
ATOM   2000 O OE1 . GLN . . 368 ? 179.502 139.654 169.770 1.00  43.87 0 A 1
ATOM   2001 N N   . HIS . . 369 ? 180.899 138.137 174.954 1.00  48.34 0 A 1
ATOM   2002 C CA  . HIS . . 369 ? 180.534 137.178 175.982 1.00  48.34 0 A 1
ATOM   2003 C C   . HIS . . 369 ? 179.022 137.145 176.178 1.00  48.34 0 A 1
ATOM   2004 O O   . HIS . . 369 ? 178.303 138.092 175.853 1.00  48.34 0 A 1
ATOM   2005 C CB  . HIS . . 369 ? 181.225 137.533 177.295 1.00  48.34 0 A 1
ATOM   2006 C CG  . HIS . . 369 ? 181.407 136.373 178.223 1.00  48.34 0 A 1
ATOM   2007 C CD2 . HIS . . 369 ? 182.422 135.488 178.354 1.00  48.34 0 A 1
ATOM   2008 N ND1 . HIS . . 369 ? 180.473 136.027 179.175 1.00  48.34 0 A 1
ATOM   2009 C CE1 . HIS . . 369 ? 180.902 134.976 179.848 1.00  48.34 0 A 1
ATOM   2010 N NE2 . HIS . . 369 ? 182.082 134.628 179.368 1.00  48.34 0 A 1
ATOM   2011 N N   . GLN . . 370 ? 178.539 136.028 176.714 1.00  52.60 0 A 1
ATOM   2012 C CA  . GLN . . 370 ? 177.111 135.856 176.942 1.00  52.60 0 A 1
ATOM   2013 C C   . GLN . . 370 ? 176.665 136.343 178.312 1.00  52.60 0 A 1
ATOM   2014 O O   . GLN . . 370 ? 175.476 136.629 178.495 1.00  52.60 0 A 1
ATOM   2015 C CB  . GLN . . 370 ? 176.721 134.385 176.770 1.00  52.60 0 A 1
ATOM   2016 C CG  . GLN . . 370 ? 177.313 133.456 177.811 1.00  52.60 0 A 1
ATOM   2017 C CD  . GLN . . 370 ? 178.712 132.998 177.455 1.00  52.60 0 A 1
ATOM   2018 N NE2 . GLN . . 370 ? 179.305 132.184 178.322 1.00  52.60 0 A 1
ATOM   2019 O OE1 . GLN . . 370 ? 179.253 133.366 176.411 1.00  52.60 0 A 1
ATOM   2020 N N   . ASP . . 371 ? 177.579 136.445 179.273 1.00  51.47 0 A 1
ATOM   2021 C CA  . ASP . . 371 ? 177.264 137.020 180.573 1.00  51.47 0 A 1
ATOM   2022 C C   . ASP . . 371 ? 177.399 138.534 180.487 1.00  51.47 0 A 1
ATOM   2023 O O   . ASP . . 371 ? 178.460 139.045 180.114 1.00  51.47 0 A 1
ATOM   2024 C CB  . ASP . . 371 ? 178.189 136.459 181.648 1.00  51.47 0 A 1
ATOM   2025 C CG  . ASP . . 371 ? 177.959 137.096 183.001 1.00  51.47 0 A 1
ATOM   2026 O OD1 . ASP . . 371 ? 176.827 137.555 183.260 1.00  51.47 0 A 1
ATOM   2027 O OD2 . ASP . . 371 ? 178.913 137.141 183.806 1.00  51.47 -1 A 1
ATOM   2028 N N   . HIS . . 372 ? 176.331 139.250 180.835 1.00  48.98 0 A 1
ATOM   2029 C CA  . HIS . . 372 ? 176.326 140.695 180.649 1.00  48.98 0 A 1
ATOM   2030 C C   . HIS . . 372 ? 177.247 141.413 181.624 1.00  48.98 0 A 1
ATOM   2031 O O   . HIS . . 372 ? 177.558 142.587 181.404 1.00  48.98 0 A 1
ATOM   2032 C CB  . HIS . . 372 ? 174.906 141.239 180.772 1.00  48.98 0 A 1
ATOM   2033 C CG  . HIS . . 372 ? 174.366 141.211 182.167 1.00  48.98 0 A 1
ATOM   2034 C CD2 . HIS . . 372 ? 173.683 140.255 182.838 1.00  48.98 0 A 1
ATOM   2035 N ND1 . HIS . . 372 ? 174.503 142.268 183.038 1.00  48.98 0 A 1
ATOM   2036 C CE1 . HIS . . 372 ? 173.929 141.964 184.188 1.00  48.98 0 A 1
ATOM   2037 N NE2 . HIS . . 372 ? 173.426 140.747 184.093 1.00  48.98 0 A 1
ATOM   2038 N N   . ASN . . 373 ? 177.702 140.742 182.684 1.00  46.16 0 A 1
ATOM   2039 C CA  . ASN . . 373 ? 178.706 141.351 183.548 1.00  46.16 0 A 1
ATOM   2040 C C   . ASN . . 373 ? 180.062 141.395 182.859 1.00  46.16 0 A 1
ATOM   2041 O O   . ASN . . 373 ? 180.799 142.380 182.979 1.00  46.16 0 A 1
ATOM   2042 C CB  . ASN . . 373 ? 178.797 140.593 184.870 1.00  46.16 0 A 1
ATOM   2043 C CG  . ASN . . 373 ? 177.588 140.809 185.742 1.00  46.16 0 A 1
ATOM   2044 N ND2 . ASN . . 373 ? 176.715 139.812 185.797 1.00  46.16 0 A 1
ATOM   2045 O OD1 . ASN . . 373 ? 177.434 141.859 186.363 1.00  46.16 0 A 1
ATOM   2046 N N   . VAL . . 374 ? 180.397 140.346 182.109 1.00  43.12 0 A 1
ATOM   2047 C CA  . VAL . . 374 ? 181.618 140.370 181.315 1.00  43.12 0 A 1
ATOM   2048 C C   . VAL . . 374 ? 181.488 141.374 180.180 1.00  43.12 0 A 1
ATOM   2049 O O   . VAL . . 374 ? 182.452 142.062 179.829 1.00  43.12 0 A 1
ATOM   2050 C CB  . VAL . . 374 ? 181.939 138.958 180.798 1.00  43.12 0 A 1
ATOM   2051 C CG1 . VAL . . 374 ? 183.189 138.979 179.952 1.00  43.12 0 A 1
ATOM   2052 C CG2 . VAL . . 374 ? 182.102 138.009 181.962 1.00  43.12 0 A 1
ATOM   2053 N N   . VAL . . 375 ? 180.294 141.484 179.596 1.00  40.51 0 A 1
ATOM   2054 C CA  . VAL . . 375 ? 180.062 142.494 178.569 1.00  40.51 0 A 1
ATOM   2055 C C   . VAL . . 375 ? 180.268 143.888 179.142 1.00  40.51 0 A 1
ATOM   2056 O O   . VAL . . 375 ? 180.895 144.743 178.513 1.00  40.51 0 A 1
ATOM   2057 C CB  . VAL . . 375 ? 178.657 142.331 177.967 1.00  40.51 0 A 1
ATOM   2058 C CG1 . VAL . . 375 ? 178.376 143.437 176.967 1.00  40.51 0 A 1
ATOM   2059 C CG2 . VAL . . 375 ? 178.528 140.979 177.308 1.00  40.51 0 A 1
ATOM   2060 N N   . THR . . 376 ? 179.762 144.133 180.351 1.00  38.80 0 A 1
ATOM   2061 C CA  . THR . . 376 ? 179.946 145.434 180.982 1.00  38.80 0 A 1
ATOM   2062 C C   . THR . . 376 ? 181.414 145.699 181.291 1.00  38.80 0 A 1
ATOM   2063 O O   . THR . . 376 ? 181.911 146.807 181.061 1.00  38.80 0 A 1
ATOM   2064 C CB  . THR . . 376 ? 179.104 145.519 182.252 1.00  38.80 0 A 1
ATOM   2065 C CG2 . THR . . 376 ? 179.396 146.796 183.001 1.00  38.80 0 A 1
ATOM   2066 O OG1 . THR . . 376 ? 177.716 145.494 181.904 1.00  38.80 0 A 1
ATOM   2067 N N   . GLY . . 377 ? 182.126 144.696 181.804 1.00  36.88 0 A 1
ATOM   2068 C CA  . GLY . . 377 ? 183.541 144.880 182.081 1.00  36.88 0 A 1
ATOM   2069 C C   . GLY . . 377 ? 184.346 145.166 180.829 1.00  36.88 0 A 1
ATOM   2070 O O   . GLY . . 377 ? 185.233 146.023 180.829 1.00  36.88 0 A 1
ATOM   2071 N N   . ALA . . 378 ? 184.025 144.478 179.735 1.00  35.39 0 A 1
ATOM   2072 C CA  . ALA . . 378 ? 184.753 144.685 178.492 1.00  35.39 0 A 1
ATOM   2073 C C   . ALA . . 378 ? 184.397 146.023 177.863 1.00  35.39 0 A 1
ATOM   2074 O O   . ALA . . 378 ? 185.254 146.680 177.268 1.00  35.39 0 A 1
ATOM   2075 C CB  . ALA . . 378 ? 184.472 143.539 177.526 1.00  35.39 0 A 1
ATOM   2076 N N   . LEU . . 379 ? 183.144 146.455 177.992 1.00  34.87 0 A 1
ATOM   2077 C CA  . LEU . . 379 ? 182.779 147.771 177.486 1.00  34.87 0 A 1
ATOM   2078 C C   . LEU . . 379 ? 183.450 148.875 178.291 1.00  34.87 0 A 1
ATOM   2079 O O   . LEU . . 379 ? 183.883 149.879 177.723 1.00  34.87 0 A 1
ATOM   2080 C CB  . LEU . . 379 ? 181.264 147.935 177.489 1.00  34.87 0 A 1
ATOM   2081 C CG  . LEU . . 379 ? 180.574 147.128 176.393 1.00  34.87 0 A 1
ATOM   2082 C CD1 . LEU . . 379 ? 179.081 147.277 176.481 1.00  34.87 0 A 1
ATOM   2083 C CD2 . LEU . . 379 ? 181.069 147.547 175.025 1.00  34.87 0 A 1
ATOM   2084 N N   . GLU . . 380 ? 183.572 148.700 179.608 1.00  36.36 0 A 1
ATOM   2085 C CA  . GLU . . 380 ? 184.287 149.690 180.407 1.00  36.36 0 A 1
ATOM   2086 C C   . GLU . . 380 ? 185.771 149.709 180.066 1.00  36.36 0 A 1
ATOM   2087 O O   . GLU . . 380 ? 186.393 150.778 180.040 1.00  36.36 0 A 1
ATOM   2088 C CB  . GLU . . 380 ? 184.085 149.420 181.895 1.00  36.36 0 A 1
ATOM   2089 C CG  . GLU . . 380 ? 182.719 149.803 182.402 1.00  36.36 0 A 1
ATOM   2090 C CD  . GLU . . 380 ? 182.295 148.997 183.609 1.00  36.36 0 A 1
ATOM   2091 O OE1 . GLU . . 380 ? 183.062 148.106 184.030 1.00  36.36 0 A 1
ATOM   2092 O OE2 . GLU . . 380 ? 181.193 149.253 184.137 1.00  36.36 -1 A 1
ATOM   2093 N N   . LEU . . 381 ? 186.356 148.542 179.793 1.00  34.71 0 A 1
ATOM   2094 C CA  . LEU . . 381 ? 187.750 148.514 179.364 1.00  34.71 0 A 1
ATOM   2095 C C   . LEU . . 381 ? 187.927 149.211 178.023 1.00  34.71 0 A 1
ATOM   2096 O O   . LEU . . 381 ? 188.861 149.997 177.846 1.00  34.71 0 A 1
ATOM   2097 C CB  . LEU . . 381 ? 188.253 147.074 179.288 1.00  34.71 0 A 1
ATOM   2098 C CG  . LEU . . 381 ? 189.690 146.890 178.797 1.00  34.71 0 A 1
ATOM   2099 C CD1 . LEU . . 381 ? 190.645 147.808 179.534 1.00  34.71 0 A 1
ATOM   2100 C CD2 . LEU . . 381 ? 190.114 145.448 178.953 1.00  34.71 0 A 1
ATOM   2101 N N   . LEU . . 382 ? 187.041 148.933 177.066 1.00  35.41 0 A 1
ATOM   2102 C CA  . LEU . . 382 ? 187.117 149.574 175.759 1.00  35.41 0 A 1
ATOM   2103 C C   . LEU . . 382 ? 186.921 151.080 175.870 1.00  35.41 0 A 1
ATOM   2104 O O   . LEU . . 382 ? 187.550 151.855 175.142 1.00  35.41 0 A 1
ATOM   2105 C CB  . LEU . . 382 ? 186.072 148.963 174.830 1.00  35.41 0 A 1
ATOM   2106 C CG  . LEU . . 382 ? 186.226 149.240 173.343 1.00  35.41 0 A 1
ATOM   2107 C CD1 . LEU . . 382 ? 187.509 148.626 172.833 1.00  35.41 0 A 1
ATOM   2108 C CD2 . LEU . . 382 ? 185.029 148.702 172.589 1.00  35.41 0 A 1
ATOM   2109 N N   . GLN . . 383 ? 186.053 151.508 176.784 1.00  36.35 0 A 1
ATOM   2110 C CA  . GLN . . 383 ? 185.856 152.929 177.041 1.00  36.35 0 A 1
ATOM   2111 C C   . GLN . . 383 ? 187.130 153.575 177.572 1.00  36.35 0 A 1
ATOM   2112 O O   . GLN . . 383 ? 187.591 154.590 177.040 1.00  36.35 0 A 1
ATOM   2113 C CB  . GLN . . 383 ? 184.702 153.099 178.024 1.00  36.35 0 A 1
ATOM   2114 C CG  . GLN . . 383 ? 184.388 154.512 178.428 1.00  36.35 0 A 1
ATOM   2115 C CD  . GLN . . 383 ? 183.343 154.556 179.515 1.00  36.35 0 A 1
ATOM   2116 N NE2 . GLN . . 383 ? 182.246 155.249 179.253 1.00  36.35 0 A 1
ATOM   2117 O OE1 . GLN . . 383 ? 183.514 153.961 180.577 1.00  36.35 0 A 1
ATOM   2118 N N   . GLN . . 384 ? 187.710 153.004 178.631 1.00  37.45 0 A 1
ATOM   2119 C CA  . GLN . . 384 ? 188.958 153.537 179.167 1.00  37.45 0 A 1
ATOM   2120 C C   . GLN . . 384 ? 190.096 153.459 178.164 1.00  37.45 0 A 1
ATOM   2121 O O   . GLN . . 384 ? 191.063 154.218 178.273 1.00  37.45 0 A 1
ATOM   2122 C CB  . GLN . . 384 ? 189.362 152.790 180.437 1.00  37.45 0 A 1
ATOM   2123 C CG  . GLN . . 384 ? 189.049 153.531 181.722 1.00  37.45 0 A 1
ATOM   2124 C CD  . GLN . . 384 ? 189.974 154.698 181.967 1.00  37.45 0 A 1
ATOM   2125 N NE2 . GLN . . 384 ? 189.666 155.487 182.986 1.00  37.45 0 A 1
ATOM   2126 O OE1 . GLN . . 384 ? 190.951 154.894 181.250 1.00  37.45 0 A 1
ATOM   2127 N N   . LEU . . 385 ? 190.001 152.555 177.198 1.00  38.06 0 A 1
ATOM   2128 C CA  . LEU . . 385 ? 191.049 152.355 176.213 1.00  38.06 0 A 1
ATOM   2129 C C   . LEU . . 385 ? 190.929 153.309 175.036 1.00  38.06 0 A 1
ATOM   2130 O O   . LEU . . 385 ? 191.939 153.644 174.414 1.00  38.06 0 A 1
ATOM   2131 C CB  . LEU . . 385 ? 191.006 150.904 175.735 1.00  38.06 0 A 1
ATOM   2132 C CG  . LEU . . 385 ? 192.080 150.355 174.812 1.00  38.06 0 A 1
ATOM   2133 C CD1 . LEU . . 385 ? 192.432 148.953 175.247 1.00  38.06 0 A 1
ATOM   2134 C CD2 . LEU . . 385 ? 191.564 150.357 173.388 1.00  38.06 0 A 1
ATOM   2135 N N   . PHE . . 386 ? 189.718 153.742 174.709 1.00  36.94 0 A 1
ATOM   2136 C CA  . PHE . . 386 ? 189.529 154.775 173.704 1.00  36.94 0 A 1
ATOM   2137 C C   . PHE . . 386 ? 189.623 156.183 174.274 1.00  36.94 0 A 1
ATOM   2138 O O   . PHE . . 386 ? 189.918 157.119 173.525 1.00  36.94 0 A 1
ATOM   2139 C CB  . PHE . . 386 ? 188.175 154.607 173.021 1.00  36.94 0 A 1
ATOM   2140 C CG  . PHE . . 386 ? 188.085 153.408 172.140 1.00  36.94 0 A 1
ATOM   2141 C CD1 . PHE . . 386 ? 189.223 152.796 171.664 1.00  36.94 0 A 1
ATOM   2142 C CD2 . PHE . . 386 ? 186.855 152.892 171.787 1.00  36.94 0 A 1
ATOM   2143 C CE1 . PHE . . 386 ? 189.140 151.695 170.857 1.00  36.94 0 A 1
ATOM   2144 C CE2 . PHE . . 386 ? 186.767 151.790 170.973 1.00  36.94 0 A 1
ATOM   2145 C CZ  . PHE . . 386 ? 187.912 151.192 170.510 1.00  36.94 0 A 1
ATOM   2146 N N   . ARG . . 387 ? 189.370 156.359 175.570 1.00  40.69 0 A 1
ATOM   2147 C CA  . ARG . . 387 ? 189.446 157.671 176.198 1.00  40.69 0 A 1
ATOM   2148 C C   . ARG . . 387 ? 190.851 158.041 176.632 1.00  40.69 0 A 1
ATOM   2149 O O   . ARG . . 387 ? 191.157 159.231 176.749 1.00  40.69 0 A 1
ATOM   2150 C CB  . ARG . . 387 ? 188.530 157.733 177.421 1.00  40.69 0 A 1
ATOM   2151 C CG  . ARG . . 387 ? 187.059 157.886 177.102 1.00  40.69 0 A 1
ATOM   2152 C CD  . ARG . . 387 ? 186.257 158.055 178.379 1.00  40.69 0 A 1
ATOM   2153 N NE  . ARG . . 387 ? 184.828 158.196 178.122 1.00  40.69 0 A 1
ATOM   2154 C CZ  . ARG . . 387 ? 183.891 158.083 179.058 1.00  40.69 0 A 1
ATOM   2155 N NH1 . ARG . . 387 ? 182.612 158.225 178.742 1.00  40.69 1 A 1
ATOM   2156 N NH2 . ARG . . 387 ? 184.233 157.824 180.310 1.00  40.69 0 A 1
ATOM   2157 N N   . THR . . 388 ? 191.704 157.054 176.884 1.00  45.40 0 A 1
ATOM   2158 C CA  . THR . . 388 ? 193.085 157.289 177.305 1.00  45.40 0 A 1
ATOM   2159 C C   . THR . . 388 ? 193.982 156.263 176.626 1.00  45.40 0 A 1
ATOM   2160 O O   . THR . . 388 ? 194.667 155.475 177.283 1.00  45.40 0 A 1
ATOM   2161 C CB  . THR . . 388 ? 193.201 157.216 178.827 1.00  45.40 0 A 1
ATOM   2162 C CG2 . THR . . 388 ? 194.476 157.881 179.302 1.00  45.40 0 A 1
ATOM   2163 O OG1 . THR . . 388 ? 192.084 157.891 179.416 1.00  45.40 0 A 1
ATOM   2164 N N   . PRO . . 389 ? 193.999 156.248 175.296 1.00  46.29 0 A 1
ATOM   2165 C CA  . PRO . . 389 ? 194.695 155.188 174.575 1.00  46.29 0 A 1
ATOM   2166 C C   . PRO . . 389 ? 196.196 155.373 174.644 1.00  46.29 0 A 1
ATOM   2167 O O   . PRO . . 389 ? 196.703 156.487 174.444 1.00  46.29 0 A 1
ATOM   2168 C CB  . PRO . . 389 ? 194.183 155.344 173.136 1.00  46.29 0 A 1
ATOM   2169 C CG  . PRO . . 389 ? 193.775 156.749 173.029 1.00  46.29 0 A 1
ATOM   2170 C CD  . PRO . . 389 ? 193.467 157.280 174.389 1.00  46.29 0 A 1
ATOM   2171 N N   . PRO . . 390 ? 196.937 154.313 174.947 1.00  49.26 0 A 1
ATOM   2172 C CA  . PRO . . 390 ? 198.390 154.376 174.856 1.00  49.26 0 A 1
ATOM   2173 C C   . PRO . . 390 ? 198.813 154.827 173.471 1.00  49.26 0 A 1
ATOM   2174 O O   . PRO . . 390 ? 198.203 154.432 172.466 1.00  49.26 0 A 1
ATOM   2175 C CB  . PRO . . 390 ? 198.834 152.934 175.143 1.00  49.26 0 A 1
ATOM   2176 C CG  . PRO . . 390 ? 197.585 152.122 175.244 1.00  49.26 0 A 1
ATOM   2177 C CD  . PRO . . 390 ? 196.471 153.050 175.535 1.00  49.26 0 A 1
ATOM   2178 N N   . PRO . . 391 ? 199.848 155.661 173.381 1.00  53.21 0 A 1
ATOM   2179 C CA  . PRO . . 391 ? 200.131 156.358 172.115 1.00  53.21 0 A 1
ATOM   2180 C C   . PRO . . 391 ? 200.469 155.446 170.947 1.00  53.21 0 A 1
ATOM   2181 O O   . PRO . . 391 ? 200.394 155.896 169.798 1.00  53.21 0 A 1
ATOM   2182 C CB  . PRO . . 391 ? 201.313 157.269 172.473 1.00  53.21 0 A 1
ATOM   2183 C CG  . PRO . . 391 ? 201.847 156.736 173.771 1.00  53.21 0 A 1
ATOM   2184 C CD  . PRO . . 391 ? 200.702 156.128 174.483 1.00  53.21 0 A 1
ATOM   2185 N N   . GLU . . 392 ? 200.833 154.187 171.188 1.00  53.32 0 A 1
ATOM   2186 C CA  . GLU . . 392 ? 201.138 153.279 170.088 1.00  53.32 0 A 1
ATOM   2187 C C   . GLU . . 392 ? 199.927 152.452 169.669 1.00  53.32 0 A 1
ATOM   2188 O O   . GLU . . 392 ? 199.741 152.180 168.475 1.00  53.32 0 A 1
ATOM   2189 C CB  . GLU . . 392 ? 202.301 152.359 170.471 1.00  53.32 0 A 1
ATOM   2190 C CG  . GLU . . 392 ? 202.021 151.422 171.632 1.00  53.32 0 A 1
ATOM   2191 C CD  . GLU . . 392 ? 202.220 152.083 172.980 1.00  53.32 0 A 1
ATOM   2192 O OE1 . GLU . . 392 ? 201.486 153.046 173.288 1.00  53.32 0 A 1
ATOM   2193 O OE2 . GLU . . 392 ? 203.111 151.637 173.733 1.00  53.32 -1 A 1
ATOM   2194 N N   . LEU . . 393 ? 199.091 152.051 170.628 1.00  48.28 0 A 1
ATOM   2195 C CA  . LEU . . 393 ? 197.834 151.410 170.275 1.00  48.28 0 A 1
ATOM   2196 C C   . LEU . . 393 ? 196.948 152.354 169.483 1.00  48.28 0 A 1
ATOM   2197 O O   . LEU . . 393 ? 196.223 151.918 168.586 1.00  48.28 0 A 1
ATOM   2198 C CB  . LEU . . 393 ? 197.112 150.930 171.533 1.00  48.28 0 A 1
ATOM   2199 C CG  . LEU . . 393 ? 195.784 150.215 171.293 1.00  48.28 0 A 1
ATOM   2200 C CD1 . LEU . . 393 ? 196.009 148.921 170.535 1.00  48.28 0 A 1
ATOM   2201 C CD2 . LEU . . 393 ? 195.071 149.953 172.600 1.00  48.28 0 A 1
ATOM   2202 N N   . LEU . . 394 ? 197.000 153.649 169.794 1.00  48.00 0 A 1
ATOM   2203 C CA  . LEU . . 394 ? 196.229 154.629 169.040 1.00  48.00 0 A 1
ATOM   2204 C C   . LEU . . 394 ? 196.651 154.631 167.579 1.00  48.00 0 A 1
ATOM   2205 O O   . LEU . . 394 ? 195.811 154.625 166.669 1.00  48.00 0 A 1
ATOM   2206 C CB  . LEU . . 394 ? 196.432 156.014 169.647 1.00  48.00 0 A 1
ATOM   2207 C CG  . LEU . . 394 ? 195.775 157.221 168.982 1.00  48.00 0 A 1
ATOM   2208 C CD1 . LEU . . 394 ? 194.260 157.076 169.026 1.00  48.00 0 A 1
ATOM   2209 C CD2 . LEU . . 394 ? 196.223 158.539 169.573 1.00  48.00 0 A 1
ATOM   2210 N N   . GLN . . 395 ? 197.963 154.643 167.340 1.00  50.15 0 A 1
ATOM   2211 C CA  . GLN . . 395 ? 198.482 154.630 165.979 1.00  50.15 0 A 1
ATOM   2212 C C   . GLN . . 395 ? 198.134 153.337 165.263 1.00  50.15 0 A 1
ATOM   2213 O O   . GLN . . 395 ? 197.842 153.357 164.064 1.00  50.15 0 A 1
ATOM   2214 C CB  . GLN . . 395 ? 199.995 154.840 166.002 1.00  50.15 0 A 1
ATOM   2215 C CG  . GLN . . 395 ? 200.634 154.989 164.638 1.00  50.15 0 A 1
ATOM   2216 C CD  . GLN . . 395 ? 202.101 155.362 164.730 1.00  50.15 0 A 1
ATOM   2217 N NE2 . GLN . . 395 ? 202.771 155.424 163.586 1.00  50.15 0 A 1
ATOM   2218 O OE1 . GLN . . 395 ? 202.623 155.601 165.818 1.00  50.15 0 A 1
ATOM   2219 N N   . THR . . 396 ? 198.152 152.210 165.973 1.00  48.49 0 A 1
ATOM   2220 C CA  . THR . . 396 ? 197.764 150.954 165.339 1.00  48.49 0 A 1
ATOM   2221 C C   . THR . . 396 ? 196.284 150.951 164.975 1.00  48.49 0 A 1
ATOM   2222 O O   . THR . . 396 ? 195.910 150.515 163.883 1.00  48.49 0 A 1
ATOM   2223 C CB  . THR . . 396 ? 198.089 149.774 166.249 1.00  48.49 0 A 1
ATOM   2224 C CG2 . THR . . 396 ? 198.085 148.490 165.451 1.00  48.49 0 A 1
ATOM   2225 O OG1 . THR . . 396 ? 199.382 149.960 166.838 1.00  48.49 0 A 1
ATOM   2226 N N   . LEU . . 397 ? 195.429 151.441 165.874 1.00  43.90 0 A 1
ATOM   2227 C CA  . LEU . . 397 ? 193.989 151.409 165.641 1.00  43.90 0 A 1
ATOM   2228 C C   . LEU . . 397 ? 193.562 152.388 164.558 1.00  43.90 0 A 1
ATOM   2229 O O   . LEU . . 397 ? 192.587 152.130 163.845 1.00  43.90 0 A 1
ATOM   2230 C CB  . LEU . . 397 ? 193.241 151.712 166.936 1.00  43.90 0 A 1
ATOM   2231 C CG  . LEU . . 397 ? 193.412 150.708 168.073 1.00  43.90 0 A 1
ATOM   2232 C CD1 . LEU . . 397 ? 192.713 151.199 169.327 1.00  43.90 0 A 1
ATOM   2233 C CD2 . LEU . . 397 ? 192.906 149.348 167.667 1.00  43.90 0 A 1
ATOM   2234 N N   . THR . . 398 ? 194.256 153.516 164.427 1.00  44.98 0 A 1
ATOM   2235 C CA  . THR . . 398 ? 193.887 154.495 163.417 1.00  44.98 0 A 1
ATOM   2236 C C   . THR . . 398 ? 194.546 154.238 162.071 1.00  44.98 0 A 1
ATOM   2237 O O   . THR . . 398 ? 194.081 154.772 161.059 1.00  44.98 0 A 1
ATOM   2238 C CB  . THR . . 398 ? 194.235 155.905 163.897 1.00  44.98 0 A 1
ATOM   2239 C CG2 . THR . . 398 ? 193.334 156.303 165.051 1.00  44.98 0 A 1
ATOM   2240 O OG1 . THR . . 398 ? 195.598 155.940 164.329 1.00  44.98 0 A 1
ATOM   2241 N N   . ALA . . 399 ? 195.599 153.427 162.033 1.00  48.09 0 A 1
ATOM   2242 C CA  . ALA . . 399 ? 196.272 153.124 160.780 1.00  48.09 0 A 1
ATOM   2243 C C   . ALA . . 399 ? 195.436 152.166 159.943 1.00  48.09 0 A 1
ATOM   2244 O O   . ALA . . 399 ? 194.807 151.243 160.466 1.00  48.09 0 A 1
ATOM   2245 C CB  . ALA . . 399 ? 197.651 152.526 161.047 1.00  48.09 0 A 1
ATOM   2246 N N   . VAL . . 400 ? 195.442 152.387 158.629 1.00  53.16 0 A 1
ATOM   2247 C CA  . VAL . . 400 ? 194.582 151.618 157.734 1.00  53.16 0 A 1
ATOM   2248 C C   . VAL . . 400 ? 194.981 150.148 157.733 1.00  53.16 0 A 1
ATOM   2249 O O   . VAL . . 400 ? 194.130 149.255 157.822 1.00  53.16 0 A 1
ATOM   2250 C CB  . VAL . . 400 ? 194.613 152.219 156.319 1.00  53.16 0 A 1
ATOM   2251 C CG1 . VAL . . 400 ? 193.817 151.348 155.361 1.00  53.16 0 A 1
ATOM   2252 C CG2 . VAL . . 400 ? 194.075 153.639 156.342 1.00  53.16 0 A 1
ATOM   2253 N N   . GLY . . 401 ? 196.275 149.870 157.620 1.00  55.34 0 A 1
ATOM   2254 C CA  . GLY . . 401 ? 196.737 148.507 157.783 1.00  55.34 0 A 1
ATOM   2255 C C   . GLY . . 401 ? 196.406 148.019 159.176 1.00  55.34 0 A 1
ATOM   2256 O O   . GLY . . 401 ? 195.636 147.071 159.348 1.00  55.34 0 A 1
ATOM   2257 N N   . GLY . . 402 ? 196.977 148.683 160.178 1.00  55.20 0 A 1
ATOM   2258 C CA  . GLY . . 402 ? 196.558 148.451 161.546 1.00  55.20 0 A 1
ATOM   2259 C C   . GLY . . 402 ? 197.065 147.132 162.089 1.00  55.20 0 A 1
ATOM   2260 O O   . GLY . . 402 ? 198.216 146.740 161.879 1.00  55.20 0 A 1
ATOM   2261 N N   . ILE . . 403 ? 196.179 146.431 162.797 1.00  55.90 0 A 1
ATOM   2262 C CA  . ILE . . 403 ? 196.569 145.215 163.501 1.00  55.90 0 A 1
ATOM   2263 C C   . ILE . . 403 ? 196.978 144.127 162.521 1.00  55.90 0 A 1
ATOM   2264 O O   . ILE . . 403 ? 197.826 143.283 162.835 1.00  55.90 0 A 1
ATOM   2265 C CB  . ILE . . 403 ? 195.419 144.769 164.423 1.00  55.90 0 A 1
ATOM   2266 C CG1 . ILE . . 403 ? 195.113 145.883 165.424 1.00  55.90 0 A 1
ATOM   2267 C CG2 . ILE . . 403 ? 195.769 143.484 165.149 1.00  55.90 0 A 1
ATOM   2268 C CD1 . ILE . . 403 ? 193.792 145.754 166.097 1.00  55.90 0 A 1
ATOM   2269 N N   . GLY . . 404 ? 196.407 144.139 161.317 1.00  60.24 0 A 1
ATOM   2270 C CA  . GLY . . 404 ? 196.826 143.188 160.303 1.00  60.24 0 A 1
ATOM   2271 C C   . GLY . . 404 ? 198.291 143.311 159.941 1.00  60.24 0 A 1
ATOM   2272 O O   . GLY . . 404 ? 198.907 142.340 159.496 1.00  60.24 0 A 1
ATOM   2273 N N   . GLN . . 405 ? 198.873 144.497 160.126 1.00  62.54 0 A 1
ATOM   2274 C CA  . GLN . . 405 ? 200.285 144.687 159.826 1.00  62.54 0 A 1
ATOM   2275 C C   . GLN . . 405 ? 201.196 144.132 160.912 1.00  62.54 0 A 1
ATOM   2276 O O   . GLN . . 405 ? 202.376 143.886 160.645 1.00  62.54 0 A 1
ATOM   2277 C CB  . GLN . . 405 ? 200.588 146.173 159.610 1.00  62.54 0 A 1
ATOM   2278 C CG  . GLN . . 405 ? 199.943 146.768 158.366 1.00  62.54 0 A 1
ATOM   2279 C CD  . GLN . . 405 ? 200.201 148.253 158.218 1.00  62.54 0 A 1
ATOM   2280 N NE2 . GLN . . 405 ? 200.137 148.745 156.985 1.00  62.54 0 A 1
ATOM   2281 O OE1 . GLN . . 405 ? 200.447 148.951 159.199 1.00  62.54 0 A 1
ATOM   2282 N N   . LEU . . 406 ? 200.680 143.924 162.119 1.00  63.05 0 A 1
ATOM   2283 C CA  . LEU . . 406 ? 201.500 143.443 163.227 1.00  63.05 0 A 1
ATOM   2284 C C   . LEU . . 406 ? 201.390 141.930 163.384 1.00  63.05 0 A 1
ATOM   2285 O O   . LEU . . 406 ? 202.391 141.241 163.578 1.00  63.05 0 A 1
ATOM   2286 C CB  . LEU . . 406 ? 201.096 144.136 164.528 1.00  63.05 0 A 1
ATOM   2287 C CG  . LEU . . 406 ? 201.502 145.604 164.661 1.00  63.05 0 A 1
ATOM   2288 C CD1 . LEU . . 406 ? 201.133 146.150 166.030 1.00  63.05 0 A 1
ATOM   2289 C CD2 . LEU . . 406 ? 202.988 145.770 164.400 1.00  63.05 0 A 1
ATOM   2290 N N   . CYS . . 666 ? 171.140 141.014 169.328 1.00  60.39 0 A 1
ATOM   2291 C CA  . CYS . . 666 ? 172.540 140.962 169.729 1.00  60.39 0 A 1
ATOM   2292 C C   . CYS . . 666 ? 173.359 140.113 168.756 1.00  60.39 0 A 1
ATOM   2293 O O   . CYS . . 666 ? 174.587 140.153 168.770 1.00  60.39 0 A 1
ATOM   2294 C CB  . CYS . . 666 ? 172.669 140.420 171.154 1.00  60.39 0 A 1
ATOM   2295 S SG  . CYS . . 666 ? 174.321 140.570 171.875 1.00  60.39 0 A 1
ATOM   2296 N N   . ARG . . 667 ? 172.671 139.345 167.915 1.00  61.61 0 A 1
ATOM   2297 C CA  . ARG . . 667 ? 173.348 138.625 166.845 1.00  61.61 0 A 1
ATOM   2298 C C   . ARG . . 667 ? 173.989 139.609 165.872 1.00  61.61 0 A 1
ATOM   2299 O O   . ARG . . 667 ? 173.521 140.735 165.693 1.00  61.61 0 A 1
ATOM   2300 C CB  . ARG . . 667 ? 172.364 137.727 166.091 1.00  61.61 0 A 1
ATOM   2301 C CG  . ARG . . 667 ? 172.105 136.372 166.725 1.00  61.61 0 A 1
ATOM   2302 C CD  . ARG . . 667 ? 170.777 135.809 166.244 1.00  61.61 0 A 1
ATOM   2303 N NE  . ARG . . 667 ? 170.425 134.559 166.907 1.00  61.61 0 A 1
ATOM   2304 C CZ  . ARG . . 667 ? 169.178 134.172 167.157 1.00  61.61 0 A 1
ATOM   2305 N NH1 . ARG . . 667 ? 168.157 134.939 166.798 1.00  61.61 1 A 1
ATOM   2306 N NH2 . ARG . . 667 ? 168.951 133.017 167.765 1.00  61.61 0 A 1
ATOM   2307 N N   . ILE . . 668 ? 175.072 139.168 165.234 1.00  56.32 0 A 1
ATOM   2308 C CA  . ILE . . 668 ? 175.733 140.016 164.251 1.00  56.32 0 A 1
ATOM   2309 C C   . ILE . . 668 ? 175.033 139.921 162.897 1.00  56.32 0 A 1
ATOM   2310 O O   . ILE . . 668 ? 174.973 140.912 162.162 1.00  56.32 0 A 1
ATOM   2311 C CB  . ILE . . 668 ? 177.223 139.650 164.148 1.00  56.32 0 A 1
ATOM   2312 C CG1 . ILE . . 668 ? 177.889 139.741 165.522 1.00  56.32 0 A 1
ATOM   2313 C CG2 . ILE . . 668 ? 177.937 140.562 163.164 1.00  56.32 0 A 1
ATOM   2314 C CD1 . ILE . . 668 ? 178.033 141.152 166.044 1.00  56.32 0 A 1
ATOM   2315 N N   . LYS . . 669 ? 174.512 138.741 162.549 1.00  59.44 0 A 1
ATOM   2316 C CA  . LYS . . 669 ? 173.690 138.491 161.365 1.00  59.44 0 A 1
ATOM   2317 C C   . LYS . . 669 ? 174.486 138.480 160.066 1.00  59.44 0 A 1
ATOM   2318 O O   . LYS . . 669 ? 173.954 138.098 159.021 1.00  59.44 0 A 1
ATOM   2319 C CB  . LYS . . 669 ? 172.574 139.529 161.227 1.00  59.44 0 A 1
ATOM   2320 C CG  . LYS . . 669 ? 171.492 139.478 162.273 1.00  59.44 0 A 1
ATOM   2321 C CD  . LYS . . 669 ? 170.452 140.540 161.965 1.00  59.44 0 A 1
ATOM   2322 C CE  . LYS . . 669 ? 169.272 140.453 162.906 1.00  59.44 0 A 1
ATOM   2323 N NZ  . LYS . . 669 ? 168.318 141.568 162.670 1.00  59.44 1 A 1
ATOM   2324 N N   . GLY . . 670 ? 175.756 138.851 160.112 1.00  56.71 0 A 1
ATOM   2325 C CA  . GLY . . 670 ? 176.495 138.983 158.876 1.00  56.71 0 A 1
ATOM   2326 C C   . GLY . . 670 ? 177.955 139.260 159.133 1.00  56.71 0 A 1
ATOM   2327 O O   . GLY . . 670 ? 178.425 139.227 160.270 1.00  56.71 0 A 1
ATOM   2328 N N   . ASP . . 671 ? 178.671 139.535 158.048 1.00  53.84 0 A 1
ATOM   2329 C CA  . ASP . . 671 ? 180.103 139.792 158.110 1.00  53.84 0 A 1
ATOM   2330 C C   . ASP . . 671 ? 180.316 141.287 158.293 1.00  53.84 0 A 1
ATOM   2331 O O   . ASP . . 671 ? 179.982 142.086 157.411 1.00  53.84 0 A 1
ATOM   2332 C CB  . ASP . . 671 ? 180.801 139.287 156.851 1.00  53.84 0 A 1
ATOM   2333 C CG  . ASP . . 671 ? 182.242 139.741 156.760 1.00  53.84 0 A 1
ATOM   2334 O OD1 . ASP . . 671 ? 183.072 139.266 157.563 1.00  53.84 0 A 1
ATOM   2335 O OD2 . ASP . . 671 ? 182.550 140.571 155.881 1.00  53.84 -1 A 1
ATOM   2336 N N   . ILE . . 672 ? 180.858 141.667 159.446 1.00  47.10 0 A 1
ATOM   2337 C CA  . ILE . . 672 ? 181.260 143.047 159.663 1.00  47.10 0 A 1
ATOM   2338 C C   . ILE . . 672 ? 182.741 143.252 159.381 1.00  47.10 0 A 1
ATOM   2339 O O   . ILE . . 672 ? 183.173 144.397 159.187 1.00  47.10 0 A 1
ATOM   2340 C CB  . ILE . . 672 ? 180.933 143.486 161.098 1.00  47.10 0 A 1
ATOM   2341 C CG1 . ILE . . 672 ? 181.661 142.585 162.089 1.00  47.10 0 A 1
ATOM   2342 C CG2 . ILE . . 672 ? 179.438 143.447 161.335 1.00  47.10 0 A 1
ATOM   2343 C CD1 . ILE . . 672 ? 181.618 143.075 163.496 1.00  47.10 0 A 1
ATOM   2344 N N   . GLY . . 673 ? 183.525 142.186 159.355 1.00  48.59 0 A 1
ATOM   2345 C CA  . GLY . . 673 ? 184.941 142.247 159.076 1.00  48.59 0 A 1
ATOM   2346 C C   . GLY . . 673 ? 185.752 141.713 160.234 1.00  48.59 0 A 1
ATOM   2347 O O   . GLY . . 673 ? 185.239 141.058 161.146 1.00  48.59 0 A 1
ATOM   2348 N N   . GLN . . 674 ? 187.052 141.997 160.181 1.00  52.27 0 A 1
ATOM   2349 C CA  . GLN . . 674 ? 187.965 141.545 161.256 1.00  52.27 0 A 1
ATOM   2350 C C   . GLN . . 674 ? 188.877 142.713 161.613 1.00  52.27 0 A 1
ATOM   2351 O O   . GLN . . 674 ? 189.117 143.557 160.739 1.00  52.27 0 A 1
ATOM   2352 C CB  . GLN . . 674 ? 188.807 140.366 160.770 1.00  52.27 0 A 1
ATOM   2353 C CG  . GLN . . 674 ? 187.995 139.112 160.489 1.00  52.27 0 A 1
ATOM   2354 C CD  . GLN . . 674 ? 187.269 138.628 161.719 1.00  52.27 0 A 1
ATOM   2355 N NE2 . GLN . . 674 ? 186.042 138.170 161.530 1.00  52.27 0 A 1
ATOM   2356 O OE1 . GLN . . 674 ? 187.800 138.652 162.827 1.00  52.27 0 A 1
ATOM   2357 N N   . SER . . 675 ? 189.315 142.785 162.864 1.00  53.55 0 A 1
ATOM   2358 C CA  . SER . . 675 ? 190.266 143.805 163.276 1.00  53.55 0 A 1
ATOM   2359 C C   . SER . . 675 ? 191.595 143.656 162.553 1.00  53.55 0 A 1
ATOM   2360 O O   . SER . . 675 ? 192.378 144.610 162.511 1.00  53.55 0 A 1
ATOM   2361 C CB  . SER . . 675 ? 190.477 143.757 164.789 1.00  53.55 0 A 1
ATOM   2362 O OG  . SER . . 675 ? 190.595 142.423 165.246 1.00  53.55 0 A 1
ATOM   2363 N N   . THR . . 676 ? 191.859 142.486 161.977 1.00  59.19 0 A 1
ATOM   2364 C CA  . THR . . 676 ? 193.073 142.240 161.214 1.00  59.19 0 A 1
ATOM   2365 C C   . THR . . 676 ? 192.930 142.584 159.740 1.00  59.19 0 A 1
ATOM   2366 O O   . THR . . 676 ? 193.895 142.418 158.989 1.00  59.19 0 A 1
ATOM   2367 C CB  . THR . . 676 ? 193.486 140.776 161.353 1.00  59.19 0 A 1
ATOM   2368 C CG2 . THR . . 676 ? 194.005 140.502 162.756 1.00  59.19 0 A 1
ATOM   2369 O OG1 . THR . . 676 ? 192.354 139.937 161.095 1.00  59.19 0 A 1
ATOM   2370 N N   . ASP . . 677 ? 191.760 143.049 159.309 1.00  61.77 0 A 1
ATOM   2371 C CA  . ASP . . 677 ? 191.557 143.391 157.911 1.00  61.77 0 A 1
ATOM   2372 C C   . ASP . . 677 ? 192.511 144.499 157.480 1.00  61.77 0 A 1
ATOM   2373 O O   . ASP . . 677 ? 193.041 145.256 158.295 1.00  61.77 0 A 1
ATOM   2374 C CB  . ASP . . 677 ? 190.119 143.852 157.667 1.00  61.77 0 A 1
ATOM   2375 C CG  . ASP . . 677 ? 189.171 142.705 157.408 1.00  61.77 0 A 1
ATOM   2376 O OD1 . ASP . . 677 ? 189.631 141.634 156.959 1.00  61.77 0 A 1
ATOM   2377 O OD2 . ASP . . 677 ? 187.959 142.881 157.649 1.00  61.77 -1 A 1
ATOM   2378 N N   . ASP . . 678 ? 192.743 144.568 156.176 1.00  68.42 0 A 1
ATOM   2379 C CA  . ASP . . 678 ? 193.244 145.769 155.537 1.00  68.42 0 A 1
ATOM   2380 C C   . ASP . . 678 ? 192.054 146.532 154.971 1.00  68.42 0 A 1
ATOM   2381 O O   . ASP . . 678 ? 190.901 146.263 155.318 1.00  68.42 0 A 1
ATOM   2382 C CB  . ASP . . 678 ? 194.274 145.431 154.460 1.00  68.42 0 A 1
ATOM   2383 C CG  . ASP . . 678 ? 195.472 144.695 155.017 1.00  68.42 0 A 1
ATOM   2384 O OD1 . ASP . . 678 ? 195.316 143.995 156.039 1.00  68.42 0 A 1
ATOM   2385 O OD2 . ASP . . 678 ? 196.571 144.823 154.440 1.00  68.42 -1 A 1
ATOM   2386 N N   . ASP . . 679 ? 192.342 147.532 154.136 1.00  71.01 0 A 1
ATOM   2387 C CA  . ASP . . 679 ? 191.305 148.297 153.449 1.00  71.01 0 A 1
ATOM   2388 C C   . ASP . . 679 ? 190.555 149.198 154.429 1.00  71.01 0 A 1
ATOM   2389 O O   . ASP . . 679 ? 189.732 150.022 154.018 1.00  71.01 0 A 1
ATOM   2390 C CB  . ASP . . 679 ? 190.347 147.346 152.714 1.00  71.01 0 A 1
ATOM   2391 C CG  . ASP . . 679 ? 189.279 148.070 151.919 1.00  71.01 0 A 1
ATOM   2392 O OD1 . ASP . . 679 ? 189.560 149.166 151.388 1.00  71.01 0 A 1
ATOM   2393 O OD2 . ASP . . 679 ? 188.160 147.526 151.808 1.00  71.01 -1 A 1
ATOM   2394 N N   . SER . . 680 ? 190.846 149.072 155.723 1.00  59.96 0 A 1
ATOM   2395 C CA  . SER . . 680 ? 190.163 149.854 156.744 1.00  59.96 0 A 1
ATOM   2396 C C   . SER . . 680 ? 190.910 149.726 158.060 1.00  59.96 0 A 1
ATOM   2397 O O   . SER . . 680 ? 191.472 148.673 158.369 1.00  59.96 0 A 1
ATOM   2398 C CB  . SER . . 680 ? 188.707 149.407 156.920 1.00  59.96 0 A 1
ATOM   2399 O OG  . SER . . 680 ? 187.955 149.661 155.748 1.00  59.96 0 A 1
ATOM   2400 N N   . ALA . . 681 ? 190.906 150.813 158.827 1.00  47.59 0 A 1
ATOM   2401 C CA  . ALA . . 681 ? 191.510 150.806 160.147 1.00  47.59 0 A 1
ATOM   2402 C C   . ALA . . 681 ? 190.708 149.913 161.091 1.00  47.59 0 A 1
ATOM   2403 O O   . ALA . . 681 ? 189.510 149.702 160.890 1.00  47.59 0 A 1
ATOM   2404 C CB  . ALA . . 681 ? 191.580 152.223 160.706 1.00  47.59 0 A 1
ATOM   2405 N N   . PRO . . 682 ? 191.352 149.364 162.123 1.00  43.50 0 A 1
ATOM   2406 C CA  . PRO . . 682 ? 190.627 148.500 163.068 1.00  43.50 0 A 1
ATOM   2407 C C   . PRO . . 682 ? 189.490 149.192 163.798 1.00  43.50 0 A 1
ATOM   2408 O O   . PRO . . 682 ? 188.594 148.505 164.305 1.00  43.50 0 A 1
ATOM   2409 C CB  . PRO . . 682 ? 191.722 148.055 164.044 1.00  43.50 0 A 1
ATOM   2410 C CG  . PRO . . 682 ? 192.977 148.170 163.283 1.00  43.50 0 A 1
ATOM   2411 C CD  . PRO . . 682 ? 192.807 149.321 162.341 1.00  43.50 0 A 1
ATOM   2412 N N   . LEU . . 683 ? 189.494 150.524 163.877 1.00  37.98 0 A 1
ATOM   2413 C CA  . LEU . . 683 ? 188.418 151.217 164.576 1.00  37.98 0 A 1
ATOM   2414 C C   . LEU . . 683 ? 187.112 151.149 163.800 1.00  37.98 0 A 1
ATOM   2415 O O   . LEU . . 683 ? 186.036 151.142 164.406 1.00  37.98 0 A 1
ATOM   2416 C CB  . LEU . . 683 ? 188.807 152.668 164.840 1.00  37.98 0 A 1
ATOM   2417 C CG  . LEU . . 683 ? 189.641 152.891 166.096 1.00  37.98 0 A 1
ATOM   2418 C CD1 . LEU . . 683 ? 190.082 154.333 166.187 1.00  37.98 0 A 1
ATOM   2419 C CD2 . LEU . . 683 ? 188.860 152.487 167.324 1.00  37.98 0 A 1
ATOM   2420 N N   . VAL . . 684 ? 187.185 151.096 162.469 1.00  37.82 0 A 1
ATOM   2421 C CA  . VAL . . 684 ? 185.993 150.847 161.661 1.00  37.82 0 A 1
ATOM   2422 C C   . VAL . . 684 ? 185.329 149.547 162.096 1.00  37.82 0 A 1
ATOM   2423 O O   . VAL . . 684 ? 184.116 149.495 162.340 1.00  37.82 0 A 1
ATOM   2424 C CB  . VAL . . 684 ? 186.356 150.822 160.165 1.00  37.82 0 A 1
ATOM   2425 C CG1 . VAL . . 684 ? 185.231 150.212 159.357 1.00  37.82 0 A 1
ATOM   2426 C CG2 . VAL . . 684 ? 186.671 152.218 159.669 1.00  37.82 0 A 1
ATOM   2427 N N   . HIS . . 685 ? 186.123 148.482 162.225 1.00  39.37 0 A 1
ATOM   2428 C CA  . HIS . . 685 ? 185.571 147.204 162.652 1.00  39.37 0 A 1
ATOM   2429 C C   . HIS . . 685 ? 185.063 147.263 164.083 1.00  39.37 0 A 1
ATOM   2430 O O   . HIS . . 685 ? 184.042 146.653 164.400 1.00  39.37 0 A 1
ATOM   2431 C CB  . HIS . . 685 ? 186.602 146.090 162.529 1.00  39.37 0 A 1
ATOM   2432 C CG  . HIS . . 685 ? 186.240 144.871 163.317 1.00  39.37 0 A 1
ATOM   2433 C CD2 . HIS . . 685 ? 186.723 144.388 164.486 1.00  39.37 0 A 1
ATOM   2434 N ND1 . HIS . . 685 ? 185.227 144.018 162.941 1.00  39.37 0 A 1
ATOM   2435 C CE1 . HIS . . 685 ? 185.118 143.048 163.830 1.00  39.37 0 A 1
ATOM   2436 N NE2 . HIS . . 685 ? 186.014 143.250 164.778 1.00  39.37 0 A 1
ATOM   2437 N N   . CYS . . 686 ? 185.777 147.958 164.971 1.00  36.24 0 A 1
ATOM   2438 C CA  . CYS . . 686 ? 185.321 148.037 166.355 1.00  36.24 0 A 1
ATOM   2439 C C   . CYS . . 686 ? 183.962 148.715 166.448 1.00  36.24 0 A 1
ATOM   2440 O O   . CYS . . 686 ? 183.077 148.259 167.184 1.00  36.24 0 A 1
ATOM   2441 C CB  . CYS . . 686 ? 186.343 148.782 167.209 1.00  36.24 0 A 1
ATOM   2442 S SG  . CYS . . 686 ? 185.771 149.120 168.880 1.00  36.24 0 A 1
ATOM   2443 N N   . VAL . . 687 ? 183.778 149.808 165.708 1.00  34.18 0 A 1
ATOM   2444 C CA  . VAL . . 687 ? 182.501 150.507 165.729 1.00  34.18 0 A 1
ATOM   2445 C C   . VAL . . 687 ? 181.412 149.639 165.116 1.00  34.18 0 A 1
ATOM   2446 O O   . VAL . . 687 ? 180.289 149.573 165.634 1.00  34.18 0 A 1
ATOM   2447 C CB  . VAL . . 687 ? 182.636 151.866 165.017 1.00  34.18 0 A 1
ATOM   2448 C CG1 . VAL . . 687 ? 181.290 152.387 164.592 1.00  34.18 0 A 1
ATOM   2449 C CG2 . VAL . . 687 ? 183.323 152.866 165.926 1.00  34.18 0 A 1
ATOM   2450 N N   . ARG . . 688 ? 181.726 148.958 164.007 1.00  37.66 0 A 1
ATOM   2451 C CA  . ARG . . 688 ? 180.788 148.004 163.425 1.00  37.66 0 A 1
ATOM   2452 C C   . ARG . . 688 ? 180.379 146.948 164.439 1.00  37.66 0 A 1
ATOM   2453 O O   . ARG . . 688 ? 179.205 146.582 164.528 1.00  37.66 0 A 1
ATOM   2454 C CB  . ARG . . 688 ? 181.413 147.337 162.201 1.00  37.66 0 A 1
ATOM   2455 C CG  . ARG . . 688 ? 181.289 148.130 160.931 1.00  37.66 0 A 1
ATOM   2456 C CD  . ARG . . 688 ? 181.581 147.265 159.728 1.00  37.66 0 A 1
ATOM   2457 N NE  . ARG . . 688 ? 181.154 147.901 158.489 1.00  37.66 0 A 1
ATOM   2458 C CZ  . ARG . . 688 ? 181.972 148.218 157.495 1.00  37.66 0 A 1
ATOM   2459 N NH1 . ARG . . 688 ? 183.265 147.959 157.590 1.00  37.66 1 A 1
ATOM   2460 N NH2 . ARG . . 688 ? 181.493 148.791 156.405 1.00  37.66 0 A 1
ATOM   2461 N N   . LEU . . 689 ? 181.343 146.451 165.212 1.00  36.13 0 A 1
ATOM   2462 C CA  . LEU . . 689 ? 181.076 145.405 166.189 1.00  36.13 0 A 1
ATOM   2463 C C   . LEU . . 689 ? 180.137 145.900 167.276 1.00  36.13 0 A 1
ATOM   2464 O O   . LEU . . 689 ? 179.127 145.258 167.580 1.00  36.13 0 A 1
ATOM   2465 C CB  . LEU . . 689 ? 182.395 144.928 166.793 1.00  36.13 0 A 1
ATOM   2466 C CG  . LEU . . 689 ? 182.364 143.756 167.766 1.00  36.13 0 A 1
ATOM   2467 C CD1 . LEU . . 689 ? 182.309 142.452 167.014 1.00  36.13 0 A 1
ATOM   2468 C CD2 . LEU . . 689 ? 183.567 143.806 168.674 1.00  36.13 0 A 1
ATOM   2469 N N   . LEU . . 690 ? 180.460 147.048 167.875 1.00  34.44 0 A 1
ATOM   2470 C CA  . LEU . . 690 ? 179.604 147.615 168.912 1.00  34.44 0 A 1
ATOM   2471 C C   . LEU . . 690 ? 178.190 147.859 168.398 1.00  34.44 0 A 1
ATOM   2472 O O   . LEU . . 690 ? 177.209 147.519 169.071 1.00  34.44 0 A 1
ATOM   2473 C CB  . LEU . . 690 ? 180.209 148.914 169.436 1.00  34.44 0 A 1
ATOM   2474 C CG  . LEU . . 690 ? 181.588 148.781 170.073 1.00  34.44 0 A 1
ATOM   2475 C CD1 . LEU . . 690 ? 182.323 150.104 170.034 1.00  34.44 0 A 1
ATOM   2476 C CD2 . LEU . . 690 ? 181.454 148.279 171.492 1.00  34.44 0 A 1
ATOM   2477 N N   . SER . . 691 ? 178.064 148.432 167.199 1.00  35.41 0 A 1
ATOM   2478 C CA  . SER . . 691 ? 176.740 148.746 166.673 1.00  35.41 0 A 1
ATOM   2479 C C   . SER . . 691 ? 175.952 147.482 166.360 1.00  35.41 0 A 1
ATOM   2480 O O   . SER . . 691 ? 174.819 147.317 166.822 1.00  35.41 0 A 1
ATOM   2481 C CB  . SER . . 691 ? 176.867 149.623 165.432 1.00  35.41 0 A 1
ATOM   2482 O OG  . SER . . 691 ? 177.747 150.699 165.671 1.00  35.41 0 A 1
ATOM   2483 N N   . ALA . . 692 ? 176.530 146.581 165.565 1.00  37.34 0 A 1
ATOM   2484 C CA  . ALA . . 692 ? 175.853 145.340 165.221 1.00  37.34 0 A 1
ATOM   2485 C C   . ALA . . 692 ? 175.528 144.501 166.443 1.00  37.34 0 A 1
ATOM   2486 O O   . ALA . . 692 ? 174.560 143.734 166.413 1.00  37.34 0 A 1
ATOM   2487 C CB  . ALA . . 692 ? 176.710 144.528 164.254 1.00  37.34 0 A 1
ATOM   2488 N N   . SER . . 693 ? 176.301 144.625 167.516 1.00  37.65 0 A 1
ATOM   2489 C CA  . SER . . 693 ? 176.020 143.849 168.711 1.00  37.65 0 A 1
ATOM   2490 C C   . SER . . 693 ? 174.903 144.461 169.542 1.00  37.65 0 A 1
ATOM   2491 O O   . SER . . 693 ? 173.844 143.851 169.711 1.00  37.65 0 A 1
ATOM   2492 C CB  . SER . . 693 ? 177.286 143.725 169.559 1.00  37.65 0 A 1
ATOM   2493 O OG  . SER . . 693 ? 178.260 142.937 168.909 1.00  37.65 0 A 1
ATOM   2494 N N   . PHE . . 694 ? 175.109 145.676 170.045 1.00  36.31 0 A 1
ATOM   2495 C CA  . PHE . . 694 ? 174.267 146.195 171.107 1.00  36.31 0 A 1
ATOM   2496 C C   . PHE . . 694 ? 173.285 147.265 170.669 1.00  36.31 0 A 1
ATOM   2497 O O   . PHE . . 694 ? 172.412 147.631 171.460 1.00  36.31 0 A 1
ATOM   2498 C CB  . PHE . . 694 ? 175.137 146.753 172.237 1.00  36.31 0 A 1
ATOM   2499 C CG  . PHE . . 694 ? 176.320 145.902 172.557 1.00  36.31 0 A 1
ATOM   2500 C CD1 . PHE . . 694 ? 176.168 144.717 173.247 1.00  36.31 0 A 1
ATOM   2501 C CD2 . PHE . . 694 ? 177.588 146.285 172.168 1.00  36.31 0 A 1
ATOM   2502 C CE1 . PHE . . 694 ? 177.253 143.935 173.540 1.00  36.31 0 A 1
ATOM   2503 C CE2 . PHE . . 694 ? 178.676 145.502 172.463 1.00  36.31 0 A 1
ATOM   2504 C CZ  . PHE . . 694 ? 178.509 144.327 173.147 1.00  36.31 0 A 1
ATOM   2505 N N   . LEU . . 695 ? 173.392 147.780 169.455 1.00  34.31 0 A 1
ATOM   2506 C CA  . LEU . . 695 ? 172.646 148.976 169.106 1.00  34.31 0 A 1
ATOM   2507 C C   . LEU . . 695 ? 171.788 148.849 167.861 1.00  34.31 0 A 1
ATOM   2508 O O   . LEU . . 695 ? 170.720 149.457 167.815 1.00  34.31 0 A 1
ATOM   2509 C CB  . LEU . . 695 ? 173.608 150.162 168.935 1.00  34.31 0 A 1
ATOM   2510 C CG  . LEU . . 695 ? 174.452 150.460 170.173 1.00  34.31 0 A 1
ATOM   2511 C CD1 . LEU . . 695 ? 175.604 151.396 169.851 1.00  34.31 0 A 1
ATOM   2512 C CD2 . LEU . . 695 ? 173.583 151.024 171.279 1.00  34.31 0 A 1
ATOM   2513 N N   . LEU . . 696 ? 172.202 148.078 166.862 1.00  39.54 0 A 1
ATOM   2514 C CA  . LEU . . 696 ? 171.496 148.031 165.589 1.00  39.54 0 A 1
ATOM   2515 C C   . LEU . . 696 ? 171.068 146.607 165.276 1.00  39.54 0 A 1
ATOM   2516 O O   . LEU . . 696 ? 171.887 145.684 165.326 1.00  39.54 0 A 1
ATOM   2517 C CB  . LEU . . 696 ? 172.371 148.582 164.460 1.00  39.54 0 A 1
ATOM   2518 C CG  . LEU . . 696 ? 172.629 150.089 164.479 1.00  39.54 0 A 1
ATOM   2519 C CD1 . LEU . . 696 ? 173.398 150.514 163.252 1.00  39.54 0 A 1
ATOM   2520 C CD2 . LEU . . 696 ? 171.330 150.853 164.581 1.00  39.54 0 A 1
ATOM   2521 N N   . THR . . 697 ? 169.804 146.448 164.871 1.00  50.53 0 A 1
ATOM   2522 C CA  . THR . . 697 ? 169.320 145.110 164.440 1.00  50.53 0 A 1
ATOM   2523 C C   . THR . . 697 ? 169.979 144.781 163.096 1.00  50.53 0 A 1
ATOM   2524 O O   . THR . . 697 ? 170.652 143.738 163.013 1.00  50.53 0 A 1
ATOM   2525 C CB  . THR . . 697 ? 167.790 145.097 164.329 1.00  50.53 0 A 1
ATOM   2526 C CG2 . THR . . 697 ? 167.101 145.193 165.673 1.00  50.53 0 A 1
ATOM   2527 O OG1 . THR . . 697 ? 167.402 146.203 163.514 1.00  50.53 0 A 1
ATOM   2528 N N   . GLY . . 698 ? 169.816 145.656 162.099 1.00  56.04 0 A 1
ATOM   2529 C CA  . GLY . . 698 ? 170.398 145.422 160.763 1.00  56.04 0 A 1
ATOM   2530 C C   . GLY . . 698 ? 169.410 145.762 159.662 1.00  56.04 0 A 1
ATOM   2531 O O   . GLY . . 698 ? 169.738 145.511 158.486 1.00  56.04 0 A 1
ATOM   2532 N N   . GLY . . 699 ? 168.244 146.297 160.036 1.00  60.52 0 A 1
ATOM   2533 C CA  . GLY . . 699 ? 167.212 146.662 159.047 1.00  60.52 0 A 1
ATOM   2534 C C   . GLY . . 699 ? 167.340 148.111 158.627 1.00  60.52 0 A 1
ATOM   2535 O O   . GLY . . 699 ? 168.197 148.393 157.768 1.00  60.52 0 A 1
ATOM   2536 N N   . LYS . . 700 ? 166.509 148.985 159.198 1.00  59.12 0 A 1
ATOM   2537 C CA  . LYS . . 700 ? 166.573 150.439 158.899 1.00  59.12 0 A 1
ATOM   2538 C C   . LYS . . 700 ? 165.816 151.174 160.004 1.00  59.12 0 A 1
ATOM   2539 O O   . LYS . . 700 ? 164.577 151.035 160.047 1.00  59.12 0 A 1
ATOM   2540 C CB  . LYS . . 700 ? 165.978 150.759 157.524 1.00  59.12 0 A 1
ATOM   2541 C CG  . LYS . . 700 ? 166.071 152.222 157.112 1.00  59.12 0 A 1
ATOM   2542 C CD  . LYS . . 700 ? 165.514 152.481 155.728 1.00  59.12 0 A 1
ATOM   2543 C CE  . LYS . . 700 ? 165.580 153.936 155.318 1.00  59.12 0 A 1
ATOM   2544 N NZ  . LYS . . 700 ? 165.025 154.144 153.960 1.00  59.12 1 A 1
ATOM   2545 N N   . ASN . . 701 ? 166.537 151.908 160.858 1.00  58.10 0 A 1
ATOM   2546 C CA  . ASN . . 701 ? 165.912 152.682 161.968 1.00  58.10 0 A 1
ATOM   2547 C C   . ASN . . 701 ? 165.170 151.739 162.923 1.00  58.10 0 A 1
ATOM   2548 O O   . ASN . . 701 ? 164.194 152.192 163.550 1.00  58.10 0 A 1
ATOM   2549 C CB  . ASN . . 701 ? 165.057 153.851 161.466 1.00  58.10 0 A 1
ATOM   2550 C CG  . ASN . . 701 ? 165.655 154.547 160.261 1.00  58.10 0 A 1
ATOM   2551 N ND2 . ASN . . 701 ? 166.874 155.039 160.400 1.00  58.10 0 A 1
ATOM   2552 O OD1 . ASN . . 701 ? 165.015 154.651 159.217 1.00  58.10 0 A 1
ATOM   2553 N N   . VAL . . 702 ? 165.617 150.485 163.034 1.00  54.69 0 A 1
ATOM   2554 C CA  . VAL . . 702 ? 164.999 149.534 164.006 1.00  54.69 0 A 1
ATOM   2555 C C   . VAL . . 702 ? 165.940 149.425 165.207 1.00  54.69 0 A 1
ATOM   2556 O O   . VAL . . 702 ? 167.080 148.953 165.024 1.00  54.69 0 A 1
ATOM   2557 C CB  . VAL . . 702 ? 164.721 148.154 163.379 1.00  54.69 0 A 1
ATOM   2558 C CG1 . VAL . . 702 ? 163.851 147.292 164.281 1.00  54.69 0 A 1
ATOM   2559 C CG2 . VAL . . 702 ? 164.109 148.264 161.992 1.00  54.69 0 A 1
ATOM   2560 N N   . LEU . . 703 ? 165.482 149.859 166.384 1.00  47.41 0 A 1
ATOM   2561 C CA  . LEU . . 703 ? 166.362 149.859 167.581 1.00  47.41 0 A 1
ATOM   2562 C C   . LEU . . 703 ? 166.271 148.498 168.275 1.00  47.41 0 A 1
ATOM   2563 O O   . LEU . . 703 ? 165.194 147.876 168.209 1.00  47.41 0 A 1
ATOM   2564 C CB  . LEU . . 703 ? 165.940 150.995 168.517 1.00  47.41 0 A 1
ATOM   2565 C CG  . LEU . . 703 ? 166.096 152.404 167.946 1.00  47.41 0 A 1
ATOM   2566 C CD1 . LEU . . 703 ? 165.994 153.449 169.046 1.00  47.41 0 A 1
ATOM   2567 C CD2 . LEU . . 703 ? 167.410 152.547 167.193 1.00  47.41 0 A 1
ATOM   2568 N N   . VAL . . 704 ? 167.359 148.061 168.913 1.00  47.57 0 A 1
ATOM   2569 C CA  . VAL . . 704 ? 167.387 146.762 169.579 1.00  47.57 0 A 1
ATOM   2570 C C   . VAL . . 704 ? 166.599 146.855 170.880 1.00  47.57 0 A 1
ATOM   2571 O O   . VAL . . 704 ? 166.739 147.841 171.614 1.00  47.57 0 A 1
ATOM   2572 C CB  . VAL . . 704 ? 168.831 146.302 169.829 1.00  47.57 0 A 1
ATOM   2573 C CG1 . VAL . . 704 ? 168.851 144.920 170.435 1.00  47.57 0 A 1
ATOM   2574 C CG2 . VAL . . 704 ? 169.613 146.313 168.539 1.00  47.57 0 A 1
ATOM   2575 N N   . PRO . . 705 ? 165.734 145.888 171.181 1.00  53.79 0 A 1
ATOM   2576 C CA  . PRO . . 705 ? 164.948 145.956 172.418 1.00  53.79 0 A 1
ATOM   2577 C C   . PRO . . 705 ? 165.828 145.941 173.659 1.00  53.79 0 A 1
ATOM   2578 O O   . PRO . . 705 ? 166.997 145.556 173.625 1.00  53.79 0 A 1
ATOM   2579 C CB  . PRO . . 705 ? 164.075 144.700 172.351 1.00  53.79 0 A 1
ATOM   2580 C CG  . PRO . . 705 ? 163.998 144.372 170.902 1.00  53.79 0 A 1
ATOM   2581 C CD  . PRO . . 705 ? 165.307 144.780 170.311 1.00  53.79 0 A 1
ATOM   2582 N N   . ASP . . 706 ? 165.233 146.358 174.779 1.00  55.81 0 A 1
ATOM   2583 C CA  . ASP . . 706 ? 165.917 146.302 176.064 1.00  55.81 0 A 1
ATOM   2584 C C   . ASP . . 706 ? 165.982 144.890 176.627 1.00  55.81 0 A 1
ATOM   2585 O O   . ASP . . 706 ? 166.871 144.598 177.434 1.00  55.81 0 A 1
ATOM   2586 C CB  . ASP . . 706 ? 165.224 147.213 177.078 1.00  55.81 0 A 1
ATOM   2587 C CG  . ASP . . 706 ? 165.655 148.656 176.953 1.00  55.81 0 A 1
ATOM   2588 O OD1 . ASP . . 706 ? 166.514 148.950 176.096 1.00  55.81 0 A 1
ATOM   2589 O OD2 . ASP . . 706 ? 165.127 149.497 177.710 1.00  55.81 -1 A 1
ATOM   2590 N N   . ARG . . 707 ? 165.056 144.016 176.232 1.00  62.34 0 A 1
ATOM   2591 C CA  . ARG . . 707 ? 165.124 142.628 176.667 1.00  62.34 0 A 1
ATOM   2592 C C   . ARG . . 707 ? 166.303 141.903 176.034 1.00  62.34 0 A 1
ATOM   2593 O O   . ARG . . 707 ? 166.854 140.976 176.635 1.00  62.34 0 A 1
ATOM   2594 C CB  . ARG . . 707 ? 163.816 141.914 176.334 1.00  62.34 0 A 1
ATOM   2595 C CG  . ARG . . 707 ? 163.370 142.090 174.894 1.00  62.34 0 A 1
ATOM   2596 C CD  . ARG . . 707 ? 161.930 141.656 174.705 1.00  62.34 0 A 1
ATOM   2597 N NE  . ARG . . 707 ? 161.436 141.954 173.363 1.00  62.34 0 A 1
ATOM   2598 C CZ  . ARG . . 707 ? 161.043 143.157 172.959 1.00  62.34 0 A 1
ATOM   2599 N NH1 . ARG . . 707 ? 161.084 144.187 173.793 1.00  62.34 1 A 1
ATOM   2600 N NH2 . ARG . . 707 ? 160.609 143.332 171.719 1.00  62.34 0 A 1
ATOM   2601 N N   . ASP . . 708 ? 166.707 142.314 174.831 1.00  59.49 0 A 1
ATOM   2602 C CA  . ASP . . 708 ? 167.837 141.682 174.162 1.00  59.49 0 A 1
ATOM   2603 C C   . ASP . . 708 ? 169.164 142.192 174.709 1.00  59.49 0 A 1
ATOM   2604 O O   . ASP . . 708 ? 170.113 141.417 174.868 1.00  59.49 0 A 1
ATOM   2605 C CB  . ASP . . 708 ? 167.746 141.924 172.655 1.00  59.49 0 A 1
ATOM   2606 C CG  . ASP . . 708 ? 168.320 140.780 171.843 1.00  59.49 0 A 1
ATOM   2607 O OD1 . ASP . . 708 ? 169.549 140.562 171.900 1.00  59.49 0 A 1
ATOM   2608 O OD2 . ASP . . 708 ? 167.540 140.094 171.150 1.00  59.49 -1 A 1
ATOM   2609 N N   . VAL . . 709 ? 169.246 143.487 174.998 1.00  49.24 0 A 1
ATOM   2610 C CA  . VAL . . 709 ? 170.425 144.085 175.612 1.00  49.24 0 A 1
ATOM   2611 C C   . VAL . . 709 ? 169.968 145.282 176.434 1.00  49.24 0 A 1
ATOM   2612 O O   . VAL . . 709 ? 169.263 146.163 175.931 1.00  49.24 0 A 1
ATOM   2613 C CB  . VAL . . 709 ? 171.474 144.471 174.551 1.00  49.24 0 A 1
ATOM   2614 C CG1 . VAL . . 709 ? 170.924 145.524 173.620 1.00  49.24 0 A 1
ATOM   2615 C CG2 . VAL . . 709 ? 172.740 144.966 175.205 1.00  49.24 0 A 1
ATOM   2616 N N   . ARG . . 710 ? 170.353 145.314 177.707 1.00  45.66 0 A 1
ATOM   2617 C CA  . ARG . . 710 ? 169.808 146.289 178.636 1.00  45.66 0 A 1
ATOM   2618 C C   . ARG . . 710 ? 170.320 147.694 178.319 1.00  45.66 0 A 1
ATOM   2619 O O   . ARG . . 710 ? 171.203 147.896 177.486 1.00  45.66 0 A 1
ATOM   2620 C CB  . ARG . . 710 ? 170.158 145.908 180.072 1.00  45.66 0 A 1
ATOM   2621 C CG  . ARG . . 710 ? 171.642 145.923 180.365 1.00  45.66 0 A 1
ATOM   2622 C CD  . ARG . . 710 ? 172.020 144.892 181.412 1.00  45.66 0 A 1
ATOM   2623 N NE  . ARG . . 710 ? 171.751 143.532 180.959 1.00  45.66 0 A 1
ATOM   2624 C CZ  . ARG . . 710 ? 171.109 142.619 181.679 1.00  45.66 0 A 1
ATOM   2625 N NH1 . ARG . . 710 ? 170.672 142.918 182.894 1.00  45.66 1 A 1
ATOM   2626 N NH2 . ARG . . 710 ? 170.905 141.406 181.185 1.00  45.66 0 A 1
ATOM   2627 N N   . VAL . . 711 ? 169.747 148.678 179.016 1.00  42.84 0 A 1
ATOM   2628 C CA  . VAL . . 711 ? 170.079 150.072 178.744 1.00  42.84 0 A 1
ATOM   2629 C C   . VAL . . 711 ? 171.468 150.419 179.256 1.00  42.84 0 A 1
ATOM   2630 O O   . VAL . . 711 ? 172.100 151.355 178.757 1.00  42.84 0 A 1
ATOM   2631 C CB  . VAL . . 711 ? 169.015 151.003 179.350 1.00  42.84 0 A 1
ATOM   2632 C CG1 . VAL . . 711 ? 167.795 151.043 178.464 1.00  42.84 0 A 1
ATOM   2633 C CG2 . VAL . . 711 ? 168.647 150.546 180.744 1.00  42.84 0 A 1
ATOM   2634 N N   . SER . . 712 ? 171.971 149.689 180.251 1.00  40.91 0 A 1
ATOM   2635 C CA  . SER . . 712 ? 173.336 149.927 180.706 1.00  40.91 0 A 1
ATOM   2636 C C   . SER . . 712 ? 174.339 149.575 179.615 1.00  40.91 0 A 1
ATOM   2637 O O   . SER . . 712 ? 175.224 150.374 179.283 1.00  40.91 0 A 1
ATOM   2638 C CB  . SER . . 712 ? 173.615 149.119 181.969 1.00  40.91 0 A 1
ATOM   2639 O OG  . SER . . 712 ? 173.549 147.732 181.705 1.00  40.91 0 A 1
ATOM   2640 N N   . VAL . . 713 ? 174.210 148.376 179.047 1.00  38.45 0 A 1
ATOM   2641 C CA  . VAL . . 713 ? 175.095 147.954 177.968 1.00  38.45 0 A 1
ATOM   2642 C C   . VAL . . 713 ? 174.923 148.854 176.752 1.00  38.45 0 A 1
ATOM   2643 O O   . VAL . . 713 ? 175.891 149.161 176.049 1.00  38.45 0 A 1
ATOM   2644 C CB  . VAL . . 713 ? 174.840 146.475 177.627 1.00  38.45 0 A 1
ATOM   2645 C CG1 . VAL . . 713 ? 175.816 145.992 176.586 1.00  38.45 0 A 1
ATOM   2646 C CG2 . VAL . . 713 ? 174.939 145.627 178.876 1.00  38.45 0 A 1
ATOM   2647 N N   . LYS . . 714 ? 173.699 149.316 176.499 1.00  39.30 0 A 1
ATOM   2648 C CA  . LYS . . 714 ? 173.464 150.196 175.358 1.00  39.30 0 A 1
ATOM   2649 C C   . LYS . . 714 ? 174.153 151.539 175.548 1.00  39.30 0 A 1
ATOM   2650 O O   . LYS . . 714 ? 174.791 152.061 174.625 1.00  39.30 0 A 1
ATOM   2651 C CB  . LYS . . 714 ? 171.967 150.394 175.153 1.00  39.30 0 A 1
ATOM   2652 C CG  . LYS . . 714 ? 171.276 149.241 174.483 1.00  39.30 0 A 1
ATOM   2653 C CD  . LYS . . 714 ? 169.885 149.640 174.071 1.00  39.30 0 A 1
ATOM   2654 C CE  . LYS . . 714 ? 169.150 148.485 173.449 1.00  39.30 0 A 1
ATOM   2655 N NZ  . LYS . . 714 ? 167.690 148.745 173.442 1.00  39.30 1 A 1
ATOM   2656 N N   . ALA . . 715 ? 174.018 152.123 176.739 1.00  34.24 0 A 1
ATOM   2657 C CA  . ALA . . 715 ? 174.681 153.387 177.023 1.00  34.24 0 A 1
ATOM   2658 C C   . ALA . . 715 ? 176.190 153.243 176.925 1.00  34.24 0 A 1
ATOM   2659 O O   . ALA . . 715 ? 176.869 154.105 176.355 1.00  34.24 0 A 1
ATOM   2660 C CB  . ALA . . 715 ? 174.277 153.891 178.406 1.00  34.24 0 A 1
ATOM   2661 N N   . LEU . . 716 ? 176.733 152.155 177.468 1.00  33.27 0 A 1
ATOM   2662 C CA  . LEU . . 716 ? 178.176 151.961 177.419 1.00  33.27 0 A 1
ATOM   2663 C C   . LEU . . 716 ? 178.658 151.742 175.992 1.00  33.27 0 A 1
ATOM   2664 O O   . LEU . . 716 ? 179.742 152.206 175.621 1.00  33.27 0 A 1
ATOM   2665 C CB  . LEU . . 716 ? 178.571 150.793 178.313 1.00  33.27 0 A 1
ATOM   2666 C CG  . LEU . . 716 ? 179.197 151.220 179.634 1.00  33.27 0 A 1
ATOM   2667 C CD1 . LEU . . 716 ? 179.336 150.033 180.564 1.00  33.27 0 A 1
ATOM   2668 C CD2 . LEU . . 716 ? 180.537 151.876 179.379 1.00  33.27 0 A 1
ATOM   2669 N N   . ALA . . 717 ? 177.861 151.060 175.169 1.00  31.83 0 A 1
ATOM   2670 C CA  . ALA . . 717 ? 178.242 150.854 173.779 1.00  31.83 0 A 1
ATOM   2671 C C   . ALA . . 717 ? 178.203 152.159 172.997 1.00  31.83 0 A 1
ATOM   2672 O O   . ALA . . 717 ? 179.065 152.404 172.149 1.00  31.83 0 A 1
ATOM   2673 C CB  . ALA . . 717 ? 177.333 149.811 173.135 1.00  31.83 0 A 1
ATOM   2674 N N   . LEU . . 718 ? 177.218 153.016 173.277 1.00  31.01 0 A 1
ATOM   2675 C CA  . LEU . . 718 ? 177.179 154.325 172.630 1.00  31.01 0 A 1
ATOM   2676 C C   . LEU . . 718 ? 178.359 155.187 173.063 1.00  31.01 0 A 1
ATOM   2677 O O   . LEU . . 718 ? 178.933 155.918 172.249 1.00  31.01 0 A 1
ATOM   2678 C CB  . LEU . . 718 ? 175.862 155.029 172.941 1.00  31.01 0 A 1
ATOM   2679 C CG  . LEU . . 718 ? 174.625 154.580 172.173 1.00  31.01 0 A 1
ATOM   2680 C CD1 . LEU . . 718 ? 173.387 154.857 172.989 1.00  31.01 0 A 1
ATOM   2681 C CD2 . LEU . . 718 ? 174.552 155.288 170.836 1.00  31.01 0 A 1
ATOM   2682 N N   . SER . . 719 ? 178.751 155.097 174.334 1.00  30.62 0 A 1
ATOM   2683 C CA  . SER . . 719 ? 179.919 155.840 174.795 1.00  30.62 0 A 1
ATOM   2684 C C   . SER . . 719 ? 181.196 155.332 174.138 1.00  30.62 0 A 1
ATOM   2685 O O   . SER . . 719 ? 182.071 156.126 173.774 1.00  30.62 0 A 1
ATOM   2686 C CB  . SER . . 719 ? 180.023 155.759 176.313 1.00  30.62 0 A 1
ATOM   2687 O OG  . SER . . 719 ? 180.241 154.425 176.726 1.00  30.62 0 A 1
ATOM   2688 N N   . CYS . . 720 ? 181.313 154.016 173.957 1.00  31.41 0 A 1
ATOM   2689 C CA  . CYS . . 720 ? 182.480 153.470 173.273 1.00  31.41 0 A 1
ATOM   2690 C C   . CYS . . 720 ? 182.507 153.884 171.808 1.00  31.41 0 A 1
ATOM   2691 O O   . CYS . . 720 ? 183.572 154.193 171.263 1.00  31.41 0 A 1
ATOM   2692 C CB  . CYS . . 720 ? 182.503 151.948 173.394 1.00  31.41 0 A 1
ATOM   2693 S SG  . CYS . . 720 ? 182.921 151.341 175.032 1.00  31.41 0 A 1
ATOM   2694 N N   . VAL . . 721 ? 181.346 153.901 171.155 1.00  28.87 0 A 1
ATOM   2695 C CA  . VAL . . 721 ? 181.298 154.332 169.765 1.00  28.87 0 A 1
ATOM   2696 C C   . VAL . . 721 ? 181.676 155.801 169.649 1.00  28.87 0 A 1
ATOM   2697 O O   . VAL . . 721 ? 182.375 156.201 168.713 1.00  28.87 0 A 1
ATOM   2698 C CB  . VAL . . 721 ? 179.913 154.052 169.161 1.00  28.87 0 A 1
ATOM   2699 C CG1 . VAL . . 721 ? 179.793 154.735 167.828 1.00  28.87 0 A 1
ATOM   2700 C CG2 . VAL . . 721 ? 179.699 152.562 169.003 1.00  28.87 0 A 1
ATOM   2701 N N   . GLY . . 722 ? 181.239 156.626 170.601 1.00  27.73 0 A 1
ATOM   2702 C CA  . GLY . . 722 ? 181.646 158.020 170.591 1.00  27.73 0 A 1
ATOM   2703 C C   . GLY . . 722 ? 183.139 158.191 170.796 1.00  27.73 0 A 1
ATOM   2704 O O   . GLY . . 722 ? 183.787 158.982 170.106 1.00  27.73 0 A 1
ATOM   2705 N N   . ALA . . 723 ? 183.705 157.449 171.747 1.00  28.73 0 A 1
ATOM   2706 C CA  . ALA . . 723 ? 185.136 157.541 171.997 1.00  28.73 0 A 1
ATOM   2707 C C   . ALA . . 723 ? 185.951 157.057 170.805 1.00  28.73 0 A 1
ATOM   2708 O O   . ALA . . 723 ? 187.044 157.574 170.552 1.00  28.73 0 A 1
ATOM   2709 C CB  . ALA . . 723 ? 185.492 156.752 173.252 1.00  28.73 0 A 1
ATOM   2710 N N   . ALA . . 724 ? 185.440 156.079 170.057 1.00  29.71 0 A 1
ATOM   2711 C CA  . ALA . . 724 ? 186.127 155.623 168.853 1.00  29.71 0 A 1
ATOM   2712 C C   . ALA . . 724 ? 185.990 156.623 167.713 1.00  29.71 0 A 1
ATOM   2713 O O   . ALA . . 724 ? 186.941 156.839 166.956 1.00  29.71 0 A 1
ATOM   2714 C CB  . ALA . . 724 ? 185.588 154.262 168.420 1.00  29.71 0 A 1
ATOM   2715 N N   . VAL . . 725 ? 184.812 157.229 167.568 1.00  29.32 0 A 1
ATOM   2716 C CA  . VAL . . 725 ? 184.604 158.235 166.535 1.00  29.32 0 A 1
ATOM   2717 C C   . VAL . . 725 ? 185.482 159.450 166.785 1.00  29.32 0 A 1
ATOM   2718 O O   . VAL . . 725 ? 185.930 160.107 165.840 1.00  29.32 0 A 1
ATOM   2719 C CB  . VAL . . 725 ? 183.109 158.604 166.470 1.00  29.32 0 A 1
ATOM   2720 C CG1 . VAL . . 725 ? 182.917 160.023 165.983 1.00  29.32 0 A 1
ATOM   2721 C CG2 . VAL . . 725 ? 182.374 157.634 165.582 1.00  29.32 0 A 1
ATOM   2722 N N   . ALA . . 726 ? 185.755 159.759 168.055 1.00  29.32 0 A 1
ATOM   2723 C CA  . ALA . . 726 ? 186.668 160.854 168.359 1.00  29.32 0 A 1
ATOM   2724 C C   . ALA . . 726 ? 188.020 160.646 167.688 1.00  29.32 0 A 1
ATOM   2725 O O   . ALA . . 726 ? 188.646 161.605 167.224 1.00  29.32 0 A 1
ATOM   2726 C CB  . ALA . . 726 ? 186.836 161.000 169.870 1.00  29.32 0 A 1
ATOM   2727 N N   . LEU . . 727 ? 188.477 159.399 167.610 1.00  32.73 0 A 1
ATOM   2728 C CA  . LEU . . 727 ? 189.748 159.086 166.973 1.00  32.73 0 A 1
ATOM   2729 C C   . LEU . . 727 ? 189.627 158.882 165.470 1.00  32.73 0 A 1
ATOM   2730 O O   . LEU . . 727 ? 190.578 159.170 164.737 1.00  32.73 0 A 1
ATOM   2731 C CB  . LEU . . 727 ? 190.354 157.832 167.599 1.00  32.73 0 A 1
ATOM   2732 C CG  . LEU . . 727 ? 190.367 157.740 169.122 1.00  32.73 0 A 1
ATOM   2733 C CD1 . LEU . . 727 ? 190.631 156.316 169.544 1.00  32.73 0 A 1
ATOM   2734 C CD2 . LEU . . 727 ? 191.413 158.664 169.692 1.00  32.73 0 A 1
ATOM   2735 N N   . HIS . . 728 ? 188.481 158.401 164.993 1.00  32.47 0 A 1
ATOM   2736 C CA  . HIS . . 728 ? 188.330 157.999 163.595 1.00  32.47 0 A 1
ATOM   2737 C C   . HIS . . 728 ? 186.898 158.262 163.163 1.00  32.47 0 A 1
ATOM   2738 O O   . HIS . . 728 ? 186.040 157.374 163.229 1.00  32.47 0 A 1
ATOM   2739 C CB  . HIS . . 728 ? 188.697 156.528 163.402 1.00  32.47 0 A 1
ATOM   2740 C CG  . HIS . . 728 ? 189.025 156.167 161.989 1.00  32.47 0 A 1
ATOM   2741 C CD2 . HIS . . 728 ? 188.388 155.366 161.103 1.00  32.47 0 A 1
ATOM   2742 N ND1 . HIS . . 728 ? 190.134 156.655 161.334 1.00  32.47 0 A 1
ATOM   2743 C CE1 . HIS . . 728 ? 190.164 156.174 160.105 1.00  32.47 0 A 1
ATOM   2744 N NE2 . HIS . . 728 ? 189.117 155.387 159.940 1.00  32.47 0 A 1
ATOM   2745 N N   . PRO . . 729 ? 186.599 159.483 162.712 1.00  32.09 0 A 1
ATOM   2746 C CA  . PRO . . 729 ? 185.211 159.809 162.345 1.00  32.09 0 A 1
ATOM   2747 C C   . PRO . . 729 ? 184.681 158.990 161.189 1.00  32.09 0 A 1
ATOM   2748 O O   . PRO . . 729 ? 183.467 158.766 161.107 1.00  32.09 0 A 1
ATOM   2749 C CB  . PRO . . 729 ? 185.282 161.297 161.978 1.00  32.09 0 A 1
ATOM   2750 C CG  . PRO . . 729 ? 186.553 161.787 162.538 1.00  32.09 0 A 1
ATOM   2751 C CD  . PRO . . 729 ? 187.496 160.637 162.571 1.00  32.09 0 A 1
ATOM   2752 N N   . GLU . . 730 ? 185.557 158.548 160.286 1.00  33.92 0 A 1
ATOM   2753 C CA  . GLU . . 730 ? 185.120 157.772 159.133 1.00  33.92 0 A 1
ATOM   2754 C C   . GLU . . 730 ? 184.345 156.531 159.552 1.00  33.92 0 A 1
ATOM   2755 O O   . GLU . . 730 ? 183.404 156.126 158.860 1.00  33.92 0 A 1
ATOM   2756 C CB  . GLU . . 730 ? 186.330 157.385 158.283 1.00  33.92 0 A 1
ATOM   2757 C CG  . GLU . . 730 ? 187.148 158.568 157.775 1.00  33.92 0 A 1
ATOM   2758 C CD  . GLU . . 730 ? 188.210 159.033 158.759 1.00  33.92 0 A 1
ATOM   2759 O OE1 . GLU . . 730 ? 188.172 158.613 159.930 1.00  33.92 0 A 1
ATOM   2760 O OE2 . GLU . . 730 ? 189.086 159.826 158.361 1.00  33.92 -1 A 1
ATOM   2761 N N   . SER . . 731 ? 184.711 155.929 160.687 1.00  33.01 0 A 1
ATOM   2762 C CA  . SER . . 731 ? 184.010 154.743 161.163 1.00  33.01 0 A 1
ATOM   2763 C C   . SER . . 731 ? 182.520 154.999 161.343 1.00  33.01 0 A 1
ATOM   2764 O O   . SER . . 731 ? 181.708 154.091 161.139 1.00  33.01 0 A 1
ATOM   2765 C CB  . SER . . 731 ? 184.625 154.262 162.475 1.00  33.01 0 A 1
ATOM   2766 O OG  . SER . . 731 ? 184.919 155.348 163.331 1.00  33.01 0 A 1
ATOM   2767 N N   . PHE . . 732 ? 182.139 156.222 161.710 1.00  30.18 0 A 1
ATOM   2768 C CA  . PHE . . 732 ? 180.729 156.522 161.908 1.00  30.18 0 A 1
ATOM   2769 C C   . PHE . . 732 ? 179.925 156.401 160.623 1.00  30.18 0 A 1
ATOM   2770 O O   . PHE . . 732 ? 178.713 156.181 160.684 1.00  30.18 0 A 1
ATOM   2771 C CB  . PHE . . 732 ? 180.576 157.924 162.491 1.00  30.18 0 A 1
ATOM   2772 C CG  . PHE . . 732 ? 179.166 158.287 162.843 1.00  30.18 0 A 1
ATOM   2773 C CD1 . PHE . . 732 ? 178.584 157.804 163.999 1.00  30.18 0 A 1
ATOM   2774 C CD2 . PHE . . 732 ? 178.427 159.125 162.029 1.00  30.18 0 A 1
ATOM   2775 C CE1 . PHE . . 732 ? 177.295 158.142 164.331 1.00  30.18 0 A 1
ATOM   2776 C CE2 . PHE . . 732 ? 177.136 159.468 162.358 1.00  30.18 0 A 1
ATOM   2777 C CZ  . PHE . . 732 ? 176.572 158.977 163.510 1.00  30.18 0 A 1
ATOM   2778 N N   . PHE . . 733 ? 180.567 156.517 159.466 1.00  36.71 0 A 1
ATOM   2779 C CA  . PHE . . 733 ? 179.856 156.562 158.199 1.00  36.71 0 A 1
ATOM   2780 C C   . PHE . . 733 ? 179.820 155.223 157.484 1.00  36.71 0 A 1
ATOM   2781 O O   . PHE . . 733 ? 179.196 155.120 156.426 1.00  36.71 0 A 1
ATOM   2782 C CB  . PHE . . 733 ? 180.478 157.629 157.300 1.00  36.71 0 A 1
ATOM   2783 C CG  . PHE . . 733 ? 180.366 159.008 157.861 1.00  36.71 0 A 1
ATOM   2784 C CD1 . PHE . . 733 ? 181.318 159.490 158.739 1.00  36.71 0 A 1
ATOM   2785 C CD2 . PHE . . 733 ? 179.291 159.810 157.544 1.00  36.71 0 A 1
ATOM   2786 C CE1 . PHE . . 733 ? 181.207 160.749 159.270 1.00  36.71 0 A 1
ATOM   2787 C CE2 . PHE . . 733 ? 179.179 161.069 158.072 1.00  36.71 0 A 1
ATOM   2788 C CZ  . PHE . . 733 ? 180.137 161.538 158.936 1.00  36.71 0 A 1
ATOM   2789 N N   . SER . . 734 ? 180.446 154.196 158.046 1.00  36.95 0 A 1
ATOM   2790 C CA  . SER . . 734 ? 180.482 152.883 157.422 1.00  36.95 0 A 1
ATOM   2791 C C   . SER . . 734 ? 179.079 152.314 157.248 1.00  36.95 0 A 1
ATOM   2792 O O   . SER . . 734 ? 178.163 152.612 158.017 1.00  36.95 0 A 1
ATOM   2793 C CB  . SER . . 734 ? 181.316 151.928 158.270 1.00  36.95 0 A 1
ATOM   2794 O OG  . SER . . 734 ? 182.695 152.224 158.181 1.00  36.95 0 A 1
ATOM   2795 N N   . LYS . . 735 ? 178.914 151.489 156.217 1.00  41.31 0 A 1
ATOM   2796 C CA  . LYS . . 735 ? 177.787 150.572 156.192 1.00  41.31 0 A 1
ATOM   2797 C C   . LYS . . 735 ? 177.925 149.592 157.345 1.00  41.31 0 A 1
ATOM   2798 O O   . LYS . . 735 ? 179.033 149.206 157.725 1.00  41.31 0 A 1
ATOM   2799 C CB  . LYS . . 735 ? 177.726 149.811 154.868 1.00  41.31 0 A 1
ATOM   2800 C CG  . LYS . . 735 ? 177.560 150.687 153.648 1.00  41.31 0 A 1
ATOM   2801 C CD  . LYS . . 735 ? 177.526 149.864 152.379 1.00  41.31 0 A 1
ATOM   2802 C CE  . LYS . . 735 ? 176.381 150.301 151.488 1.00  41.31 0 A 1
ATOM   2803 N NZ  . LYS . . 735 ? 175.114 150.424 152.254 1.00  41.31 1 A 1
ATOM   2804 N N   . LEU . . 736 ? 176.789 149.195 157.916 1.00  41.04 0 A 1
ATOM   2805 C CA  . LEU . . 736 ? 176.832 148.313 159.077 1.00  41.04 0 A 1
ATOM   2806 C C   . LEU . . 736 ? 177.510 146.991 158.741 1.00  41.04 0 A 1
ATOM   2807 O O   . LEU . . 736 ? 178.246 146.436 159.563 1.00  41.04 0 A 1
ATOM   2808 C CB  . LEU . . 736 ? 175.420 148.082 159.608 1.00  41.04 0 A 1
ATOM   2809 C CG  . LEU . . 736 ? 175.254 147.122 160.783 1.00  41.04 0 A 1
ATOM   2810 C CD1 . LEU . . 736 ? 176.164 147.497 161.933 1.00  41.04 0 A 1
ATOM   2811 C CD2 . LEU . . 736 ? 173.808 147.114 161.231 1.00  41.04 0 A 1
ATOM   2812 N N   . TYR . . 737 ? 177.299 146.487 157.530 1.00  48.07 0 A 1
ATOM   2813 C CA  . TYR . . 737 ? 177.841 145.207 157.103 1.00  48.07 0 A 1
ATOM   2814 C C   . TYR . . 737 ? 178.701 145.396 155.865 1.00  48.07 0 A 1
ATOM   2815 O O   . TYR . . 737 ? 178.266 146.024 154.895 1.00  48.07 0 A 1
ATOM   2816 C CB  . TYR . . 737 ? 176.711 144.219 156.827 1.00  48.07 0 A 1
ATOM   2817 C CG  . TYR . . 737 ? 175.938 143.892 158.072 1.00  48.07 0 A 1
ATOM   2818 C CD1 . TYR . . 737 ? 176.541 143.225 159.118 1.00  48.07 0 A 1
ATOM   2819 C CD2 . TYR . . 737 ? 174.619 144.280 158.216 1.00  48.07 0 A 1
ATOM   2820 C CE1 . TYR . . 737 ? 175.855 142.940 160.262 1.00  48.07 0 A 1
ATOM   2821 C CE2 . TYR . . 737 ? 173.921 143.994 159.361 1.00  48.07 0 A 1
ATOM   2822 C CZ  . TYR . . 737 ? 174.544 143.321 160.382 1.00  48.07 0 A 1
ATOM   2823 O OH  . TYR . . 737 ? 173.857 143.028 161.532 1.00  48.07 0 A 1
ATOM   2824 N N   . LYS . . 738 ? 179.923 144.861 155.905 1.00  49.25 0 A 1
ATOM   2825 C CA  . LYS . . 738 ? 180.768 144.853 154.715 1.00  49.25 0 A 1
ATOM   2826 C C   . LYS . . 738 ? 180.088 144.100 153.581 1.00  49.25 0 A 1
ATOM   2827 O O   . LYS . . 738 ? 179.771 144.672 152.532 1.00  49.25 0 A 1
ATOM   2828 C CB  . LYS . . 738 ? 182.119 144.216 155.032 1.00  49.25 0 A 1
ATOM   2829 C CG  . LYS . . 738 ? 182.975 144.987 156.001 1.00  49.25 0 A 1
ATOM   2830 C CD  . LYS . . 738 ? 184.314 144.301 156.179 1.00  49.25 0 A 1
ATOM   2831 C CE  . LYS . . 738 ? 185.196 144.489 154.964 1.00  49.25 0 A 1
ATOM   2832 N NZ  . LYS . . 738 ? 185.990 145.742 155.056 1.00  49.25 1 A 1
ATOM   2833 N N   . VAL . . 739 ? 179.862 142.808 153.777 1.00  56.72 0 A 1
ATOM   2834 C CA  . VAL . . 739 ? 179.057 142.005 152.864 1.00  56.72 0 A 1
ATOM   2835 C C   . VAL . . 739 ? 177.622 142.038 153.378 1.00  56.72 0 A 1
ATOM   2836 O O   . VAL . . 739 ? 177.369 141.561 154.495 1.00  56.72 0 A 1
ATOM   2837 C CB  . VAL . . 739 ? 179.578 140.568 152.769 1.00  56.72 0 A 1
ATOM   2838 C CG1 . VAL . . 739 ? 178.582 139.694 152.026 1.00  56.72 0 A 1
ATOM   2839 C CG2 . VAL . . 739 ? 180.929 140.552 152.080 1.00  56.72 0 A 1
ATOM   2840 N N   . PRO . . 740 ? 176.679 142.593 152.625 1.00  61.47 0 A 1
ATOM   2841 C CA  . PRO . . 740 ? 175.350 142.859 153.181 1.00  61.47 0 A 1
ATOM   2842 C C   . PRO . . 740 ? 174.611 141.587 153.556 1.00  61.47 0 A 1
ATOM   2843 O O   . PRO . . 740 ? 174.940 140.481 153.124 1.00  61.47 0 A 1
ATOM   2844 C CB  . PRO . . 740 ? 174.628 143.592 152.045 1.00  61.47 0 A 1
ATOM   2845 C CG  . PRO . . 740 ? 175.389 143.244 150.817 1.00  61.47 0 A 1
ATOM   2846 C CD  . PRO . . 740 ? 176.807 143.067 151.239 1.00  61.47 0 A 1
ATOM   2847 N N   . LEU . . 741 ? 173.591 141.769 154.387 1.00  67.50 0 A 1
ATOM   2848 C CA  . LEU . . 741 ? 172.630 140.711 154.633 1.00  67.50 0 A 1
ATOM   2849 C C   . LEU . . 741 ? 171.891 140.385 153.340 1.00  67.50 0 A 1
ATOM   2850 O O   . LEU . . 741 ? 171.901 141.160 152.379 1.00  67.50 0 A 1
ATOM   2851 C CB  . LEU . . 741 ? 171.650 141.133 155.726 1.00  67.50 0 A 1
ATOM   2852 C CG  . LEU . . 741 ? 172.321 141.773 156.944 1.00  67.50 0 A 1
ATOM   2853 C CD1 . LEU . . 741 ? 171.298 142.162 157.991 1.00  67.50 0 A 1
ATOM   2854 C CD2 . LEU . . 741 ? 173.360 140.839 157.533 1.00  67.50 0 A 1
ATOM   2855 N N   . ASP . . 742 ? 171.253 139.217 153.313 1.00  81.34 0 A 1
ATOM   2856 C CA  . ASP . . 742 ? 170.560 138.788 152.104 1.00  81.34 0 A 1
ATOM   2857 C C   . ASP . . 742 ? 169.456 139.781 151.753 1.00  81.34 0 A 1
ATOM   2858 O O   . ASP . . 742 ? 168.515 139.987 152.526 1.00  81.34 0 A 1
ATOM   2859 C CB  . ASP . . 742 ? 170.008 137.370 152.277 1.00  81.34 0 A 1
ATOM   2860 C CG  . ASP . . 742 ? 168.954 137.268 153.359 1.00  81.34 0 A 1
ATOM   2861 O OD1 . ASP . . 742 ? 169.324 137.072 154.535 1.00  81.34 0 A 1
ATOM   2862 O OD2 . ASP . . 742 ? 167.752 137.363 153.028 1.00  81.34 -1 A 1
ATOM   2863 N N   . THR . . 743 ? 169.601 140.420 150.590 1.00  83.66 0 A 1
ATOM   2864 C CA  . THR . . 743 ? 168.746 141.531 150.189 1.00  83.66 0 A 1
ATOM   2865 C C   . THR . . 743 ? 167.333 141.094 149.834 1.00  83.66 0 A 1
ATOM   2866 O O   . THR . . 743 ? 166.467 141.954 149.641 1.00  83.66 0 A 1
ATOM   2867 C CB  . THR . . 743 ? 169.378 142.262 149.001 1.00  83.66 0 A 1
ATOM   2868 C CG2 . THR . . 743 ? 170.743 142.819 149.376 1.00  83.66 0 A 1
ATOM   2869 O OG1 . THR . . 743 ? 169.544 141.344 147.913 1.00  83.66 0 A 1
ATOM   2870 N N   . THR . . 744 ? 167.084 139.787 149.741 1.00  85.83 0 A 1
ATOM   2871 C CA  . THR . . 744 ? 165.749 139.303 149.408 1.00  85.83 0 A 1
ATOM   2872 C C   . THR . . 744 ? 164.734 139.701 150.471 1.00  85.83 0 A 1
ATOM   2873 O O   . THR . . 744 ? 163.572 139.981 150.157 1.00  85.83 0 A 1
ATOM   2874 C CB  . THR . . 744 ? 165.776 137.784 149.240 1.00  85.83 0 A 1
ATOM   2875 C CG2 . THR . . 744 ? 164.428 137.272 148.750 1.00  85.83 0 A 1
ATOM   2876 O OG1 . THR . . 744 ? 166.797 137.424 148.301 1.00  85.83 0 A 1
ATOM   2877 N N   . GLU . . 745 ? 165.153 139.728 151.736 1.00  82.04 0 A 1
ATOM   2878 C CA  . GLU . . 745 ? 164.265 140.076 152.836 1.00  82.04 0 A 1
ATOM   2879 C C   . GLU . . 745 ? 164.624 141.387 153.514 1.00  82.04 0 A 1
ATOM   2880 O O   . GLU . . 745 ? 163.720 142.143 153.873 1.00  82.04 0 A 1
ATOM   2881 C CB  . GLU . . 745 ? 164.247 138.948 153.876 1.00  82.04 0 A 1
ATOM   2882 C CG  . GLU . . 745 ? 163.624 139.321 155.210 1.00  82.04 0 A 1
ATOM   2883 C CD  . GLU . . 745 ? 164.666 139.682 156.246 1.00  82.04 0 A 1
ATOM   2884 O OE1 . GLU . . 745 ? 165.823 139.245 156.089 1.00  82.04 0 A 1
ATOM   2885 O OE2 . GLU . . 745 ? 164.331 140.404 157.208 1.00  82.04 -1 A 1
ATOM   2886 N N   . TYR . . 746 ? 165.917 141.677 153.695 1.00  76.87 0 A 1
ATOM   2887 C CA  . TYR . . 746 ? 166.353 142.973 154.202 1.00  76.87 0 A 1
ATOM   2888 C C   . TYR . . 746 ? 166.386 143.965 153.047 1.00  76.87 0 A 1
ATOM   2889 O O   . TYR . . 746 ? 167.295 143.886 152.207 1.00  76.87 0 A 1
ATOM   2890 C CB  . TYR . . 746 ? 167.727 142.866 154.846 1.00  76.87 0 A 1
ATOM   2891 C CG  . TYR . . 746 ? 167.696 142.478 156.304 1.00  76.87 0 A 1
ATOM   2892 C CD1 . TYR . . 746 ? 167.265 143.375 157.271 1.00  76.87 0 A 1
ATOM   2893 C CD2 . TYR . . 746 ? 168.095 141.215 156.713 1.00  76.87 0 A 1
ATOM   2894 C CE1 . TYR . . 746 ? 167.233 143.025 158.605 1.00  76.87 0 A 1
ATOM   2895 C CE2 . TYR . . 746 ? 168.065 140.854 158.046 1.00  76.87 0 A 1
ATOM   2896 C CZ  . TYR . . 746 ? 167.636 141.764 158.987 1.00  76.87 0 A 1
ATOM   2897 O OH  . TYR . . 746 ? 167.605 141.412 160.312 1.00  76.87 0 A 1
ATOM   2898 N N   . PRO . . 747 ? 165.432 144.897 152.953 1.00  74.03 0 A 1
ATOM   2899 C CA  . PRO . . 747 ? 165.397 145.809 151.801 1.00  74.03 0 A 1
ATOM   2900 C C   . PRO . . 747 ? 166.635 146.680 151.648 1.00  74.03 0 A 1
ATOM   2901 O O   . PRO . . 747 ? 167.321 146.606 150.625 1.00  74.03 0 A 1
ATOM   2902 C CB  . PRO . . 747 ? 164.155 146.669 152.075 1.00  74.03 0 A 1
ATOM   2903 C CG  . PRO . . 747 ? 163.352 145.897 153.066 1.00  74.03 0 A 1
ATOM   2904 C CD  . PRO . . 747 ? 164.342 145.165 153.902 1.00  74.03 0 A 1
ATOM   2905 N N   . GLU . . 748 ? 166.948 147.492 152.656 1.00  68.21 0 A 1
ATOM   2906 C CA  . GLU . . 748 ? 168.020 148.472 152.557 1.00  68.21 0 A 1
ATOM   2907 C C   . GLU . . 748 ? 169.085 148.221 153.613 1.00  68.21 0 A 1
ATOM   2908 O O   . GLU . . 748 ? 168.786 147.821 154.742 1.00  68.21 0 A 1
ATOM   2909 C CB  . GLU . . 748 ? 167.487 149.903 152.696 1.00  68.21 0 A 1
ATOM   2910 C CG  . GLU . . 748 ? 166.127 150.137 152.067 1.00  68.21 0 A 1
ATOM   2911 C CD  . GLU . . 748 ? 164.990 149.913 153.043 1.00  68.21 0 A 1
ATOM   2912 O OE1 . GLU . . 748 ? 165.133 149.051 153.937 1.00  68.21 0 A 1
ATOM   2913 O OE2 . GLU . . 748 ? 163.952 150.598 152.917 1.00  68.21 -1 A 1
ATOM   2914 N N   . GLU . . 749 ? 170.335 148.473 153.232 1.00  57.40 0 A 1
ATOM   2915 C CA  . GLU . . 749 ? 171.455 148.308 154.147 1.00  57.40 0 A 1
ATOM   2916 C C   . GLU . . 749 ? 171.445 149.399 155.209 1.00  57.40 0 A 1
ATOM   2917 O O   . GLU . . 749 ? 171.326 150.586 154.894 1.00  57.40 0 A 1
ATOM   2918 C CB  . GLU . . 749 ? 172.773 148.341 153.378 1.00  57.40 0 A 1
ATOM   2919 C CG  . GLU . . 749 ? 173.252 146.984 152.904 1.00  57.40 0 A 1
ATOM   2920 C CD  . GLU . . 749 ? 174.757 146.845 152.979 1.00  57.40 0 A 1
ATOM   2921 O OE1 . GLU . . 749 ? 175.267 146.442 154.047 1.00  57.40 0 A 1
ATOM   2922 O OE2 . GLU . . 749 ? 175.431 147.139 151.969 1.00  57.40 -1 A 1
ATOM   2923 N N   . GLN . . 750 ? 171.576 148.995 156.467 1.00  48.12 0 A 1
ATOM   2924 C CA  . GLN . . 750 ? 171.641 149.936 157.572 1.00  48.12 0 A 1
ATOM   2925 C C   . GLN . . 750 ? 173.045 150.504 157.705 1.00  48.12 0 A 1
ATOM   2926 O O   . GLN . . 750 ? 174.034 149.866 157.343 1.00  48.12 0 A 1
ATOM   2927 C CB  . GLN . . 750 ? 171.230 149.273 158.886 1.00  48.12 0 A 1
ATOM   2928 C CG  . GLN . . 750 ? 170.664 150.244 159.901 1.00  48.12 0 A 1
ATOM   2929 C CD  . GLN . . 750 ? 170.327 149.583 161.216 1.00  48.12 0 A 1
ATOM   2930 N NE2 . GLN . . 750 ? 169.304 150.092 161.891 1.00  48.12 0 A 1
ATOM   2931 O OE1 . GLN . . 750 ? 170.979 148.628 161.626 1.00  48.12 0 A 1
ATOM   2932 N N   . TYR . . 751 ? 173.118 151.723 158.223 1.00  40.24 0 A 1
ATOM   2933 C CA  . TYR . . 751 ? 174.376 152.404 158.469 1.00  40.24 0 A 1
ATOM   2934 C C   . TYR . . 751 ? 174.619 152.509 159.966 1.00  40.24 0 A 1
ATOM   2935 O O   . TYR . . 751 ? 173.678 152.545 160.761 1.00  40.24 0 A 1
ATOM   2936 C CB  . TYR . . 751 ? 174.375 153.795 157.840 1.00  40.24 0 A 1
ATOM   2937 C CG  . TYR . . 751 ? 174.689 153.777 156.371 1.00  40.24 0 A 1
ATOM   2938 C CD1 . TYR . . 751 ? 175.998 153.732 155.929 1.00  40.24 0 A 1
ATOM   2939 C CD2 . TYR . . 751 ? 173.678 153.789 155.426 1.00  40.24 0 A 1
ATOM   2940 C CE1 . TYR . . 751 ? 176.293 153.711 154.591 1.00  40.24 0 A 1
ATOM   2941 C CE2 . TYR . . 751 ? 173.963 153.765 154.082 1.00  40.24 0 A 1
ATOM   2942 C CZ  . TYR . . 751 ? 175.273 153.725 153.670 1.00  40.24 0 A 1
ATOM   2943 O OH  . TYR . . 751 ? 175.569 153.703 152.329 1.00  40.24 0 A 1
ATOM   2944 N N   . VAL . . 752 ? 175.898 152.545 160.341 1.00  34.88 0 A 1
ATOM   2945 C CA  . VAL . . 752 ? 176.261 152.731 161.742 1.00  34.88 0 A 1
ATOM   2946 C C   . VAL . . 752 ? 175.598 153.981 162.300 1.00  34.88 0 A 1
ATOM   2947 O O   . VAL . . 752 ? 175.088 153.984 163.429 1.00  34.88 0 A 1
ATOM   2948 C CB  . VAL . . 752 ? 177.792 152.789 161.891 1.00  34.88 0 A 1
ATOM   2949 C CG1 . VAL . . 752 ? 178.170 153.302 163.266 1.00  34.88 0 A 1
ATOM   2950 C CG2 . VAL . . 752 ? 178.397 151.423 161.633 1.00  34.88 0 A 1
ATOM   2951 N N   . SER . . 753 ? 175.555 155.048 161.498 1.00  34.91 0 A 1
ATOM   2952 C CA  . SER . . 753 ? 175.021 156.332 161.936 1.00  34.91 0 A 1
ATOM   2953 C C   . SER . . 753 ? 173.618 156.228 162.512 1.00  34.91 0 A 1
ATOM   2954 O O   . SER . . 753 ? 173.189 157.127 163.245 1.00  34.91 0 A 1
ATOM   2955 C CB  . SER . . 753 ? 175.027 157.319 160.768 1.00  34.91 0 A 1
ATOM   2956 O OG  . SER . . 753 ? 174.047 156.987 159.804 1.00  34.91 0 A 1
ATOM   2957 N N   . ASP . . 754 ? 172.901 155.145 162.221 1.00  37.49 0 A 1
ATOM   2958 C CA  . ASP . . 754 ? 171.556 154.959 162.738 1.00  37.49 0 A 1
ATOM   2959 C C   . ASP . . 754 ? 171.507 154.834 164.254 1.00  37.49 0 A 1
ATOM   2960 O O   . ASP . . 754 ? 170.412 154.901 164.821 1.00  37.49 0 A 1
ATOM   2961 C CB  . ASP . . 754 ? 170.927 153.734 162.091 1.00  37.49 0 A 1
ATOM   2962 C CG  . ASP . . 754 ? 170.595 153.965 160.641 1.00  37.49 0 A 1
ATOM   2963 O OD1 . ASP . . 754 ? 170.582 155.137 160.208 1.00  37.49 0 A 1
ATOM   2964 O OD2 . ASP . . 754 ? 170.321 152.983 159.932 1.00  37.49 -1 A 1
ATOM   2965 N N   . ILE . . 755 ? 172.651 154.675 164.926 1.00  33.24 0 A 1
ATOM   2966 C CA  . ILE . . 755 ? 172.652 154.748 166.380 1.00  33.24 0 A 1
ATOM   2967 C C   . ILE . . 755 ? 172.133 156.093 166.857 1.00  33.24 0 A 1
ATOM   2968 O O   . ILE . . 755 ? 171.680 156.213 168.000 1.00  33.24 0 A 1
ATOM   2969 C CB  . ILE . . 755 ? 174.059 154.480 166.953 1.00  33.24 0 A 1
ATOM   2970 C CG1 . ILE . . 755 ? 175.068 155.471 166.377 1.00  33.24 0 A 1
ATOM   2971 C CG2 . ILE . . 755 ? 174.485 153.048 166.687 1.00  33.24 0 A 1
ATOM   2972 C CD1 . ILE . . 755 ? 176.484 155.126 166.681 1.00  33.24 0 A 1
ATOM   2973 N N   . LEU . . 756 ? 172.171 157.114 165.999 1.00  34.51 0 A 1
ATOM   2974 C CA  . LEU . . 756 ? 171.625 158.412 166.368 1.00  34.51 0 A 1
ATOM   2975 C C   . LEU . . 756 ? 170.131 158.351 166.645 1.00  34.51 0 A 1
ATOM   2976 O O   . LEU . . 756 ? 169.602 159.226 167.340 1.00  34.51 0 A 1
ATOM   2977 C CB  . LEU . . 756 ? 171.914 159.423 165.267 1.00  34.51 0 A 1
ATOM   2978 C CG  . LEU . . 756 ? 173.386 159.806 165.168 1.00  34.51 0 A 1
ATOM   2979 C CD1 . LEU . . 756 ? 173.525 161.025 164.314 1.00  34.51 0 A 1
ATOM   2980 C CD2 . LEU . . 756 ? 173.988 160.032 166.541 1.00  34.51 0 A 1
ATOM   2981 N N   . ASN . . 757 ? 169.443 157.325 166.141 1.00  37.01 0 A 1
ATOM   2982 C CA  . ASN . . 757 ? 168.036 157.145 166.466 1.00  37.01 0 A 1
ATOM   2983 C C   . ASN . . 757 ? 167.810 156.925 167.952 1.00  37.01 0 A 1
ATOM   2984 O O   . ASN . . 757 ? 166.664 157.001 168.404 1.00  37.01 0 A 1
ATOM   2985 C CB  . ASN . . 757 ? 167.458 155.974 165.673 1.00  37.01 0 A 1
ATOM   2986 C CG  . ASN . . 757 ? 167.208 156.319 164.222 1.00  37.01 0 A 1
ATOM   2987 N ND2 . ASN . . 757 ? 166.525 157.431 163.990 1.00  37.01 0 A 1
ATOM   2988 O OD1 . ASN . . 757 ? 167.625 155.598 163.317 1.00  37.01 0 A 1
ATOM   2989 N N   . TYR . . 758 ? 168.863 156.662 168.720 1.00  36.74 0 A 1
ATOM   2990 C CA  . TYR . . 758 ? 168.727 156.567 170.164 1.00  36.74 0 A 1
ATOM   2991 C C   . TYR . . 758 ? 168.580 157.925 170.832 1.00  36.74 0 A 1
ATOM   2992 O O   . TYR . . 758 ? 168.548 157.988 172.063 1.00  36.74 0 A 1
ATOM   2993 C CB  . TYR . . 758 ? 169.922 155.817 170.755 1.00  36.74 0 A 1
ATOM   2994 C CG  . TYR . . 758 ? 169.826 154.324 170.571 1.00  36.74 0 A 1
ATOM   2995 C CD1 . TYR . . 758 ? 169.083 153.546 171.443 1.00  36.74 0 A 1
ATOM   2996 C CD2 . TYR . . 758 ? 170.461 153.695 169.514 1.00  36.74 0 A 1
ATOM   2997 C CE1 . TYR . . 758 ? 168.984 152.187 171.273 1.00  36.74 0 A 1
ATOM   2998 C CE2 . TYR . . 758 ? 170.366 152.336 169.335 1.00  36.74 0 A 1
ATOM   2999 C CZ  . TYR . . 758 ? 169.624 151.587 170.217 1.00  36.74 0 A 1
ATOM   3000 O OH  . TYR . . 758 ? 169.528 150.229 170.045 1.00  36.74 0 A 1
ATOM   3001 N N   . ILE . . 759 ? 168.497 158.998 170.043 1.00  36.88 0 A 1
ATOM   3002 C CA  . ILE . . 759 ? 168.383 160.372 170.621 1.00  36.88 0 A 1
ATOM   3003 C C   . ILE . . 759 ? 167.011 160.495 171.290 1.00  36.88 0 A 1
ATOM   3004 O O   . ILE . . 759 ? 166.844 161.383 172.148 1.00  36.88 0 A 1
ATOM   3005 C CB  . ILE . . 759 ? 168.640 161.454 169.553 1.00  36.88 0 A 1
ATOM   3006 C CG1 . ILE . . 759 ? 168.962 162.817 170.172 1.00  36.88 0 A 1
ATOM   3007 C CG2 . ILE . . 759 ? 167.498 161.528 168.555 1.00  36.88 0 A 1
ATOM   3008 C CD1 . ILE . . 759 ? 170.222 162.826 171.000 1.00  36.88 0 A 1
ATOM   3009 N N   . ASP . . 760 ? 166.073 159.616 170.932 1.00  41.85 0 A 1
ATOM   3010 C CA  . ASP . . 760 ? 164.736 159.615 171.581 1.00  41.85 0 A 1
ATOM   3011 C C   . ASP . . 760 ? 164.458 158.200 172.083 1.00  41.85 0 A 1
ATOM   3012 O O   . ASP . . 760 ? 163.373 157.673 171.778 1.00  41.85 0 A 1
ATOM   3013 C CB  . ASP . . 760 ? 163.637 160.090 170.628 1.00  41.85 0 A 1
ATOM   3014 C CG  . ASP . . 760 ? 163.469 159.226 169.391 1.00  41.85 0 A 1
ATOM   3015 O OD1 . ASP . . 760 ? 164.267 158.283 169.227 1.00  41.85 0 A 1
ATOM   3016 O OD2 . ASP . . 760 ? 162.552 159.509 168.596 1.00  41.85 -1 A 1
ATOM   3017 N N   . HIS . . 761 ? 165.409 157.612 172.811 1.00  39.85 0 A 1
ATOM   3018 C CA  . HIS . . 761 ? 165.248 156.208 173.269 1.00  39.85 0 A 1
ATOM   3019 C C   . HIS . . 761 ? 164.109 156.109 174.284 1.00  39.85 0 A 1
ATOM   3020 O O   . HIS . . 761 ? 163.144 155.371 174.003 1.00  39.85 0 A 1
ATOM   3021 C CB  . HIS . . 761 ? 166.551 155.659 173.852 1.00  39.85 0 A 1
ATOM   3022 C CG  . HIS . . 761 ? 166.514 154.183 174.063 1.00  39.85 0 A 1
ATOM   3023 C CD2 . HIS . . 761 ? 166.061 153.182 173.278 1.00  39.85 0 A 1
ATOM   3024 N ND1 . HIS . . 761 ? 166.974 153.589 175.219 1.00  39.85 0 A 1
ATOM   3025 C CE1 . HIS . . 761 ? 166.818 152.284 175.134 1.00  39.85 0 A 1
ATOM   3026 N NE2 . HIS . . 761 ? 166.260 152.008 173.952 1.00  39.85 0 A 1
ATOM   3027 N N   . GLY . . 762 ? 164.217 156.810 175.416 1.00  39.42 0 A 1
ATOM   3028 C CA  . GLY . . 762 ? 163.196 156.663 176.432 1.00  39.42 0 A 1
ATOM   3029 C C   . GLY . . 762 ? 163.729 156.656 177.847 1.00  39.42 0 A 1
ATOM   3030 O O   . GLY . . 762 ? 162.983 156.923 178.791 1.00  39.42 0 A 1
ATOM   3031 N N   . ASP . . 763 ? 165.016 156.367 178.014 1.00  38.55 0 A 1
ATOM   3032 C CA  . ASP . . 763 ? 165.635 156.534 179.316 1.00  38.55 0 A 1
ATOM   3033 C C   . ASP . . 763 ? 166.802 157.509 179.223 1.00  38.55 0 A 1
ATOM   3034 O O   . ASP . . 763 ? 167.472 157.586 178.189 1.00  38.55 0 A 1
ATOM   3035 C CB  . ASP . . 763 ? 166.144 155.206 179.885 1.00  38.55 0 A 1
ATOM   3036 C CG  . ASP . . 763 ? 167.440 154.774 179.258 1.00  38.55 0 A 1
ATOM   3037 O OD1 . ASP . . 763 ? 167.490 154.709 178.018 1.00  38.55 0 A 1
ATOM   3038 O OD2 . ASP . . 763 ? 168.408 154.512 180.000 1.00  38.55 -1 A 1
ATOM   3039 N N   . PRO . . 764 ? 167.062 158.273 180.278 1.00  38.27 0 A 1
ATOM   3040 C CA  . PRO . . 764 ? 168.279 159.086 180.316 1.00  38.27 0 A 1
ATOM   3041 C C   . PRO . . 764 ? 169.515 158.199 180.334 1.00  38.27 0 A 1
ATOM   3042 O O   . PRO . . 764 ? 169.445 156.991 180.559 1.00  38.27 0 A 1
ATOM   3043 C CB  . PRO . . 764 ? 168.134 159.885 181.612 1.00  38.27 0 A 1
ATOM   3044 C CG  . PRO . . 764 ? 167.227 159.073 182.449 1.00  38.27 0 A 1
ATOM   3045 C CD  . PRO . . 764 ? 166.265 158.424 181.505 1.00  38.27 0 A 1
ATOM   3046 N N   . GLN . . 765 ? 170.657 158.832 180.067 1.00  36.44 0 A 1
ATOM   3047 C CA  . GLN . . 765 ? 171.969 158.199 179.977 1.00  36.44 0 A 1
ATOM   3048 C C   . GLN . . 765 ? 172.127 157.417 178.679 1.00  36.44 0 A 1
ATOM   3049 O O   . GLN . . 765 ? 173.229 156.967 178.355 1.00  36.44 0 A 1
ATOM   3050 C CB  . GLN . . 765 ? 172.231 157.285 181.177 1.00  36.44 0 A 1
ATOM   3051 C CG  . GLN . . 765 ? 173.695 157.044 181.469 1.00  36.44 0 A 1
ATOM   3052 C CD  . GLN . . 765 ? 174.421 158.311 181.860 1.00  36.44 0 A 1
ATOM   3053 N NE2 . GLN . . 765 ? 175.466 158.645 181.115 1.00  36.44 0 A 1
ATOM   3054 O OE1 . GLN . . 765 ? 174.048 158.983 182.821 1.00  36.44 0 A 1
ATOM   3055 N N   . VAL . . 766 ? 171.049 157.276 177.915 1.00  33.83 0 A 1
ATOM   3056 C CA  . VAL . . 766 ? 171.116 156.778 176.553 1.00  33.83 0 A 1
ATOM   3057 C C   . VAL . . 766 ? 170.837 157.885 175.547 1.00  33.83 0 A 1
ATOM   3058 O O   . VAL . . 766 ? 171.507 157.977 174.518 1.00  33.83 0 A 1
ATOM   3059 C CB  . VAL . . 766 ? 170.156 155.585 176.347 1.00  33.83 0 A 1
ATOM   3060 C CG1 . VAL . . 766 ? 170.087 155.199 174.887 1.00  33.83 0 A 1
ATOM   3061 C CG2 . VAL . . 766 ? 170.613 154.402 177.172 1.00  33.83 0 A 1
ATOM   3062 N N   . ARG . . 767 ? 169.858 158.742 175.837 1.00  33.74 0 A 1
ATOM   3063 C CA  . ARG . . 767 ? 169.714 159.976 175.077 1.00  33.74 0 A 1
ATOM   3064 C C   . ARG . . 767 ? 170.919 160.880 175.292 1.00  33.74 0 A 1
ATOM   3065 O O   . ARG . . 767 ? 171.420 161.504 174.348 1.00  33.74 0 A 1
ATOM   3066 C CB  . ARG . . 767 ? 168.432 160.697 175.485 1.00  33.74 0 A 1
ATOM   3067 C CG  . ARG . . 767 ? 167.165 159.901 175.296 1.00  33.74 0 A 1
ATOM   3068 C CD  . ARG . . 767 ? 165.949 160.783 175.485 1.00  33.74 0 A 1
ATOM   3069 N NE  . ARG . . 767 ? 165.869 161.317 176.839 1.00  33.74 0 A 1
ATOM   3070 C CZ  . ARG . . 767 ? 165.252 160.711 177.845 1.00  33.74 0 A 1
ATOM   3071 N NH1 . ARG . . 767 ? 164.659 159.547 177.647 1.00  33.74 1 A 1
ATOM   3072 N NH2 . ARG . . 767 ? 165.232 161.262 179.047 1.00  33.74 0 A 1
ATOM   3073 N N   . GLY . . 768 ? 171.403 160.949 176.532 1.00  29.24 0 A 1
ATOM   3074 C CA  . GLY . . 768 ? 172.566 161.764 176.820 1.00  29.24 0 A 1
ATOM   3075 C C   . GLY . . 768 ? 173.822 161.249 176.148 1.00  29.24 0 A 1
ATOM   3076 O O   . GLY . . 768 ? 174.635 162.035 175.659 1.00  29.24 0 A 1
ATOM   3077 N N   . ALA . . 769 ? 173.999 159.928 176.111 1.00  28.27 0 A 1
ATOM   3078 C CA  . ALA . . 769 ? 175.141 159.361 175.404 1.00  28.27 0 A 1
ATOM   3079 C C   . ALA . . 769 ? 175.058 159.618 173.905 1.00  28.27 0 A 1
ATOM   3080 O O   . ALA . . 769 ? 176.084 159.841 173.258 1.00  28.27 0 A 1
ATOM   3081 C CB  . ALA . . 769 ? 175.241 157.864 175.681 1.00  28.27 0 A 1
ATOM   3082 N N   . THR . . 770 ? 173.853 159.615 173.339 1.00  29.41 0 A 1
ATOM   3083 C CA  . THR . . 770 ? 173.712 159.930 171.923 1.00  29.41 0 A 1
ATOM   3084 C C   . THR . . 770 ? 174.024 161.398 171.656 1.00  29.41 0 A 1
ATOM   3085 O O   . THR . . 770 ? 174.616 161.736 170.624 1.00  29.41 0 A 1
ATOM   3086 C CB  . THR . . 770 ? 172.308 159.576 171.449 1.00  29.41 0 A 1
ATOM   3087 C CG2 . THR . . 770 ? 172.272 159.468 169.943 1.00  29.41 0 A 1
ATOM   3088 O OG1 . THR . . 770 ? 171.924 158.321 172.018 1.00  29.41 0 A 1
ATOM   3089 N N   . ALA . . 771 ? 173.647 162.282 172.580 1.00  27.52 0 A 1
ATOM   3090 C CA  . ALA . . 771 ? 174.042 163.682 172.462 1.00  27.52 0 A 1
ATOM   3091 C C   . ALA . . 771 ? 175.557 163.831 172.527 1.00  27.52 0 A 1
ATOM   3092 O O   . ALA . . 771 ? 176.153 164.571 171.735 1.00  27.52 0 A 1
ATOM   3093 C CB  . ALA . . 771 ? 173.374 164.510 173.556 1.00  27.52 0 A 1
ATOM   3094 N N   . ILE . . 772 ? 176.190 163.156 173.490 1.00  24.98 0 A 1
ATOM   3095 C CA  . ILE . . 772 ? 177.646 163.174 173.594 1.00  24.98 0 A 1
ATOM   3096 C C   . ILE . . 772 ? 178.273 162.698 172.294 1.00  24.98 0 A 1
ATOM   3097 O O   . ILE . . 772 ? 179.278 163.249 171.833 1.00  24.98 0 A 1
ATOM   3098 C CB  . ILE . . 772 ? 178.113 162.318 174.787 1.00  24.98 0 A 1
ATOM   3099 C CG1 . ILE . . 772 ? 177.583 162.875 176.111 1.00  24.98 0 A 1
ATOM   3100 C CG2 . ILE . . 772 ? 179.627 162.218 174.815 1.00  24.98 0 A 1
ATOM   3101 C CD1 . ILE . . 772 ? 178.445 163.923 176.721 1.00  24.98 0 A 1
ATOM   3102 N N   . LEU . . 773 ? 177.685 161.673 171.679 1.00  28.65 0 A 1
ATOM   3103 C CA  . LEU . . 773 ? 178.232 161.142 170.438 1.00  28.65 0 A 1
ATOM   3104 C C   . LEU . . 773 ? 178.084 162.136 169.291 1.00  28.65 0 A 1
ATOM   3105 O O   . LEU . . 773 ? 179.010 162.298 168.494 1.00  28.65 0 A 1
ATOM   3106 C CB  . LEU . . 773 ? 177.563 159.809 170.106 1.00  28.65 0 A 1
ATOM   3107 C CG  . LEU . . 773 ? 177.528 159.347 168.652 1.00  28.65 0 A 1
ATOM   3108 C CD1 . LEU . . 773 ? 178.898 158.900 168.179 1.00  28.65 0 A 1
ATOM   3109 C CD2 . LEU . . 773 ? 176.530 158.224 168.509 1.00  28.65 0 A 1
ATOM   3110 N N   . CYS . . 774 ? 176.946 162.826 169.195 1.00  31.30 0 A 1
ATOM   3111 C CA  . CYS . . 774 ? 176.833 163.891 168.195 1.00  31.30 0 A 1
ATOM   3112 C C   . CYS . . 774 ? 177.840 165.013 168.417 1.00  31.30 0 A 1
ATOM   3113 O O   . CYS . . 774 ? 178.443 165.501 167.457 1.00  31.30 0 A 1
ATOM   3114 C CB  . CYS . . 774 ? 175.420 164.461 168.141 1.00  31.30 0 A 1
ATOM   3115 S SG  . CYS . . 774 ? 174.286 163.437 167.226 1.00  31.30 0 A 1
ATOM   3116 N N   . GLY . . 775 ? 178.033 165.447 169.661 1.00  27.87 0 A 1
ATOM   3117 C CA  . GLY . . 775 ? 179.000 166.508 169.902 1.00  27.87 0 A 1
ATOM   3118 C C   . GLY . . 775 ? 180.410 166.087 169.540 1.00  27.87 0 A 1
ATOM   3119 O O   . GLY . . 775 ? 181.141 166.815 168.856 1.00  27.87 0 A 1
ATOM   3120 N N   . THR . . 776 ? 180.812 164.901 170.008 1.00  26.88 0 A 1
ATOM   3121 C CA  . THR . . 776 ? 182.117 164.348 169.671 1.00  26.88 0 A 1
ATOM   3122 C C   . THR . . 776 ? 182.283 164.210 168.166 1.00  26.88 0 A 1
ATOM   3123 O O   . THR . . 776 ? 183.352 164.499 167.623 1.00  26.88 0 A 1
ATOM   3124 C CB  . THR . . 776 ? 182.289 162.994 170.361 1.00  26.88 0 A 1
ATOM   3125 C CG2 . THR . . 776 ? 183.442 162.224 169.773 1.00  26.88 0 A 1
ATOM   3126 O OG1 . THR . . 776 ? 182.526 163.197 171.756 1.00  26.88 0 A 1
ATOM   3127 N N   . LEU . . 777 ? 181.228 163.791 167.473 1.00  27.43 0 A 1
ATOM   3128 C CA  . LEU . . 777 ? 181.306 163.593 166.034 1.00  27.43 0 A 1
ATOM   3129 C C   . LEU . . 777 ? 181.471 164.914 165.295 1.00  27.43 0 A 1
ATOM   3130 O O   . LEU . . 777 ? 182.268 165.007 164.356 1.00  27.43 0 A 1
ATOM   3131 C CB  . LEU . . 777 ? 180.056 162.860 165.561 1.00  27.43 0 A 1
ATOM   3132 C CG  . LEU . . 777 ? 179.868 162.670 164.063 1.00  27.43 0 A 1
ATOM   3133 C CD1 . LEU . . 777 ? 180.735 161.535 163.573 1.00  27.43 0 A 1
ATOM   3134 C CD2 . LEU . . 777 ? 178.411 162.409 163.770 1.00  27.43 0 A 1
ATOM   3135 N N   . ILE . . 778 ? 180.718 165.941 165.693 1.00  28.85 0 A 1
ATOM   3136 C CA  . ILE . . 778 ? 180.883 167.257 165.080 1.00  28.85 0 A 1
ATOM   3137 C C   . ILE . . 778 ? 182.310 167.744 165.267 1.00  28.85 0 A 1
ATOM   3138 O O   . ILE . . 778 ? 182.973 168.173 164.312 1.00  28.85 0 A 1
ATOM   3139 C CB  . ILE . . 778 ? 179.873 168.263 165.660 1.00  28.85 0 A 1
ATOM   3140 C CG1 . ILE . . 778 ? 178.441 167.832 165.368 1.00  28.85 0 A 1
ATOM   3141 C CG2 . ILE . . 778 ? 180.116 169.642 165.082 1.00  28.85 0 A 1
ATOM   3142 C CD1 . ILE . . 778 ? 177.441 168.404 166.344 1.00  28.85 0 A 1
ATOM   3143 N N   . CYS . . 779 ? 182.804 167.687 166.505 1.00  27.07 0 A 1
ATOM   3144 C CA  . CYS . . 779 ? 184.153 168.167 166.764 1.00  27.07 0 A 1
ATOM   3145 C C   . CYS . . 779 ? 185.182 167.378 165.962 1.00  27.07 0 A 1
ATOM   3146 O O   . CYS . . 779 ? 186.113 167.959 165.398 1.00  27.07 0 A 1
ATOM   3147 C CB  . CYS . . 779 ? 184.462 168.097 168.257 1.00  27.07 0 A 1
ATOM   3148 S SG  . CYS . . 779 ? 186.158 168.516 168.656 1.00  27.07 0 A 1
ATOM   3149 N N   . SER . . 780 ? 185.003 166.060 165.855 1.00  27.95 0 A 1
ATOM   3150 C CA  . SER . . 780 ? 186.001 165.234 165.185 1.00  27.95 0 A 1
ATOM   3151 C C   . SER . . 780 ? 185.981 165.435 163.678 1.00  27.95 0 A 1
ATOM   3152 O O   . SER . . 780 ? 187.031 165.388 163.033 1.00  27.95 0 A 1
ATOM   3153 C CB  . SER . . 780 ? 185.781 163.765 165.532 1.00  27.95 0 A 1
ATOM   3154 O OG  . SER . . 780 ? 185.771 163.587 166.931 1.00  27.95 0 A 1
ATOM   3155 N N   . ILE . . 781 ? 184.805 165.653 163.094 1.00  28.87 0 A 1
ATOM   3156 C CA  . ILE . . 781 ? 184.753 165.908 161.660 1.00  28.87 0 A 1
ATOM   3157 C C   . ILE . . 781 ? 185.354 167.268 161.341 1.00  28.87 0 A 1
ATOM   3158 O O   . ILE . . 781 ? 186.109 167.412 160.373 1.00  28.87 0 A 1
ATOM   3159 C CB  . ILE . . 781 ? 183.314 165.784 161.135 1.00  28.87 0 A 1
ATOM   3160 C CG1 . ILE . . 781 ? 182.875 164.325 161.161 1.00  28.87 0 A 1
ATOM   3161 C CG2 . ILE . . 781 ? 183.218 166.314 159.727 1.00  28.87 0 A 1
ATOM   3162 C CD1 . ILE . . 781 ? 181.410 164.142 160.968 1.00  28.87 0 A 1
ATOM   3163 N N   . LEU . . 782 ? 185.052 168.283 162.154 1.00  26.52 0 A 1
ATOM   3164 C CA  . LEU . . 782 ? 185.660 169.587 161.919 1.00  26.52 0 A 1
ATOM   3165 C C   . LEU . . 782 ? 187.160 169.577 162.196 1.00  26.52 0 A 1
ATOM   3166 O O   . LEU . . 782 ? 187.887 170.414 161.659 1.00  26.52 0 A 1
ATOM   3167 C CB  . LEU . . 782 ? 184.978 170.658 162.769 1.00  26.52 0 A 1
ATOM   3168 C CG  . LEU . . 782 ? 183.474 170.838 162.609 1.00  26.52 0 A 1
ATOM   3169 C CD1 . LEU . . 782 ? 182.932 171.704 163.725 1.00  26.52 0 A 1
ATOM   3170 C CD2 . LEU . . 782 ? 183.154 171.434 161.269 1.00  26.52 0 A 1
ATOM   3171 N N   . SER . . 783 ? 187.642 168.666 163.040 1.00  30.98 0 A 1
ATOM   3172 C CA  . SER . . 783 ? 189.072 168.629 163.326 1.00  30.98 0 A 1
ATOM   3173 C C   . SER . . 783 ? 189.844 167.838 162.275 1.00  30.98 0 A 1
ATOM   3174 O O   . SER . . 783 ? 190.938 168.243 161.871 1.00  30.98 0 A 1
ATOM   3175 C CB  . SER . . 783 ? 189.314 168.048 164.718 1.00  30.98 0 A 1
ATOM   3176 O OG  . SER . . 783 ? 190.671 167.688 164.884 1.00  30.98 0 A 1
ATOM   3177 N N   . ARG . . 784 ? 189.304 166.700 161.832 1.00  33.74 0 A 1
ATOM   3178 C CA  . ARG . . 784 ? 189.985 165.888 160.827 1.00  33.74 0 A 1
ATOM   3179 C C   . ARG . . 784 ? 190.129 166.650 159.520 1.00  33.74 0 A 1
ATOM   3180 O O   . ARG . . 784 ? 191.242 166.930 159.064 1.00  33.74 0 A 1
ATOM   3181 C CB  . ARG . . 784 ? 189.228 164.581 160.598 1.00  33.74 0 A 1
ATOM   3182 C CG  . ARG . . 784 ? 189.452 163.548 161.676 1.00  33.74 0 A 1
ATOM   3183 C CD  . ARG . . 784 ? 190.905 163.455 162.067 1.00  33.74 0 A 1
ATOM   3184 N NE  . ARG . . 784 ? 191.773 163.127 160.942 1.00  33.74 0 A 1
ATOM   3185 C CZ  . ARG . . 784 ? 191.937 161.904 160.452 1.00  33.74 0 A 1
ATOM   3186 N NH1 . ARG . . 784 ? 191.285 160.879 160.986 1.00  33.74 1 A 1
ATOM   3187 N NH2 . ARG . . 784 ? 192.757 161.704 159.430 1.00  33.74 0 A 1
ATOM   3188 N N   . SER . . 785 ? 189.008 167.037 158.910 1.00  32.54 0 A 1
ATOM   3189 C CA  . SER . . 785 ? 189.141 167.948 157.744 1.00  32.54 0 A 1
ATOM   3190 C C   . SER . . 785 ? 189.547 169.277 158.374 1.00  32.54 0 A 1
ATOM   3191 O O   . SER . . 785 ? 189.137 169.497 159.505 1.00  32.54 0 A 1
ATOM   3192 C CB  . SER . . 785 ? 187.839 168.102 157.023 1.00  32.54 0 A 1
ATOM   3193 O OG  . SER . . 785 ? 186.954 168.945 157.746 1.00  32.54 0 A 1
ATOM   3194 N N   . ARG . . 786 ? 190.331 170.128 157.717 1.00  33.30 0 A 1
ATOM   3195 C CA  . ARG . . 786 ? 190.609 171.438 158.373 1.00  33.30 0 A 1
ATOM   3196 C C   . ARG . . 786 ? 189.385 172.333 158.153 1.00  33.30 0 A 1
ATOM   3197 O O   . ARG . . 786 ? 189.533 173.336 157.446 1.00  33.30 0 A 1
ATOM   3198 C CB  . ARG . . 786 ? 191.920 172.050 157.870 1.00  33.30 0 A 1
ATOM   3199 C CG  . ARG . . 786 ? 193.159 171.224 158.184 1.00  33.30 0 A 1
ATOM   3200 C CD  . ARG . . 786 ? 193.434 171.149 159.674 1.00  33.30 0 A 1
ATOM   3201 N NE  . ARG . . 786 ? 194.632 170.379 159.978 1.00  33.30 0 A 1
ATOM   3202 C CZ  . ARG . . 786 ? 194.975 169.965 161.193 1.00  33.30 0 A 1
ATOM   3203 N NH1 . ARG . . 786 ? 196.088 169.270 161.365 1.00  33.30 1 A 1
ATOM   3204 N NH2 . ARG . . 786 ? 194.208 170.245 162.230 1.00  33.30 0 A 1
ATOM   3205 N N   . PHE . . 787 ? 188.235 171.995 158.752 1.00  29.08 0 A 1
ATOM   3206 C CA  . PHE . . 787 ? 186.965 172.733 158.507 1.00  29.08 0 A 1
ATOM   3207 C C   . PHE . . 787 ? 186.627 172.674 157.011 1.00  29.08 0 A 1
ATOM   3208 O O   . PHE . . 787 ? 185.708 173.401 156.593 1.00  29.08 0 A 1
ATOM   3209 C CB  . PHE . . 787 ? 187.000 174.165 159.052 1.00  29.08 0 A 1
ATOM   3210 C CG  . PHE . . 787 ? 187.440 174.298 160.487 1.00  29.08 0 A 1
ATOM   3211 C CD1 . PHE . . 787 ? 186.675 173.776 161.516 1.00  29.08 0 A 1
ATOM   3212 C CD2 . PHE . . 787 ? 188.617 174.954 160.809 1.00  29.08 0 A 1
ATOM   3213 C CE1 . PHE . . 787 ? 187.078 173.901 162.835 1.00  29.08 0 A 1
ATOM   3214 C CE2 . PHE . . 787 ? 189.020 175.079 162.129 1.00  29.08 0 A 1
ATOM   3215 C CZ  . PHE . . 787 ? 188.250 174.552 163.139 1.00  29.08 0 A 1
ATOM   3216 N N   . HIS . . 788 ? 187.330 171.834 156.237 1.00  33.33 0 A 1
ATOM   3217 C CA  . HIS . . 788 ? 187.007 171.700 154.822 1.00  33.33 0 A 1
ATOM   3218 C C   . HIS . . 788 ? 185.906 170.662 154.690 1.00  33.33 0 A 1
ATOM   3219 O O   . HIS . . 788 ? 185.994 169.747 153.867 1.00  33.33 0 A 1
ATOM   3220 C CB  . HIS . . 788 ? 188.235 171.307 154.000 1.00  33.33 0 A 1
ATOM   3221 C CG  . HIS . . 788 ? 189.359 172.289 154.090 1.00  33.33 0 A 1
ATOM   3222 C CD2 . HIS . . 788 ? 189.571 173.462 153.449 1.00  33.33 0 A 1
ATOM   3223 N ND1 . HIS . . 788 ? 190.442 172.105 154.919 1.00  33.33 0 A 1
ATOM   3224 C CE1 . HIS . . 788 ? 191.272 173.124 154.787 1.00  33.33 0 A 1
ATOM   3225 N NE2 . HIS . . 788 ? 190.766 173.961 153.901 1.00  33.33 0 A 1
ATOM   3226 N N   . VAL . . 789 ? 184.876 170.800 155.527 1.00  36.20 0 A 1
ATOM   3227 C CA  . VAL . . 789 ? 183.884 169.749 155.726 1.00  36.20 0 A 1
ATOM   3228 C C   . VAL . . 789 ? 183.195 169.374 154.426 1.00  36.20 0 A 1
ATOM   3229 O O   . VAL . . 789 ? 182.767 168.231 154.257 1.00  36.20 0 A 1
ATOM   3230 C CB  . VAL . . 789 ? 182.870 170.194 156.793 1.00  36.20 0 A 1
ATOM   3231 C CG1 . VAL . . 789 ? 181.759 169.178 156.935 1.00  36.20 0 A 1
ATOM   3232 C CG2 . VAL . . 789 ? 183.571 170.395 158.107 1.00  36.20 0 A 1
ATOM   3233 N N   . GLY . . 790 ? 183.069 170.314 153.491 1.00  39.93 0 A 1
ATOM   3234 C CA  . GLY . . 790 ? 182.482 169.974 152.206 1.00  39.93 0 A 1
ATOM   3235 C C   . GLY . . 790 ? 183.236 168.861 151.505 1.00  39.93 0 A 1
ATOM   3236 O O   . GLY . . 790 ? 182.649 167.861 151.086 1.00  39.93 0 A 1
ATOM   3237 N N   . ASP . . 791 ? 184.560 168.993 151.422 1.00  41.61 0 A 1
ATOM   3238 C CA  . ASP . . 791 ? 185.355 168.014 150.692 1.00  41.61 0 A 1
ATOM   3239 C C   . ASP . . 791 ? 185.459 166.700 151.454 1.00  41.61 0 A 1
ATOM   3240 O O   . ASP . . 791 ? 185.369 165.622 150.856 1.00  41.61 0 A 1
ATOM   3241 C CB  . ASP . . 791 ? 186.741 168.585 150.402 1.00  41.61 0 A 1
ATOM   3242 C CG  . ASP . . 791 ? 186.707 169.681 149.359 1.00  41.61 0 A 1
ATOM   3243 O OD1 . ASP . . 791 ? 185.680 169.809 148.659 1.00  41.61 0 A 1
ATOM   3244 O OD2 . ASP . . 791 ? 187.704 170.422 149.242 1.00  41.61 -1 A 1
ATOM   3245 N N   . TRP . . 792 ? 185.657 166.768 152.770 1.00  37.84 0 A 1
ATOM   3246 C CA  . TRP . . 792 ? 185.710 165.558 153.584 1.00  37.84 0 A 1
ATOM   3247 C C   . TRP . . 792 ? 184.404 164.779 153.496 1.00  37.84 0 A 1
ATOM   3248 O O   . TRP . . 792 ? 184.404 163.561 153.276 1.00  37.84 0 A 1
ATOM   3249 C CB  . TRP . . 792 ? 186.010 165.930 155.030 1.00  37.84 0 A 1
ATOM   3250 C CG  . TRP . . 792 ? 186.512 164.815 155.873 1.00  37.84 0 A 1
ATOM   3251 C CD1 . TRP . . 792 ? 187.810 164.437 156.044 1.00  37.84 0 A 1
ATOM   3252 C CD2 . TRP . . 792 ? 185.728 163.933 156.680 1.00  37.84 0 A 1
ATOM   3253 C CE2 . TRP . . 792 ? 186.617 163.042 157.306 1.00  37.84 0 A 1
ATOM   3254 C CE3 . TRP . . 792 ? 184.360 163.807 156.930 1.00  37.84 0 A 1
ATOM   3255 N NE1 . TRP . . 792 ? 187.883 163.372 156.902 1.00  37.84 0 A 1
ATOM   3256 C CZ2 . TRP . . 792 ? 186.183 162.041 158.164 1.00  37.84 0 A 1
ATOM   3257 C CZ3 . TRP . . 792 ? 183.934 162.812 157.781 1.00  37.84 0 A 1
ATOM   3258 C CH2 . TRP . . 792 ? 184.841 161.943 158.389 1.00  37.84 0 A 1
ATOM   3259 N N   . MET . . 793 ? 183.278 165.469 153.681 1.00  41.13 0 A 1
ATOM   3260 C CA  . MET . . 793 ? 181.983 164.809 153.614 1.00  41.13 0 A 1
ATOM   3261 C C   . MET . . 793 ? 181.712 164.272 152.218 1.00  41.13 0 A 1
ATOM   3262 O O   . MET . . 793 ? 181.108 163.208 152.072 1.00  41.13 0 A 1
ATOM   3263 C CB  . MET . . 793 ? 180.878 165.770 154.050 1.00  41.13 0 A 1
ATOM   3264 C CG  . MET . . 793 ? 180.908 166.126 155.531 1.00  41.13 0 A 1
ATOM   3265 S SD  . MET . . 793 ? 180.925 164.694 156.614 1.00  41.13 0 A 1
ATOM   3266 C CE  . MET . . 793 ? 179.367 163.947 156.180 1.00  41.13 0 A 1
ATOM   3267 N N   . GLY . . 794 ? 182.167 164.975 151.178 1.00  42.52 0 A 1
ATOM   3268 C CA  . GLY . . 794 ? 182.001 164.454 149.831 1.00  42.52 0 A 1
ATOM   3269 C C   . GLY . . 794 ? 182.787 163.178 149.605 1.00  42.52 0 A 1
ATOM   3270 O O   . GLY . . 794 ? 182.270 162.209 149.041 1.00  42.52 0 A 1
ATOM   3271 N N   . THR . . 795 ? 184.043 163.158 150.053 1.00  42.65 0 A 1
ATOM   3272 C CA  . THR . . 795 ? 184.857 161.953 149.947 1.00  42.65 0 A 1
ATOM   3273 C C   . THR . . 795 ? 184.209 160.791 150.689 1.00  42.65 0 A 1
ATOM   3274 O O   . THR . . 795 ? 184.107 159.678 150.159 1.00  42.65 0 A 1
ATOM   3275 C CB  . THR . . 795 ? 186.262 162.221 150.490 1.00  42.65 0 A 1
ATOM   3276 C CG2 . THR . . 795 ? 187.039 160.927 150.627 1.00  42.65 0 A 1
ATOM   3277 O OG1 . THR . . 795 ? 186.967 163.097 149.603 1.00  42.65 0 A 1
ATOM   3278 N N   . ILE . . 796 ? 183.749 161.037 151.918 1.00  42.48 0 A 1
ATOM   3279 C CA  . ILE . . 796 ? 183.202 159.953 152.728 1.00  42.48 0 A 1
ATOM   3280 C C   . ILE . . 796 ? 181.838 159.510 152.210 1.00  42.48 0 A 1
ATOM   3281 O O   . ILE . . 796 ? 181.448 158.352 152.388 1.00  42.48 0 A 1
ATOM   3282 C CB  . ILE . . 796 ? 183.153 160.368 154.211 1.00  42.48 0 A 1
ATOM   3283 C CG1 . ILE . . 796 ? 183.361 159.148 155.103 1.00  42.48 0 A 1
ATOM   3284 C CG2 . ILE . . 796 ? 181.845 161.060 154.556 1.00  42.48 0 A 1
ATOM   3285 C CD1 . ILE . . 796 ? 184.770 158.640 155.085 1.00  42.48 0 A 1
ATOM   3286 N N   . ARG . . 797 ? 181.095 160.403 151.556 1.00  46.58 0 A 1
ATOM   3287 C CA  . ARG . . 797 ? 179.820 160.025 150.966 1.00  46.58 0 A 1
ATOM   3288 C C   . ARG . . 797 ? 180.013 159.270 149.662 1.00  46.58 0 A 1
ATOM   3289 O O   . ARG . . 797 ? 179.147 158.480 149.270 1.00  46.58 0 A 1
ATOM   3290 C CB  . ARG . . 797 ? 178.964 161.271 150.741 1.00  46.58 0 A 1
ATOM   3291 C CG  . ARG . . 797 ? 177.567 160.993 150.218 1.00  46.58 0 A 1
ATOM   3292 C CD  . ARG . . 797 ? 177.035 162.164 149.417 1.00  46.58 0 A 1
ATOM   3293 N NE  . ARG . . 797 ? 175.728 161.871 148.842 1.00  46.58 0 A 1
ATOM   3294 C CZ  . ARG . . 797 ? 174.584 162.388 149.279 1.00  46.58 0 A 1
ATOM   3295 N NH1 . ARG . . 797 ? 173.442 162.059 148.691 1.00  46.58 1 A 1
ATOM   3296 N NH2 . ARG . . 797 ? 174.581 163.239 150.298 1.00  46.58 0 A 1
ATOM   3297 N N   . THR . . 798 ? 181.131 159.501 148.976 1.00  46.63 0 A 1
ATOM   3298 C CA  . THR . . 798 ? 181.478 158.646 147.848 1.00  46.63 0 A 1
ATOM   3299 C C   . THR . . 798 ? 181.902 157.261 148.322 1.00  46.63 0 A 1
ATOM   3300 O O   . THR . . 798 ? 181.436 156.247 147.791 1.00  46.63 0 A 1
ATOM   3301 C CB  . THR . . 798 ? 182.584 159.293 147.018 1.00  46.63 0 A 1
ATOM   3302 C CG2 . THR . . 798 ? 182.980 158.395 145.860 1.00  46.63 0 A 1
ATOM   3303 O OG1 . THR . . 798 ? 182.122 160.550 146.506 1.00  46.63 0 A 1
ATOM   3304 N N   . LEU . . 799 ? 182.772 157.200 149.332 1.00  45.45 0 A 1
ATOM   3305 C CA  . LEU . . 799 ? 183.302 155.917 149.784 1.00  45.45 0 A 1
ATOM   3306 C C   . LEU . . 799 ? 182.206 155.026 150.360 1.00  45.45 0 A 1
ATOM   3307 O O   . LEU . . 799 ? 181.969 153.917 149.870 1.00  45.45 0 A 1
ATOM   3308 C CB  . LEU . . 799 ? 184.407 156.145 150.815 1.00  45.45 0 A 1
ATOM   3309 C CG  . LEU . . 799 ? 185.780 156.435 150.211 1.00  45.45 0 A 1
ATOM   3310 C CD1 . LEU . . 799 ? 186.725 157.002 151.254 1.00  45.45 0 A 1
ATOM   3311 C CD2 . LEU . . 799 ? 186.358 155.185 149.572 1.00  45.45 0 A 1
ATOM   3312 N N   . THR . . 800 ? 181.529 155.493 151.408 1.00  43.92 0 A 1
ATOM   3313 C CA  . THR . . 800 ? 180.548 154.659 152.095 1.00  43.92 0 A 1
ATOM   3314 C C   . THR . . 800 ? 179.201 154.670 151.380 1.00  43.92 0 A 1
ATOM   3315 O O   . THR . . 800 ? 178.655 153.616 151.048 1.00  43.92 0 A 1
ATOM   3316 C CB  . THR . . 800 ? 180.389 155.123 153.543 1.00  43.92 0 A 1
ATOM   3317 C CG2 . THR . . 800 ? 181.747 155.275 154.203 1.00  43.92 0 A 1
ATOM   3318 O OG1 . THR . . 800 ? 179.705 156.379 153.571 1.00  43.92 0 A 1
ATOM   3319 N N   . GLY . . 801 ? 178.644 155.853 151.149 1.00  44.18 0 A 1
ATOM   3320 C CA  . GLY . . 801 ? 177.400 155.991 150.416 1.00  44.18 0 A 1
ATOM   3321 C C   . GLY . . 801 ? 176.262 156.633 151.176 1.00  44.18 0 A 1
ATOM   3322 O O   . GLY . . 801 ? 175.255 156.989 150.547 1.00  44.18 0 A 1
ATOM   3323 N N   . ASN . . 802 ? 176.351 156.809 152.493 1.00  43.10 0 A 1
ATOM   3324 C CA  . ASN . . 802 ? 175.233 157.376 153.234 1.00  43.10 0 A 1
ATOM   3325 C C   . ASN . . 802 ? 175.202 158.889 153.090 1.00  43.10 0 A 1
ATOM   3326 O O   . ASN . . 802 ? 176.244 159.547 153.035 1.00  43.10 0 A 1
ATOM   3327 C CB  . ASN . . 802 ? 175.299 157.003 154.715 1.00  43.10 0 A 1
ATOM   3328 C CG  . ASN . . 802 ? 176.633 157.298 155.329 1.00  43.10 0 A 1
ATOM   3329 N ND2 . ASN . . 802 ? 176.676 157.335 156.654 1.00  43.10 0 A 1
ATOM   3330 O OD1 . ASN . . 802 ? 177.621 157.484 154.626 1.00  43.10 0 A 1
ATOM   3331 N N   . THR . . 803 ? 173.992 159.432 153.025 1.00  46.67 0 A 1
ATOM   3332 C CA  . THR . . 803 ? 173.775 160.872 152.923 1.00  46.67 0 A 1
ATOM   3333 C C   . THR . . 803 ? 173.561 161.510 154.292 1.00  46.67 0 A 1
ATOM   3334 O O   . THR . . 803 ? 172.582 162.210 154.535 1.00  46.67 0 A 1
ATOM   3335 C CB  . THR . . 803 ? 172.598 161.149 151.995 1.00  46.67 0 A 1
ATOM   3336 C CG2 . THR . . 803 ? 171.399 160.280 152.365 1.00  46.67 0 A 1
ATOM   3337 O OG1 . THR . . 803 ? 172.237 162.534 152.071 1.00  46.67 0 A 1
ATOM   3338 N N   . PHE . . 804 ? 174.495 161.275 155.203 1.00  41.29 0 A 1
ATOM   3339 C CA  . PHE . . 804 ? 174.440 161.873 156.526 1.00  41.29 0 A 1
ATOM   3340 C C   . PHE . . 804 ? 175.146 163.220 156.495 1.00  41.29 0 A 1
ATOM   3341 O O   . PHE . . 804 ? 176.281 163.319 156.024 1.00  41.29 0 A 1
ATOM   3342 C CB  . PHE . . 804 ? 175.086 160.957 157.564 1.00  41.29 0 A 1
ATOM   3343 C CG  . PHE . . 804 ? 175.086 161.525 158.947 1.00  41.29 0 A 1
ATOM   3344 C CD1 . PHE . . 804 ? 173.982 161.385 159.765 1.00  41.29 0 A 1
ATOM   3345 C CD2 . PHE . . 804 ? 176.188 162.207 159.430 1.00  41.29 0 A 1
ATOM   3346 C CE1 . PHE . . 804 ? 173.980 161.914 161.031 1.00  41.29 0 A 1
ATOM   3347 C CE2 . PHE . . 804 ? 176.189 162.735 160.698 1.00  41.29 0 A 1
ATOM   3348 C CZ  . PHE . . 804 ? 175.086 162.588 161.499 1.00  41.29 0 A 1
ATOM   3349 N N   . SER . . 805 ? 174.473 164.252 156.990 1.00  44.26 0 A 1
ATOM   3350 C CA  . SER . . 805 ? 175.026 165.596 157.036 1.00  44.26 0 A 1
ATOM   3351 C C   . SER . . 805 ? 175.363 165.970 158.473 1.00  44.26 0 A 1
ATOM   3352 O O   . SER . . 805 ? 174.599 165.679 159.396 1.00  44.26 0 A 1
ATOM   3353 C CB  . SER . . 805 ? 174.051 166.617 156.451 1.00  44.26 0 A 1
ATOM   3354 O OG  . SER . . 805 ? 174.580 167.927 156.543 1.00  44.26 0 A 1
ATOM   3355 N N   . LEU . . 806 ? 176.513 166.621 158.653 1.00  42.15 0 A 1
ATOM   3356 C CA  . LEU . . 806 ? 176.903 167.096 159.974 1.00  42.15 0 A 1
ATOM   3357 C C   . LEU . . 806 ? 175.903 168.090 160.550 1.00  42.15 0 A 1
ATOM   3358 O O   . LEU . . 806 ? 175.898 168.320 161.762 1.00  42.15 0 A 1
ATOM   3359 C CB  . LEU . . 806 ? 178.292 167.728 159.908 1.00  42.15 0 A 1
ATOM   3360 C CG  . LEU . . 806 ? 178.972 167.921 161.258 1.00  42.15 0 A 1
ATOM   3361 C CD1 . LEU . . 806 ? 179.005 166.596 161.990 1.00  42.15 0 A 1
ATOM   3362 C CD2 . LEU . . 806 ? 180.363 168.489 161.089 1.00  42.15 0 A 1
ATOM   3363 N N   . ALA . . 807 ? 175.048 168.669 159.714 1.00  45.54 0 A 1
ATOM   3364 C CA  . ALA . . 807 ? 174.031 169.613 160.148 1.00  45.54 0 A 1
ATOM   3365 C C   . ALA . . 807 ? 172.789 168.926 160.693 1.00  45.54 0 A 1
ATOM   3366 O O   . ALA . . 807 ? 171.714 169.537 160.714 1.00  45.54 0 A 1
ATOM   3367 C CB  . ALA . . 807 ? 173.648 170.540 158.994 1.00  45.54 0 A 1
ATOM   3368 N N   . ASP . . 808 ? 172.906 167.664 161.105 1.00  46.15 0 A 1
ATOM   3369 C CA  . ASP . . 808 ? 171.778 166.913 161.629 1.00  46.15 0 A 1
ATOM   3370 C C   . ASP . . 808 ? 171.961 166.450 163.065 1.00  46.15 0 A 1
ATOM   3371 O O   . ASP . . 808 ? 171.001 165.938 163.650 1.00  46.15 0 A 1
ATOM   3372 C CB  . ASP . . 808 ? 171.491 165.688 160.749 1.00  46.15 0 A 1
ATOM   3373 C CG  . ASP . . 808 ? 171.444 166.030 159.279 1.00  46.15 0 A 1
ATOM   3374 O OD1 . ASP . . 808 ? 170.989 167.143 158.945 1.00  46.15 0 A 1
ATOM   3375 O OD2 . ASP . . 808 ? 171.855 165.184 158.455 1.00  46.15 -1 A 1
ATOM   3376 N N   . CYS . . 809 ? 173.152 166.593 163.645 1.00  42.42 0 A 1
ATOM   3377 C CA  . CYS . . 809 ? 173.303 166.424 165.084 1.00  42.42 0 A 1
ATOM   3378 C C   . CYS . . 809 ? 173.117 167.708 165.871 1.00  42.42 0 A 1
ATOM   3379 O O   . CYS . . 809 ? 172.845 167.639 167.073 1.00  42.42 0 A 1
ATOM   3380 C CB  . CYS . . 809 ? 174.662 165.811 165.442 1.00  42.42 0 A 1
ATOM   3381 S SG  . CYS . . 809 ? 174.715 164.020 165.313 1.00  42.42 0 A 1
ATOM   3382 N N   . ILE . . 810 ? 173.252 168.872 165.241 1.00  37.97 0 A 1
ATOM   3383 C CA  . ILE . . 810 ? 172.936 170.118 165.936 1.00  37.97 0 A 1
ATOM   3384 C C   . ILE . . 810 ? 171.458 170.189 166.308 1.00  37.97 0 A 1
ATOM   3385 O O   . ILE . . 810 ? 171.151 170.546 167.456 1.00  37.97 0 A 1
ATOM   3386 C CB  . ILE . . 810 ? 173.417 171.327 165.115 1.00  37.97 0 A 1
ATOM   3387 C CG1 . ILE . . 810 ? 174.940 171.451 165.187 1.00  37.97 0 A 1
ATOM   3388 C CG2 . ILE . . 810 ? 172.749 172.607 165.601 1.00  37.97 0 A 1
ATOM   3389 C CD1 . ILE . . 810 ? 175.665 170.726 164.082 1.00  37.97 0 A 1
ATOM   3390 N N   . PRO . . 811 ? 170.506 169.862 165.425 1.00  38.77 0 A 1
ATOM   3391 C CA  . PRO . . 811 ? 169.111 169.760 165.887 1.00  38.77 0 A 1
ATOM   3392 C C   . PRO . . 811 ? 168.920 168.765 167.015 1.00  38.77 0 A 1
ATOM   3393 O O   . PRO . . 811 ? 168.110 169.012 167.919 1.00  38.77 0 A 1
ATOM   3394 C CB  . PRO . . 811 ? 168.359 169.327 164.624 1.00  38.77 0 A 1
ATOM   3395 C CG  . PRO . . 811 ? 169.169 169.853 163.521 1.00  38.77 0 A 1
ATOM   3396 C CD  . PRO . . 811 ? 170.591 169.732 163.960 1.00  38.77 0 A 1
ATOM   3397 N N   . LEU . . 812 ? 169.651 167.649 166.997 1.00  36.93 0 A 1
ATOM   3398 C CA  . LEU . . 812 ? 169.550 166.684 168.085 1.00  36.93 0 A 1
ATOM   3399 C C   . LEU . . 812 ? 170.102 167.249 169.385 1.00  36.93 0 A 1
ATOM   3400 O O   . LEU . . 812 ? 169.527 167.022 170.452 1.00  36.93 0 A 1
ATOM   3401 C CB  . LEU . . 812 ? 170.274 165.391 167.720 1.00  36.93 0 A 1
ATOM   3402 C CG  . LEU . . 812 ? 169.894 164.763 166.381 1.00  36.93 0 A 1
ATOM   3403 C CD1 . LEU . . 812 ? 170.760 163.550 166.113 1.00  36.93 0 A 1
ATOM   3404 C CD2 . LEU . . 812 ? 168.423 164.400 166.354 1.00  36.93 0 A 1
ATOM   3405 N N   . LEU . . 813 ? 171.216 167.982 169.322 1.00  34.49 0 A 1
ATOM   3406 C CA  . LEU . . 813 ? 171.736 168.639 170.518 1.00  34.49 0 A 1
ATOM   3407 C C   . LEU . . 813 ? 170.739 169.650 171.059 1.00  34.49 0 A 1
ATOM   3408 O O   . LEU . . 813 ? 170.516 169.732 172.273 1.00  34.49 0 A 1
ATOM   3409 C CB  . LEU . . 813 ? 173.066 169.324 170.212 1.00  34.49 0 A 1
ATOM   3410 C CG  . LEU . . 813 ? 174.244 168.433 169.849 1.00  34.49 0 A 1
ATOM   3411 C CD1 . LEU . . 813 ? 175.367 169.274 169.284 1.00  34.49 0 A 1
ATOM   3412 C CD2 . LEU . . 813 ? 174.697 167.677 171.065 1.00  34.49 0 A 1
ATOM   3413 N N   . ARG . . 814 ? 170.131 170.433 170.166 1.00  34.51 0 A 1
ATOM   3414 C CA  . ARG . . 814 ? 169.139 171.417 170.581 1.00  34.51 0 A 1
ATOM   3415 C C   . ARG . . 814 ? 167.978 170.746 171.299 1.00  34.51 0 A 1
ATOM   3416 O O   . ARG . . 814 ? 167.584 171.161 172.392 1.00  34.51 0 A 1
ATOM   3417 C CB  . ARG . . 814 ? 168.639 172.202 169.368 1.00  34.51 0 A 1
ATOM   3418 C CG  . ARG . . 814 ? 169.712 172.974 168.631 1.00  34.51 0 A 1
ATOM   3419 C CD  . ARG . . 814 ? 169.095 173.939 167.640 1.00  34.51 0 A 1
ATOM   3420 N NE  . ARG . . 814 ? 168.252 174.906 168.327 1.00  34.51 0 A 1
ATOM   3421 C CZ  . ARG . . 814 ? 167.551 175.853 167.722 1.00  34.51 0 A 1
ATOM   3422 N NH1 . ARG . . 814 ? 167.585 175.965 166.403 1.00  34.51 1 A 1
ATOM   3423 N NH2 . ARG . . 814 ? 166.815 176.686 168.439 1.00  34.51 0 A 1
ATOM   3424 N N   . LYS . . 815 ? 167.425 169.693 170.696 1.00  34.64 0 A 1
ATOM   3425 C CA  . LYS . . 815 ? 166.320 168.980 171.327 1.00  34.64 0 A 1
ATOM   3426 C C   . LYS . . 815 ? 166.739 168.378 172.663 1.00  34.64 0 A 1
ATOM   3427 O O   . LYS . . 815 ? 165.992 168.445 173.643 1.00  34.64 0 A 1
ATOM   3428 C CB  . LYS . . 815 ? 165.797 167.898 170.386 1.00  34.64 0 A 1
ATOM   3429 C CG  . LYS . . 815 ? 164.682 167.055 170.965 1.00  34.64 0 A 1
ATOM   3430 C CD  . LYS . . 815 ? 164.430 165.831 170.103 1.00  34.64 0 A 1
ATOM   3431 C CE  . LYS . . 815 ? 165.734 165.151 169.734 1.00  34.64 0 A 1
ATOM   3432 N NZ  . LYS . . 815 ? 165.626 164.401 168.458 1.00  34.64 1 A 1
ATOM   3433 N N   . THR . . 816 ? 167.936 167.793 172.722 1.00  33.25 0 A 1
ATOM   3434 C CA  . THR . . 816 ? 168.438 167.191 173.948 1.00  33.25 0 A 1
ATOM   3435 C C   . THR . . 816 ? 168.653 168.207 175.060 1.00  33.25 0 A 1
ATOM   3436 O O   . THR . . 816 ? 168.591 167.837 176.235 1.00  33.25 0 A 1
ATOM   3437 C CB  . THR . . 816 ? 169.749 166.464 173.662 1.00  33.25 0 A 1
ATOM   3438 C CG2 . THR . . 816 ? 170.298 165.847 174.916 1.00  33.25 0 A 1
ATOM   3439 O OG1 . THR . . 816 ? 169.516 165.427 172.705 1.00  33.25 0 A 1
ATOM   3440 N N   . LEU . . 817 ? 168.928 169.468 174.724 1.00  32.72 0 A 1
ATOM   3441 C CA  . LEU . . 817 ? 169.067 170.483 175.762 1.00  32.72 0 A 1
ATOM   3442 C C   . LEU . . 817 ? 167.733 170.809 176.417 1.00  32.72 0 A 1
ATOM   3443 O O   . LEU . . 817 ? 167.688 171.090 177.618 1.00  32.72 0 A 1
ATOM   3444 C CB  . LEU . . 817 ? 169.688 171.753 175.185 1.00  32.72 0 A 1
ATOM   3445 C CG  . LEU . . 817 ? 171.179 171.697 174.869 1.00  32.72 0 A 1
ATOM   3446 C CD1 . LEU . . 817 ? 171.549 172.817 173.923 1.00  32.72 0 A 1
ATOM   3447 C CD2 . LEU . . 817 ? 172.009 171.759 176.139 1.00  32.72 0 A 1
ATOM   3448 N N   . LYS . . 818 ? 166.646 170.773 175.655 1.00  37.47 0 A 1
ATOM   3449 C CA  . LYS . . 818 ? 165.309 170.996 176.185 1.00  37.47 0 A 1
ATOM   3450 C C   . LYS . . 818 ? 164.696 169.742 176.789 1.00  37.47 0 A 1
ATOM   3451 O O   . LYS . . 818 ? 163.482 169.710 177.008 1.00  37.47 0 A 1
ATOM   3452 C CB  . LYS . . 818 ? 164.398 171.536 175.086 1.00  37.47 0 A 1
ATOM   3453 C CG  . LYS . . 818 ? 164.401 173.038 174.975 1.00  37.47 0 A 1
ATOM   3454 C CD  . LYS . . 818 ? 164.684 173.464 173.554 1.00  37.47 0 A 1
ATOM   3455 C CE  . LYS . . 818 ? 163.700 172.835 172.585 1.00  37.47 0 A 1
ATOM   3456 N NZ  . LYS . . 818 ? 164.187 172.908 171.182 1.00  37.47 1 A 1
ATOM   3457 N N   . ASP . . 819 ? 165.505 168.724 177.067 1.00  39.99 0 A 1
ATOM   3458 C CA  . ASP . . 819 ? 164.999 167.458 177.568 1.00  39.99 0 A 1
ATOM   3459 C C   . ASP . . 819 ? 164.324 167.635 178.924 1.00  39.99 0 A 1
ATOM   3460 O O   . ASP . . 819 ? 164.532 168.622 179.633 1.00  39.99 0 A 1
ATOM   3461 C CB  . ASP . . 819 ? 166.134 166.445 177.684 1.00  39.99 0 A 1
ATOM   3462 C CG  . ASP . . 819 ? 165.653 165.017 177.582 1.00  39.99 0 A 1
ATOM   3463 O OD1 . ASP . . 819 ? 165.223 164.610 176.482 1.00  39.99 0 A 1
ATOM   3464 O OD2 . ASP . . 819 ? 165.709 164.303 178.603 1.00  39.99 -1 A 1
ATOM   3465 N N   . GLU . . 820 ? 163.500 166.646 179.279 1.00  44.91 0 A 1
ATOM   3466 C CA  . GLU . . 820 ? 162.820 166.661 180.570 1.00  44.91 0 A 1
ATOM   3467 C C   . GLU . . 820 ? 163.778 166.331 181.708 1.00  44.91 0 A 1
ATOM   3468 O O   . GLU . . 820 ? 163.642 166.867 182.812 1.00  44.91 0 A 1
ATOM   3469 C CB  . GLU . . 820 ? 161.653 165.673 180.556 1.00  44.91 0 A 1
ATOM   3470 C CG  . GLU . . 820 ? 162.021 164.304 179.998 1.00  44.91 0 A 1
ATOM   3471 C CD  . GLU . . 820 ? 160.847 163.345 179.938 1.00  44.91 0 A 1
ATOM   3472 O OE1 . GLU . . 820 ? 161.041 162.205 179.464 1.00  44.91 0 A 1
ATOM   3473 O OE2 . GLU . . 820 ? 159.735 163.725 180.360 1.00  44.91 -1 A 1
ATOM   3474 N N   . SER . . 821 ? 164.747 165.453 181.459 1.00  40.26 0 A 1
ATOM   3475 C CA  . SER . . 821 ? 165.632 164.946 182.498 1.00  40.26 0 A 1
ATOM   3476 C C   . SER . . 821 ? 166.875 165.814 182.639 1.00  40.26 0 A 1
ATOM   3477 O O   . SER . . 821 ? 167.440 166.279 181.646 1.00  40.26 0 A 1
ATOM   3478 C CB  . SER . . 821 ? 166.044 163.507 182.191 1.00  40.26 0 A 1
ATOM   3479 O OG  . SER . . 821 ? 166.874 162.984 183.212 1.00  40.26 0 A 1
ATOM   3480 N N   . SER . . 822 ? 167.306 166.014 183.884 1.00  37.26 0 A 1
ATOM   3481 C CA  . SER . . 822 ? 168.503 166.802 184.145 1.00  37.26 0 A 1
ATOM   3482 C C   . SER . . 822 ? 169.780 166.033 183.833 1.00  37.26 0 A 1
ATOM   3483 O O   . SER . . 822 ? 170.799 166.648 183.506 1.00  37.26 0 A 1
ATOM   3484 C CB  . SER . . 822 ? 168.515 167.270 185.600 1.00  37.26 0 A 1
ATOM   3485 O OG  . SER . . 822 ? 167.688 168.406 185.773 1.00  37.26 0 A 1
ATOM   3486 N N   . VAL . . 823 ? 169.751 164.704 183.935 1.00  35.41 0 A 1
ATOM   3487 C CA  . VAL . . 823 ? 170.903 163.898 183.533 1.00  35.41 0 A 1
ATOM   3488 C C   . VAL . . 823 ? 171.180 164.084 182.047 1.00  35.41 0 A 1
ATOM   3489 O O   . VAL . . 823 ? 172.306 164.399 181.633 1.00  35.41 0 A 1
ATOM   3490 C CB  . VAL . . 823 ? 170.661 162.419 183.884 1.00  35.41 0 A 1
ATOM   3491 C CG1 . VAL . . 823 ? 171.930 161.606 183.694 1.00  35.41 0 A 1
ATOM   3492 C CG2 . VAL . . 823 ? 170.153 162.297 185.305 1.00  35.41 0 A 1
ATOM   3493 N N   . THR . . 824 ? 170.150 163.887 181.224 1.00  34.58 0 A 1
ATOM   3494 C CA  . THR . . 824 ? 170.279 164.107 179.790 1.00  34.58 0 A 1
ATOM   3495 C C   . THR . . 824 ? 170.640 165.552 179.480 1.00  34.58 0 A 1
ATOM   3496 O O   . THR . . 824 ? 171.377 165.820 178.526 1.00  34.58 0 A 1
ATOM   3497 C CB  . THR . . 824 ? 168.978 163.725 179.091 1.00  34.58 0 A 1
ATOM   3498 C CG2 . THR . . 824 ? 169.150 163.763 177.603 1.00  34.58 0 A 1
ATOM   3499 O OG1 . THR . . 824 ? 168.604 162.399 179.471 1.00  34.58 0 A 1
ATOM   3500 N N   . CYS . . 825 ? 170.147 166.491 180.285 1.00  35.12 0 A 1
ATOM   3501 C CA  . CYS . . 825 ? 170.464 167.895 180.064 1.00  35.12 0 A 1
ATOM   3502 C C   . CYS . . 825 ? 171.942 168.171 180.303 1.00  35.12 0 A 1
ATOM   3503 O O   . CYS . . 825 ? 172.586 168.868 179.509 1.00  35.12 0 A 1
ATOM   3504 C CB  . CYS . . 825 ? 169.593 168.764 180.965 1.00  35.12 0 A 1
ATOM   3505 S SG  . CYS . . 825 ? 170.107 170.467 181.045 1.00  35.12 0 A 1
ATOM   3506 N N   . LYS . . 826 ? 172.499 167.621 181.382 1.00  31.41 0 A 1
ATOM   3507 C CA  . LYS . . 826 ? 173.922 167.793 181.650 1.00  31.41 0 A 1
ATOM   3508 C C   . LYS . . 826 ? 174.772 167.124 180.577 1.00  31.41 0 A 1
ATOM   3509 O O   . LYS . . 826 ? 175.811 167.662 180.173 1.00  31.41 0 A 1
ATOM   3510 C CB  . LYS . . 826 ? 174.264 167.248 183.034 1.00  31.41 0 A 1
ATOM   3511 C CG  . LYS . . 826 ? 175.729 166.898 183.219 1.00  31.41 0 A 1
ATOM   3512 C CD  . LYS . . 826 ? 176.110 166.866 184.681 1.00  31.41 0 A 1
ATOM   3513 C CE  . LYS . . 826 ? 177.183 165.820 184.953 1.00  31.41 0 A 1
ATOM   3514 N NZ  . LYS . . 826 ? 178.395 166.037 184.127 1.00  31.41 1 A 1
ATOM   3515 N N   . LEU . . 827 ? 174.336 165.966 180.080 1.00  29.78 0 A 1
ATOM   3516 C CA  . LEU . . 827 ? 175.108 165.301 179.034 1.00  29.78 0 A 1
ATOM   3517 C C   . LEU . . 827 ? 175.069 166.086 177.726 1.00  29.78 0 A 1
ATOM   3518 O O   . LEU . . 827 ? 176.079 166.178 177.016 1.00  29.78 0 A 1
ATOM   3519 C CB  . LEU . . 827 ? 174.603 163.874 178.842 1.00  29.78 0 A 1
ATOM   3520 C CG  . LEU . . 827 ? 175.020 162.949 179.989 1.00  29.78 0 A 1
ATOM   3521 C CD1 . LEU . . 827 ? 174.351 161.595 179.895 1.00  29.78 0 A 1
ATOM   3522 C CD2 . LEU . . 827 ? 176.519 162.801 180.016 1.00  29.78 0 A 1
ATOM   3523 N N   . ALA . . 828 ? 173.924 166.692 177.407 1.00  28.93 0 A 1
ATOM   3524 C CA  . ALA . . 828 ? 173.848 167.536 176.221 1.00  28.93 0 A 1
ATOM   3525 C C   . ALA . . 828 ? 174.669 168.807 176.385 1.00  28.93 0 A 1
ATOM   3526 O O   . ALA . . 828 ? 175.250 169.301 175.411 1.00  28.93 0 A 1
ATOM   3527 C CB  . ALA . . 828 ? 172.395 167.880 175.910 1.00  28.93 0 A 1
ATOM   3528 N N   . CYS . . 829 ? 174.734 169.351 177.600 1.00  28.84 0 A 1
ATOM   3529 C CA  . CYS . . 829 ? 175.603 170.497 177.831 1.00  28.84 0 A 1
ATOM   3530 C C   . CYS . . 829 ? 177.066 170.121 177.643 1.00  28.84 0 A 1
ATOM   3531 O O   . CYS . . 829 ? 177.848 170.904 177.097 1.00  28.84 0 A 1
ATOM   3532 C CB  . CYS . . 829 ? 175.373 171.070 179.227 1.00  28.84 0 A 1
ATOM   3533 S SG  . CYS . . 829 ? 175.909 172.786 179.386 1.00  28.84 0 A 1
ATOM   3534 N N   . THR . . 830 ? 177.450 168.925 178.090 1.00  28.50 0 A 1
ATOM   3535 C CA  . THR . . 830 ? 178.811 168.447 177.859 1.00  28.50 0 A 1
ATOM   3536 C C   . THR . . 830 ? 179.105 168.312 176.369 1.00  28.50 0 A 1
ATOM   3537 O O   . THR . . 830 ? 180.197 168.662 175.907 1.00  28.50 0 A 1
ATOM   3538 C CB  . THR . . 830 ? 179.018 167.111 178.566 1.00  28.50 0 A 1
ATOM   3539 C CG2 . THR . . 830 ? 180.416 166.586 178.321 1.00  28.50 0 A 1
ATOM   3540 O OG1 . THR . . 830 ? 178.823 167.284 179.973 1.00  28.50 0 A 1
ATOM   3541 N N   . ALA . . 831 ? 178.142 167.803 175.601 1.00  26.89 0 A 1
ATOM   3542 C CA  . ALA . . 831 ? 178.342 167.687 174.159 1.00  26.89 0 A 1
ATOM   3543 C C   . ALA . . 831 ? 178.496 169.056 173.501 1.00  26.89 0 A 1
ATOM   3544 O O   . ALA . . 831 ? 179.359 169.249 172.630 1.00  26.89 0 A 1
ATOM   3545 C CB  . ALA . . 831 ? 177.180 166.921 173.539 1.00  26.89 0 A 1
ATOM   3546 N N   . VAL . . 832 ? 177.656 170.017 173.892 1.00  27.31 0 A 1
ATOM   3547 C CA  . VAL . . 832 ? 177.814 171.381 173.398 1.00  27.31 0 A 1
ATOM   3548 C C   . VAL . . 832 ? 179.196 171.915 173.748 1.00  27.31 0 A 1
ATOM   3549 O O   . VAL . . 832 ? 179.865 172.537 172.920 1.00  27.31 0 A 1
ATOM   3550 C CB  . VAL . . 832 ? 176.702 172.290 173.948 1.00  27.31 0 A 1
ATOM   3551 C CG1 . VAL . . 832 ? 176.996 173.737 173.608 1.00  27.31 0 A 1
ATOM   3552 C CG2 . VAL . . 832 ? 175.361 171.879 173.383 1.00  27.31 0 A 1
ATOM   3553 N N   . ARG . . 833 ? 179.644 171.692 174.982 1.00  27.69 0 A 1
ATOM   3554 C CA  . ARG . . 833 ? 180.979 172.131 175.370 1.00  27.69 0 A 1
ATOM   3555 C C   . ARG . . 833 ? 182.049 171.502 174.493 1.00  27.69 0 A 1
ATOM   3556 O O   . ARG . . 833 ? 183.067 172.135 174.197 1.00  27.69 0 A 1
ATOM   3557 C CB  . ARG . . 833 ? 181.232 171.798 176.835 1.00  27.69 0 A 1
ATOM   3558 C CG  . ARG . . 833 ? 182.647 172.041 177.280 1.00  27.69 0 A 1
ATOM   3559 C CD  . ARG . . 833 ? 182.850 171.665 178.728 1.00  27.69 0 A 1
ATOM   3560 N NE  . ARG . . 833 ? 184.235 171.881 179.117 1.00  27.69 0 A 1
ATOM   3561 C CZ  . ARG . . 833 ? 184.751 171.550 180.296 1.00  27.69 0 A 1
ATOM   3562 N NH1 . ARG . . 833 ? 186.028 171.797 180.542 1.00  27.69 1 A 1
ATOM   3563 N NH2 . ARG . . 833 ? 183.999 170.976 181.226 1.00  27.69 0 A 1
ATOM   3564 N N   . ASN . . 834 ? 181.833 170.262 174.063 1.00  28.74 0 A 1
ATOM   3565 C CA  . ASN . . 834 ? 182.822 169.600 173.224 1.00  28.74 0 A 1
ATOM   3566 C C   . ASN . . 834 ? 182.836 170.153 171.804 1.00  28.74 0 A 1
ATOM   3567 O O   . ASN . . 834 ? 183.889 170.155 171.160 1.00  28.74 0 A 1
ATOM   3568 C CB  . ASN . . 834 ? 182.569 168.093 173.205 1.00  28.74 0 A 1
ATOM   3569 C CG  . ASN . . 834 ? 182.797 167.449 174.562 1.00  28.74 0 A 1
ATOM   3570 N ND2 . ASN . . 834 ? 182.168 166.301 174.785 1.00  28.74 0 A 1
ATOM   3571 O OD1 . ASN . . 834 ? 183.524 167.982 175.401 1.00  28.74 0 A 1
ATOM   3572 N N   . CYS . . 835 ? 181.698 170.619 171.291 1.00  28.03 0 A 1
ATOM   3573 C CA  . CYS . . 835 ? 181.622 170.936 169.866 1.00  28.03 0 A 1
ATOM   3574 C C   . CYS . . 835 ? 181.465 172.417 169.517 1.00  28.03 0 A 1
ATOM   3575 O O   . CYS . . 835 ? 181.629 172.769 168.341 1.00  28.03 0 A 1
ATOM   3576 C CB  . CYS . . 835 ? 180.468 170.156 169.221 1.00  28.03 0 A 1
ATOM   3577 S SG  . CYS . . 835 ? 178.839 170.841 169.517 1.00  28.03 0 A 1
ATOM   3578 N N   . VAL . . 836 ? 181.168 173.293 170.481 1.00  26.73 0 A 1
ATOM   3579 C CA  . VAL . . 836 ? 180.680 174.628 170.137 1.00  26.73 0 A 1
ATOM   3580 C C   . VAL . . 836 ? 181.789 175.497 169.549 1.00  26.73 0 A 1
ATOM   3581 O O   . VAL . . 836 ? 181.574 176.214 168.565 1.00  26.73 0 A 1
ATOM   3582 C CB  . VAL . . 836 ? 180.017 175.290 171.364 1.00  26.73 0 A 1
ATOM   3583 C CG1 . VAL . . 836 ? 181.005 175.479 172.505 1.00  26.73 0 A 1
ATOM   3584 C CG2 . VAL . . 836 ? 179.385 176.612 170.976 1.00  26.73 0 A 1
ATOM   3585 N N   . MET . . 837 ? 182.987 175.451 170.129 1.00  28.42 0 A 1
ATOM   3586 C CA  . MET . . 837 ? 184.050 176.316 169.639 1.00  28.42 0 A 1
ATOM   3587 C C   . MET . . 837 ? 184.589 175.842 168.299 1.00  28.42 0 A 1
ATOM   3588 O O   . MET . . 837 ? 185.072 176.656 167.507 1.00  28.42 0 A 1
ATOM   3589 C CB  . MET . . 837 ? 185.169 176.416 170.669 1.00  28.42 0 A 1
ATOM   3590 C CG  . MET . . 837 ? 185.173 177.745 171.403 1.00  28.42 0 A 1
ATOM   3591 S SD  . MET . . 837 ? 185.328 179.154 170.282 1.00  28.42 0 A 1
ATOM   3592 C CE  . MET . . 837 ? 183.685 179.855 170.383 1.00  28.42 0 A 1
ATOM   3593 N N   . SER . . 838 ? 184.508 174.542 168.019 1.00  26.31 0 A 1
ATOM   3594 C CA  . SER . . 838 ? 184.862 174.065 166.690 1.00  26.31 0 A 1
ATOM   3595 C C   . SER . . 838 ? 183.797 174.437 165.672 1.00  26.31 0 A 1
ATOM   3596 O O   . SER . . 838 ? 184.123 174.728 164.519 1.00  26.31 0 A 1
ATOM   3597 C CB  . SER . . 838 ? 185.083 172.554 166.708 1.00  26.31 0 A 1
ATOM   3598 O OG  . SER . . 838 ? 183.863 171.858 166.866 1.00  26.31 0 A 1
ATOM   3599 N N   . LEU . . 839 ? 182.527 174.441 166.080 1.00  27.34 0 A 1
ATOM   3600 C CA  . LEU . . 839 ? 181.464 174.871 165.177 1.00  27.34 0 A 1
ATOM   3601 C C   . LEU . . 839 ? 181.586 176.348 164.830 1.00  27.34 0 A 1
ATOM   3602 O O   . LEU . . 839 ? 181.422 176.730 163.668 1.00  27.34 0 A 1
ATOM   3603 C CB  . LEU . . 839 ? 180.102 174.590 165.801 1.00  27.34 0 A 1
ATOM   3604 C CG  . LEU . . 839 ? 179.438 173.273 165.425 1.00  27.34 0 A 1
ATOM   3605 C CD1 . LEU . . 839 ? 178.159 173.118 166.207 1.00  27.34 0 A 1
ATOM   3606 C CD2 . LEU . . 839 ? 179.172 173.226 163.941 1.00  27.34 0 A 1
ATOM   3607 N N   . CYS . . 840 ? 181.860 177.194 165.824 1.00  27.50 0 A 1
ATOM   3608 C CA  . CYS . . 840 ? 181.976 178.626 165.566 1.00  27.50 0 A 1
ATOM   3609 C C   . CYS . . 840 ? 183.123 178.939 164.614 1.00  27.50 0 A 1
ATOM   3610 O O   . CYS . . 840 ? 183.020 179.862 163.798 1.00  27.50 0 A 1
ATOM   3611 C CB  . CYS . . 840 ? 182.154 179.381 166.880 1.00  27.50 0 A 1
ATOM   3612 S SG  . CYS . . 840 ? 180.681 179.398 167.922 1.00  27.50 0 A 1
ATOM   3613 N N   . SER . . 841 ? 184.214 178.189 164.698 1.00  27.13 0 A 1
ATOM   3614 C CA  . SER . . 841 ? 185.354 178.358 163.810 1.00  27.13 0 A 1
ATOM   3615 C C   . SER . . 841 ? 185.174 177.662 162.472 1.00  27.13 0 A 1
ATOM   3616 O O   . SER . . 841 ? 186.138 177.558 161.712 1.00  27.13 0 A 1
ATOM   3617 C CB  . SER . . 841 ? 186.621 177.838 164.487 1.00  27.13 0 A 1
ATOM   3618 O OG  . SER . . 841 ? 186.935 178.618 165.622 1.00  27.13 0 A 1
ATOM   3619 N N   . SER . . 842 ? 183.983 177.184 162.167 1.00  27.22 0 A 1
ATOM   3620 C CA  . SER . . 842 ? 183.726 176.409 160.969 1.00  27.22 0 A 1
ATOM   3621 C C   . SER . . 842 ? 182.823 177.191 160.026 1.00  27.22 0 A 1
ATOM   3622 O O   . SER . . 842 ? 182.482 178.349 160.276 1.00  27.22 0 A 1
ATOM   3623 C CB  . SER . . 842 ? 183.113 175.064 161.349 1.00  27.22 0 A 1
ATOM   3624 O OG  . SER . . 842 ? 181.849 175.240 161.961 1.00  27.22 0 A 1
ATOM   3625 N N   . SER . . 843 ? 182.441 176.549 158.926 1.00  31.36 0 A 1
ATOM   3626 C CA  . SER . . 843 ? 181.447 177.100 158.016 1.00  31.36 0 A 1
ATOM   3627 C C   . SER . . 843 ? 180.023 176.875 158.502 1.00  31.36 0 A 1
ATOM   3628 O O   . SER . . 843 ? 179.086 177.392 157.887 1.00  31.36 0 A 1
ATOM   3629 C CB  . SER . . 843 ? 181.620 176.498 156.622 1.00  31.36 0 A 1
ATOM   3630 O OG  . SER . . 843 ? 181.376 175.103 156.631 1.00  31.36 0 A 1
ATOM   3631 N N   . TYR . . 844 ? 179.845 176.114 159.580 1.00  32.85 0 A 1
ATOM   3632 C CA  . TYR . . 844 ? 178.573 175.978 160.277 1.00  32.85 0 A 1
ATOM   3633 C C   . TYR . . 844 ? 178.516 176.857 161.520 1.00  32.85 0 A 1
ATOM   3634 O O   . TYR . . 844 ? 177.936 176.461 162.533 1.00  32.85 0 A 1
ATOM   3635 C CB  . TYR . . 844 ? 178.332 174.520 160.663 1.00  32.85 0 A 1
ATOM   3636 C CG  . TYR . . 844 ? 178.252 173.563 159.503 1.00  32.85 0 A 1
ATOM   3637 C CD1 . TYR . . 844 ? 177.146 173.541 158.674 1.00  32.85 0 A 1
ATOM   3638 C CD2 . TYR . . 844 ? 179.280 172.671 159.246 1.00  32.85 0 A 1
ATOM   3639 C CE1 . TYR . . 844 ? 177.067 172.662 157.612 1.00  32.85 0 A 1
ATOM   3640 C CE2 . TYR . . 844 ? 179.211 171.792 158.190 1.00  32.85 0 A 1
ATOM   3641 C CZ  . TYR . . 844 ? 178.104 171.791 157.376 1.00  32.85 0 A 1
ATOM   3642 O OH  . TYR . . 844 ? 178.032 170.913 156.321 1.00  32.85 0 A 1
ATOM   3643 N N   . SER . . 845 ? 179.133 178.038 161.465 1.00  31.64 0 A 1
ATOM   3644 C CA  . SER . . 845 ? 179.265 178.873 162.654 1.00  31.64 0 A 1
ATOM   3645 C C   . SER . . 845 ? 177.920 179.389 163.146 1.00  31.64 0 A 1
ATOM   3646 O O   . SER . . 845 ? 177.759 179.655 164.345 1.00  31.64 0 A 1
ATOM   3647 C CB  . SER . . 845 ? 180.206 180.036 162.359 1.00  31.64 0 A 1
ATOM   3648 O OG  . SER . . 845 ? 180.018 180.514 161.043 1.00  31.64 0 A 1
ATOM   3649 N N   . GLU . . 846 ? 176.949 179.535 162.244 1.00  32.60 0 A 1
ATOM   3650 C CA  . GLU . . 846 ? 175.613 179.944 162.658 1.00  32.60 0 A 1
ATOM   3651 C C   . GLU . . 846 ? 174.987 178.912 163.589 1.00  32.60 0 A 1
ATOM   3652 O O   . GLU . . 846 ? 174.281 179.269 164.539 1.00  32.60 0 A 1
ATOM   3653 C CB  . GLU . . 846 ? 174.736 180.190 161.428 1.00  32.60 0 A 1
ATOM   3654 C CG  . GLU . . 846 ? 174.405 178.956 160.594 1.00  32.60 0 A 1
ATOM   3655 C CD  . GLU . . 846 ? 175.585 178.436 159.788 1.00  32.60 0 A 1
ATOM   3656 O OE1 . GLU . . 846 ? 176.497 179.228 159.469 1.00  32.60 0 A 1
ATOM   3657 O OE2 . GLU . . 846 ? 175.601 177.228 159.475 1.00  32.60 -1 A 1
ATOM   3658 N N   . LEU . . 847 ? 175.264 177.627 163.356 1.00  30.60 0 A 1
ATOM   3659 C CA  . LEU . . 847 ? 174.765 176.593 164.256 1.00  30.60 0 A 1
ATOM   3660 C C   . LEU . . 847 ? 175.441 176.674 165.620 1.00  30.60 0 A 1
ATOM   3661 O O   . LEU . . 847 ? 174.806 176.421 166.649 1.00  30.60 0 A 1
ATOM   3662 C CB  . LEU . . 847 ? 174.964 175.210 163.638 1.00  30.60 0 A 1
ATOM   3663 C CG  . LEU . . 847 ? 174.500 174.989 162.197 1.00  30.60 0 A 1
ATOM   3664 C CD1 . LEU . . 847 ? 174.676 173.535 161.812 1.00  30.60 0 A 1
ATOM   3665 C CD2 . LEU . . 847 ? 173.057 175.422 162.001 1.00  30.60 0 A 1
ATOM   3666 N N   . GLY . . 848 ? 176.723 177.036 165.653 1.00  28.03 0 A 1
ATOM   3667 C CA  . GLY . . 848 ? 177.392 177.210 166.932 1.00  28.03 0 A 1
ATOM   3668 C C   . GLY . . 848 ? 176.836 178.380 167.719 1.00  28.03 0 A 1
ATOM   3669 O O   . GLY . . 848 ? 176.680 178.304 168.944 1.00  28.03 0 A 1
ATOM   3670 N N   . LEU . . 849 ? 176.525 179.478 167.029 1.00  28.82 0 A 1
ATOM   3671 C CA  . LEU . . 849 ? 175.864 180.591 167.700 1.00  28.82 0 A 1
ATOM   3672 C C   . LEU . . 849 ? 174.492 180.178 168.213 1.00  28.82 0 A 1
ATOM   3673 O O   . LEU . . 849 ? 174.090 180.559 169.320 1.00  28.82 0 A 1
ATOM   3674 C CB  . LEU . . 849 ? 175.750 181.784 166.757 1.00  28.82 0 A 1
ATOM   3675 C CG  . LEU . . 849 ? 176.853 182.836 166.859 1.00  28.82 0 A 1
ATOM   3676 C CD1 . LEU . . 849 ? 176.338 184.178 166.390 1.00  28.82 0 A 1
ATOM   3677 C CD2 . LEU . . 849 ? 177.398 182.936 168.272 1.00  28.82 0 A 1
ATOM   3678 N N   . GLN . . 850 ? 173.762 179.394 167.419 1.00  29.09 0 A 1
ATOM   3679 C CA  . GLN . . 850 ? 172.471 178.887 167.861 1.00  29.09 0 A 1
ATOM   3680 C C   . GLN . . 850 ? 172.608 178.054 169.127 1.00  29.09 0 A 1
ATOM   3681 O O   . GLN . . 850 ? 171.784 178.157 170.040 1.00  29.09 0 A 1
ATOM   3682 C CB  . GLN . . 850 ? 171.832 178.066 166.748 1.00  29.09 0 A 1
ATOM   3683 C CG  . GLN . . 850 ? 170.410 177.667 167.031 1.00  29.09 0 A 1
ATOM   3684 C CD  . GLN . . 850 ? 169.523 178.861 167.299 1.00  29.09 0 A 1
ATOM   3685 N NE2 . GLN . . 850 ? 169.079 179.514 166.234 1.00  29.09 0 A 1
ATOM   3686 O OE1 . GLN . . 850 ? 169.244 179.196 168.449 1.00  29.09 0 A 1
ATOM   3687 N N   . LEU . . 851 ? 173.649 177.226 169.203 1.00  28.47 0 A 1
ATOM   3688 C CA  . LEU . . 851 ? 173.856 176.404 170.390 1.00  28.47 0 A 1
ATOM   3689 C C   . LEU . . 851 ? 174.214 177.253 171.604 1.00  28.47 0 A 1
ATOM   3690 O O   . LEU . . 851 ? 173.799 176.942 172.729 1.00  28.47 0 A 1
ATOM   3691 C CB  . LEU . . 851 ? 174.940 175.365 170.124 1.00  28.47 0 A 1
ATOM   3692 C CG  . LEU . . 851 ? 174.502 174.142 169.323 1.00  28.47 0 A 1
ATOM   3693 C CD1 . LEU . . 851 ? 175.701 173.271 169.013 1.00  28.47 0 A 1
ATOM   3694 C CD2 . LEU . . 851 ? 173.442 173.359 170.076 1.00  28.47 0 A 1
ATOM   3695 N N   . ILE . . 852 ? 174.996 178.317 171.403 1.00  27.33 0 A 1
ATOM   3696 C CA  . ILE . . 852 ? 175.267 179.238 172.506 1.00  27.33 0 A 1
ATOM   3697 C C   . ILE . . 852 ? 173.972 179.863 173.005 1.00  27.33 0 A 1
ATOM   3698 O O   . ILE . . 852 ? 173.748 179.986 174.214 1.00  27.33 0 A 1
ATOM   3699 C CB  . ILE . . 852 ? 176.281 180.315 172.084 1.00  27.33 0 A 1
ATOM   3700 C CG1 . ILE . . 852 ? 177.641 179.688 171.792 1.00  27.33 0 A 1
ATOM   3701 C CG2 . ILE . . 852 ? 176.407 181.375 173.164 1.00  27.33 0 A 1
ATOM   3702 C CD1 . ILE . . 852 ? 178.552 180.582 170.983 1.00  27.33 0 A 1
ATOM   3703 N N   . ILE . . 853 ? 173.099 180.268 172.083 1.00  27.51 0 A 1
ATOM   3704 C CA  . ILE . . 853 ? 171.806 180.818 172.479 1.00  27.51 0 A 1
ATOM   3705 C C   . ILE . . 853 ? 171.000 179.783 173.254 1.00  27.51 0 A 1
ATOM   3706 O O   . ILE . . 853 ? 170.353 180.100 174.258 1.00  27.51 0 A 1
ATOM   3707 C CB  . ILE . . 853 ? 171.039 181.318 171.243 1.00  27.51 0 A 1
ATOM   3708 C CG1 . ILE . . 853 ? 171.777 182.480 170.583 1.00  27.51 0 A 1
ATOM   3709 C CG2 . ILE . . 853 ? 169.630 181.721 171.616 1.00  27.51 0 A 1
ATOM   3710 C CD1 . ILE . . 853 ? 171.531 182.570 169.100 1.00  27.51 0 A 1
ATOM   3711 N N   . ASP . . 854 ? 171.038 178.529 172.805 1.00  29.95 0 A 1
ATOM   3712 C CA  . ASP . . 854 ? 170.234 177.468 173.399 1.00  29.95 0 A 1
ATOM   3713 C C   . ASP . . 854 ? 170.677 177.091 174.805 1.00  29.95 0 A 1
ATOM   3714 O O   . ASP . . 854 ? 169.830 176.796 175.652 1.00  29.95 0 A 1
ATOM   3715 C CB  . ASP . . 854 ? 170.278 176.227 172.515 1.00  29.95 0 A 1
ATOM   3716 C CG  . ASP . . 854 ? 169.220 176.243 171.448 1.00  29.95 0 A 1
ATOM   3717 O OD1 . ASP . . 854 ? 168.236 176.995 171.595 1.00  29.95 0 A 1
ATOM   3718 O OD2 . ASP . . 854 ? 169.371 175.502 170.458 1.00  29.95 -1 A 1
ATOM   3719 N N   . VAL . . 855 ? 171.983 177.062 175.072 1.00  28.10 0 A 1
ATOM   3720 C CA  . VAL . . 855 ? 172.437 176.629 176.390 1.00  28.10 0 A 1
ATOM   3721 C C   . VAL . . 855 ? 172.230 177.679 177.468 1.00  28.10 0 A 1
ATOM   3722 O O   . VAL . . 855 ? 172.432 177.383 178.646 1.00  28.10 0 A 1
ATOM   3723 C CB  . VAL . . 855 ? 173.926 176.229 176.376 1.00  28.10 0 A 1
ATOM   3724 C CG1 . VAL . . 855 ? 174.126 174.981 175.552 1.00  28.10 0 A 1
ATOM   3725 C CG2 . VAL . . 855 ? 174.779 177.365 175.859 1.00  28.10 0 A 1
ATOM   3726 N N   . LEU . . 856 ? 171.827 178.895 177.103 1.00  28.46 0 A 1
ATOM   3727 C CA  . LEU . . 856 ? 171.737 179.962 178.094 1.00  28.46 0 A 1
ATOM   3728 C C   . LEU . . 856 ? 170.621 179.711 179.098 1.00  28.46 0 A 1
ATOM   3729 O O   . LEU . . 856 ? 170.726 180.130 180.255 1.00  28.46 0 A 1
ATOM   3730 C CB  . LEU . . 856 ? 171.533 181.306 177.398 1.00  28.46 0 A 1
ATOM   3731 C CG  . LEU . . 856 ? 172.739 181.863 176.646 1.00  28.46 0 A 1
ATOM   3732 C CD1 . LEU . . 856 ? 172.423 183.220 176.065 1.00  28.46 0 A 1
ATOM   3733 C CD2 . LEU . . 856 ? 173.948 181.932 177.561 1.00  28.46 0 A 1
ATOM   3734 N N   . THR . . 857 ? 169.559 179.021 178.685 1.00  29.94 0 A 1
ATOM   3735 C CA  . THR . . 857 ? 168.433 178.761 179.570 1.00  29.94 0 A 1
ATOM   3736 C C   . THR . . 857 ? 168.745 177.742 180.659 1.00  29.94 0 A 1
ATOM   3737 O O   . THR . . 857 ? 167.917 177.552 181.553 1.00  29.94 0 A 1
ATOM   3738 C CB  . THR . . 857 ? 167.229 178.285 178.759 1.00  29.94 0 A 1
ATOM   3739 C CG2 . THR . . 857 ? 167.566 177.022 177.999 1.00  29.94 0 A 1
ATOM   3740 O OG1 . THR . . 857 ? 166.132 178.024 179.641 1.00  29.94 0 A 1
ATOM   3741 N N   . LEU . . 858 ? 169.908 177.097 180.621 1.00  28.48 0 A 1
ATOM   3742 C CA  . LEU . . 858 ? 170.258 176.094 181.617 1.00  28.48 0 A 1
ATOM   3743 C C   . LEU . . 858 ? 170.720 176.694 182.935 1.00  28.48 0 A 1
ATOM   3744 O O   . LEU . . 858 ? 170.976 175.941 183.877 1.00  28.48 0 A 1
ATOM   3745 C CB  . LEU . . 858 ? 171.345 175.166 181.075 1.00  28.48 0 A 1
ATOM   3746 C CG  . LEU . . 858 ? 170.982 174.344 179.838 1.00  28.48 0 A 1
ATOM   3747 C CD1 . LEU . . 858 ? 172.010 173.260 179.602 1.00  28.48 0 A 1
ATOM   3748 C CD2 . LEU . . 858 ? 169.593 173.754 179.975 1.00  28.48 0 A 1
ATOM   3749 N N   . ARG . . 859 ? 170.835 178.018 183.034 1.00  29.25 0 A 1
ATOM   3750 C CA  . ARG . . 859 ? 171.251 178.626 184.292 1.00  29.25 0 A 1
ATOM   3751 C C   . ARG . . 859 ? 170.154 178.585 185.344 1.00  29.25 0 A 1
ATOM   3752 O O   . ARG . . 859 ? 170.429 178.835 186.521 1.00  29.25 0 A 1
ATOM   3753 C CB  . ARG . . 859 ? 171.688 180.069 184.057 1.00  29.25 0 A 1
ATOM   3754 C CG  . ARG . . 859 ? 170.543 181.009 183.781 1.00  29.25 0 A 1
ATOM   3755 C CD  . ARG . . 859 ? 171.049 182.352 183.335 1.00  29.25 0 A 1
ATOM   3756 N NE  . ARG . . 859 ? 169.971 183.283 183.027 1.00  29.25 0 A 1
ATOM   3757 C CZ  . ARG . . 859 ? 169.331 183.325 181.865 1.00  29.25 0 A 1
ATOM   3758 N NH1 . ARG . . 859 ? 168.366 184.211 181.670 1.00  29.25 1 A 1
ATOM   3759 N NH2 . ARG . . 859 ? 169.656 182.483 180.898 1.00  29.25 0 A 1
ATOM   3760 N N   . ASN . . 860 ? 168.920 178.283 184.948 1.00  30.96 0 A 1
ATOM   3761 C CA  . ASN . . 860 ? 167.800 178.175 185.868 1.00  30.96 0 A 1
ATOM   3762 C C   . ASN . . 860 ? 167.631 176.763 186.415 1.00  30.96 0 A 1
ATOM   3763 O O   . ASN . . 860 ? 166.724 176.522 187.217 1.00  30.96 0 A 1
ATOM   3764 C CB  . ASN . . 860 ? 166.514 178.627 185.180 1.00  30.96 0 A 1
ATOM   3765 C CG  . ASN . . 860 ? 166.651 179.983 184.524 1.00  30.96 0 A 1
ATOM   3766 N ND2 . ASN . . 860 ? 166.916 181.004 185.325 1.00  30.96 0 A 1
ATOM   3767 O OD1 . ASN . . 860 ? 166.511 180.111 183.310 1.00  30.96 0 A 1
ATOM   3768 N N   . SER . . 861 ? 168.465 175.821 185.968 1.00  31.05 0 A 1
ATOM   3769 C CA  . SER . . 861 ? 168.275 174.399 186.364 1.00  31.05 0 A 1
ATOM   3770 C C   . SER . . 861 ? 168.252 174.212 187.883 1.00  31.05 0 A 1
ATOM   3771 O O   . SER . . 861 ? 169.089 174.809 188.568 1.00  31.05 0 A 1
ATOM   3772 C CB  . SER . . 861 ? 169.297 173.516 185.715 1.00  31.05 0 A 1
ATOM   3773 O OG  . SER . . 861 ? 168.964 173.298 184.353 1.00  31.05 0 A 1
ATOM   3774 N N   . SER . . 862 ? 167.309 173.414 188.390 1.00  32.14 0 A 1
ATOM   3775 C CA  . SER . . 862 ? 167.282 173.102 189.843 1.00  32.14 0 A 1
ATOM   3776 C C   . SER . . 862 ? 168.220 171.918 190.070 1.00  32.14 0 A 1
ATOM   3777 O O   . SER . . 862 ? 167.806 170.971 190.767 1.00  32.14 0 A 1
ATOM   3778 C CB  . SER . . 862 ? 165.883 172.778 190.281 1.00  32.14 0 A 1
ATOM   3779 O OG  . SER . . 862 ? 165.239 171.948 189.326 1.00  32.14 0 A 1
ATOM   3780 N N   . TYR . . 863 ? 169.369 171.925 189.382 1.00  31.15 0 A 1
ATOM   3781 C CA  . TYR . . 863 ? 170.379 170.840 189.495 1.00  31.15 0 A 1
ATOM   3782 C C   . TYR . . 863 ? 171.751 171.492 189.323 1.00  31.15 0 A 1
ATOM   3783 O O   . TYR . . 863 ? 172.042 171.978 188.212 1.00  31.15 0 A 1
ATOM   3784 C CB  . TYR . . 863 ? 170.162 169.782 188.411 1.00  31.15 0 A 1
ATOM   3785 C CG  . TYR . . 863 ? 171.095 168.600 188.484 1.00  31.15 0 A 1
ATOM   3786 C CD1 . TYR . . 863 ? 171.440 168.029 189.697 1.00  31.15 0 A 1
ATOM   3787 C CD2 . TYR . . 863 ? 171.632 168.044 187.335 1.00  31.15 0 A 1
ATOM   3788 C CE1 . TYR . . 863 ? 172.295 166.942 189.767 1.00  31.15 0 A 1
ATOM   3789 C CE2 . TYR . . 863 ? 172.484 166.955 187.384 1.00  31.15 0 A 1
ATOM   3790 C CZ  . TYR . . 863 ? 172.817 166.401 188.606 1.00  31.15 0 A 1
ATOM   3791 O OH  . TYR . . 863 ? 173.658 165.328 188.665 1.00  31.15 0 A 1
ATOM   3792 N N   . TRP . . 864 ? 172.556 171.513 190.386 1.00  28.94 0 A 1
ATOM   3793 C CA  . TRP . . 864 ? 173.868 172.213 190.336 1.00  28.94 0 A 1
ATOM   3794 C C   . TRP . . 864 ? 174.808 171.750 189.235 1.00  28.94 0 A 1
ATOM   3795 O O   . TRP . . 864 ? 175.548 172.595 188.712 1.00  28.94 0 A 1
ATOM   3796 C CB  . TRP . . 864 ? 174.539 172.103 191.710 1.00  28.94 0 A 1
ATOM   3797 C CG  . TRP . . 864 ? 175.235 170.798 191.943 1.00  28.94 0 A 1
ATOM   3798 C CD1 . TRP . . 864 ? 174.663 169.608 192.290 1.00  28.94 0 A 1
ATOM   3799 C CD2 . TRP . . 864 ? 176.645 170.540 191.815 1.00  28.94 0 A 1
ATOM   3800 C CE2 . TRP . . 864 ? 176.843 169.176 192.111 1.00  28.94 0 A 1
ATOM   3801 C CE3 . TRP . . 864 ? 177.752 171.326 191.482 1.00  28.94 0 A 1
ATOM   3802 N NE1 . TRP . . 864 ? 175.619 168.634 192.398 1.00  28.94 0 A 1
ATOM   3803 C CZ2 . TRP . . 864 ? 178.107 168.588 192.093 1.00  28.94 0 A 1
ATOM   3804 C CZ3 . TRP . . 864 ? 178.998 170.743 191.454 1.00  28.94 0 A 1
ATOM   3805 C CH2 . TRP . . 864 ? 179.171 169.393 191.757 1.00  28.94 0 A 1
ATOM   3806 N N   . LEU . . 865 ? 174.799 170.466 188.920 1.00  28.81 0 A 1
ATOM   3807 C CA  . LEU . . 865 ? 175.824 169.965 187.970 1.00  28.81 0 A 1
ATOM   3808 C C   . LEU . . 865 ? 175.522 170.499 186.571 1.00  28.81 0 A 1
ATOM   3809 O O   . LEU . . 865 ? 176.480 170.696 185.809 1.00  28.81 0 A 1
ATOM   3810 C CB  . LEU . . 865 ? 175.851 168.436 188.012 1.00  28.81 0 A 1
ATOM   3811 C CG  . LEU . . 865 ? 177.088 167.840 188.678 1.00  28.81 0 A 1
ATOM   3812 C CD1 . LEU . . 865 ? 176.971 166.332 188.816 1.00  28.81 0 A 1
ATOM   3813 C CD2 . LEU . . 865 ? 178.353 168.218 187.924 1.00  28.81 0 A 1
ATOM   3814 N N   . VAL . . 866 ? 174.246 170.725 186.252 1.00  28.41 0 A 1
ATOM   3815 C CA  . VAL . . 866 ? 173.918 171.353 184.940 1.00  28.41 0 A 1
ATOM   3816 C C   . VAL . . 866 ? 174.478 172.779 184.956 1.00  28.41 0 A 1
ATOM   3817 O O   . VAL . . 866 ? 175.119 173.165 183.962 1.00  28.41 0 A 1
ATOM   3818 C CB  . VAL . . 866 ? 172.404 171.349 184.662 1.00  28.41 0 A 1
ATOM   3819 C CG1 . VAL . . 866 ? 172.045 172.302 183.536 1.00  28.41 0 A 1
ATOM   3820 C CG2 . VAL . . 866 ? 171.896 169.954 184.349 1.00  28.41 0 A 1
ATOM   3821 N N   . ARG . . 867 ? 174.263 173.520 186.049 1.00  25.71 0 A 1
ATOM   3822 C CA  . ARG . . 867 ? 174.719 174.903 186.093 1.00  25.71 0 A 1
ATOM   3823 C C   . ARG . . 867 ? 176.236 174.990 185.969 1.00  25.71 0 A 1
ATOM   3824 O O   . ARG . . 867 ? 176.758 175.836 185.233 1.00  25.71 0 A 1
ATOM   3825 C CB  . ARG . . 867 ? 174.231 175.566 187.379 1.00  25.71 0 A 1
ATOM   3826 C CG  . ARG . . 867 ? 172.944 176.349 187.202 1.00  25.71 0 A 1
ATOM   3827 C CD  . ARG . . 867 ? 171.936 176.039 188.283 1.00  25.71 0 A 1
ATOM   3828 N NE  . ARG . . 867 ? 172.447 176.297 189.622 1.00  25.71 0 A 1
ATOM   3829 C CZ  . ARG . . 867 ? 172.070 175.621 190.700 1.00  25.71 0 A 1
ATOM   3830 N NH1 . ARG . . 867 ? 171.183 174.647 190.597 1.00  25.71 1 A 1
ATOM   3831 N NH2 . ARG . . 867 ? 172.585 175.913 191.882 1.00  25.71 0 A 1
ATOM   3832 N N   . THR . . 868 ? 176.961 174.107 186.658 1.00  27.13 0 A 1
ATOM   3833 C CA  . THR . . 868 ? 178.416 174.123 186.547 1.00  27.13 0 A 1
ATOM   3834 C C   . THR . . 868 ? 178.874 173.674 185.164 1.00  27.13 0 A 1
ATOM   3835 O O   . THR . . 868 ? 179.868 174.190 184.638 1.00  27.13 0 A 1
ATOM   3836 C CB  . THR . . 868 ? 179.046 173.252 187.631 1.00  27.13 0 A 1
ATOM   3837 C CG2 . THR . . 868 ? 178.768 173.833 189.006 1.00  27.13 0 A 1
ATOM   3838 O OG1 . THR . . 868 ? 178.509 171.929 187.557 1.00  27.13 0 A 1
ATOM   3839 N N   . GLU . . 869 ? 178.161 172.729 184.550 1.00  28.12 0 A 1
ATOM   3840 C CA  . GLU . . 869 ? 178.482 172.342 183.184 1.00  28.12 0 A 1
ATOM   3841 C C   . GLU . . 869 ? 178.258 173.500 182.227 1.00  28.12 0 A 1
ATOM   3842 O O   . GLU . . 869 ? 179.044 173.707 181.300 1.00  28.12 0 A 1
ATOM   3843 C CB  . GLU . . 869 ? 177.649 171.132 182.763 1.00  28.12 0 A 1
ATOM   3844 C CG  . GLU . . 869 ? 178.117 170.480 181.478 1.00  28.12 0 A 1
ATOM   3845 C CD  . GLU . . 869 ? 179.571 170.047 181.527 1.00  28.12 0 A 1
ATOM   3846 O OE1 . GLU . . 869 ? 180.043 169.639 182.610 1.00  28.12 0 A 1
ATOM   3847 O OE2 . GLU . . 869 ? 180.246 170.116 180.479 1.00  28.12 -1 A 1
ATOM   3848 N N   . LEU . . 870 ? 177.195 174.272 182.444 1.00  25.43 0 A 1
ATOM   3849 C CA  . LEU . . 870 ? 176.962 175.454 181.625 1.00  25.43 0 A 1
ATOM   3850 C C   . LEU . . 870 ? 178.078 176.475 181.800 1.00  25.43 0 A 1
ATOM   3851 O O   . LEU . . 870 ? 178.536 177.079 180.825 1.00  25.43 0 A 1
ATOM   3852 C CB  . LEU . . 870 ? 175.609 176.069 181.973 1.00  25.43 0 A 1
ATOM   3853 C CG  . LEU . . 870 ? 175.424 177.511 181.514 1.00  25.43 0 A 1
ATOM   3854 C CD1 . LEU . . 870 ? 175.238 177.549 180.020 1.00  25.43 0 A 1
ATOM   3855 C CD2 . LEU . . 870 ? 174.262 178.157 182.221 1.00  25.43 0 A 1
ATOM   3856 N N   . LEU . . 871 ? 178.519 176.689 183.038 1.00  23.46 0 A 1
ATOM   3857 C CA  . LEU . . 871 ? 179.608 177.628 183.285 1.00  23.46 0 A 1
ATOM   3858 C C   . LEU . . 871 ? 180.883 177.189 182.576 1.00  23.46 0 A 1
ATOM   3859 O O   . LEU . . 871 ? 181.573 178.000 181.947 1.00  23.46 0 A 1
ATOM   3860 C CB  . LEU . . 871 ? 179.846 177.763 184.786 1.00  23.46 0 A 1
ATOM   3861 C CG  . LEU . . 871 ? 178.855 178.663 185.510 1.00  23.46 0 A 1
ATOM   3862 C CD1 . LEU . . 871 ? 178.845 178.375 186.990 1.00  23.46 0 A 1
ATOM   3863 C CD2 . LEU . . 871 ? 179.193 180.112 185.246 1.00  23.46 0 A 1
ATOM   3864 N N   . GLU . . 872 ? 181.207 175.901 182.664 1.00  28.05 0 A 1
ATOM   3865 C CA  . GLU . . 872 ? 182.402 175.400 181.998 1.00  28.05 0 A 1
ATOM   3866 C C   . GLU . . 872 ? 182.262 175.435 180.483 1.00  28.05 0 A 1
ATOM   3867 O O   . GLU . . 872 ? 183.257 175.616 179.778 1.00  28.05 0 A 1
ATOM   3868 C CB  . GLU . . 872 ? 182.709 173.988 182.485 1.00  28.05 0 A 1
ATOM   3869 C CG  . GLU . . 872 ? 183.306 173.957 183.872 1.00  28.05 0 A 1
ATOM   3870 C CD  . GLU . . 872 ? 183.032 172.657 184.595 1.00  28.05 0 A 1
ATOM   3871 O OE1 . GLU . . 872 ? 182.829 171.629 183.914 1.00  28.05 0 A 1
ATOM   3872 O OE2 . GLU . . 872 ? 183.013 172.661 185.842 1.00  28.05 -1 A 1
ATOM   3873 N N   . THR . . 873 ? 181.045 175.272 179.966 1.00  26.88 0 A 1
ATOM   3874 C CA  . THR . . 873 ? 180.819 175.414 178.532 1.00  26.88 0 A 1
ATOM   3875 C C   . THR . . 873 ? 181.058 176.846 178.082 1.00  26.88 0 A 1
ATOM   3876 O O   . THR . . 873 ? 181.743 177.090 177.084 1.00  26.88 0 A 1
ATOM   3877 C CB  . THR . . 873 ? 179.396 174.985 178.181 1.00  26.88 0 A 1
ATOM   3878 C CG2 . THR . . 873 ? 179.161 175.086 176.685 1.00  26.88 0 A 1
ATOM   3879 O OG1 . THR . . 873 ? 179.182 173.639 178.608 1.00  26.88 0 A 1
ATOM   3880 N N   . LEU . . 874 ? 180.497 177.810 178.809 1.00  26.36 0 A 1
ATOM   3881 C CA  . LEU . . 874 ? 180.619 179.205 178.415 1.00  26.36 0 A 1
ATOM   3882 C C   . LEU . . 874 ? 182.026 179.741 178.615 1.00  26.36 0 A 1
ATOM   3883 O O   . LEU . . 874 ? 182.412 180.695 177.933 1.00  26.36 0 A 1
ATOM   3884 C CB  . LEU . . 874 ? 179.621 180.059 179.189 1.00  26.36 0 A 1
ATOM   3885 C CG  . LEU . . 874 ? 178.141 179.751 178.972 1.00  26.36 0 A 1
ATOM   3886 C CD1 . LEU . . 874 ? 177.327 180.576 179.922 1.00  26.36 0 A 1
ATOM   3887 C CD2 . LEU . . 874 ? 177.715 180.018 177.543 1.00  26.36 0 A 1
ATOM   3888 N N   . ALA . . 875 ? 182.803 179.151 179.523 1.00  26.27 0 A 1
ATOM   3889 C CA  . ALA . . 875 ? 184.187 179.576 179.680 1.00  26.27 0 A 1
ATOM   3890 C C   . ALA . . 875 ? 185.053 179.205 178.483 1.00  26.27 0 A 1
ATOM   3891 O O   . ALA . . 875 ? 186.095 179.832 178.274 1.00  26.27 0 A 1
ATOM   3892 C CB  . ALA . . 875 ? 184.780 178.980 180.952 1.00  26.27 0 A 1
ATOM   3893 N N   . GLU . . 876 ? 184.650 178.210 177.695 1.00  27.72 0 A 1
ATOM   3894 C CA  . GLU . . 876 ? 185.426 177.775 176.543 1.00  27.72 0 A 1
ATOM   3895 C C   . GLU . . 876 ? 185.213 178.653 175.321 1.00  27.72 0 A 1
ATOM   3896 O O   . GLU . . 876 ? 185.986 178.553 174.365 1.00  27.72 0 A 1
ATOM   3897 C CB  . GLU . . 876 ? 185.069 176.333 176.182 1.00  27.72 0 A 1
ATOM   3898 C CG  . GLU . . 876 ? 185.179 175.353 177.328 1.00  27.72 0 A 1
ATOM   3899 C CD  . GLU . . 876 ? 186.607 175.023 177.682 1.00  27.72 0 A 1
ATOM   3900 O OE1 . GLU . . 876 ? 187.241 175.814 178.413 1.00  27.72 0 A 1
ATOM   3901 O OE2 . GLU . . 876 ? 187.094 173.964 177.233 1.00  27.72 -1 A 1
ATOM   3902 N N   . ILE . . 877 ? 184.199 179.504 175.336 1.00  27.33 0 A 1
ATOM   3903 C CA  . ILE . . 877 ? 183.795 180.256 174.157 1.00  27.33 0 A 1
ATOM   3904 C C   . ILE . . 877 ? 184.710 181.458 173.979 1.00  27.33 0 A 1
ATOM   3905 O O   . ILE . . 877 ? 185.012 182.175 174.940 1.00  27.33 0 A 1
ATOM   3906 C CB  . ILE . . 877 ? 182.326 180.684 174.279 1.00  27.33 0 A 1
ATOM   3907 C CG1 . ILE . . 877 ? 181.431 179.450 174.341 1.00  27.33 0 A 1
ATOM   3908 C CG2 . ILE . . 877 ? 181.925 181.581 173.136 1.00  27.33 0 A 1
ATOM   3909 C CD1 . ILE . . 877 ? 180.054 179.739 174.843 1.00  27.33 0 A 1
ATOM   3910 N N   . ASP . . 878 ? 185.163 181.673 172.748 1.00  26.76 0 A 1
ATOM   3911 C CA  . ASP . . 878 ? 185.929 182.859 172.389 1.00  26.76 0 A 1
ATOM   3912 C C   . ASP . . 878 ? 184.950 183.926 171.923 1.00  26.76 0 A 1
ATOM   3913 O O   . ASP . . 878 ? 184.327 183.788 170.866 1.00  26.76 0 A 1
ATOM   3914 C CB  . ASP . . 878 ? 186.951 182.540 171.302 1.00  26.76 0 A 1
ATOM   3915 C CG  . ASP . . 878 ? 187.919 183.677 171.062 1.00  26.76 0 A 1
ATOM   3916 O OD1 . ASP . . 878 ? 187.967 184.604 171.894 1.00  26.76 0 A 1
ATOM   3917 O OD2 . ASP . . 878 ? 188.634 183.645 170.039 1.00  26.76 -1 A 1
ATOM   3918 N N   . PHE . . 879 ? 184.811 184.991 172.705 1.00  28.00 0 A 1
ATOM   3919 C CA  . PHE . . 879 ? 183.798 185.986 172.397 1.00  28.00 0 A 1
ATOM   3920 C C   . PHE . . 879 ? 184.263 187.032 171.399 1.00  28.00 0 A 1
ATOM   3921 O O   . PHE . . 879 ? 183.436 187.815 170.933 1.00  28.00 0 A 1
ATOM   3922 C CB  . PHE . . 879 ? 183.306 186.650 173.679 1.00  28.00 0 A 1
ATOM   3923 C CG  . PHE . . 879 ? 182.117 185.967 174.268 1.00  28.00 0 A 1
ATOM   3924 C CD1 . PHE . . 879 ? 180.863 186.155 173.725 1.00  28.00 0 A 1
ATOM   3925 C CD2 . PHE . . 879 ? 182.256 185.104 175.332 1.00  28.00 0 A 1
ATOM   3926 C CE1 . PHE . . 879 ? 179.770 185.514 174.248 1.00  28.00 0 A 1
ATOM   3927 C CE2 . PHE . . 879 ? 181.164 184.463 175.857 1.00  28.00 0 A 1
ATOM   3928 C CZ  . PHE . . 879 ? 179.921 184.669 175.311 1.00  28.00 0 A 1
ATOM   3929 N N   . ARG . . 880 ? 185.547 187.054 171.042 1.00  24.89 0 A 1
ATOM   3930 C CA  . ARG . . 880 ? 185.960 187.801 169.861 1.00  24.89 0 A 1
ATOM   3931 C C   . ARG . . 880 ? 185.405 187.154 168.599 1.00  24.89 0 A 1
ATOM   3932 O O   . ARG . . 880 ? 184.891 187.840 167.706 1.00  24.89 0 A 1
ATOM   3933 C CB  . ARG . . 880 ? 187.482 187.884 169.807 1.00  24.89 0 A 1
ATOM   3934 C CG  . ARG . . 880 ? 188.107 188.437 171.069 1.00  24.89 0 A 1
ATOM   3935 C CD  . ARG . . 880 ? 189.586 188.145 171.130 1.00  24.89 0 A 1
ATOM   3936 N NE  . ARG . . 880 ? 189.865 186.780 171.550 1.00  24.89 0 A 1
ATOM   3937 C CZ  . ARG . . 880 ? 190.929 186.426 172.261 1.00  24.89 0 A 1
ATOM   3938 N NH1 . ARG . . 880 ? 191.113 185.162 172.608 1.00  24.89 1 A 1
ATOM   3939 N NH2 . ARG . . 880 ? 191.810 187.341 172.620 1.00  24.89 0 A 1
ATOM   3940 N N   . LEU . . 881 ? 185.463 185.825 168.533 1.00  24.55 0 A 1
ATOM   3941 C CA  . LEU . . 881 ? 184.868 185.103 167.418 1.00  24.55 0 A 1
ATOM   3942 C C   . LEU . . 881 ? 183.349 185.224 167.431 1.00  24.55 0 A 1
ATOM   3943 O O   . LEU . . 881 ? 182.724 185.399 166.379 1.00  24.55 0 A 1
ATOM   3944 C CB  . LEU . . 881 ? 185.301 183.641 167.469 1.00  24.55 0 A 1
ATOM   3945 C CG  . LEU . . 881 ? 184.745 182.700 166.408 1.00  24.55 0 A 1
ATOM   3946 C CD1 . LEU . . 881 ? 184.994 183.257 165.028 1.00  24.55 0 A 1
ATOM   3947 C CD2 . LEU . . 881 ? 185.366 181.332 166.551 1.00  24.55 0 A 1
ATOM   3948 N N   . VAL . . 882 ? 182.739 185.138 168.614 1.00  26.65 0 A 1
ATOM   3949 C CA  . VAL . . 882 ? 181.294 185.309 168.719 1.00  26.65 0 A 1
ATOM   3950 C C   . VAL . . 882 ? 180.893 186.717 168.304 1.00  26.65 0 A 1
ATOM   3951 O O   . VAL . . 882 ? 179.857 186.915 167.668 1.00  26.65 0 A 1
ATOM   3952 C CB  . VAL . . 882 ? 180.816 184.975 170.144 1.00  26.65 0 A 1
ATOM   3953 C CG1 . VAL . . 882 ? 179.394 185.458 170.357 1.00  26.65 0 A 1
ATOM   3954 C CG2 . VAL . . 882 ? 180.898 183.497 170.376 1.00  26.65 0 A 1
ATOM   3955 N N   . SER . . 883 ? 181.711 187.713 168.642 1.00  23.59 0 A 1
ATOM   3956 C CA  . SER . . 883 ? 181.431 189.077 168.213 1.00  23.59 0 A 1
ATOM   3957 C C   . SER . . 883 ? 181.519 189.207 166.700 1.00  23.59 0 A 1
ATOM   3958 O O   . SER . . 883 ? 180.692 189.884 166.083 1.00  23.59 0 A 1
ATOM   3959 C CB  . SER . . 883 ? 182.394 190.046 168.888 1.00  23.59 0 A 1
ATOM   3960 O OG  . SER . . 883 ? 182.377 189.882 170.292 1.00  23.59 0 A 1
ATOM   3961 N N   . PHE . . 884 ? 182.517 188.571 166.088 1.00  22.32 0 A 1
ATOM   3962 C CA  . PHE . . 884 ? 182.605 188.566 164.631 1.00  22.32 0 A 1
ATOM   3963 C C   . PHE . . 884 ? 181.351 187.959 164.010 1.00  22.32 0 A 1
ATOM   3964 O O   . PHE . . 884 ? 180.757 188.528 163.084 1.00  22.32 0 A 1
ATOM   3965 C CB  . PHE . . 884 ? 183.860 187.807 164.197 1.00  22.32 0 A 1
ATOM   3966 C CG  . PHE . . 884 ? 183.862 187.411 162.753 1.00  22.32 0 A 1
ATOM   3967 C CD1 . PHE . . 884 ? 184.227 188.312 161.779 1.00  22.32 0 A 1
ATOM   3968 C CD2 . PHE . . 884 ? 183.495 186.134 162.369 1.00  22.32 0 A 1
ATOM   3969 C CE1 . PHE . . 884 ? 184.226 187.953 160.450 1.00  22.32 0 A 1
ATOM   3970 C CE2 . PHE . . 884 ? 183.488 185.772 161.044 1.00  22.32 0 A 1
ATOM   3971 C CZ  . PHE . . 884 ? 183.859 186.680 160.085 1.00  22.32 0 A 1
ATOM   3972 N N   . LEU . . 885 ? 180.922 186.809 164.531 1.00  27.68 0 A 1
ATOM   3973 C CA  . LEU . . 885 ? 179.756 186.123 163.984 1.00  27.68 0 A 1
ATOM   3974 C C   . LEU . . 885 ? 178.478 186.922 164.207 1.00  27.68 0 A 1
ATOM   3975 O O   . LEU . . 885 ? 177.589 186.933 163.351 1.00  27.68 0 A 1
ATOM   3976 C CB  . LEU . . 885 ? 179.631 184.736 164.610 1.00  27.68 0 A 1
ATOM   3977 C CG  . LEU . . 885 ? 180.796 183.781 164.370 1.00  27.68 0 A 1
ATOM   3978 C CD1 . LEU . . 885 ? 180.605 182.514 165.175 1.00  27.68 0 A 1
ATOM   3979 C CD2 . LEU . . 885 ? 180.921 183.478 162.898 1.00  27.68 0 A 1
ATOM   3980 N N   . GLU . . 886 ? 178.366 187.587 165.356 1.00  29.51 0 A 1
ATOM   3981 C CA  . GLU . . 886 ? 177.211 188.434 165.632 1.00  29.51 0 A 1
ATOM   3982 C C   . GLU . . 886 ? 177.163 189.616 164.681 1.00  29.51 0 A 1
ATOM   3983 O O   . GLU . . 886 ? 176.102 189.957 164.152 1.00  29.51 0 A 1
ATOM   3984 C CB  . GLU . . 886 ? 177.267 188.927 167.073 1.00  29.51 0 A 1
ATOM   3985 C CG  . GLU . . 886 ? 176.730 187.982 168.104 1.00  29.51 0 A 1
ATOM   3986 C CD  . GLU . . 886 ? 176.557 188.673 169.435 1.00  29.51 0 A 1
ATOM   3987 O OE1 . GLU . . 886 ? 175.764 189.632 169.501 1.00  29.51 0 A 1
ATOM   3988 O OE2 . GLU . . 886 ? 177.231 188.281 170.407 1.00  29.51 -1 A 1
ATOM   3989 N N   . ALA . . 887 ? 178.307 190.264 164.467 1.00  29.53 0 A 1
ATOM   3990 C CA  . ALA . . 887 ? 178.360 191.380 163.537 1.00  29.53 0 A 1
ATOM   3991 C C   . ALA . . 887 ? 178.019 190.940 162.125 1.00  29.53 0 A 1
ATOM   3992 O O   . ALA . . 887 ? 177.467 191.725 161.348 1.00  29.53 0 A 1
ATOM   3993 C CB  . ALA . . 887 ? 179.741 192.029 163.578 1.00  29.53 0 A 1
ATOM   3994 N N   . LYS . . 888 ? 178.329 189.693 161.770 1.00  33.50 0 A 1
ATOM   3995 C CA  . LYS . . 888 ? 177.953 189.224 160.441 1.00  33.50 0 A 1
ATOM   3996 C C   . LYS . . 888 ? 176.503 188.755 160.371 1.00  33.50 0 A 1
ATOM   3997 O O   . LYS . . 888 ? 175.908 188.771 159.291 1.00  33.50 0 A 1
ATOM   3998 C CB  . LYS . . 888 ? 178.891 188.105 159.993 1.00  33.50 0 A 1
ATOM   3999 C CG  . LYS . . 888 ? 180.120 188.603 159.261 1.00  33.50 0 A 1
ATOM   4000 C CD  . LYS . . 888 ? 180.774 187.493 158.473 1.00  33.50 0 A 1
ATOM   4001 C CE  . LYS . . 888 ? 181.009 187.895 157.024 1.00  33.50 0 A 1
ATOM   4002 N NZ  . LYS . . 888 ? 182.268 188.673 156.857 1.00  33.50 1 A 1
ATOM   4003 N N   . ALA . . 889 ? 175.916 188.343 161.492 1.00  35.71 0 A 1
ATOM   4004 C CA  . ALA . . 889 ? 174.571 187.780 161.466 1.00  35.71 0 A 1
ATOM   4005 C C   . ALA . . 889 ? 173.524 188.871 161.283 1.00  35.71 0 A 1
ATOM   4006 O O   . ALA . . 889 ? 173.650 189.973 161.822 1.00  35.71 0 A 1
ATOM   4007 C CB  . ALA . . 889 ? 174.298 187.003 162.751 1.00  35.71 0 A 1
ATOM   4008 N N   . GLU . . 890 ? 172.488 188.561 160.517 1.00  42.42 0 A 1
ATOM   4009 C CA  . GLU . . 890 ? 171.418 189.520 160.261 1.00  42.42 0 A 1
ATOM   4010 C C   . GLU . . 890 ? 170.032 188.991 160.598 1.00  42.42 0 A 1
ATOM   4011 O O   . GLU . . 890 ? 169.208 189.744 161.117 1.00  42.42 0 A 1
ATOM   4012 C CB  . GLU . . 890 ? 171.463 189.975 158.795 1.00  42.42 0 A 1
ATOM   4013 C CG  . GLU . . 890 ? 172.697 190.793 158.460 1.00  42.42 0 A 1
ATOM   4014 C CD  . GLU . . 890 ? 172.771 191.176 156.997 1.00  42.42 0 A 1
ATOM   4015 O OE1 . GLU . . 890 ? 171.966 190.652 156.202 1.00  42.42 0 A 1
ATOM   4016 O OE2 . GLU . . 890 ? 173.642 191.996 156.641 1.00  42.42 -1 A 1
ATOM   4017 N N   . ASN . . 891 ? 169.753 187.721 160.318 1.00  39.51 0 A 1
ATOM   4018 C CA  . ASN . . 891 ? 168.477 187.121 160.681 1.00  39.51 0 A 1
ATOM   4019 C C   . ASN . . 891 ? 168.561 186.243 161.919 1.00  39.51 0 A 1
ATOM   4020 O O   . ASN . . 891 ? 167.526 185.758 162.384 1.00  39.51 0 A 1
ATOM   4021 C CB  . ASN . . 891 ? 167.922 186.296 159.515 1.00  39.51 0 A 1
ATOM   4022 C CG  . ASN . . 891 ? 167.429 187.160 158.374 1.00  39.51 0 A 1
ATOM   4023 N ND2 . ASN . . 891 ? 167.604 186.677 157.146 1.00  39.51 0 A 1
ATOM   4024 O OD1 . ASN . . 891 ? 166.895 188.246 158.590 1.00  39.51 0 A 1
ATOM   4025 N N   . LEU . . 892 ? 169.757 186.029 162.463 1.00  33.70 0 A 1
ATOM   4026 C CA  . LEU . . 892 ? 169.897 185.254 163.686 1.00  33.70 0 A 1
ATOM   4027 C C   . LEU . . 892 ? 169.647 186.091 164.931 1.00  33.70 0 A 1
ATOM   4028 O O   . LEU . . 892 ? 169.332 185.532 165.986 1.00  33.70 0 A 1
ATOM   4029 C CB  . LEU . . 892 ? 171.290 184.628 163.748 1.00  33.70 0 A 1
ATOM   4030 C CG  . LEU . . 892 ? 171.644 183.584 162.693 1.00  33.70 0 A 1
ATOM   4031 C CD1 . LEU . . 892 ? 173.100 183.183 162.815 1.00  33.70 0 A 1
ATOM   4032 C CD2 . LEU . . 892 ? 170.737 182.374 162.812 1.00  33.70 0 A 1
ATOM   4033 N N   . HIS . . 893 ? 169.789 187.414 164.835 1.00  30.26 0 A 1
ATOM   4034 C CA  . HIS . . 893 ? 169.430 188.282 165.949 1.00  30.26 0 A 1
ATOM   4035 C C   . HIS . . 893 ? 167.934 188.258 166.208 1.00  30.26 0 A 1
ATOM   4036 O O   . HIS . . 893 ? 167.499 188.486 167.340 1.00  30.26 0 A 1
ATOM   4037 C CB  . HIS . . 893 ? 169.886 189.712 165.674 1.00  30.26 0 A 1
ATOM   4038 C CG  . HIS . . 893 ? 171.370 189.883 165.653 1.00  30.26 0 A 1
ATOM   4039 C CD2 . HIS . . 893 ? 172.251 189.881 164.628 1.00  30.26 0 A 1
ATOM   4040 N ND1 . HIS . . 893 ? 172.110 190.094 166.794 1.00  30.26 0 A 1
ATOM   4041 C CE1 . HIS . . 893 ? 173.385 190.211 166.473 1.00  30.26 0 A 1
ATOM   4042 N NE2 . HIS . . 893 ? 173.497 190.086 165.164 1.00  30.26 0 A 1
ATOM   4043 N N   . ARG . . 894 ? 167.136 188.004 165.173 1.00  28.73 0 A 1
ATOM   4044 C CA  . ARG . . 894 ? 165.698 187.885 165.356 1.00  28.73 0 A 1
ATOM   4045 C C   . ARG . . 894 ? 165.338 186.609 166.097 1.00  28.73 0 A 1
ATOM   4046 O O   . ARG . . 894 ? 164.373 186.594 166.866 1.00  28.73 0 A 1
ATOM   4047 C CB  . ARG . . 894 ? 164.999 187.926 164.001 1.00  28.73 0 A 1
ATOM   4048 C CG  . ARG . . 894 ? 165.562 188.962 163.059 1.00  28.73 0 A 1
ATOM   4049 C CD  . ARG . . 894 ? 164.524 189.414 162.055 1.00  28.73 0 A 1
ATOM   4050 N NE  . ARG . . 894 ? 163.461 190.180 162.693 1.00  28.73 0 A 1
ATOM   4051 C CZ  . ARG . . 894 ? 162.426 190.704 162.047 1.00  28.73 0 A 1
ATOM   4052 N NH1 . ARG . . 894 ? 162.312 190.547 160.737 1.00  28.73 1 A 1
ATOM   4053 N NH2 . ARG . . 894 ? 161.504 191.388 162.715 1.00  28.73 0 A 1
ATOM   4054 N N   . GLY . . 895 ? 166.116 185.548 165.901 1.00  29.35 0 A 1
ATOM   4055 C CA  . GLY . . 895 ? 165.824 184.243 166.440 1.00  29.35 0 A 1
ATOM   4056 C C   . GLY . . 895 ? 164.427 183.806 166.056 1.00  29.35 0 A 1
ATOM   4057 O O   . GLY . . 895 ? 163.933 184.074 164.957 1.00  29.35 0 A 1
ATOM   4058 N N   . ALA . . 896 ? 163.780 183.114 166.980 1.00  28.33 0 A 1
ATOM   4059 C CA  . ALA . . 896 ? 162.347 182.939 166.866 1.00  28.33 0 A 1
ATOM   4060 C C   . ALA . . 896 ? 161.651 184.228 167.291 1.00  28.33 0 A 1
ATOM   4061 O O   . ALA . . 896 ? 162.245 185.093 167.937 1.00  28.33 0 A 1
ATOM   4062 C CB  . ALA . . 896 ? 161.880 181.762 167.716 1.00  28.33 0 A 1
ATOM   4063 N N   . HIS . . 897 ? 160.396 184.370 166.878 1.00  27.96 0 A 1
ATOM   4064 C CA  . HIS . . 897 ? 159.503 185.463 167.258 1.00  27.96 0 A 1
ATOM   4065 C C   . HIS . . 897 ? 159.975 186.835 166.781 1.00  27.96 0 A 1
ATOM   4066 O O   . HIS . . 897 ? 159.428 187.852 167.215 1.00  27.96 0 A 1
ATOM   4067 C CB  . HIS . . 897 ? 159.238 185.479 168.775 1.00  27.96 0 A 1
ATOM   4068 C CG  . HIS . . 897 ? 160.319 186.117 169.594 1.00  27.96 0 A 1
ATOM   4069 C CD2 . HIS . . 897 ? 160.523 187.403 169.963 1.00  27.96 0 A 1
ATOM   4070 N ND1 . HIS . . 897 ? 161.346 185.393 170.155 1.00  27.96 0 A 1
ATOM   4071 C CE1 . HIS . . 897 ? 162.142 186.205 170.826 1.00  27.96 0 A 1
ATOM   4072 N NE2 . HIS . . 897 ? 161.665 187.431 170.724 1.00  27.96 0 A 1
ATOM   4073 N N   . HIS . . 898 ? 160.964 186.891 165.888 1.00  24.16 0 A 1
ATOM   4074 C CA  . HIS . . 898 ? 161.308 188.111 165.154 1.00  24.16 0 A 1
ATOM   4075 C C   . HIS . . 898 ? 161.703 189.253 166.089 1.00  24.16 0 A 1
ATOM   4076 O O   . HIS . . 898 ? 161.170 190.358 166.013 1.00  24.16 0 A 1
ATOM   4077 C CB  . HIS . . 898 ? 160.160 188.533 164.239 1.00  24.16 0 A 1
ATOM   4078 C CG  . HIS . . 898 ? 159.652 187.429 163.370 1.00  24.16 0 A 1
ATOM   4079 C CD2 . HIS . . 898 ? 158.685 186.506 163.578 1.00  24.16 0 A 1
ATOM   4080 N ND1 . HIS . . 898 ? 160.176 187.164 162.125 1.00  24.16 0 A 1
ATOM   4081 C CE1 . HIS . . 898 ? 159.545 186.131 161.598 1.00  24.16 0 A 1
ATOM   4082 N NE2 . HIS . . 898 ? 158.639 185.711 162.461 1.00  24.16 0 A 1
ATOM   4083 N N   . TYR . . 899 ? 162.657 188.978 166.969 1.00  29.28 0 A 1
ATOM   4084 C CA  . TYR . . 899 ? 163.096 189.980 167.926 1.00  29.28 0 A 1
ATOM   4085 C C   . TYR . . 899 ? 163.706 191.179 167.215 1.00  29.28 0 A 1
ATOM   4086 O O   . TYR . . 899 ? 164.507 191.033 166.290 1.00  29.28 0 A 1
ATOM   4087 C CB  . TYR . . 899 ? 164.106 189.371 168.891 1.00  29.28 0 A 1
ATOM   4088 C CG  . TYR . . 899 ? 164.692 190.344 169.883 1.00  29.28 0 A 1
ATOM   4089 C CD1 . TYR . . 899 ? 163.900 190.950 170.843 1.00  29.28 0 A 1
ATOM   4090 C CD2 . TYR . . 899 ? 166.043 190.649 169.865 1.00  29.28 0 A 1
ATOM   4091 C CE1 . TYR . . 899 ? 164.437 191.826 171.757 1.00  29.28 0 A 1
ATOM   4092 C CE2 . TYR . . 899 ? 166.586 191.523 170.775 1.00  29.28 0 A 1
ATOM   4093 C CZ  . TYR . . 899 ? 165.782 192.110 171.716 1.00  29.28 0 A 1
ATOM   4094 O OH  . TYR . . 899 ? 166.331 192.985 172.617 1.00  29.28 0 A 1
ATOM   4095 N N   . THR . . 900 ? 163.310 192.368 167.644 1.00  23.49 0 A 1
ATOM   4096 C CA  . THR . . 900 ? 163.914 193.610 167.193 1.00  23.49 0 A 1
ATOM   4097 C C   . THR . . 900 ? 164.975 193.996 168.210 1.00  23.49 0 A 1
ATOM   4098 O O   . THR . . 900 ? 164.674 194.149 169.396 1.00  23.49 0 A 1
ATOM   4099 C CB  . THR . . 900 ? 162.870 194.713 167.056 1.00  23.49 0 A 1
ATOM   4100 C CG2 . THR . . 900 ? 161.724 194.227 166.229 1.00  23.49 0 A 1
ATOM   4101 O OG1 . THR . . 900 ? 162.386 195.071 168.354 1.00  23.49 0 A 1
ATOM   4102 N N   . GLY . . 901 ? 166.199 194.144 167.756 1.00  22.73 0 A 1
ATOM   4103 C CA  . GLY . . 901 ? 167.300 194.376 168.653 1.00  22.73 0 A 1
ATOM   4104 C C   . GLY . . 901 ? 168.414 193.403 168.380 1.00  22.73 0 A 1
ATOM   4105 O O   . GLY . . 901 ? 168.417 192.686 167.375 1.00  22.73 0 A 1
ATOM   4106 N N   . LEU . . 902 ? 169.392 193.344 169.290 1.00  24.47 0 A 1
ATOM   4107 C CA  . LEU . . 902 ? 170.587 192.494 169.028 1.00  24.47 0 A 1
ATOM   4108 C C   . LEU . . 902 ? 170.677 191.325 170.012 1.00  24.47 0 A 1
ATOM   4109 O O   . LEU . . 902 ? 169.945 191.332 171.015 1.00  24.47 0 A 1
ATOM   4110 C CB  . LEU . . 902 ? 171.843 193.368 169.088 1.00  24.47 0 A 1
ATOM   4111 C CG  . LEU . . 902 ? 171.905 194.494 168.059 1.00  24.47 0 A 1
ATOM   4112 C CD1 . LEU . . 902 ? 173.070 195.428 168.347 1.00  24.47 0 A 1
ATOM   4113 C CD2 . LEU . . 902 ? 172.003 193.936 166.649 1.00  24.47 0 A 1
ATOM   4114 N N   . LEU . . 903 ? 171.560 190.366 169.727 1.00  26.92 0 A 1
ATOM   4115 C CA  . LEU . . 903 ? 171.734 189.175 170.597 1.00  26.92 0 A 1
ATOM   4116 C C   . LEU . . 903 ? 172.425 189.606 171.887 1.00  26.92 0 A 1
ATOM   4117 O O   . LEU . . 903 ? 171.995 189.130 172.943 1.00  26.92 0 A 1
ATOM   4118 C CB  . LEU . . 903 ? 172.610 188.164 169.855 1.00  26.92 0 A 1
ATOM   4119 C CG  . LEU . . 903 ? 172.022 187.568 168.581 1.00  26.92 0 A 1
ATOM   4120 C CD1 . LEU . . 903 ? 173.041 186.699 167.867 1.00  26.92 0 A 1
ATOM   4121 C CD2 . LEU . . 903 ? 170.770 186.773 168.899 1.00  26.92 0 A 1
ATOM   4122 N N   . LYS . . 904 ? 173.456 190.456 171.790 1.00  26.37 0 A 1
ATOM   4123 C CA  . LYS . . 904 ? 174.240 190.894 172.978 1.00  26.37 0 A 1
ATOM   4124 C C   . LYS . . 904 ? 174.657 189.660 173.780 1.00  26.37 0 A 1
ATOM   4125 O O   . LYS . . 904 ? 174.510 189.690 175.013 1.00  26.37 0 A 1
ATOM   4126 C CB  . LYS . . 904 ? 173.448 191.892 173.830 1.00  26.37 0 A 1
ATOM   4127 C CG  . LYS . . 904 ? 173.179 193.243 173.182 1.00  26.37 0 A 1
ATOM   4128 C CD  . LYS . . 904 ? 172.374 194.168 174.068 1.00  26.37 0 A 1
ATOM   4129 C CE  . LYS . . 904 ? 172.120 195.524 173.446 1.00  26.37 0 A 1
ATOM   4130 N NZ  . LYS . . 904 ? 171.309 196.390 174.334 1.00  26.37 1 A 1
ATOM   4131 N N   . LEU . . 905 ? 175.176 188.631 173.106 1.00  27.34 0 A 1
ATOM   4132 C CA  . LEU . . 905 ? 175.512 187.361 173.800 1.00  27.34 0 A 1
ATOM   4133 C C   . LEU . . 905 ? 176.589 187.601 174.859 1.00  27.34 0 A 1
ATOM   4134 O O   . LEU . . 905 ? 176.448 187.033 175.940 1.00  27.34 0 A 1
ATOM   4135 C CB  . LEU . . 905 ? 175.949 186.309 172.778 1.00  27.34 0 A 1
ATOM   4136 C CG  . LEU . . 905 ? 174.811 185.685 171.974 1.00  27.34 0 A 1
ATOM   4137 C CD1 . LEU . . 905 ? 175.331 184.610 171.034 1.00  27.34 0 A 1
ATOM   4138 C CD2 . LEU . . 905 ? 173.744 185.120 172.897 1.00  27.34 0 A 1
ATOM   4139 N N   . GLN . . 906 ? 177.610 188.411 174.568 1.00  25.92 0 A 1
ATOM   4140 C CA  . GLN . . 906 ? 178.673 188.568 175.552 1.00  25.92 0 A 1
ATOM   4141 C C   . GLN . . 906 ? 178.139 189.164 176.843 1.00  25.92 0 A 1
ATOM   4142 O O   . GLN . . 906 ? 178.448 188.683 177.934 1.00  25.92 0 A 1
ATOM   4143 C CB  . GLN . . 906 ? 179.798 189.434 174.998 1.00  25.92 0 A 1
ATOM   4144 C CG  . GLN . . 906 ? 181.054 189.364 175.833 1.00  25.92 0 A 1
ATOM   4145 C CD  . GLN . . 906 ? 181.869 190.620 175.742 1.00  25.92 0 A 1
ATOM   4146 N NE2 . GLN . . 906 ? 182.486 191.000 176.842 1.00  25.92 0 A 1
ATOM   4147 O OE1 . GLN . . 906 ? 181.943 191.247 174.694 1.00  25.92 0 A 1
ATOM   4148 N N   . GLU . . 907 ? 177.332 190.219 176.737 1.00  28.48 0 A 1
ATOM   4149 C CA  . GLU . . 907 ? 176.782 190.836 177.937 1.00  28.48 0 A 1
ATOM   4150 C C   . GLU . . 907 ? 175.853 189.881 178.670 1.00  28.48 0 A 1
ATOM   4151 O O   . GLU . . 907 ? 175.860 189.831 179.902 1.00  28.48 0 A 1
ATOM   4152 C CB  . GLU . . 907 ? 176.060 192.135 177.581 1.00  28.48 0 A 1
ATOM   4153 C CG  . GLU . . 907 ? 176.984 193.238 177.077 1.00  28.48 0 A 1
ATOM   4154 C CD  . GLU . . 907 ? 176.241 194.500 176.659 1.00  28.48 0 A 1
ATOM   4155 O OE1 . GLU . . 907 ? 174.994 194.458 176.579 1.00  28.48 0 A 1
ATOM   4156 O OE2 . GLU . . 907 ? 176.895 195.537 176.414 1.00  28.48 -1 A 1
ATOM   4157 N N   . ARG . . 908 ? 175.071 189.095 177.931 1.00  25.59 0 A 1
ATOM   4158 C CA  . ARG . . 908 ? 174.167 188.146 178.571 1.00  25.59 0 A 1
ATOM   4159 C C   . ARG . . 908 ? 174.933 187.033 179.264 1.00  25.59 0 A 1
ATOM   4160 O O   . ARG . . 908 ? 174.603 186.659 180.390 1.00  25.59 0 A 1
ATOM   4161 C CB  . ARG . . 908 ? 173.197 187.564 177.548 1.00  25.59 0 A 1
ATOM   4162 C CG  . ARG . . 908 ? 172.013 188.455 177.262 1.00  25.59 0 A 1
ATOM   4163 C CD  . ARG . . 908 ? 171.414 188.156 175.912 1.00  25.59 0 A 1
ATOM   4164 N NE  . ARG . . 908 ? 170.562 186.977 175.951 1.00  25.59 0 A 1
ATOM   4165 C CZ  . ARG . . 908 ? 170.081 186.373 174.873 1.00  25.59 0 A 1
ATOM   4166 N NH1 . ARG . . 908 ? 170.371 186.832 173.668 1.00  25.59 1 A 1
ATOM   4167 N NH2 . ARG . . 908 ? 169.309 185.307 175.002 1.00  25.59 0 A 1
ATOM   4168 N N   . VAL . . 909 ? 175.965 186.499 178.617 1.00  23.21 0 A 1
ATOM   4169 C CA  . VAL . . 909 ? 176.765 185.452 179.240 1.00  23.21 0 A 1
ATOM   4170 C C   . VAL . . 909 ? 177.490 185.994 180.463 1.00  23.21 0 A 1
ATOM   4171 O O   . VAL . . 909 ? 177.551 185.337 181.507 1.00  23.21 0 A 1
ATOM   4172 C CB  . VAL . . 909 ? 177.742 184.854 178.213 1.00  23.21 0 A 1
ATOM   4173 C CG1 . VAL . . 909 ? 178.659 183.856 178.874 1.00  23.21 0 A 1
ATOM   4174 C CG2 . VAL . . 909 ? 176.976 184.203 177.080 1.00  23.21 0 A 1
ATOM   4175 N N   . LEU . . 910 ? 178.025 187.209 180.366 1.00  24.62 0 A 1
ATOM   4176 C CA  . LEU . . 910 ? 178.841 187.745 181.445 1.00  24.62 0 A 1
ATOM   4177 C C   . LEU . . 910 ? 177.991 188.136 182.647 1.00  24.62 0 A 1
ATOM   4178 O O   . LEU . . 910 ? 178.348 187.828 183.788 1.00  24.62 0 A 1
ATOM   4179 C CB  . LEU . . 910 ? 179.649 188.938 180.930 1.00  24.62 0 A 1
ATOM   4180 C CG  . LEU . . 910 ? 180.925 189.373 181.652 1.00  24.62 0 A 1
ATOM   4181 C CD1 . LEU . . 910 ? 180.630 190.336 182.785 1.00  24.62 0 A 1
ATOM   4182 C CD2 . LEU . . 910 ? 181.681 188.161 182.160 1.00  24.62 0 A 1
ATOM   4183 N N   . ASN . . 911 ? 176.856 188.792 182.418 1.00  24.44 0 A 1
ATOM   4184 C CA  . ASN . . 911 ? 176.050 189.332 183.501 1.00  24.44 0 A 1
ATOM   4185 C C   . ASN . . 911 ? 174.906 188.421 183.915 1.00  24.44 0 A 1
ATOM   4186 O O   . ASN . . 911 ? 174.677 188.238 185.112 1.00  24.44 0 A 1
ATOM   4187 C CB  . ASN . . 911 ? 175.493 190.698 183.097 1.00  24.44 0 A 1
ATOM   4188 C CG  . ASN . . 911 ? 176.579 191.734 182.921 1.00  24.44 0 A 1
ATOM   4189 N ND2 . ASN . . 911 ? 177.108 191.837 181.711 1.00  24.44 0 A 1
ATOM   4190 O OD1 . ASN . . 911 ? 176.946 192.427 183.866 1.00  24.44 0 A 1
ATOM   4191 N N   . ASN . . 912 ? 174.176 187.851 182.959 1.00  25.25 0 A 1
ATOM   4192 C CA  . ASN . . 912 ? 173.032 187.011 183.279 1.00  25.25 0 A 1
ATOM   4193 C C   . ASN . . 912 ? 173.422 185.598 183.674 1.00  25.25 0 A 1
ATOM   4194 O O   . ASN . . 912 ? 172.605 184.898 184.273 1.00  25.25 0 A 1
ATOM   4195 C CB  . ASN . . 912 ? 172.072 186.933 182.094 1.00  25.25 0 A 1
ATOM   4196 C CG  . ASN . . 912 ? 171.490 188.272 181.719 1.00  25.25 0 A 1
ATOM   4197 N ND2 . ASN . . 912 ? 170.910 188.358 180.532 1.00  25.25 0 A 1
ATOM   4198 O OD1 . ASN . . 912 ? 171.567 189.226 182.491 1.00  25.25 0 A 1
ATOM   4199 N N   . VAL . . 913 ? 174.630 185.149 183.353 1.00  21.70 0 A 1
ATOM   4200 C CA  . VAL . . 913 ? 174.990 183.775 183.675 1.00  21.70 0 A 1
ATOM   4201 C C   . VAL . . 913 ? 176.148 183.738 184.657 1.00  21.70 0 A 1
ATOM   4202 O O   . VAL . . 913 ? 175.991 183.284 185.792 1.00  21.70 0 A 1
ATOM   4203 C CB  . VAL . . 913 ? 175.335 182.972 182.411 1.00  21.70 0 A 1
ATOM   4204 C CG1 . VAL . . 913 ? 175.630 181.539 182.784 1.00  21.70 0 A 1
ATOM   4205 C CG2 . VAL . . 913 ? 174.203 183.046 181.406 1.00  21.70 0 A 1
ATOM   4206 N N   . VAL . . 914 ? 177.310 184.235 184.241 1.00  21.38 0 A 1
ATOM   4207 C CA  . VAL . . 914 ? 178.523 184.028 185.025 1.00  21.38 0 A 1
ATOM   4208 C C   . VAL . . 914 ? 178.472 184.833 186.316 1.00  21.38 0 A 1
ATOM   4209 O O   . VAL . . 914 ? 178.722 184.307 187.405 1.00  21.38 0 A 1
ATOM   4210 C CB  . VAL . . 914 ? 179.768 184.373 184.192 1.00  21.38 0 A 1
ATOM   4211 C CG1 . VAL . . 914 ? 181.013 184.247 185.038 1.00  21.38 0 A 1
ATOM   4212 C CG2 . VAL . . 914 ? 179.853 183.469 182.987 1.00  21.38 0 A 1
ATOM   4213 N N   . ILE . . 915 ? 178.152 186.120 186.216 1.00  22.56 0 A 1
ATOM   4214 C CA  . ILE . . 915 ? 178.086 186.942 187.416 1.00  22.56 0 A 1
ATOM   4215 C C   . ILE . . 915 ? 176.797 186.676 188.178 1.00  22.56 0 A 1
ATOM   4216 O O   . ILE . . 915 ? 176.754 186.820 189.404 1.00  22.56 0 A 1
ATOM   4217 C CB  . ILE . . 915 ? 178.257 188.424 187.040 1.00  22.56 0 A 1
ATOM   4218 C CG1 . ILE . . 915 ? 179.686 188.668 186.565 1.00  22.56 0 A 1
ATOM   4219 C CG2 . ILE . . 915 ? 177.954 189.327 188.210 1.00  22.56 0 A 1
ATOM   4220 C CD1 . ILE . . 915 ? 180.025 190.101 186.363 1.00  22.56 0 A 1
ATOM   4221 N N   . HIS . . 916 ? 175.739 186.259 187.486 1.00  21.76 0 A 1
ATOM   4222 C CA  . HIS . . 916 ? 174.518 185.884 188.187 1.00  21.76 0 A 1
ATOM   4223 C C   . HIS . . 916 ? 174.721 184.627 189.022 1.00  21.76 0 A 1
ATOM   4224 O O   . HIS . . 916 ? 174.263 184.560 190.167 1.00  21.76 0 A 1
ATOM   4225 C CB  . HIS . . 916 ? 173.382 185.687 187.193 1.00  21.76 0 A 1
ATOM   4226 C CG  . HIS . . 916 ? 172.246 184.884 187.739 1.00  21.76 0 A 1
ATOM   4227 C CD2 . HIS . . 916 ? 171.795 183.650 187.421 1.00  21.76 0 A 1
ATOM   4228 N ND1 . HIS . . 916 ? 171.436 185.340 188.754 1.00  21.76 0 A 1
ATOM   4229 C CE1 . HIS . . 916 ? 170.528 184.423 189.034 1.00  21.76 0 A 1
ATOM   4230 N NE2 . HIS . . 916 ? 170.724 183.387 188.238 1.00  21.76 0 A 1
ATOM   4231 N N   . LEU . . 917 ? 175.405 183.623 188.476 1.00  22.19 0 A 1
ATOM   4232 C CA  . LEU . . 917 ? 175.664 182.415 189.250 1.00  22.19 0 A 1
ATOM   4233 C C   . LEU . . 917 ? 176.730 182.610 190.311 1.00  22.19 0 A 1
ATOM   4234 O O   . LEU . . 917 ? 176.994 181.675 191.067 1.00  22.19 0 A 1
ATOM   4235 C CB  . LEU . . 917 ? 176.045 181.260 188.325 1.00  22.19 0 A 1
ATOM   4236 C CG  . LEU . . 917 ? 174.895 180.820 187.416 1.00  22.19 0 A 1
ATOM   4237 C CD1 . LEU . . 917 ? 175.322 179.704 186.491 1.00  22.19 0 A 1
ATOM   4238 C CD2 . LEU . . 917 ? 173.686 180.409 188.237 1.00  22.19 0 A 1
ATOM   4239 N N   . LEU . . 918 ? 177.349 183.790 190.389 1.00  24.63 0 A 1
ATOM   4240 C CA  . LEU . . 918 ? 178.115 184.137 191.577 1.00  24.63 0 A 1
ATOM   4241 C C   . LEU . . 918 ? 177.216 184.287 192.791 1.00  24.63 0 A 1
ATOM   4242 O O   . LEU . . 918 ? 177.693 184.172 193.921 1.00  24.63 0 A 1
ATOM   4243 C CB  . LEU . . 918 ? 178.889 185.435 191.357 1.00  24.63 0 A 1
ATOM   4244 C CG  . LEU . . 918 ? 180.211 185.381 190.602 1.00  24.63 0 A 1
ATOM   4245 C CD1 . LEU . . 918 ? 180.850 186.749 190.621 1.00  24.63 0 A 1
ATOM   4246 C CD2 . LEU . . 918 ? 181.125 184.342 191.208 1.00  24.63 0 A 1
ATOM   4247 N N   . GLY . . 919 ? 175.934 184.553 192.577 1.00  26.25 0 A 1
ATOM   4248 C CA  . GLY . . 919 ? 174.935 184.612 193.614 1.00  26.25 0 A 1
ATOM   4249 C C   . GLY . . 919 ? 174.261 183.301 193.909 1.00  26.25 0 A 1
ATOM   4250 O O   . GLY . . 919 ? 173.333 183.262 194.719 1.00  26.25 0 A 1
ATOM   4251 N N   . ASP . . 920 ? 174.698 182.221 193.268 1.00  30.34 0 A 1
ATOM   4252 C CA  . ASP . . 920 ? 174.109 180.912 193.499 1.00  30.34 0 A 1
ATOM   4253 C C   . ASP . . 920 ? 174.264 180.503 194.958 1.00  30.34 0 A 1
ATOM   4254 O O   . ASP . . 920 ? 175.245 180.838 195.622 1.00  30.34 0 A 1
ATOM   4255 C CB  . ASP . . 920 ? 174.759 179.874 192.590 1.00  30.34 0 A 1
ATOM   4256 C CG  . ASP . . 920 ? 173.845 178.704 192.296 1.00  30.34 0 A 1
ATOM   4257 O OD1 . ASP . . 920 ? 173.609 177.887 193.207 1.00  30.34 0 A 1
ATOM   4258 O OD2 . ASP . . 920 ? 173.357 178.603 191.154 1.00  30.34 -1 A 1
ATOM   4259 N N   . GLU . . 921 ? 173.271 179.776 195.460 1.00  35.90 0 A 1
ATOM   4260 C CA  . GLU . . 921 ? 173.288 179.344 196.850 1.00  35.90 0 A 1
ATOM   4261 C C   . GLU . . 921 ? 174.221 178.170 197.096 1.00  35.90 0 A 1
ATOM   4262 O O   . GLU . . 921 ? 174.526 177.876 198.256 1.00  35.90 0 A 1
ATOM   4263 C CB  . GLU . . 921 ? 171.873 178.982 197.302 1.00  35.90 0 A 1
ATOM   4264 C CG  . GLU . . 921 ? 170.981 180.188 197.546 1.00  35.90 0 A 1
ATOM   4265 C CD  . GLU . . 921 ? 171.453 181.051 198.702 1.00  35.90 0 A 1
ATOM   4266 O OE1 . GLU . . 921 ? 172.235 180.558 199.540 1.00  35.90 0 A 1
ATOM   4267 O OE2 . GLU . . 921 ? 171.037 182.227 198.776 1.00  35.90 -1 A 1
ATOM   4268 N N   . ASP . . 922 ? 174.684 177.502 196.046 1.00  31.42 0 A 1
ATOM   4269 C CA  . ASP . . 922 ? 175.610 176.390 196.196 1.00  31.42 0 A 1
ATOM   4270 C C   . ASP . . 922 ? 177.039 176.900 196.069 1.00  31.42 0 A 1
ATOM   4271 O O   . ASP . . 922 ? 177.385 177.481 195.033 1.00  31.42 0 A 1
ATOM   4272 C CB  . ASP . . 922 ? 175.337 175.327 195.148 1.00  31.42 0 A 1
ATOM   4273 C CG  . ASP . . 922 ? 175.995 174.006 195.470 1.00  31.42 0 A 1
ATOM   4274 O OD1 . ASP . . 922 ? 176.700 173.914 196.496 1.00  31.42 0 A 1
ATOM   4275 O OD2 . ASP . . 922 ? 175.808 173.052 194.695 1.00  31.42 -1 A 1
ATOM   4276 N N   . PRO . . 923 ? 177.885 176.730 197.085 1.00  28.92 0 A 1
ATOM   4277 C CA  . PRO . . 923 ? 179.277 177.195 196.964 1.00  28.92 0 A 1
ATOM   4278 C C   . PRO . . 923 ? 180.033 176.576 195.801 1.00  28.92 0 A 1
ATOM   4279 O O   . PRO . . 923 ? 180.931 177.223 195.247 1.00  28.92 0 A 1
ATOM   4280 C CB  . PRO . . 923 ? 179.896 176.806 198.315 1.00  28.92 0 A 1
ATOM   4281 C CG  . PRO . . 923 ? 178.893 175.907 198.979 1.00  28.92 0 A 1
ATOM   4282 C CD  . PRO . . 923 ? 177.565 176.303 198.453 1.00  28.92 0 A 1
ATOM   4283 N N   . ARG . . 924 ? 179.697 175.349 195.403 1.00  29.93 0 A 1
ATOM   4284 C CA  . ARG . . 924 ? 180.381 174.729 194.273 1.00  29.93 0 A 1
ATOM   4285 C C   . ARG . . 924 ? 180.082 175.469 192.974 1.00  29.93 0 A 1
ATOM   4286 O O   . ARG . . 924 ? 180.988 175.723 192.167 1.00  29.93 0 A 1
ATOM   4287 C CB  . ARG . . 924 ? 179.982 173.258 194.171 1.00  29.93 0 A 1
ATOM   4288 C CG  . ARG . . 924 ? 180.077 172.508 195.492 1.00  29.93 0 A 1
ATOM   4289 C CD  . ARG . . 924 ? 179.674 171.048 195.347 1.00  29.93 0 A 1
ATOM   4290 N NE  . ARG . . 924 ? 178.294 170.903 194.894 1.00  29.93 0 A 1
ATOM   4291 C CZ  . ARG . . 924 ? 177.311 170.407 195.636 1.00  29.93 0 A 1
ATOM   4292 N NH1 . ARG . . 924 ? 177.552 170.004 196.874 1.00  29.93 1 A 1
ATOM   4293 N NH2 . ARG . . 924 ? 176.084 170.314 195.142 1.00  29.93 0 A 1
ATOM   4294 N N   . VAL . . 925 ? 178.820 175.848 192.767 1.00  26.53 0 A 1
ATOM   4295 C CA  . VAL . . 925 ? 178.459 176.614 191.579 1.00  26.53 0 A 1
ATOM   4296 C C   . VAL . . 925 ? 179.137 177.976 191.600 1.00  26.53 0 A 1
ATOM   4297 O O   . VAL . . 925 ? 179.607 178.464 190.569 1.00  26.53 0 A 1
ATOM   4298 C CB  . VAL . . 925 ? 176.929 176.742 191.468 1.00  26.53 0 A 1
ATOM   4299 C CG1 . VAL . . 925 ? 176.552 177.568 190.256 1.00  26.53 0 A 1
ATOM   4300 C CG2 . VAL . . 925 ? 176.290 175.376 191.399 1.00  26.53 0 A 1
ATOM   4301 N N   . ARG . . 926 ? 179.197 178.608 192.772 1.00  27.37 0 A 1
ATOM   4302 C CA  . ARG . . 926 ? 179.866 179.899 192.903 1.00  27.37 0 A 1
ATOM   4303 C C   . ARG . . 926 ? 181.334 179.799 192.519 1.00  27.37 0 A 1
ATOM   4304 O O   . ARG . . 926 ? 181.864 180.659 191.804 1.00  27.37 0 A 1
ATOM   4305 C CB  . ARG . . 926 ? 179.731 180.410 194.334 1.00  27.37 0 A 1
ATOM   4306 C CG  . ARG . . 926 ? 178.326 180.729 194.753 1.00  27.37 0 A 1
ATOM   4307 C CD  . ARG . . 926 ? 178.311 181.807 195.804 1.00  27.37 0 A 1
ATOM   4308 N NE  . ARG . . 926 ? 179.006 181.414 197.022 1.00  27.37 0 A 1
ATOM   4309 C CZ  . ARG . . 926 ? 178.416 180.838 198.060 1.00  27.37 0 A 1
ATOM   4310 N NH1 . ARG . . 926 ? 177.120 180.582 198.027 1.00  27.37 1 A 1
ATOM   4311 N NH2 . ARG . . 926 ? 179.125 180.516 199.130 1.00  27.37 0 A 1
ATOM   4312 N N   . HIS . . 927 ? 182.016 178.761 193.007 1.00  26.19 0 A 1
ATOM   4313 C CA  . HIS . . 927 ? 183.430 178.601 192.695 1.00  26.19 0 A 1
ATOM   4314 C C   . HIS . . 927 ? 183.644 178.360 191.206 1.00  26.19 0 A 1
ATOM   4315 O O   . HIS . . 927 ? 184.569 178.923 190.602 1.00  26.19 0 A 1
ATOM   4316 C CB  . HIS . . 927 ? 184.021 177.458 193.515 1.00  26.19 0 A 1
ATOM   4317 C CG  . HIS . . 927 ? 185.427 177.121 193.138 1.00  26.19 0 A 1
ATOM   4318 C CD2 . HIS . . 927 ? 185.937 176.089 192.427 1.00  26.19 0 A 1
ATOM   4319 N ND1 . HIS . . 927 ? 186.497 177.919 193.478 1.00  26.19 0 A 1
ATOM   4320 C CE1 . HIS . . 927 ? 187.609 177.385 193.006 1.00  26.19 0 A 1
ATOM   4321 N NE2 . HIS . . 927 ? 187.296 176.274 192.365 1.00  26.19 0 A 1
ATOM   4322 N N   . VAL . . 928 ? 182.800 177.527 190.595 1.00  24.46 0 A 1
ATOM   4323 C CA  . VAL . . 928 ? 182.910 177.305 189.157 1.00  24.46 0 A 1
ATOM   4324 C C   . VAL . . 928 ? 182.660 178.602 188.396 1.00  24.46 0 A 1
ATOM   4325 O O   . VAL . . 928 ? 183.317 178.883 187.386 1.00  24.46 0 A 1
ATOM   4326 C CB  . VAL . . 928 ? 181.953 176.184 188.709 1.00  24.46 0 A 1
ATOM   4327 C CG1 . VAL . . 928 ? 181.922 176.081 187.196 1.00  24.46 0 A 1
ATOM   4328 C CG2 . VAL . . 928 ? 182.376 174.868 189.309 1.00  24.46 0 A 1
ATOM   4329 N N   . ALA . . 929 ? 181.721 179.421 188.874 1.00  23.22 0 A 1
ATOM   4330 C CA  . ALA . . 929 ? 181.424 180.681 188.202 1.00  23.22 0 A 1
ATOM   4331 C C   . ALA . . 929 ? 182.605 181.637 188.275 1.00  23.22 0 A 1
ATOM   4332 O O   . ALA . . 929 ? 182.912 182.330 187.299 1.00  23.22 0 A 1
ATOM   4333 C CB  . ALA . . 929 ? 180.177 181.320 188.810 1.00  23.22 0 A 1
ATOM   4334 N N   . ALA . . 930 ? 183.288 181.675 189.418 1.00  22.71 0 A 1
ATOM   4335 C CA  . ALA . . 930 ? 184.475 182.517 189.537 1.00  22.71 0 A 1
ATOM   4336 C C   . ALA . . 930 ? 185.588 182.041 188.608 1.00  22.71 0 A 1
ATOM   4337 O O   . ALA . . 930 ? 186.251 182.854 187.946 1.00  22.71 0 A 1
ATOM   4338 C CB  . ALA . . 930 ? 184.953 182.538 190.986 1.00  22.71 0 A 1
ATOM   4339 N N   . ALA . . 931 ? 185.804 180.725 188.542 1.00  22.71 0 A 1
ATOM   4340 C CA  . ALA . . 931 ? 186.813 180.196 187.630 1.00  22.71 0 A 1
ATOM   4341 C C   . ALA . . 931 ? 186.486 180.537 186.181 1.00  22.71 0 A 1
ATOM   4342 O O   . ALA . . 931 ? 187.376 180.895 185.396 1.00  22.71 0 A 1
ATOM   4343 C CB  . ALA . . 931 ? 186.938 178.685 187.806 1.00  22.71 0 A 1
ATOM   4344 N N   . SER . . 932 ? 185.210 180.433 185.808 1.00  24.08 0 A 1
ATOM   4345 C CA  . SER . . 932 ? 184.813 180.734 184.440 1.00  24.08 0 A 1
ATOM   4346 C C   . SER . . 932 ? 184.962 182.216 184.138 1.00  24.08 0 A 1
ATOM   4347 O O   . SER . . 932 ? 185.317 182.591 183.018 1.00  24.08 0 A 1
ATOM   4348 C CB  . SER . . 932 ? 183.379 180.273 184.202 1.00  24.08 0 A 1
ATOM   4349 O OG  . SER . . 932 ? 183.291 178.866 184.299 1.00  24.08 0 A 1
ATOM   4350 N N   . LEU . . 933 ? 184.697 183.072 185.123 1.00  23.64 0 A 1
ATOM   4351 C CA  . LEU . . 933 ? 184.935 184.500 184.952 1.00  23.64 0 A 1
ATOM   4352 C C   . LEU . . 933 ? 186.404 184.773 184.663 1.00  23.64 0 A 1
ATOM   4353 O O   . LEU . . 933 ? 186.743 185.542 183.752 1.00  23.64 0 A 1
ATOM   4354 C CB  . LEU . . 933 ? 184.477 185.246 186.203 1.00  23.64 0 A 1
ATOM   4355 C CG  . LEU . . 933 ? 184.544 186.767 186.220 1.00  23.64 0 A 1
ATOM   4356 C CD1 . LEU . . 933 ? 183.644 187.349 185.156 1.00  23.64 0 A 1
ATOM   4357 C CD2 . LEU . . 933 ? 184.156 187.276 187.593 1.00  23.64 0 A 1
ATOM   4358 N N   . ILE . . 934 ? 187.291 184.128 185.422 1.00  22.86 0 A 1
ATOM   4359 C CA  . ILE . . 934 ? 188.724 184.302 185.196 1.00  22.86 0 A 1
ATOM   4360 C C   . ILE . . 934 ? 189.107 183.858 183.793 1.00  22.86 0 A 1
ATOM   4361 O O   . ILE . . 934 ? 189.874 184.535 183.100 1.00  22.86 0 A 1
ATOM   4362 C CB  . ILE . . 934 ? 189.530 183.545 186.261 1.00  22.86 0 A 1
ATOM   4363 C CG1 . ILE . . 934 ? 189.299 184.170 187.629 1.00  22.86 0 A 1
ATOM   4364 C CG2 . ILE . . 934 ? 191.008 183.526 185.902 1.00  22.86 0 A 1
ATOM   4365 C CD1 . ILE . . 934 ? 189.835 183.339 188.741 1.00  22.86 0 A 1
ATOM   4366 N N   . ARG . . 935 ? 188.589 182.711 183.354 1.00  24.40 0 A 1
ATOM   4367 C CA  . ARG . . 935 ? 188.913 182.246 182.010 1.00  24.40 0 A 1
ATOM   4368 C C   . ARG . . 935 ? 188.341 183.163 180.940 1.00  24.40 0 A 1
ATOM   4369 O O   . ARG . . 935 ? 188.928 183.300 179.863 1.00  24.40 0 A 1
ATOM   4370 C CB  . ARG . . 935 ? 188.403 180.826 181.804 1.00  24.40 0 A 1
ATOM   4371 C CG  . ARG . . 935 ? 189.110 179.795 182.636 1.00  24.40 0 A 1
ATOM   4372 C CD  . ARG . . 935 ? 188.434 178.455 182.507 1.00  24.40 0 A 1
ATOM   4373 N NE  . ARG . . 935 ? 189.140 177.583 181.579 1.00  24.40 0 A 1
ATOM   4374 C CZ  . ARG . . 935 ? 188.701 176.388 181.205 1.00  24.40 0 A 1
ATOM   4375 N NH1 . ARG . . 935 ? 187.553 175.928 181.679 1.00  24.40 1 A 1
ATOM   4376 N NH2 . ARG . . 935 ? 189.409 175.656 180.356 1.00  24.40 0 A 1
ATOM   4377 N N   . LEU . . 936 ? 187.203 183.795 181.216 1.00  24.42 0 A 1
ATOM   4378 C CA  . LEU . . 936 ? 186.557 184.644 180.229 1.00  24.42 0 A 1
ATOM   4379 C C   . LEU . . 936 ? 187.260 185.981 180.063 1.00  24.42 0 A 1
ATOM   4380 O O   . LEU . . 936 ? 187.263 186.527 178.958 1.00  24.42 0 A 1
ATOM   4381 C CB  . LEU . . 936 ? 185.099 184.879 180.617 1.00  24.42 0 A 1
ATOM   4382 C CG  . LEU . . 936 ? 184.086 183.876 180.074 1.00  24.42 0 A 1
ATOM   4383 C CD1 . LEU . . 936 ? 182.748 184.086 180.745 1.00  24.42 0 A 1
ATOM   4384 C CD2 . LEU . . 936 ? 183.964 184.010 178.577 1.00  24.42 0 A 1
ATOM   4385 N N   . VAL . . 937 ? 187.843 186.522 181.138 1.00  22.08 0 A 1
ATOM   4386 C CA  . VAL . . 937 ? 188.421 187.868 181.071 1.00  22.08 0 A 1
ATOM   4387 C C   . VAL . . 937 ? 189.339 188.069 179.864 1.00  22.08 0 A 1
ATOM   4388 O O   . VAL . . 937 ? 189.162 189.061 179.145 1.00  22.08 0 A 1
ATOM   4389 C CB  . VAL . . 937 ? 189.102 188.221 182.403 1.00  22.08 0 A 1
ATOM   4390 C CG1 . VAL . . 937 ? 189.964 189.460 182.243 1.00  22.08 0 A 1
ATOM   4391 C CG2 . VAL . . 937 ? 188.065 188.447 183.469 1.00  22.08 0 A 1
ATOM   4392 N N   . PRO . . 938 ? 190.300 187.182 179.568 1.00  21.89 0 A 1
ATOM   4393 C CA  . PRO . . 938 ? 191.204 187.456 178.439 1.00  21.89 0 A 1
ATOM   4394 C C   . PRO . . 938 ? 190.527 187.489 177.079 1.00  21.89 0 A 1
ATOM   4395 O O   . PRO . . 938 ? 191.067 188.108 176.157 1.00  21.89 0 A 1
ATOM   4396 C CB  . PRO . . 938 ? 192.225 186.314 178.521 1.00  21.89 0 A 1
ATOM   4397 C CG  . PRO . . 938 ? 192.119 185.803 179.883 1.00  21.89 0 A 1
ATOM   4398 C CD  . PRO . . 938 ? 190.705 185.959 180.278 1.00  21.89 0 A 1
ATOM   4399 N N   . LYS . . 939 ? 189.402 186.782 176.925 1.00  30.03 0 A 1
ATOM   4400 C CA  . LYS . . 939 ? 188.755 186.662 175.588 1.00  30.03 0 A 1
ATOM   4401 C C   . LYS . . 939 ? 187.328 187.207 175.619 1.00  30.03 0 A 1
ATOM   4402 O O   . LYS . . 939 ? 186.392 186.398 175.493 1.00  30.03 0 A 1
ATOM   4403 C CB  . LYS . . 939 ? 188.678 185.185 175.199 1.00  30.03 0 A 1
ATOM   4404 C CG  . LYS . . 939 ? 187.804 184.325 176.098 1.00  30.03 0 A 1
ATOM   4405 C CD  . LYS . . 939 ? 187.746 182.887 175.653 1.00  30.03 0 A 1
ATOM   4406 C CE  . LYS . . 939 ? 186.876 182.036 176.551 1.00  30.03 0 A 1
ATOM   4407 N NZ  . LYS . . 939 ? 186.837 180.629 176.091 1.00  30.03 1 A 1
ATOM   4408 N N   . LEU . . 940 ? 187.199 188.523 175.846 1.00  23.78 0 A 1
ATOM   4409 C CA  . LEU . . 940 ? 185.889 189.228 175.896 1.00  23.78 0 A 1
ATOM   4410 C C   . LEU . . 940 ? 186.068 190.524 175.099 1.00  23.78 0 A 1
ATOM   4411 O O   . LEU . . 940 ? 186.519 191.501 175.701 1.00  23.78 0 A 1
ATOM   4412 C CB  . LEU . . 940 ? 185.611 189.610 177.352 1.00  23.78 0 A 1
ATOM   4413 C CG  . LEU . . 940 ? 184.958 188.560 178.246 1.00  23.78 0 A 1
ATOM   4414 C CD1 . LEU . . 940 ? 184.402 189.197 179.507 1.00  23.78 0 A 1
ATOM   4415 C CD2 . LEU . . 940 ? 183.881 187.783 177.513 1.00  23.78 0 A 1
ATOM   4416 N N   . PHE . . 941 ? 185.828 190.468 173.781 1.00  39.91 0 A 1
ATOM   4417 C CA  . PHE . . 941 ? 186.067 191.641 172.897 1.00  39.91 0 A 1
ATOM   4418 C C   . PHE . . 941 ? 185.123 192.783 173.257 1.00  39.91 0 A 1
ATOM   4419 O O   . PHE . . 941 ? 183.900 192.593 173.218 1.00  39.91 0 A 1
ATOM   4420 C CB  . PHE . . 941 ? 185.844 191.286 171.423 1.00  39.91 0 A 1
ATOM   4421 C CG  . PHE . . 941 ? 185.808 192.472 170.489 1.00  39.91 0 A 1
ATOM   4422 C CD1 . PHE . . 941 ? 186.968 193.155 170.165 1.00  39.91 0 A 1
ATOM   4423 C CD2 . PHE . . 941 ? 184.614 192.917 169.943 1.00  39.91 0 A 1
ATOM   4424 C CE1 . PHE . . 941 ? 186.937 194.252 169.320 1.00  39.91 0 A 1
ATOM   4425 C CE2 . PHE . . 941 ? 184.583 194.018 169.103 1.00  39.91 0 A 1
ATOM   4426 C CZ  . PHE . . 941 ? 185.744 194.684 168.793 1.00  39.91 0 A 1
ATOM   4427 N N   . TYR . . 942 ? 185.683 193.952 173.552 1.00  39.91 0 A 1
ATOM   4428 C CA  . TYR . . 942 ? 184.806 195.123 173.789 1.00  39.91 0 A 1
ATOM   4429 C C   . TYR . . 942 ? 185.018 196.107 172.639 1.00  39.91 0 A 1
ATOM   4430 O O   . TYR . . 942 ? 186.133 196.141 172.084 1.00  39.91 0 A 1
ATOM   4431 C CB  . TYR . . 942 ? 185.051 195.692 175.183 1.00  39.91 0 A 1
ATOM   4432 C CG  . TYR . . 942 ? 184.387 194.917 176.293 1.00  39.91 0 A 1
ATOM   4433 C CD1 . TYR . . 942 ? 183.013 194.942 176.462 1.00  39.91 0 A 1
ATOM   4434 C CD2 . TYR . . 942 ? 185.134 194.161 177.180 1.00  39.91 0 A 1
ATOM   4435 C CE1 . TYR . . 942 ? 182.402 194.244 177.491 1.00  39.91 0 A 1
ATOM   4436 C CE2 . TYR . . 942 ? 184.541 193.452 178.210 1.00  39.91 0 A 1
ATOM   4437 C CZ  . TYR . . 942 ? 183.170 193.505 178.375 1.00  39.91 0 A 1
ATOM   4438 O OH  . TYR . . 942 ? 182.576 192.800 179.381 1.00  39.91 0 A 1
ATOM   4439 N N   . LYS . . 943 ? 183.988 196.882 172.296 1.00  38.90 0 A 1
ATOM   4440 C CA  . LYS . . 943 ? 184.092 197.771 171.109 1.00  38.90 0 A 1
ATOM   4441 C C   . LYS . . 943 ? 184.903 199.033 171.414 1.00  38.90 0 A 1
ATOM   4442 O O   . LYS . . 943 ? 185.116 199.316 172.613 1.00  38.90 0 A 1
ATOM   4443 C CB  . LYS . . 943 ? 182.697 198.132 170.589 1.00  38.90 0 A 1
ATOM   4444 C CG  . LYS . . 943 ? 182.674 199.062 169.383 1.00  38.90 0 A 1
ATOM   4445 C CD  . LYS . . 943 ? 183.345 198.479 168.157 1.00  38.90 0 A 1
ATOM   4446 C CE  . LYS . . 943 ? 183.171 199.334 166.920 1.00  38.90 0 A 1
ATOM   4447 N NZ  . LYS . . 943 ? 184.012 198.851 165.799 1.00  38.90 1 A 1
ATOM   4448 N N   . CYS . . 944 ? 185.332 199.749 170.368 1.00  39.66 0 A 1
ATOM   4449 C CA  . CYS . . 944 ? 186.080 201.001 170.502 1.00  39.66 0 A 1
ATOM   4450 C C   . CYS . . 944 ? 187.282 200.837 171.426 1.00  39.66 0 A 1
ATOM   4451 O O   . CYS . . 944 ? 187.636 201.741 172.182 1.00  39.66 0 A 1
ATOM   4452 C CB  . CYS . . 944 ? 185.179 202.144 170.973 1.00  39.66 0 A 1
ATOM   4453 S SG  . CYS . . 944 ? 183.603 202.219 170.126 1.00  39.66 0 A 1
ATOM   4454 N N   . ASP . . 945 ? 187.908 199.669 171.368 1.00  36.32 0 A 1
ATOM   4455 C CA  . ASP . . 945 ? 189.162 199.432 172.058 1.00  36.32 0 A 1
ATOM   4456 C C   . ASP . . 945 ? 190.305 199.926 171.185 1.00  36.32 0 A 1
ATOM   4457 O O   . ASP . . 945 ? 190.297 199.736 169.965 1.00  36.32 0 A 1
ATOM   4458 C CB  . ASP . . 945 ? 189.329 197.945 172.374 1.00  36.32 0 A 1
ATOM   4459 C CG  . ASP . . 945 ? 190.590 197.651 173.154 1.00  36.32 0 A 1
ATOM   4460 O OD1 . ASP . . 945 ? 190.707 198.124 174.301 1.00  36.32 0 A 1
ATOM   4461 O OD2 . ASP . . 945 ? 191.467 196.947 172.620 1.00  36.32 -1 A 1
ATOM   4462 N N   . GLN . . 946 ? 191.282 200.583 171.809 1.00  38.20 0 A 1
ATOM   4463 C CA  . GLN . . 946 ? 192.386 201.136 171.037 1.00  38.20 0 A 1
ATOM   4464 C C   . GLN . . 946 ? 193.340 200.061 170.540 1.00  38.20 0 A 1
ATOM   4465 O O   . GLN . . 946 ? 194.179 200.347 169.682 1.00  38.20 0 A 1
ATOM   4466 C CB  . GLN . . 946 ? 193.150 202.175 171.860 1.00  38.20 0 A 1
ATOM   4467 C CG  . GLN . . 946 ? 193.543 201.719 173.248 1.00  38.20 0 A 1
ATOM   4468 C CD  . GLN . . 946 ? 193.478 202.840 174.263 1.00  38.20 0 A 1
ATOM   4469 N NE2 . GLN . . 946 ? 192.452 202.818 175.107 1.00  38.20 0 A 1
ATOM   4470 O OE1 . GLN . . 946 ? 194.336 203.720 174.287 1.00  38.20 0 A 1
ATOM   4471 N N   . GLY . . 947 ? 193.232 198.839 171.052 1.00  32.68 0 A 1
ATOM   4472 C CA  . GLY . . 947 ? 194.088 197.760 170.607 1.00  32.68 0 A 1
ATOM   4473 C C   . GLY . . 947 ? 193.501 196.953 169.468 1.00  32.68 0 A 1
ATOM   4474 O O   . GLY . . 947 ? 194.237 196.458 168.613 1.00  32.68 0 A 1
ATOM   4475 N N   . GLN . . 948 ? 192.177 196.816 169.441 1.00  31.20 0 A 1
ATOM   4476 C CA  . GLN . . 948 ? 191.495 195.984 168.450 1.00  31.20 0 A 1
ATOM   4477 C C   . GLN . . 948 ? 190.195 196.680 168.057 1.00  31.20 0 A 1
ATOM   4478 O O   . GLN . . 948 ? 189.204 196.624 168.789 1.00  31.20 0 A 1
ATOM   4479 C CB  . GLN . . 948 ? 191.241 194.585 168.995 1.00  31.20 0 A 1
ATOM   4480 C CG  . GLN . . 948 ? 190.763 194.556 170.429 1.00  31.20 0 A 1
ATOM   4481 C CD  . GLN . . 948 ? 190.858 193.186 171.044 1.00  31.20 0 A 1
ATOM   4482 N NE2 . GLN . . 948 ? 189.835 192.802 171.791 1.00  31.20 0 A 1
ATOM   4483 O OE1 . GLN . . 948 ? 191.840 192.477 170.855 1.00  31.20 0 A 1
ATOM   4484 N N   . ALA . . 949 ? 190.205 197.337 166.898 1.00  30.19 0 A 1
ATOM   4485 C CA  . ALA . . 949 ? 189.048 198.116 166.473 1.00  30.19 0 A 1
ATOM   4486 C C   . ALA . . 949 ? 187.839 197.224 166.216 1.00  30.19 0 A 1
ATOM   4487 O O   . ALA . . 949 ? 186.731 197.515 166.679 1.00  30.19 0 A 1
ATOM   4488 C CB  . ALA . . 949 ? 189.395 198.924 165.223 1.00  30.19 0 A 1
ATOM   4489 N N   . ASP . . 950 ? 188.029 196.139 165.482 1.00  28.19 0 A 1
ATOM   4490 C CA  . ASP . . 950 ? 186.962 195.225 165.121 1.00  28.19 0 A 1
ATOM   4491 C C   . ASP . . 950 ? 187.290 193.824 165.620 1.00  28.19 0 A 1
ATOM   4492 O O   . ASP . . 950 ? 188.429 193.550 166.015 1.00  28.19 0 A 1
ATOM   4493 C CB  . ASP . . 950 ? 186.750 195.220 163.600 1.00  28.19 0 A 1
ATOM   4494 C CG  . ASP . . 950 ? 188.028 194.973 162.833 1.00  28.19 0 A 1
ATOM   4495 O OD1 . ASP . . 950 ? 188.339 193.798 162.565 1.00  28.19 0 A 1
ATOM   4496 O OD2 . ASP . . 950 ? 188.719 195.954 162.493 1.00  28.19 -1 A 1
ATOM   4497 N N   . PRO . . 951 ? 186.309 192.915 165.649 1.00  26.92 0 A 1
ATOM   4498 C CA  . PRO . . 951 ? 186.592 191.574 166.182 1.00  26.92 0 A 1
ATOM   4499 C C   . PRO . . 951 ? 187.514 190.748 165.301 1.00  26.92 0 A 1
ATOM   4500 O O   . PRO . . 951 ? 188.226 189.882 165.826 1.00  26.92 0 A 1
ATOM   4501 C CB  . PRO . . 951 ? 185.199 190.940 166.304 1.00  26.92 0 A 1
ATOM   4502 C CG  . PRO . . 951 ? 184.321 191.759 165.447 1.00  26.92 0 A 1
ATOM   4503 C CD  . PRO . . 951 ? 184.866 193.135 165.471 1.00  26.92 0 A 1
ATOM   4504 N N   . VAL . . 952 ? 187.528 190.983 163.986 1.00  24.81 0 A 1
ATOM   4505 C CA  . VAL . . 952 ? 188.480 190.290 163.122 1.00  24.81 0 A 1
ATOM   4506 C C   . VAL . . 952 ? 189.904 190.568 163.577 1.00  24.81 0 A 1
ATOM   4507 O O   . VAL . . 952 ? 190.748 189.667 163.615 1.00  24.81 0 A 1
ATOM   4508 C CB  . VAL . . 952 ? 188.278 190.692 161.650 1.00  24.81 0 A 1
ATOM   4509 C CG1 . VAL . . 952 ? 189.194 189.885 160.757 1.00  24.81 0 A 1
ATOM   4510 C CG2 . VAL . . 952 ? 186.836 190.504 161.231 1.00  24.81 0 A 1
ATOM   4511 N N   . VAL . . 953 ? 190.188 191.816 163.948 1.00  22.87 0 A 1
ATOM   4512 C CA  . VAL . . 953 ? 191.526 192.175 164.404 1.00  22.87 0 A 1
ATOM   4513 C C   . VAL . . 953 ? 191.829 191.524 165.749 1.00  22.87 0 A 1
ATOM   4514 O O   . VAL . . 953 ? 192.963 191.117 166.010 1.00  22.87 0 A 1
ATOM   4515 C CB  . VAL . . 953 ? 191.671 193.706 164.461 1.00  22.87 0 A 1
ATOM   4516 C CG1 . VAL . . 953 ? 193.003 194.093 165.050 1.00  22.87 0 A 1
ATOM   4517 C CG2 . VAL . . 953 ? 191.529 194.290 163.077 1.00  22.87 0 A 1
ATOM   4518 N N   . ALA . . 954 ? 190.823 191.396 166.615 1.00  25.36 0 A 1
ATOM   4519 C CA  . ALA . . 954 ? 191.029 190.715 167.891 1.00  25.36 0 A 1
ATOM   4520 C C   . ALA . . 954 ? 191.381 189.246 167.688 1.00  25.36 0 A 1
ATOM   4521 O O   . ALA . . 954 ? 192.305 188.718 168.325 1.00  25.36 0 A 1
ATOM   4522 C CB  . ALA . . 954 ? 189.779 190.851 168.754 1.00  25.36 0 A 1
ATOM   4523 N N   . VAL . . 955 ? 190.656 188.572 166.795 1.00  24.87 0 A 1
ATOM   4524 C CA  . VAL . . 955 ? 190.952 187.178 166.490 1.00  24.87 0 A 1
ATOM   4525 C C   . VAL . . 955 ? 192.337 187.051 165.872 1.00  24.87 0 A 1
ATOM   4526 O O   . VAL . . 955 ? 193.102 186.141 166.211 1.00  24.87 0 A 1
ATOM   4527 C CB  . VAL . . 955 ? 189.865 186.589 165.575 1.00  24.87 0 A 1
ATOM   4528 C CG1 . VAL . . 955 ? 190.189 185.148 165.225 1.00  24.87 0 A 1
ATOM   4529 C CG2 . VAL . . 955 ? 188.512 186.684 166.241 1.00  24.87 0 A 1
ATOM   4530 N N   . ALA . . 956 ? 192.680 187.959 164.957 1.00  25.55 0 A 1
ATOM   4531 C CA  . ALA . . 956 ? 194.003 187.932 164.346 1.00  25.55 0 A 1
ATOM   4532 C C   . ALA . . 956 ? 195.097 188.123 165.385 1.00  25.55 0 A 1
ATOM   4533 O O   . ALA . . 956 ? 196.158 187.502 165.294 1.00  25.55 0 A 1
ATOM   4534 C CB  . ALA . . 956 ? 194.104 189.001 163.264 1.00  25.55 0 A 1
ATOM   4535 N N   . ARG . . 957 ? 194.864 188.993 166.369 1.00  25.69 0 A 1
ATOM   4536 C CA  . ARG . . 957 ? 195.802 189.138 167.475 1.00  25.69 0 A 1
ATOM   4537 C C   . ARG . . 957 ? 195.991 187.819 168.200 1.00  25.69 0 A 1
ATOM   4538 O O   . ARG . . 957 ? 197.120 187.416 168.505 1.00  25.69 0 A 1
ATOM   4539 C CB  . ARG . . 957 ? 195.301 190.183 168.462 1.00  25.69 0 A 1
ATOM   4540 C CG  . ARG . . 957 ? 195.676 191.578 168.153 1.00  25.69 0 A 1
ATOM   4541 C CD  . ARG . . 957 ? 195.148 192.484 169.223 1.00  25.69 0 A 1
ATOM   4542 N NE  . ARG . . 957 ? 196.005 192.477 170.396 1.00  25.69 0 A 1
ATOM   4543 C CZ  . ARG . . 957 ? 195.805 193.239 171.461 1.00  25.69 0 A 1
ATOM   4544 N NH1 . ARG . . 957 ? 196.632 193.177 172.491 1.00  25.69 1 A 1
ATOM   4545 N NH2 . ARG . . 957 ? 194.773 194.063 171.494 1.00  25.69 0 A 1
ATOM   4546 N N   . ASP . . 958 ? 194.882 187.152 168.521 1.00  31.15 0 A 1
ATOM   4547 C CA  . ASP . . 958 ? 194.990 185.889 169.240 1.00  31.15 0 A 1
ATOM   4548 C C   . ASP . . 958 ? 195.787 184.867 168.440 1.00  31.15 0 A 1
ATOM   4549 O O   . ASP . . 958 ? 196.612 184.136 168.998 1.00  31.15 0 A 1
ATOM   4550 C CB  . ASP . . 958 ? 193.608 185.341 169.575 1.00  31.15 0 A 1
ATOM   4551 C CG  . ASP . . 958 ? 193.677 184.028 170.324 1.00  31.15 0 A 1
ATOM   4552 O OD1 . ASP . . 958 ? 194.351 183.982 171.376 1.00  31.15 0 A 1
ATOM   4553 O OD2 . ASP . . 958 ? 193.068 183.041 169.866 1.00  31.15 -1 A 1
ATOM   4554 N N   . GLN . . 959 ? 195.556 184.802 167.128 1.00  30.04 0 A 1
ATOM   4555 C CA  . GLN . . 959 ? 196.310 183.867 166.297 1.00  30.04 0 A 1
ATOM   4556 C C   . GLN . . 959 ? 197.792 184.229 166.258 1.00  30.04 0 A 1
ATOM   4557 O O   . GLN . . 959 ? 198.656 183.367 166.445 1.00  30.04 0 A 1
ATOM   4558 C CB  . GLN . . 959 ? 195.741 183.824 164.881 1.00  30.04 0 A 1
ATOM   4559 C CG  . GLN . . 959 ? 194.236 183.752 164.801 1.00  30.04 0 A 1
ATOM   4560 C CD  . GLN . . 959 ? 193.717 182.357 164.555 1.00  30.04 0 A 1
ATOM   4561 N NE2 . GLN . . 959 ? 192.408 182.238 164.400 1.00  30.04 0 A 1
ATOM   4562 O OE1 . GLN . . 959 ? 194.480 181.394 164.512 1.00  30.04 0 A 1
ATOM   4563 N N   . SER . . 960 ? 198.102 185.504 166.016 1.00  31.24 0 A 1
ATOM   4564 C CA  . SER . . 960 ? 199.478 185.908 165.756 1.00  31.24 0 A 1
ATOM   4565 C C   . SER . . 960 ? 200.338 185.898 167.011 1.00  31.24 0 A 1
ATOM   4566 O O   . SER . . 960 ? 201.559 185.741 166.911 1.00  31.24 0 A 1
ATOM   4567 C CB  . SER . . 960 ? 199.507 187.299 165.127 1.00  31.24 0 A 1
ATOM   4568 O OG  . SER . . 960 ? 198.927 187.290 163.838 1.00  31.24 0 A 1
ATOM   4569 N N   . SER . . 961 ? 199.745 186.086 168.192 1.00  33.58 0 A 1
ATOM   4570 C CA  . SER . . 961 ? 200.561 186.130 169.399 1.00  33.58 0 A 1
ATOM   4571 C C   . SER . . 961 ? 201.211 184.789 169.718 1.00  33.58 0 A 1
ATOM   4572 O O   . SER . . 961 ? 202.180 184.751 170.482 1.00  33.58 0 A 1
ATOM   4573 C CB  . SER . . 961 ? 199.723 186.587 170.591 1.00  33.58 0 A 1
ATOM   4574 O OG  . SER . . 961 ? 198.928 185.525 171.088 1.00  33.58 0 A 1
ATOM   4575 N N   . VAL . . 962 ? 200.706 183.693 169.156 1.00  32.63 0 A 1
ATOM   4576 C CA  . VAL . . 962 ? 201.244 182.369 169.442 1.00  32.63 0 A 1
ATOM   4577 C C   . VAL . . 962 ? 202.356 182.031 168.462 1.00  32.63 0 A 1
ATOM   4578 O O   . VAL . . 962 ? 203.510 181.835 168.853 1.00  32.63 0 A 1
ATOM   4579 C CB  . VAL . . 962 ? 200.141 181.298 169.382 1.00  32.63 0 A 1
ATOM   4580 C CG1 . VAL . . 962 ? 200.568 180.062 170.154 1.00  32.63 0 A 1
ATOM   4581 C CG2 . VAL . . 962 ? 198.835 181.850 169.911 1.00  32.63 0 A 1
ATOM   4582 N N   . TYR . . 963 ? 202.013 181.972 167.179 1.00  30.61 0 A 1
ATOM   4583 C CA  . TYR . . 963 ? 202.939 181.478 166.172 1.00  30.61 0 A 1
ATOM   4584 C C   . TYR . . 963 ? 204.006 182.493 165.806 1.00  30.61 0 A 1
ATOM   4585 O O   . TYR . . 963 ? 205.067 182.104 165.308 1.00  30.61 0 A 1
ATOM   4586 C CB  . TYR . . 963 ? 202.166 181.059 164.924 1.00  30.61 0 A 1
ATOM   4587 C CG  . TYR . . 963 ? 201.049 180.084 165.214 1.00  30.61 0 A 1
ATOM   4588 C CD1 . TYR . . 963 ? 201.106 179.243 166.318 1.00  30.61 0 A 1
ATOM   4589 C CD2 . TYR . . 963 ? 199.938 180.005 164.391 1.00  30.61 0 A 1
ATOM   4590 C CE1 . TYR . . 963 ? 200.094 178.359 166.592 1.00  30.61 0 A 1
ATOM   4591 C CE2 . TYR . . 963 ? 198.920 179.116 164.658 1.00  30.61 0 A 1
ATOM   4592 C CZ  . TYR . . 963 ? 199.004 178.297 165.759 1.00  30.61 0 A 1
ATOM   4593 O OH  . TYR . . 963 ? 197.999 177.405 166.039 1.00  30.61 0 A 1
ATOM   4594 N N   . LEU . . 964 ? 203.758 183.775 166.045 1.00  32.68 0 A 1
ATOM   4595 C CA  . LEU . . 964 ? 204.736 184.802 165.726 1.00  32.68 0 A 1
ATOM   4596 C C   . LEU . . 964 ? 205.317 185.383 167.003 1.00  32.68 0 A 1
ATOM   4597 O O   . LEU . . 964 ? 205.797 186.519 167.019 1.00  32.68 0 A 1
ATOM   4598 C CB  . LEU . . 964 ? 204.105 185.889 164.861 1.00  32.68 0 A 1
ATOM   4599 C CG  . LEU . . 964 ? 203.677 185.320 163.513 1.00  32.68 0 A 1
ATOM   4600 C CD1 . LEU . . 964 ? 202.821 186.297 162.722 1.00  32.68 0 A 1
ATOM   4601 C CD2 . LEU . . 964 ? 204.919 184.928 162.751 1.00  32.68 0 A 1
ATOM   4602 N N   . LYS . . 965 ? 205.272 184.606 168.077 1.00  36.65 0 A 1
ATOM   4603 C CA  . LYS . . 965 ? 205.959 184.950 169.315 1.00  36.65 0 A 1
ATOM   4604 C C   . LYS . . 965 ? 207.440 185.157 169.073 1.00  36.65 0 A 1
ATOM   4605 O O   . LYS . . 965 ? 208.101 184.248 168.563 1.00  36.65 0 A 1
ATOM   4606 C CB  . LYS . . 965 ? 205.719 183.853 170.347 1.00  36.65 0 A 1
ATOM   4607 C CG  . LYS . . 965 ? 205.845 184.294 171.787 1.00  36.65 0 A 1
ATOM   4608 C CD  . LYS . . 965 ? 205.649 183.117 172.729 1.00  36.65 0 A 1
ATOM   4609 C CE  . LYS . . 965 ? 206.363 183.343 174.048 1.00  36.65 0 A 1
ATOM   4610 N NZ  . LYS . . 965 ? 205.845 182.459 175.131 1.00  36.65 1 A 1
ATOM   4611 N N   . LEU . . 966 ? 207.954 186.339 169.436 1.00  42.56 0 A 1
ATOM   4612 C CA  . LEU . . 966 ? 209.384 186.675 169.188 1.00  42.56 0 A 1
ATOM   4613 C C   . LEU . . 966 ? 210.292 185.552 169.697 1.00  42.56 0 A 1
ATOM   4614 O O   . LEU . . 966 ? 210.220 185.230 170.901 1.00  42.56 0 A 1
ATOM   4615 C CB  . LEU . . 966 ? 209.723 188.010 169.860 1.00  42.56 0 A 1
ATOM   4616 C CG  . LEU . . 966 ? 211.066 188.619 169.460 1.00  42.56 0 A 1
ATOM   4617 C CD1 . LEU . . 966 ? 211.167 188.782 167.951 1.00  42.56 0 A 1
ATOM   4618 C CD2 . LEU . . 966 ? 211.290 189.951 170.157 1.00  42.56 0 A 1
ATOM   4619 N N   . LEU . . 967 ? 211.119 184.994 168.810 1.00  42.20 0 A 1
ATOM   4620 C CA  . LEU . . 967 ? 212.057 183.905 169.190 1.00  42.20 0 A 1
ATOM   4621 C C   . LEU . . 967 ? 213.290 184.525 169.855 1.00  42.20 0 A 1
ATOM   4622 O O   . LEU . . 967 ? 214.328 184.649 169.172 1.00  42.20 0 A 1
ATOM   4623 C CB  . LEU . . 967 ? 212.439 183.172 167.903 1.00  42.20 0 A 1
ATOM   4624 C CG  . LEU . . 967 ? 213.045 181.783 168.073 1.00  42.20 0 A 1
ATOM   4625 C CD1 . LEU . . 967 ? 212.039 180.817 168.671 1.00  42.20 0 A 1
ATOM   4626 C CD2 . LEU . . 967 ? 213.556 181.273 166.736 1.00  42.20 0 A 1
ATOM   4627 N N   . MET . . 968 ? 213.177 184.906 171.131 1.00  48.67 0 A 1
ATOM   4628 C CA  . MET . . 968 ? 214.302 185.570 171.841 1.00  48.67 0 A 1
ATOM   4629 C C   . MET . . 968 ? 214.309 185.115 173.303 1.00  48.67 0 A 1
ATOM   4630 O O   . MET . . 968 ? 213.463 184.268 173.654 1.00  48.67 0 A 1
ATOM   4631 C CB  . MET . . 968 ? 214.147 187.094 171.798 1.00  48.67 0 A 1
ATOM   4632 C CG  . MET . . 968 ? 214.871 187.751 170.637 1.00  48.67 0 A 1
ATOM   4633 S SD  . MET . . 968 ? 216.588 187.205 170.483 1.00  48.67 0 A 1
ATOM   4634 C CE  . MET . . 968 ? 217.442 188.670 171.060 1.00  48.67 0 A 1
ATOM   4635 N N   . HIS . . 969 ? 215.215 185.671 174.114 1.00  52.40 0 A 1
ATOM   4636 C CA  . HIS . . 969 ? 215.318 185.303 175.553 1.00  52.40 0 A 1
ATOM   4637 C C   . HIS . . 969 ? 215.946 186.482 176.305 1.00  52.40 0 A 1
ATOM   4638 O O   . HIS . . 969 ? 216.699 187.237 175.658 1.00  52.40 0 A 1
ATOM   4639 C CB  . HIS . . 969 ? 216.101 183.987 175.694 1.00  52.40 0 A 1
ATOM   4640 C CG  . HIS . . 969 ? 216.716 183.750 177.033 1.00  52.40 0 A 1
ATOM   4641 C CD2 . HIS . . 969 ? 216.165 183.468 178.233 1.00  52.40 0 A 1
ATOM   4642 N ND1 . HIS . . 969 ? 218.082 183.768 177.229 1.00  52.40 0 A 1
ATOM   4643 C CE1 . HIS . . 969 ? 218.346 183.517 178.494 1.00  52.40 0 A 1
ATOM   4644 N NE2 . HIS . . 969 ? 217.186 183.337 179.132 1.00  52.40 0 A 1
ATOM   4645 N N   . GLU . . 970 ? 215.618 186.652 177.592 1.00  65.27 0 A 1
ATOM   4646 C CA  . GLU . . 970 ? 216.194 187.747 178.423 1.00  65.27 0 A 1
ATOM   4647 C C   . GLU . . 970 ? 216.005 189.089 177.707 1.00  65.27 0 A 1
ATOM   4648 O O   . GLU . . 970 ? 216.984 189.860 177.678 1.00  65.27 0 A 1
ATOM   4649 C CB  . GLU . . 970 ? 217.670 187.480 178.730 1.00  65.27 0 A 1
ATOM   4650 C CG  . GLU . . 970 ? 217.918 186.972 180.138 1.00  65.27 0 A 1
ATOM   4651 C CD  . GLU . . 970 ? 219.273 186.312 180.327 1.00  65.27 0 A 1
ATOM   4652 O OE1 . GLU . . 970 ? 220.145 186.496 179.454 1.00  65.27 0 A 1
ATOM   4653 O OE2 . GLU . . 970 ? 219.450 185.610 181.341 1.00  65.27 -1 A 1
ATOM   4654 N N   . THR . . 983 ? 216.091 191.519 199.608 1.00  72.56 0 A 1
ATOM   4655 C CA  . THR . . 983 ? 215.864 191.610 198.170 1.00  72.56 0 A 1
ATOM   4656 C C   . THR . . 983 ? 214.968 190.487 197.671 1.00  72.56 0 A 1
ATOM   4657 O O   . THR . . 983 ? 215.316 189.787 196.722 1.00  72.56 0 A 1
ATOM   4658 C CB  . THR . . 983 ? 217.185 191.568 197.377 1.00  72.56 0 A 1
ATOM   4659 C CG2 . THR . . 983 ? 217.873 192.920 197.409 1.00  72.56 0 A 1
ATOM   4660 O OG1 . THR . . 983 ? 218.051 190.574 197.938 1.00  72.56 0 A 1
ATOM   4661 N N   . ARG . . 984 ? 213.827 190.303 198.336 1.00  57.66 0 A 1
ATOM   4662 C CA  . ARG . . 984 ? 212.791 189.398 197.842 1.00  57.66 0 A 1
ATOM   4663 C C   . ARG . . 984 ? 211.452 189.950 198.329 1.00  57.66 0 A 1
ATOM   4664 O O   . ARG . . 984 ? 211.050 189.684 199.464 1.00  57.66 0 A 1
ATOM   4665 C CB  . ARG . . 984 ? 213.021 187.974 198.321 1.00  57.66 0 A 1
ATOM   4666 C CG  . ARG . . 984 ? 213.816 187.121 197.344 1.00  57.66 0 A 1
ATOM   4667 C CD  . ARG . . 984 ? 214.316 185.836 197.982 1.00  57.66 0 A 1
ATOM   4668 N NE  . ARG . . 984 ? 215.539 185.360 197.340 1.00  57.66 0 A 1
ATOM   4669 C CZ  . ARG . . 984 ? 216.750 185.443 197.882 1.00  57.66 0 A 1
ATOM   4670 N NH1 . ARG . . 984 ? 216.909 185.982 199.083 1.00  57.66 1 A 1
ATOM   4671 N NH2 . ARG . . 984 ? 217.804 184.986 197.221 1.00  57.66 0 A 1
ATOM   4672 N N   . ILE . . 985 ? 210.777 190.707 197.465 1.00  42.26 0 A 1
ATOM   4673 C CA  . ILE . . 985 ? 209.503 191.302 197.838 1.00  42.26 0 A 1
ATOM   4674 C C   . ILE . . 985 ? 208.428 190.226 197.884 1.00  42.26 0 A 1
ATOM   4675 O O   . ILE . . 985 ? 208.518 189.192 197.212 1.00  42.26 0 A 1
ATOM   4676 C CB  . ILE . . 985 ? 209.115 192.431 196.867 1.00  42.26 0 A 1
ATOM   4677 C CG1 . ILE . . 985 ? 209.406 192.020 195.426 1.00  42.26 0 A 1
ATOM   4678 C CG2 . ILE . . 985 ? 209.853 193.709 197.213 1.00  42.26 0 A 1
ATOM   4679 C CD1 . ILE . . 985 ? 208.498 192.680 194.418 1.00  42.26 0 A 1
ATOM   4680 N N   . TYR . . 986 ? 207.396 190.474 198.683 1.00  31.29 0 A 1
ATOM   4681 C CA  . TYR . . 986 ? 206.316 189.515 198.823 1.00  31.29 0 A 1
ATOM   4682 C C   . TYR . . 986 ? 205.501 189.427 197.534 1.00  31.29 0 A 1
ATOM   4683 O O   . TYR . . 986 ? 205.672 190.210 196.598 1.00  31.29 0 A 1
ATOM   4684 C CB  . TYR . . 986 ? 205.423 189.886 200.002 1.00  31.29 0 A 1
ATOM   4685 C CG  . TYR . . 986 ? 204.782 188.693 200.657 1.00  31.29 0 A 1
ATOM   4686 C CD1 . TYR . . 986 ? 205.526 187.828 201.436 1.00  31.29 0 A 1
ATOM   4687 C CD2 . TYR . . 986 ? 203.433 188.424 200.485 1.00  31.29 0 A 1
ATOM   4688 C CE1 . TYR . . 986 ? 204.951 186.740 202.029 1.00  31.29 0 A 1
ATOM   4689 C CE2 . TYR . . 986 ? 202.848 187.336 201.077 1.00  31.29 0 A 1
ATOM   4690 C CZ  . TYR . . 986 ? 203.612 186.497 201.850 1.00  31.29 0 A 1
ATOM   4691 O OH  . TYR . . 986 ? 203.034 185.407 202.443 1.00  31.29 0 A 1
ATOM   4692 N N   . ARG . . 987 ? 204.591 188.453 197.506 1.00  29.67 0 A 1
ATOM   4693 C CA  . ARG . . 987 ? 203.853 188.117 196.293 1.00  29.67 0 A 1
ATOM   4694 C C   . ARG . . 987 ? 203.034 189.273 195.738 1.00  29.67 0 A 1
ATOM   4695 O O   . ARG . . 987 ? 202.681 189.250 194.554 1.00  29.67 0 A 1
ATOM   4696 C CB  . ARG . . 987 ? 202.922 186.940 196.567 1.00  29.67 0 A 1
ATOM   4697 C CG  . ARG . . 987 ? 201.905 187.238 197.638 1.00  29.67 0 A 1
ATOM   4698 C CD  . ARG . . 987 ? 200.880 186.145 197.792 1.00  29.67 0 A 1
ATOM   4699 N NE  . ARG . . 987 ? 199.998 186.427 198.917 1.00  29.67 0 A 1
ATOM   4700 C CZ  . ARG . . 987 ? 198.924 187.201 198.840 1.00  29.67 0 A 1
ATOM   4701 N NH1 . ARG . . 987 ? 198.179 187.413 199.912 1.00  29.67 1 A 1
ATOM   4702 N NH2 . ARG . . 987 ? 198.597 187.759 197.687 1.00  29.67 0 A 1
ATOM   4703 N N   . GLY . . 988 ? 202.717 190.275 196.547 1.00  28.82 0 A 1
ATOM   4704 C CA  . GLY . . 988 ? 201.767 191.275 196.111 1.00  28.82 0 A 1
ATOM   4705 C C   . GLY . . 988 ? 202.334 192.539 195.503 1.00  28.82 0 A 1
ATOM   4706 O O   . GLY . . 988 ? 201.589 193.322 194.912 1.00  28.82 0 A 1
ATOM   4707 N N   . TYR . . 989 ? 203.636 192.760 195.634 1.00  33.05 0 A 1
ATOM   4708 C CA  . TYR . . 989 ? 204.241 194.023 195.245 1.00  33.05 0 A 1
ATOM   4709 C C   . TYR . . 989 ? 204.913 193.926 193.881 1.00  33.05 0 A 1
ATOM   4710 O O   . TYR . . 989 ? 205.342 192.854 193.449 1.00  33.05 0 A 1
ATOM   4711 C CB  . TYR . . 989 ? 205.250 194.478 196.295 1.00  33.05 0 A 1
ATOM   4712 C CG  . TYR . . 989 ? 204.647 194.603 197.668 1.00  33.05 0 A 1
ATOM   4713 C CD1 . TYR . . 989 ? 204.551 193.505 198.505 1.00  33.05 0 A 1
ATOM   4714 C CD2 . TYR . . 989 ? 204.149 195.813 198.116 1.00  33.05 0 A 1
ATOM   4715 C CE1 . TYR . . 989 ? 203.987 193.612 199.750 1.00  33.05 0 A 1
ATOM   4716 C CE2 . TYR . . 989 ? 203.590 195.929 199.362 1.00  33.05 0 A 1
ATOM   4717 C CZ  . TYR . . 989 ? 203.513 194.827 200.175 1.00  33.05 0 A 1
ATOM   4718 O OH  . TYR . . 989 ? 202.953 194.940 201.422 1.00  33.05 0 A 1
ATOM   4719 N N   . ASN . . 990 ? 204.993 195.069 193.204 1.00  45.97 0 A 1
ATOM   4720 C CA  . ASN . . 990 ? 205.616 195.151 191.884 1.00  45.97 0 A 1
ATOM   4721 C C   . ASN . . 990 ? 206.228 196.544 191.761 1.00  45.97 0 A 1
ATOM   4722 O O   . ASN . . 990 ? 205.513 197.518 191.516 1.00  45.97 0 A 1
ATOM   4723 C CB  . ASN . . 990 ? 204.603 194.881 190.781 1.00  45.97 0 A 1
ATOM   4724 C CG  . ASN . . 990 ? 205.095 195.311 189.421 1.00  45.97 0 A 1
ATOM   4725 N ND2 . ASN . . 990 ? 206.045 194.566 188.876 1.00  45.97 0 A 1
ATOM   4726 O OD1 . ASN . . 990 ? 204.624 196.298 188.863 1.00  45.97 0 A 1
ATOM   4727 N N   . LEU . . 991 ? 207.540 196.629 191.964 1.00  54.19 0 A 1
ATOM   4728 C CA  . LEU . . 991 ? 208.285 197.883 191.837 1.00  54.19 0 A 1
ATOM   4729 C C   . LEU . . 991 ? 208.882 198.046 190.444 1.00  54.19 0 A 1
ATOM   4730 O O   . LEU . . 991 ? 210.080 198.271 190.286 1.00  54.19 0 A 1
ATOM   4731 C CB  . LEU . . 991 ? 209.370 197.946 192.903 1.00  54.19 0 A 1
ATOM   4732 C CG  . LEU . . 991 ? 208.928 197.632 194.329 1.00  54.19 0 A 1
ATOM   4733 C CD1 . LEU . . 991 ? 210.100 197.106 195.133 1.00  54.19 0 A 1
ATOM   4734 C CD2 . LEU . . 991 ? 208.328 198.865 194.983 1.00  54.19 0 A 1
ATOM   4735 N N   . LEU . . 992 ? 208.050 197.935 189.419 1.00  60.60 0 A 1
ATOM   4736 C CA  . LEU . . 992 ? 208.486 198.020 188.035 1.00  60.60 0 A 1
ATOM   4737 C C   . LEU . . 992 ? 207.441 198.786 187.242 1.00  60.60 0 A 1
ATOM   4738 O O   . LEU . . 992 ? 206.324 199.001 187.725 1.00  60.60 0 A 1
ATOM   4739 C CB  . LEU . . 992 ? 208.693 196.627 187.425 1.00  60.60 0 A 1
ATOM   4740 C CG  . LEU . . 992 ? 209.939 195.848 187.838 1.00  60.60 0 A 1
ATOM   4741 C CD1 . LEU . . 992 ? 209.950 194.479 187.178 1.00  60.60 0 A 1
ATOM   4742 C CD2 . LEU . . 992 ? 211.198 196.621 187.491 1.00  60.60 0 A 1
ATOM   4743 N N   . PRO . . 993 ? 207.781 199.233 186.027 1.00  68.04 0 A 1
ATOM   4744 C CA  . PRO . . 993 ? 206.756 199.860 185.177 1.00  68.04 0 A 1
ATOM   4745 C C   . PRO . . 993 ? 205.560 198.964 184.904 1.00  68.04 0 A 1
ATOM   4746 O O   . PRO . . 993 ? 204.425 199.456 184.883 1.00  68.04 0 A 1
ATOM   4747 C CB  . PRO . . 993 ? 207.523 200.194 183.885 1.00  68.04 0 A 1
ATOM   4748 C CG  . PRO . . 993 ? 208.855 199.491 184.006 1.00  68.04 0 A 1
ATOM   4749 C CD  . PRO . . 993 ? 209.130 199.406 185.465 1.00  68.04 0 A 1
ATOM   4750 N N   . SER . . 994 ? 205.783 197.665 184.692 1.00  62.25 0 A 1
ATOM   4751 C CA  . SER . . 994 ? 204.720 196.686 184.446 1.00  62.25 0 A 1
ATOM   4752 C C   . SER . . 994 ? 203.844 197.113 183.262 1.00  62.25 0 A 1
ATOM   4753 O O   . SER . . 994 ? 202.654 197.407 183.396 1.00  62.25 0 A 1
ATOM   4754 C CB  . SER . . 994 ? 203.878 196.456 185.708 1.00  62.25 0 A 1
ATOM   4755 O OG  . SER . . 994 ? 203.058 197.574 186.004 1.00  62.25 0 A 1
ATOM   4756 N N   . ILE . . 995 ? 204.475 197.133 182.091 1.00  56.67 0 A 1
ATOM   4757 C CA  . ILE . . 995 ? 203.800 197.526 180.856 1.00  56.67 0 A 1
ATOM   4758 C C   . ILE . . 995 ? 202.778 196.447 180.494 1.00  56.67 0 A 1
ATOM   4759 O O   . ILE . . 995 ? 203.137 195.353 180.053 1.00  56.67 0 A 1
ATOM   4760 C CB  . ILE . . 995 ? 204.806 197.763 179.722 1.00  56.67 0 A 1
ATOM   4761 C CG1 . ILE . . 995 ? 204.117 198.318 178.467 1.00  56.67 0 A 1
ATOM   4762 C CG2 . ILE . . 995 ? 205.637 196.505 179.450 1.00  56.67 0 A 1
ATOM   4763 C CD1 . ILE . . 995 ? 205.070 198.866 177.421 1.00  56.67 0 A 1
ATOM   4764 N N   . THR . . 996 ? 201.499 196.758 180.674 1.00  44.39 0 A 1
ATOM   4765 C CA  . THR . . 996 ? 200.416 195.807 180.475 1.00  44.39 0 A 1
ATOM   4766 C C   . THR . . 996 ? 199.686 196.071 179.164 1.00  44.39 0 A 1
ATOM   4767 O O   . THR . . 996 ? 199.745 197.164 178.597 1.00  44.39 0 A 1
ATOM   4768 C CB  . THR . . 996 ? 199.413 195.860 181.635 1.00  44.39 0 A 1
ATOM   4769 C CG2 . THR . . 996 ? 200.082 195.478 182.937 1.00  44.39 0 A 1
ATOM   4770 O OG1 . THR . . 996 ? 198.869 197.180 181.745 1.00  44.39 0 A 1
ATOM   4771 N N   . ASP . . 997 ? 198.987 195.042 178.695 1.00  33.52 0 A 1
ATOM   4772 C CA  . ASP . . 997 ? 198.198 195.140 177.476 1.00  33.52 0 A 1
ATOM   4773 C C   . ASP . . 997 ? 196.937 195.958 177.730 1.00  33.52 0 A 1
ATOM   4774 O O   . ASP . . 997 ? 196.177 195.668 178.657 1.00  33.52 0 A 1
ATOM   4775 C CB  . ASP . . 997 ? 197.844 193.740 176.987 1.00  33.52 0 A 1
ATOM   4776 C CG  . ASP . . 997 ? 196.903 193.746 175.811 1.00  33.52 0 A 1
ATOM   4777 O OD1 . ASP . . 997 ? 196.902 194.727 175.040 1.00  33.52 0 A 1
ATOM   4778 O OD2 . ASP . . 997 ? 196.161 192.757 175.654 1.00  33.52 -1 A 1
ATOM   4779 N N   . VAL . . 998 ? 196.712 196.978 176.901 1.00  30.03 0 A 1
ATOM   4780 C CA  . VAL . . 998 ? 195.611 197.901 177.151 1.00  30.03 0 A 1
ATOM   4781 C C   . VAL . . 998 ? 194.261 197.227 176.932 1.00  30.03 0 A 1
ATOM   4782 O O   . VAL . . 998 ? 193.291 197.527 177.636 1.00  30.03 0 A 1
ATOM   4783 C CB  . VAL . . 998 ? 195.770 199.165 176.283 1.00  30.03 0 A 1
ATOM   4784 C CG1 . VAL . . 998 ? 195.588 198.847 174.804 1.00  30.03 0 A 1
ATOM   4785 C CG2 . VAL . . 998 ? 194.792 200.239 176.723 1.00  30.03 0 A 1
ATOM   4786 N N   . THR . . 999 ? 194.173 196.301 175.979 1.00  29.09 0 A 1
ATOM   4787 C CA  . THR . . 999 ? 192.914 195.608 175.727 1.00  29.09 0 A 1
ATOM   4788 C C   . THR . . 999 ? 192.525 194.740 176.915 1.00  29.09 0 A 1
ATOM   4789 O O   . THR . . 999 ? 191.373 194.759 177.369 1.00  29.09 0 A 1
ATOM   4790 C CB  . THR . . 999 ? 193.038 194.766 174.461 1.00  29.09 0 A 1
ATOM   4791 C CG2 . THR . . 999 ? 191.820 193.893 174.286 1.00  29.09 0 A 1
ATOM   4792 O OG1 . THR . . 999 ? 193.171 195.632 173.330 1.00  29.09 0 A 1
ATOM   4793 N N   . MET . . 1000 ? 193.496 193.988 177.442 1.00  28.07 0 A 1
ATOM   4794 C CA  . MET . . 1000 ? 193.221 193.145 178.637 1.00  28.07 0 A 1
ATOM   4795 C C   . MET . . 1000 ? 192.944 194.064 179.830 1.00  28.07 0 A 1
ATOM   4796 O O   . MET . . 1000 ? 192.136 193.671 180.686 1.00  28.07 0 A 1
ATOM   4797 C CB  . MET . . 1000 ? 194.390 192.208 178.944 1.00  28.07 0 A 1
ATOM   4798 C CG  . MET . . 1000 ? 193.963 190.913 179.610 1.00  28.07 0 A 1
ATOM   4799 S SD  . MET . . 1000 ? 194.977 189.505 179.097 1.00  28.07 0 A 1
ATOM   4800 C CE  . MET . . 1000 ? 194.761 189.578 177.320 1.00  28.07 0 A 1
ATOM   4801 N N   . GLU . . 1001 ? 193.590 195.234 179.887 1.00  30.65 0 A 1
ATOM   4802 C CA  . GLU . . 1001 ? 193.294 196.194 180.941 1.00  30.65 0 A 1
ATOM   4803 C C   . GLU . . 1001 ? 191.836 196.626 180.894 1.00  30.65 0 A 1
ATOM   4804 O O   . GLU . . 1001 ? 191.161 196.672 181.925 1.00  30.65 0 A 1
ATOM   4805 C CB  . GLU . . 1001 ? 194.210 197.403 180.806 1.00  30.65 0 A 1
ATOM   4806 C CG  . GLU . . 1001 ? 195.559 197.225 181.429 1.00  30.65 0 A 1
ATOM   4807 C CD  . GLU . . 1001 ? 195.553 197.634 182.869 1.00  30.65 0 A 1
ATOM   4808 O OE1 . GLU . . 1001 ? 196.628 197.626 183.503 1.00  30.65 0 A 1
ATOM   4809 O OE2 . GLU . . 1001 ? 194.457 197.956 183.369 1.00  30.65 -1 A 1
ATOM   4810 N N   . ASN . . 1002 ? 191.340 196.963 179.705 1.00  27.00 0 A 1
ATOM   4811 C CA  . ASN . . 1002 ? 189.944 197.360 179.565 1.00  27.00 0 A 1
ATOM   4812 C C   . ASN . . 1002 ? 189.008 196.223 179.950 1.00  27.00 0 A 1
ATOM   4813 O O   . ASN . . 1002 ? 187.993 196.443 180.625 1.00  27.00 0 A 1
ATOM   4814 C CB  . ASN . . 1002 ? 189.671 197.809 178.130 1.00  27.00 0 A 1
ATOM   4815 C CG  . ASN . . 1002 ? 190.450 199.045 177.746 1.00  27.00 0 A 1
ATOM   4816 N ND2 . ASN . . 1002 ? 190.780 199.161 176.471 1.00  27.00 0 A 1
ATOM   4817 O OD1 . ASN . . 1002 ? 190.756 199.883 178.584 1.00  27.00 0 A 1
ATOM   4818 N N   . ASN . . 1003 ? 189.331 195.002 179.519 1.00  23.03 0 A 1
ATOM   4819 C CA  . ASN . . 1003 ? 188.512 193.845 179.870 1.00  23.03 0 A 1
ATOM   4820 C C   . ASN . . 1003 ? 188.456 193.649 181.378 1.00  23.03 0 A 1
ATOM   4821 O O   . ASN . . 1003 ? 187.377 193.464 181.955 1.00  23.03 0 A 1
ATOM   4822 C CB  . ASN . . 1003 ? 189.060 192.590 179.195 1.00  23.03 0 A 1
ATOM   4823 C CG  . ASN . . 1003 ? 188.798 192.565 177.712 1.00  23.03 0 A 1
ATOM   4824 N ND2 . ASN . . 1003 ? 189.284 191.529 177.048 1.00  23.03 0 A 1
ATOM   4825 O OD1 . ASN . . 1003 ? 188.165 193.460 177.168 1.00  23.03 0 A 1
ATOM   4826 N N   . LEU . . 1004 ? 189.617 193.669 182.030 1.00  24.94 0 A 1
ATOM   4827 C CA  . LEU . . 1004 ? 189.655 193.482 183.473 1.00  24.94 0 A 1
ATOM   4828 C C   . LEU . . 1004 ? 188.927 194.609 184.189 1.00  24.94 0 A 1
ATOM   4829 O O   . LEU . . 1004 ? 188.246 194.374 185.190 1.00  24.94 0 A 1
ATOM   4830 C CB  . LEU . . 1004 ? 191.102 193.378 183.947 1.00  24.94 0 A 1
ATOM   4831 C CG  . LEU . . 1004 ? 191.299 193.071 185.427 1.00  24.94 0 A 1
ATOM   4832 C CD1 . LEU . . 1004 ? 190.986 191.613 185.736 1.00  24.94 0 A 1
ATOM   4833 C CD2 . LEU . . 1004 ? 192.706 193.431 185.853 1.00  24.94 0 A 1
ATOM   4834 N N   . SER . . 1005 ? 189.044 195.835 183.681 1.00  28.47 0 A 1
ATOM   4835 C CA  . SER . . 1005 ? 188.326 196.963 184.261 1.00  28.47 0 A 1
ATOM   4836 C C   . SER . . 1005 ? 186.821 196.743 184.222 1.00  28.47 0 A 1
ATOM   4837 O O   . SER . . 1005 ? 186.129 196.935 185.225 1.00  28.47 0 A 1
ATOM   4838 C CB  . SER . . 1005 ? 188.691 198.245 183.520 1.00  28.47 0 A 1
ATOM   4839 O OG  . SER . . 1005 ? 188.297 199.375 184.264 1.00  28.47 0 A 1
ATOM   4840 N N   . ARG . . 1006 ? 186.294 196.358 183.060 1.00  19.44 0 A 1
ATOM   4841 C CA  . ARG . . 1006 ? 184.854 196.153 182.944 1.00  19.44 0 A 1
ATOM   4842 C C   . ARG . . 1006 ? 184.380 194.999 183.818 1.00  19.44 0 A 1
ATOM   4843 O O   . ARG . . 1006 ? 183.320 195.085 184.454 1.00  19.44 0 A 1
ATOM   4844 C CB  . ARG . . 1006 ? 184.478 195.913 181.489 1.00  19.44 0 A 1
ATOM   4845 C CG  . ARG . . 1006 ? 184.577 197.149 180.632 1.00  19.44 0 A 1
ATOM   4846 C CD  . ARG . . 1006 ? 184.128 196.847 179.240 1.00  19.44 0 A 1
ATOM   4847 N NE  . ARG . . 1006 ? 184.085 198.018 178.377 1.00  19.44 0 A 1
ATOM   4848 C CZ  . ARG . . 1006 ? 185.077 198.387 177.580 1.00  19.44 0 A 1
ATOM   4849 N NH1 . ARG . . 1006 ? 186.198 197.684 177.553 1.00  19.44 1 A 1
ATOM   4850 N NH2 . ARG . . 1006 ? 184.950 199.460 176.816 1.00  19.44 0 A 1
ATOM   4851 N N   . VAL . . 1007 ? 185.158 193.917 183.881 1.00  20.75 0 A 1
ATOM   4852 C CA  . VAL . . 1007 ? 184.747 192.775 184.688 1.00  20.75 0 A 1
ATOM   4853 C C   . VAL . . 1007 ? 184.756 193.134 186.166 1.00  20.75 0 A 1
ATOM   4854 O O   . VAL . . 1007 ? 183.829 192.790 186.911 1.00  20.75 0 A 1
ATOM   4855 C CB  . VAL . . 1007 ? 185.645 191.561 184.391 1.00  20.75 0 A 1
ATOM   4856 C CG1 . VAL . . 1007 ? 185.595 190.570 185.532 1.00  20.75 0 A 1
ATOM   4857 C CG2 . VAL . . 1007 ? 185.219 190.899 183.102 1.00  20.75 0 A 1
ATOM   4858 N N   . ILE . . 1008 ? 185.796 193.832 186.616 1.00  28.14 0 A 1
ATOM   4859 C CA  . ILE . . 1008 ? 185.872 194.231 188.012 1.00  28.14 0 A 1
ATOM   4860 C C   . ILE . . 1008 ? 184.760 195.210 188.345 1.00  28.14 0 A 1
ATOM   4861 O O   . ILE . . 1008 ? 184.180 195.155 189.430 1.00  28.14 0 A 1
ATOM   4862 C CB  . ILE . . 1008 ? 187.259 194.816 188.317 1.00  28.14 0 A 1
ATOM   4863 C CG1 . ILE . . 1008 ? 188.308 193.712 188.320 1.00  28.14 0 A 1
ATOM   4864 C CG2 . ILE . . 1008 ? 187.272 195.506 189.652 1.00  28.14 0 A 1
ATOM   4865 C CD1 . ILE . . 1008 ? 189.690 194.242 188.367 1.00  28.14 0 A 1
ATOM   4866 N N   . ALA . . 1009 ? 184.426 196.105 187.417 1.00  22.32 0 A 1
ATOM   4867 C CA  . ALA . . 1009 ? 183.332 197.034 187.658 1.00  22.32 0 A 1
ATOM   4868 C C   . ALA . . 1009 ? 182.018 196.290 187.833 1.00  22.32 0 A 1
ATOM   4869 O O   . ALA . . 1009 ? 181.248 196.578 188.753 1.00  22.32 0 A 1
ATOM   4870 C CB  . ALA . . 1009 ? 183.236 198.041 186.518 1.00  22.32 0 A 1
ATOM   4871 N N   . ALA . . 1010 ? 181.755 195.308 186.970 1.00  22.36 0 A 1
ATOM   4872 C CA  . ALA . . 1010 ? 180.510 194.556 187.078 1.00  22.36 0 A 1
ATOM   4873 C C   . ALA . . 1010 ? 180.445 193.765 188.382 1.00  22.36 0 A 1
ATOM   4874 O O   . ALA . . 1010 ? 179.409 193.754 189.062 1.00  22.36 0 A 1
ATOM   4875 C CB  . ALA . . 1010 ? 180.353 193.635 185.871 1.00  22.36 0 A 1
ATOM   4876 N N   . VAL . . 1011 ? 181.548 193.124 188.770 1.00  20.56 0 A 1
ATOM   4877 C CA  . VAL . . 1011 ? 181.532 192.314 189.986 1.00  20.56 0 A 1
ATOM   4878 C C   . VAL . . 1011 ? 181.436 193.198 191.225 1.00  20.56 0 A 1
ATOM   4879 O O   . VAL . . 1011 ? 180.727 192.871 192.184 1.00  20.56 0 A 1
ATOM   4880 C CB  . VAL . . 1011 ? 182.761 191.390 190.032 1.00  20.56 0 A 1
ATOM   4881 C CG1 . VAL . . 1011 ? 182.820 190.654 191.349 1.00  20.56 0 A 1
ATOM   4882 C CG2 . VAL . . 1011 ? 182.713 190.405 188.888 1.00  20.56 0 A 1
ATOM   4883 N N   . SER . . 1012 ? 182.129 194.337 191.227 1.00  25.21 0 A 1
ATOM   4884 C CA  . SER . . 1012 ? 182.029 195.260 192.349 1.00  25.21 0 A 1
ATOM   4885 C C   . SER . . 1012 ? 180.645 195.880 192.444 1.00  25.21 0 A 1
ATOM   4886 O O   . SER . . 1012 ? 180.165 196.143 193.548 1.00  25.21 0 A 1
ATOM   4887 C CB  . SER . . 1012 ? 183.088 196.351 192.232 1.00  25.21 0 A 1
ATOM   4888 O OG  . SER . . 1012 ? 184.388 195.802 192.262 1.00  25.21 0 A 1
ATOM   4889 N N   . HIS . . 1013 ? 179.989 196.130 191.312 1.00  26.69 0 A 1
ATOM   4890 C CA  . HIS . . 1013 ? 178.618 196.612 191.383 1.00  26.69 0 A 1
ATOM   4891 C C   . HIS . . 1013 ? 177.703 195.559 191.982 1.00  26.69 0 A 1
ATOM   4892 O O   . HIS . . 1013 ? 176.868 195.871 192.836 1.00  26.69 0 A 1
ATOM   4893 C CB  . HIS . . 1013 ? 178.113 197.022 190.008 1.00  26.69 0 A 1
ATOM   4894 C CG  . HIS . . 1013 ? 176.669 197.410 190.002 1.00  26.69 0 A 1
ATOM   4895 C CD2 . HIS . . 1013 ? 175.619 196.934 189.293 1.00  26.69 0 A 1
ATOM   4896 N ND1 . HIS . . 1013 ? 176.164 198.396 190.821 1.00  26.69 0 A 1
ATOM   4897 C CE1 . HIS . . 1013 ? 174.867 198.518 190.609 1.00  26.69 0 A 1
ATOM   4898 N NE2 . HIS . . 1013 ? 174.511 197.640 189.689 1.00  26.69 0 A 1
ATOM   4899 N N   . GLU . . 1014 ? 177.844 194.304 191.551 1.00  28.49 0 A 1
ATOM   4900 C CA  . GLU . . 1014 ? 177.032 193.253 192.153 1.00  28.49 0 A 1
ATOM   4901 C C   . GLU . . 1014 ? 177.335 193.088 193.635 1.00  28.49 0 A 1
ATOM   4902 O O   . GLU . . 1014 ? 176.453 192.694 194.402 1.00  28.49 0 A 1
ATOM   4903 C CB  . GLU . . 1014 ? 177.229 191.934 191.414 1.00  28.49 0 A 1
ATOM   4904 C CG  . GLU . . 1014 ? 176.375 191.817 190.172 1.00  28.49 0 A 1
ATOM   4905 C CD  . GLU . . 1014 ? 174.902 192.057 190.445 1.00  28.49 0 A 1
ATOM   4906 O OE1 . GLU . . 1014 ? 174.380 191.519 191.447 1.00  28.49 0 A 1
ATOM   4907 O OE2 . GLU . . 1014 ? 174.264 192.785 189.660 1.00  28.49 -1 A 1
ATOM   4908 N N   . LEU . . 1015 ? 178.562 193.389 194.059 1.00  28.79 0 A 1
ATOM   4909 C CA  . LEU . . 1015 ? 178.910 193.257 195.471 1.00  28.79 0 A 1
ATOM   4910 C C   . LEU . . 1015 ? 178.369 194.412 196.307 1.00  28.79 0 A 1
ATOM   4911 O O   . LEU . . 1015 ? 177.953 194.207 197.451 1.00  28.79 0 A 1
ATOM   4912 C CB  . LEU . . 1015 ? 180.427 193.163 195.635 1.00  28.79 0 A 1
ATOM   4913 C CG  . LEU . . 1015 ? 180.957 193.121 197.072 1.00  28.79 0 A 1
ATOM   4914 C CD1 . LEU . . 1015 ? 180.749 191.755 197.687 1.00  28.79 0 A 1
ATOM   4915 C CD2 . LEU . . 1015 ? 182.419 193.495 197.120 1.00  28.79 0 A 1
ATOM   4916 N N   . ILE . . 1016 ? 178.374 195.630 195.766 1.00  30.17 0 A 1
ATOM   4917 C CA  . ILE . . 1016 ? 177.925 196.785 196.539 1.00  30.17 0 A 1
ATOM   4918 C C   . ILE . . 1016 ? 176.413 196.755 196.718 1.00  30.17 0 A 1
ATOM   4919 O O   . ILE . . 1016 ? 175.897 197.019 197.809 1.00  30.17 0 A 1
ATOM   4920 C CB  . ILE . . 1016 ? 178.392 198.089 195.870 1.00  30.17 0 A 1
ATOM   4921 C CG1 . ILE . . 1016 ? 179.900 198.258 196.032 1.00  30.17 0 A 1
ATOM   4922 C CG2 . ILE . . 1016 ? 177.670 199.280 196.456 1.00  30.17 0 A 1
ATOM   4923 C CD1 . ILE . . 1016 ? 180.532 199.066 194.935 1.00  30.17 0 A 1
ATOM   4924 N N   . THR . . 1017 ? 175.682 196.420 195.659 1.00  30.43 0 A 1
ATOM   4925 C CA  . THR . . 1017 ? 174.229 196.336 195.701 1.00  30.43 0 A 1
ATOM   4926 C C   . THR . . 1017 ? 173.732 194.942 196.057 1.00  30.43 0 A 1
ATOM   4927 O O   . THR . . 1017 ? 172.628 194.558 195.654 1.00  30.43 0 A 1
ATOM   4928 C CB  . THR . . 1017 ? 173.643 196.778 194.363 1.00  30.43 0 A 1
ATOM   4929 C CG2 . THR . . 1017 ? 174.200 198.127 193.970 1.00  30.43 0 A 1
ATOM   4930 O OG1 . THR . . 1017 ? 173.984 195.820 193.357 1.00  30.43 0 A 1
ATOM   4931 N N   . SER . . 1018 ? 174.521 194.170 196.795 1.00  31.64 0 A 1
ATOM   4932 C CA  . SER . . 1018 ? 174.169 192.791 197.102 1.00  31.64 0 A 1
ATOM   4933 C C   . SER . . 1018 ? 173.172 192.748 198.251 1.00  31.64 0 A 1
ATOM   4934 O O   . SER . . 1018 ? 173.483 193.170 199.370 1.00  31.64 0 A 1
ATOM   4935 C CB  . SER . . 1018 ? 175.419 191.989 197.450 1.00  31.64 0 A 1
ATOM   4936 O OG  . SER . . 1018 ? 175.087 190.648 197.753 1.00  31.64 0 A 1
ATOM   4937 N N   . THR . . 1019 ? 171.979 192.235 197.974 1.00  36.34 0 A 1
ATOM   4938 C CA  . THR . . 1019 ? 170.970 192.005 198.995 1.00  36.34 0 A 1
ATOM   4939 C C   . THR . . 1019 ? 170.976 190.574 199.512 1.00  36.34 0 A 1
ATOM   4940 O O   . THR . . 1019 ? 170.126 190.224 200.333 1.00  36.34 0 A 1
ATOM   4941 C CB  . THR . . 1019 ? 169.581 192.348 198.450 1.00  36.34 0 A 1
ATOM   4942 C CG2 . THR . . 1019 ? 169.495 193.825 198.106 1.00  36.34 0 A 1
ATOM   4943 O OG1 . THR . . 1019 ? 169.324 191.575 197.273 1.00  36.34 0 A 1
ATOM   4944 N N   . THR . . 1020 ? 171.908 189.744 199.053 1.00  32.49 0 A 1
ATOM   4945 C CA  . THR . . 1020 ? 171.964 188.336 199.409 1.00  32.49 0 A 1
ATOM   4946 C C   . THR . . 1020 ? 173.321 188.002 200.015 1.00  32.49 0 A 1
ATOM   4947 O O   . THR . . 1020 ? 174.347 188.569 199.636 1.00  32.49 0 A 1
ATOM   4948 C CB  . THR . . 1020 ? 171.701 187.451 198.179 1.00  32.49 0 A 1
ATOM   4949 C CG2 . THR . . 1020 ? 171.775 185.983 198.533 1.00  32.49 0 A 1
ATOM   4950 O OG1 . THR . . 1020 ? 170.397 187.733 197.657 1.00  32.49 0 A 1
ATOM   4951 N N   . ARG . . 1021 ? 173.307 187.082 200.977 1.00  31.31 0 A 1
ATOM   4952 C CA  . ARG . . 1021 ? 174.541 186.575 201.566 1.00  31.31 0 A 1
ATOM   4953 C C   . ARG . . 1021 ? 175.379 185.831 200.532 1.00  31.31 0 A 1
ATOM   4954 O O   . ARG . . 1021 ? 176.594 186.042 200.423 1.00  31.31 0 A 1
ATOM   4955 C CB  . ARG . . 1021 ? 174.192 185.657 202.734 1.00  31.31 0 A 1
ATOM   4956 C CG  . ARG . . 1021 ? 175.087 185.776 203.929 1.00  31.31 0 A 1
ATOM   4957 C CD  . ARG . . 1021 ? 174.309 185.538 205.213 1.00  31.31 0 A 1
ATOM   4958 N NE  . ARG . . 1021 ? 173.517 186.704 205.587 1.00  31.31 0 A 1
ATOM   4959 C CZ  . ARG . . 1021 ? 173.118 186.966 206.826 1.00  31.31 0 A 1
ATOM   4960 N NH1 . ARG . . 1021 ? 173.436 186.141 207.815 1.00  31.31 1 A 1
ATOM   4961 N NH2 . ARG . . 1021 ? 172.403 188.054 207.078 1.00  31.31 0 A 1
ATOM   4962 N N   . ALA . . 1022 ? 174.734 184.956 199.757 1.00  28.07 0 A 1
ATOM   4963 C CA  . ALA . . 1022 ? 175.453 184.141 198.786 1.00  28.07 0 A 1
ATOM   4964 C C   . ALA . . 1022 ? 176.085 184.998 197.699 1.00  28.07 0 A 1
ATOM   4965 O O   . ALA . . 1022 ? 177.204 184.721 197.258 1.00  28.07 0 A 1
ATOM   4966 C CB  . ALA . . 1022 ? 174.513 183.107 198.171 1.00  28.07 0 A 1
ATOM   4967 N N   . LEU . . 1023 ? 175.389 186.046 197.257 1.00  27.68 0 A 1
ATOM   4968 C CA  . LEU . . 1023 ? 175.948 186.908 196.223 1.00  27.68 0 A 1
ATOM   4969 C C   . LEU . . 1023 ? 177.167 187.661 196.732 1.00  27.68 0 A 1
ATOM   4970 O O   . LEU . . 1023 ? 178.160 187.799 196.012 1.00  27.68 0 A 1
ATOM   4971 C CB  . LEU . . 1023 ? 174.892 187.884 195.713 1.00  27.68 0 A 1
ATOM   4972 C CG  . LEU . . 1023 ? 175.383 188.891 194.674 1.00  27.68 0 A 1
ATOM   4973 C CD1 . LEU . . 1023 ? 175.908 188.179 193.448 1.00  27.68 0 A 1
ATOM   4974 C CD2 . LEU . . 1023 ? 174.282 189.855 194.297 1.00  27.68 0 A 1
ATOM   4975 N N   . THR . . 1024 ? 177.108 188.161 197.966 1.00  27.61 0 A 1
ATOM   4976 C CA  . THR . . 1024 ? 178.273 188.796 198.570 1.00  27.61 0 A 1
ATOM   4977 C C   . THR . . 1024 ? 179.448 187.830 198.634 1.00  27.61 0 A 1
ATOM   4978 O O   . THR . . 1024 ? 180.570 188.172 198.243 1.00  27.61 0 A 1
ATOM   4979 C CB  . THR . . 1024 ? 177.920 189.309 199.966 1.00  27.61 0 A 1
ATOM   4980 C CG2 . THR . . 1024 ? 179.127 189.928 200.628 1.00  27.61 0 A 1
ATOM   4981 O OG1 . THR . . 1024 ? 176.887 190.294 199.865 1.00  27.61 0 A 1
ATOM   4982 N N   . PHE . . 1025 ? 179.201 186.611 199.123 1.00  28.03 0 A 1
ATOM   4983 C CA  . PHE . . 1025 ? 180.264 185.615 199.217 1.00  28.03 0 A 1
ATOM   4984 C C   . PHE . . 1025 ? 180.874 185.325 197.851 1.00  28.03 0 A 1
ATOM   4985 O O   . PHE . . 1025 ? 182.101 185.267 197.701 1.00  28.03 0 A 1
ATOM   4986 C CB  . PHE . . 1025 ? 179.719 184.328 199.832 1.00  28.03 0 A 1
ATOM   4987 C CG  . PHE . . 1025 ? 179.300 184.462 201.262 1.00  28.03 0 A 1
ATOM   4988 C CD1 . PHE . . 1025 ? 179.778 185.490 202.049 1.00  28.03 0 A 1
ATOM   4989 C CD2 . PHE . . 1025 ? 178.434 183.548 201.824 1.00  28.03 0 A 1
ATOM   4990 C CE1 . PHE . . 1025 ? 179.397 185.601 203.366 1.00  28.03 0 A 1
ATOM   4991 C CE2 . PHE . . 1025 ? 178.051 183.659 203.139 1.00  28.03 0 A 1
ATOM   4992 C CZ  . PHE . . 1025 ? 178.530 184.686 203.907 1.00  28.03 0 A 1
ATOM   4993 N N   . GLY . . 1026 ? 180.024 185.138 196.841 1.00  24.70 0 A 1
ATOM   4994 C CA  . GLY . . 1026 ? 180.518 184.810 195.518 1.00  24.70 0 A 1
ATOM   4995 C C   . GLY . . 1026 ? 181.299 185.941 194.883 1.00  24.70 0 A 1
ATOM   4996 O O   . GLY . . 1026 ? 182.330 185.711 194.252 1.00  24.70 0 A 1
ATOM   4997 N N   . CYS . . 1027 ? 180.826 187.177 195.042 1.00  25.48 0 A 1
ATOM   4998 C CA  . CYS . . 1027 ? 181.551 188.310 194.483 1.00  25.48 0 A 1
ATOM   4999 C C   . CYS . . 1027 ? 182.888 188.503 195.180 1.00  25.48 0 A 1
ATOM   5000 O O   . CYS . . 1027 ? 183.883 188.850 194.537 1.00  25.48 0 A 1
ATOM   5001 C CB  . CYS . . 1027 ? 180.702 189.577 194.573 1.00  25.48 0 A 1
ATOM   5002 S SG  . CYS . . 1027 ? 179.307 189.599 193.439 1.00  25.48 0 A 1
ATOM   5003 N N   . CYS . . 1028 ? 182.944 188.258 196.488 1.00  27.27 0 A 1
ATOM   5004 C CA  . CYS . . 1028 ? 184.219 188.372 197.184 1.00  27.27 0 A 1
ATOM   5005 C C   . CYS . . 1028 ? 185.196 187.301 196.716 1.00  27.27 0 A 1
ATOM   5006 O O   . CYS . . 1028 ? 186.372 187.590 196.467 1.00  27.27 0 A 1
ATOM   5007 C CB  . CYS . . 1028 ? 184.001 188.287 198.692 1.00  27.27 0 A 1
ATOM   5008 S SG  . CYS . . 1028 ? 185.281 189.098 199.650 1.00  27.27 0 A 1
ATOM   5009 N N   . GLU . . 1029 ? 184.722 186.063 196.572 1.00  25.79 0 A 1
ATOM   5010 C CA  . GLU . . 1029 ? 185.585 184.999 196.071 1.00  25.79 0 A 1
ATOM   5011 C C   . GLU . . 1029 ? 186.055 185.285 194.649 1.00  25.79 0 A 1
ATOM   5012 O O   . GLU . . 1029 ? 187.215 185.031 194.309 1.00  25.79 0 A 1
ATOM   5013 C CB  . GLU . . 1029 ? 184.853 183.664 196.137 1.00  25.79 0 A 1
ATOM   5014 C CG  . GLU . . 1029 ? 185.737 182.464 195.884 1.00  25.79 0 A 1
ATOM   5015 C CD  . GLU . . 1029 ? 184.942 181.240 195.493 1.00  25.79 0 A 1
ATOM   5016 O OE1 . GLU . . 1029 ? 185.350 180.120 195.868 1.00  25.79 0 A 1
ATOM   5017 O OE2 . GLU . . 1029 ? 183.905 181.399 194.814 1.00  25.79 -1 A 1
ATOM   5018 N N   . ALA . . 1030 ? 185.175 185.833 193.809 1.00  24.17 0 A 1
ATOM   5019 C CA  . ALA . . 1030 ? 185.553 186.144 192.436 1.00  24.17 0 A 1
ATOM   5020 C C   . ALA . . 1030 ? 186.584 187.263 192.377 1.00  24.17 0 A 1
ATOM   5021 O O   . ALA . . 1030 ? 187.530 187.198 191.588 1.00  24.17 0 A 1
ATOM   5022 C CB  . ALA . . 1030 ? 184.317 186.517 191.621 1.00  24.17 0 A 1
ATOM   5023 N N   . LEU . . 1031 ? 186.412 188.307 193.189 1.00  22.90 0 A 1
ATOM   5024 C CA  . LEU . . 1031 ? 187.379 189.398 193.184 1.00  22.90 0 A 1
ATOM   5025 C C   . LEU . . 1031 ? 188.724 188.944 193.733 1.00  22.90 0 A 1
ATOM   5026 O O   . LEU . . 1031 ? 189.774 189.377 193.246 1.00  22.90 0 A 1
ATOM   5027 C CB  . LEU . . 1031 ? 186.835 190.588 193.971 1.00  22.90 0 A 1
ATOM   5028 C CG  . LEU . . 1031 ? 185.867 191.488 193.199 1.00  22.90 0 A 1
ATOM   5029 C CD1 . LEU . . 1031 ? 185.106 192.405 194.133 1.00  22.90 0 A 1
ATOM   5030 C CD2 . LEU . . 1031 ? 186.594 192.288 192.142 1.00  22.90 0 A 1
ATOM   5031 N N   . CYS . . 1032 ? 188.718 188.051 194.724 1.00  24.41 0 A 1
ATOM   5032 C CA  . CYS . . 1032 ? 189.973 187.482 195.207 1.00  24.41 0 A 1
ATOM   5033 C C   . CYS . . 1032 ? 190.652 186.646 194.127 1.00  24.41 0 A 1
ATOM   5034 O O   . CYS . . 1032 ? 191.872 186.734 193.930 1.00  24.41 0 A 1
ATOM   5035 C CB  . CYS . . 1032 ? 189.714 186.646 196.458 1.00  24.41 0 A 1
ATOM   5036 S SG  . CYS . . 1032 ? 191.141 185.774 197.095 1.00  24.41 0 A 1
ATOM   5037 N N   . LEU . . 1033 ? 189.875 185.833 193.411 1.00  24.21 0 A 1
ATOM   5038 C CA  . LEU . . 1033 ? 190.424 185.056 192.307 1.00  24.21 0 A 1
ATOM   5039 C C   . LEU . . 1033 ? 191.032 185.958 191.241 1.00  24.21 0 A 1
ATOM   5040 O O   . LEU . . 1033 ? 192.113 185.670 190.719 1.00  24.21 0 A 1
ATOM   5041 C CB  . LEU . . 1033 ? 189.330 184.179 191.705 1.00  24.21 0 A 1
ATOM   5042 C CG  . LEU . . 1033 ? 188.735 183.076 192.577 1.00  24.21 0 A 1
ATOM   5043 C CD1 . LEU . . 1033 ? 187.573 182.425 191.851 1.00  24.21 0 A 1
ATOM   5044 C CD2 . LEU . . 1033 ? 189.788 182.049 192.950 1.00  24.21 0 A 1
ATOM   5045 N N   . LEU . . 1034 ? 190.342 187.046 190.894 1.00  21.45 0 A 1
ATOM   5046 C CA  . LEU . . 1034 ? 190.874 187.988 189.915 1.00  21.45 0 A 1
ATOM   5047 C C   . LEU . . 1034 ? 192.167 188.628 190.401 1.00  21.45 0 A 1
ATOM   5048 O O   . LEU . . 1034 ? 193.132 188.744 189.641 1.00  21.45 0 A 1
ATOM   5049 C CB  . LEU . . 1034 ? 189.836 189.060 189.599 1.00  21.45 0 A 1
ATOM   5050 C CG  . LEU . . 1034 ? 188.627 188.597 188.791 1.00  21.45 0 A 1
ATOM   5051 C CD1 . LEU . . 1034 ? 187.494 189.596 188.904 1.00  21.45 0 A 1
ATOM   5052 C CD2 . LEU . . 1034 ? 189.011 188.369 187.342 1.00  21.45 0 A 1
ATOM   5053 N N   . SER . . 1035 ? 192.207 189.060 191.660 1.00  22.52 0 A 1
ATOM   5054 C CA  . SER . . 1035 ? 193.438 189.622 192.203 1.00  22.52 0 A 1
ATOM   5055 C C   . SER . . 1035 ? 194.565 188.599 192.243 1.00  22.52 0 A 1
ATOM   5056 O O   . SER . . 1035 ? 195.736 188.984 192.311 1.00  22.52 0 A 1
ATOM   5057 C CB  . SER . . 1035 ? 193.193 190.175 193.602 1.00  22.52 0 A 1
ATOM   5058 O OG  . SER . . 1035 ? 193.014 189.124 194.524 1.00  22.52 0 A 1
ATOM   5059 N N   . THR . . 1036 ? 194.241 187.310 192.221 1.00  23.72 0 A 1
ATOM   5060 C CA  . THR . . 1036 ? 195.290 186.306 192.083 1.00  23.72 0 A 1
ATOM   5061 C C   . THR . . 1036 ? 195.744 186.160 190.632 1.00  23.72 0 A 1
ATOM   5062 O O   . THR . . 1036 ? 196.945 186.135 190.351 1.00  23.72 0 A 1
ATOM   5063 C CB  . THR . . 1036 ? 194.814 184.963 192.629 1.00  23.72 0 A 1
ATOM   5064 C CG2 . THR . . 1036 ? 195.996 184.037 192.840 1.00  23.72 0 A 1
ATOM   5065 O OG1 . THR . . 1036 ? 194.147 185.168 193.879 1.00  23.72 0 A 1
ATOM   5066 N N   . ALA . . 1037 ? 194.797 186.063 189.695 1.00  20.64 0 A 1
ATOM   5067 C CA  . ALA . . 1037 ? 195.133 185.793 188.301 1.00  20.64 0 A 1
ATOM   5068 C C   . ALA . . 1037 ? 195.520 187.042 187.526 1.00  20.64 0 A 1
ATOM   5069 O O   . ALA . . 1037 ? 196.186 186.933 186.492 1.00  20.64 0 A 1
ATOM   5070 C CB  . ALA . . 1037 ? 193.963 185.107 187.598 1.00  20.64 0 A 1
ATOM   5071 N N   . PHE . . 1038 ? 195.101 188.215 187.985 1.00  23.48 0 A 1
ATOM   5072 C CA  . PHE . . 1038 ? 195.471 189.492 187.382 1.00  23.48 0 A 1
ATOM   5073 C C   . PHE . . 1038 ? 195.872 190.401 188.528 1.00  23.48 0 A 1
ATOM   5074 O O   . PHE . . 1038 ? 195.075 191.228 188.987 1.00  23.48 0 A 1
ATOM   5075 C CB  . PHE . . 1038 ? 194.326 190.082 186.560 1.00  23.48 0 A 1
ATOM   5076 C CG  . PHE . . 1038 ? 193.777 189.142 185.537 1.00  23.48 0 A 1
ATOM   5077 C CD1 . PHE . . 1038 ? 194.373 189.029 184.298 1.00  23.48 0 A 1
ATOM   5078 C CD2 . PHE . . 1038 ? 192.667 188.368 185.812 1.00  23.48 0 A 1
ATOM   5079 C CE1 . PHE . . 1038 ? 193.878 188.159 183.357 1.00  23.48 0 A 1
ATOM   5080 C CE2 . PHE . . 1038 ? 192.166 187.501 184.871 1.00  23.48 0 A 1
ATOM   5081 C CZ  . PHE . . 1038 ? 192.772 187.399 183.641 1.00  23.48 0 A 1
ATOM   5082 N N   . PRO . . 1039 ? 197.100 190.262 189.024 1.00  24.49 0 A 1
ATOM   5083 C CA  . PRO . . 1039 ? 197.479 190.942 190.266 1.00  24.49 0 A 1
ATOM   5084 C C   . PRO . . 1039 ? 197.280 192.444 190.178 1.00  24.49 0 A 1
ATOM   5085 O O   . PRO . . 1039 ? 197.541 193.069 189.149 1.00  24.49 0 A 1
ATOM   5086 C CB  . PRO . . 1039 ? 198.956 190.573 190.434 1.00  24.49 0 A 1
ATOM   5087 C CG  . PRO . . 1039 ? 199.111 189.314 189.666 1.00  24.49 0 A 1
ATOM   5088 C CD  . PRO . . 1039 ? 198.192 189.433 188.495 1.00  24.49 0 A 1
ATOM   5089 N N   . VAL . . 1040 ? 196.799 193.015 191.280 1.00  30.06 0 A 1
ATOM   5090 C CA  . VAL . . 1040 ? 196.492 194.437 191.331 1.00  30.06 0 A 1
ATOM   5091 C C   . VAL . . 1040 ? 197.743 195.276 191.118 1.00  30.06 0 A 1
ATOM   5092 O O   . VAL . . 1040 ? 197.665 196.406 190.627 1.00  30.06 0 A 1
ATOM   5093 C CB  . VAL . . 1040 ? 195.808 194.765 192.670 1.00  30.06 0 A 1
ATOM   5094 C CG1 . VAL . . 1040 ? 195.084 196.085 192.586 1.00  30.06 0 A 1
ATOM   5095 C CG2 . VAL . . 1040 ? 194.861 193.653 193.064 1.00  30.06 0 A 1
ATOM   5096 N N   . CYS . . 1041 ? 198.910 194.750 191.487 1.00  31.05 0 A 1
ATOM   5097 C CA  . CYS . . 1041 ? 200.149 195.500 191.311 1.00  31.05 0 A 1
ATOM   5098 C C   . CYS . . 1041 ? 200.535 195.591 189.843 1.00  31.05 0 A 1
ATOM   5099 O O   . CYS . . 1041 ? 200.981 196.644 189.375 1.00  31.05 0 A 1
ATOM   5100 C CB  . CYS . . 1041 ? 201.266 194.845 192.117 1.00  31.05 0 A 1
ATOM   5101 S SG  . CYS . . 1041 ? 201.466 193.089 191.783 1.00  31.05 0 A 1
ATOM   5102 N N   . ILE . . 1042 ? 200.379 194.497 189.104 1.00  32.57 0 A 1
ATOM   5103 C CA  . ILE . . 1042 ? 200.661 194.513 187.675 1.00  32.57 0 A 1
ATOM   5104 C C   . ILE . . 1042 ? 199.557 195.235 186.920 1.00  32.57 0 A 1
ATOM   5105 O O   . ILE . . 1042 ? 199.814 196.169 186.154 1.00  32.57 0 A 1
ATOM   5106 C CB  . ILE . . 1042 ? 200.852 193.077 187.158 1.00  32.57 0 A 1
ATOM   5107 C CG1 . ILE . . 1042 ? 202.005 192.395 187.897 1.00  32.57 0 A 1
ATOM   5108 C CG2 . ILE . . 1042 ? 201.101 193.084 185.670 1.00  32.57 0 A 1
ATOM   5109 C CD1 . ILE . . 1042 ? 202.168 190.942 187.546 1.00  32.57 0 A 1
ATOM   5110 N N   . TRP . . 1043 ? 198.314 194.823 187.130 1.00  27.25 0 A 1
ATOM   5111 C CA  . TRP . . 1043 ? 197.167 195.381 186.415 1.00  27.25 0 A 1
ATOM   5112 C C   . TRP . . 1043 ? 196.538 196.542 187.174 1.00  27.25 0 A 1
ATOM   5113 O O   . TRP . . 1043 ? 195.341 196.558 187.439 1.00  27.25 0 A 1
ATOM   5114 C CB  . TRP . . 1043 ? 196.150 194.281 186.161 1.00  27.25 0 A 1
ATOM   5115 C CG  . TRP . . 1043 ? 196.697 193.182 185.340 1.00  27.25 0 A 1
ATOM   5116 C CD1 . TRP . . 1043 ? 197.280 192.040 185.790 1.00  27.25 0 A 1
ATOM   5117 C CD2 . TRP . . 1043 ? 196.737 193.120 183.917 1.00  27.25 0 A 1
ATOM   5118 C CE2 . TRP . . 1043 ? 197.350 191.906 183.571 1.00  27.25 0 A 1
ATOM   5119 C CE3 . TRP . . 1043 ? 196.308 193.974 182.897 1.00  27.25 0 A 1
ATOM   5120 N NE1 . TRP . . 1043 ? 197.673 191.263 184.736 1.00  27.25 0 A 1
ATOM   5121 C CZ2 . TRP . . 1043 ? 197.547 191.521 182.254 1.00  27.25 0 A 1
ATOM   5122 C CZ3 . TRP . . 1043 ? 196.502 193.590 181.591 1.00  27.25 0 A 1
ATOM   5123 C CH2 . TRP . . 1043 ? 197.119 192.375 181.280 1.00  27.25 0 A 1
ATOM   5124 N N   . SER . . 1044 ? 197.356 197.540 187.506 1.00  32.47 0 A 1
ATOM   5125 C CA  . SER . . 1044 ? 196.900 198.608 188.387 1.00  32.47 0 A 1
ATOM   5126 C C   . SER . . 1044 ? 195.815 199.456 187.737 1.00  32.47 0 A 1
ATOM   5127 O O   . SER . . 1044 ? 194.952 200.003 188.429 1.00  32.47 0 A 1
ATOM   5128 C CB  . SER . . 1044 ? 198.082 199.478 188.807 1.00  32.47 0 A 1
ATOM   5129 O OG  . SER . . 1044 ? 198.999 198.739 189.594 1.00  32.47 0 A 1
ATOM   5130 N N   . LEU . . 1045 ? 195.835 199.588 186.412 1.00  30.40 0 A 1
ATOM   5131 C CA  . LEU . . 1045 ? 194.795 200.383 185.768 1.00  30.40 0 A 1
ATOM   5132 C C   . LEU . . 1045 ? 193.456 199.659 185.767 1.00  30.40 0 A 1
ATOM   5133 O O   . LEU . . 1045 ? 192.410 200.303 185.891 1.00  30.40 0 A 1
ATOM   5134 C CB  . LEU . . 1045 ? 195.206 200.751 184.344 1.00  30.40 0 A 1
ATOM   5135 C CG  . LEU . . 1045 ? 196.146 201.945 184.183 1.00  30.40 0 A 1
ATOM   5136 C CD1 . LEU . . 1045 ? 196.333 202.287 182.714 1.00  30.40 0 A 1
ATOM   5137 C CD2 . LEU . . 1045 ? 195.636 203.151 184.950 1.00  30.40 0 A 1
ATOM   5138 N N   . GLY . . 1046 ? 193.481 198.326 185.655 1.00  27.42 0 A 1
ATOM   5139 C CA  . GLY . . 1046 ? 192.232 197.540 185.566 1.00  27.42 0 A 1
ATOM   5140 C C   . GLY . . 1046 ? 191.570 197.499 186.918 1.00  27.42 0 A 1
ATOM   5141 O O   . GLY . . 1046 ? 190.340 197.325 186.980 1.00  27.42 0 A 1
ATOM   5142 N N   . TRP . . 1047 ? 192.370 197.645 187.971 1.00  29.48 0 A 1
ATOM   5143 C CA  . TRP . . 1047 ? 191.810 197.679 189.343 1.00  29.48 0 A 1
ATOM   5144 C C   . TRP . . 1047 ? 191.501 199.128 189.690 1.00  29.48 0 A 1
ATOM   5145 O O   . TRP . . 1047 ? 191.849 199.549 190.809 1.00  29.48 0 A 1
ATOM   5146 C CB  . TRP . . 1047 ? 192.770 197.016 190.320 1.00  29.48 0 A 1
ATOM   5147 C CG  . TRP . . 1047 ? 192.714 195.526 190.213 1.00  29.48 0 A 1
ATOM   5148 C CD1 . TRP . . 1047 ? 193.454 194.725 189.393 1.00  29.48 0 A 1
ATOM   5149 C CD2 . TRP . . 1047 ? 191.847 194.652 190.953 1.00  29.48 0 A 1
ATOM   5150 C CE2 . TRP . . 1047 ? 192.130 193.338 190.527 1.00  29.48 0 A 1
ATOM   5151 C CE3 . TRP . . 1047 ? 190.859 194.850 191.922 1.00  29.48 0 A 1
ATOM   5152 N NE1 . TRP . . 1047 ? 193.109 193.414 189.574 1.00  29.48 0 A 1
ATOM   5153 C CZ2 . TRP . . 1047 ? 191.447 192.236 191.032 1.00  29.48 0 A 1
ATOM   5154 C CZ3 . TRP . . 1047 ? 190.199 193.755 192.433 1.00  29.48 0 A 1
ATOM   5155 C CH2 . TRP . . 1047 ? 190.492 192.467 191.993 1.00  29.48 0 A 1
ATOM   5156 N N   . HIS . . 1048 ? 190.870 199.857 188.760 1.00  41.49 0 A 1
ATOM   5157 C CA  . HIS . . 1048 ? 190.438 201.262 189.006 1.00  41.49 0 A 1
ATOM   5158 C C   . HIS . . 1048 ? 191.628 202.224 189.114 1.00  41.49 0 A 1
ATOM   5159 O O   . HIS . . 1048 ? 192.247 202.475 188.059 1.00  41.49 0 A 1
ATOM   5160 C CB  . HIS . . 1048 ? 189.451 201.343 190.189 1.00  41.49 0 A 1
ATOM   5161 C CG  . HIS . . 1048 ? 188.556 202.540 190.211 1.00  41.49 0 A 1
ATOM   5162 C CD2 . HIS . . 1048 ? 187.214 202.641 190.318 1.00  41.49 0 A 1
ATOM   5163 N ND1 . HIS . . 1048 ? 189.036 203.835 190.170 1.00  41.49 0 A 1
ATOM   5164 C CE1 . HIS . . 1048 ? 188.029 204.680 190.229 1.00  41.49 0 A 1
ATOM   5165 N NE2 . HIS . . 1048 ? 186.898 203.971 190.321 1.00  41.49 0 A 1
ATOM   5166 N N   . CYS . . 1049 ? 191.962 202.701 190.321 1.00  50.61 0 A 1
ATOM   5167 C CA  . CYS . . 1049 ? 192.995 203.806 190.508 1.00  50.61 0 A 1
ATOM   5168 C C   . CYS . . 1049 ? 193.019 204.880 189.423 1.00  50.61 0 A 1
ATOM   5169 O O   . CYS . . 1049 ? 191.977 205.245 188.846 1.00  50.61 0 A 1
ATOM   5170 C CB  . CYS . . 1049 ? 194.377 203.176 190.596 1.00  50.61 0 A 1
ATOM   5171 S SG  . CYS . . 1049 ? 195.687 204.348 190.939 1.00  50.61 0 A 1
ATOM   5172 N N   . CYS . . 1064 ? 196.526 200.996 191.661 1.00  51.83 0 A 1
ATOM   5173 C CA  . CYS . . 1064 ? 196.327 201.395 193.079 1.00  51.83 0 A 1
ATOM   5174 C C   . CYS . . 1064 ? 194.847 201.233 193.390 1.00  51.83 0 A 1
ATOM   5175 O O   . CYS . . 1064 ? 194.105 200.836 192.472 1.00  51.83 0 A 1
ATOM   5176 C CB  . CYS . . 1064 ? 196.835 202.805 193.379 1.00  51.83 0 A 1
ATOM   5177 S SG  . CYS . . 1064 ? 195.733 204.190 192.977 1.00  51.83 0 A 1
ATOM   5178 N N   . THR . . 1065 ? 194.467 201.336 194.667 1.00  47.38 0 A 1
ATOM   5179 C CA  . THR . . 1065 ? 193.048 201.125 195.062 1.00  47.38 0 A 1
ATOM   5180 C C   . THR . . 1065 ? 192.811 201.633 196.478 1.00  47.38 0 A 1
ATOM   5181 O O   . THR . . 1065 ? 193.204 200.931 197.431 1.00  47.38 0 A 1
ATOM   5182 C CB  . THR . . 1065 ? 192.625 199.652 195.085 1.00  30.00 0 A 1
ATOM   5183 C CG2 . THR . . 1065 ? 191.220 199.469 195.617 1.00  30.00 0 A 1
ATOM   5184 O OG1 . THR . . 1065 ? 192.763 199.078 193.784 1.00  30.00 0 A 1
ATOM   5185 N N   . VAL . . 1066 ? 192.190 202.802 196.601 1.00  48.21 0 A 1
ATOM   5186 C CA  . VAL . . 1066 ? 191.820 203.311 197.948 1.00  48.21 0 A 1
ATOM   5187 C C   . VAL . . 1066 ? 190.393 202.820 198.197 1.00  48.21 0 A 1
ATOM   5188 O O   . VAL . . 1066 ? 190.143 202.210 199.244 1.00  48.21 0 A 1
ATOM   5189 C CB  . VAL . . 1066 ? 191.940 204.849 197.982 1.00  48.21 0 A 1
ATOM   5190 C CG1 . VAL . . 1066 ? 191.467 205.480 199.284 1.00  48.21 0 A 1
ATOM   5191 C CG2 . VAL . . 1066 ? 193.344 205.319 197.633 1.00  48.21 0 A 1
ATOM   5192 N N   . GLY . . 1067 ? 189.523 202.941 197.198 1.00  43.00 0 A 1
ATOM   5193 C CA  . GLY . . 1067 ? 188.109 202.613 197.431 1.00  43.00 0 A 1
ATOM   5194 C C   . GLY . . 1067 ? 187.779 201.151 197.599 1.00  43.00 0 A 1
ATOM   5195 O O   . GLY . . 1067 ? 187.164 200.814 198.609 1.00  43.00 0 A 1
ATOM   5196 N N   . MET . . 1068 ? 188.070 200.310 196.611 1.00  40.27 0 A 1
ATOM   5197 C CA  . MET . . 1068 ? 187.616 198.938 196.779 1.00  40.27 0 A 1
ATOM   5198 C C   . MET . . 1068 ? 188.221 198.320 198.027 1.00  40.27 0 A 1
ATOM   5199 O O   . MET . . 1068 ? 187.626 197.420 198.623 1.00  40.27 0 A 1
ATOM   5200 C CB  . MET . . 1068 ? 187.960 198.106 195.550 1.00  40.27 0 A 1
ATOM   5201 C CG  . MET . . 1068 ? 187.141 196.839 195.437 1.00  40.27 0 A 1
ATOM   5202 S SD  . MET . . 1068 ? 187.648 195.831 194.042 1.00  40.27 0 A 1
ATOM   5203 C CE  . MET . . 1068 ? 187.570 197.063 192.755 1.00  40.27 0 A 1
ATOM   5204 N N   . ALA . . 1069 ? 189.382 198.815 198.457 1.00  38.59 0 A 1
ATOM   5205 C CA  . ALA . . 1069 ? 189.990 198.309 199.680 1.00  38.59 0 A 1
ATOM   5206 C C   . ALA . . 1069 ? 189.149 198.657 200.900 1.00  38.59 0 A 1
ATOM   5207 O O   . ALA . . 1069 ? 188.916 197.802 201.760 1.00  38.59 0 A 1
ATOM   5208 C CB  . ALA . . 1069 ? 191.408 198.854 199.830 1.00  38.59 0 A 1
ATOM   5209 N N   . THR . . 1070 ? 188.675 199.902 200.998 1.00  40.21 0 A 1
ATOM   5210 C CA  . THR . . 1070 ? 187.822 200.249 202.130 1.00  40.21 0 A 1
ATOM   5211 C C   . THR . . 1070 ? 186.445 199.612 202.004 1.00  40.21 0 A 1
ATOM   5212 O O   . THR . . 1070 ? 185.807 199.319 203.018 1.00  40.21 0 A 1
ATOM   5213 C CB  . THR . . 1070 ? 187.706 201.768 202.297 1.00  40.21 0 A 1
ATOM   5214 C CG2 . THR . . 1070 ? 186.950 202.405 201.163 1.00  40.21 0 A 1
ATOM   5215 O OG1 . THR . . 1070 ? 187.041 202.063 203.531 1.00  40.21 0 A 1
ATOM   5216 N N   . MET . . 1071 ? 185.984 199.352 200.779 1.00  38.64 0 A 1
ATOM   5217 C CA  . MET . . 1071 ? 184.753 198.579 200.619 1.00  38.64 0 A 1
ATOM   5218 C C   . MET . . 1071 ? 184.906 197.161 201.172 1.00  38.64 0 A 1
ATOM   5219 O O   . MET . . 1071 ? 184.058 196.688 201.942 1.00  38.64 0 A 1
ATOM   5220 C CB  . MET . . 1071 ? 184.349 198.544 199.147 1.00  38.64 0 A 1
ATOM   5221 C CG  . MET . . 1071 ? 183.185 197.624 198.843 1.00  38.64 0 A 1
ATOM   5222 S SD  . MET . . 1071 ? 183.220 196.972 197.165 1.00  38.64 0 A 1
ATOM   5223 C CE  . MET . . 1071 ? 183.873 198.365 196.256 1.00  38.64 0 A 1
ATOM   5224 N N   . ILE . . 1072 ? 185.985 196.471 200.797 1.00  34.94 0 A 1
ATOM   5225 C CA  . ILE . . 1072 ? 186.225 195.120 201.294 1.00  34.94 0 A 1
ATOM   5226 C C   . ILE . . 1072 ? 186.471 195.135 202.798 1.00  34.94 0 A 1
ATOM   5227 O O   . ILE . . 1072 ? 186.083 194.207 203.513 1.00  34.94 0 A 1
ATOM   5228 C CB  . ILE . . 1072 ? 187.394 194.472 200.530 1.00  34.94 0 A 1
ATOM   5229 C CG1 . ILE . . 1072 ? 187.070 194.383 199.041 1.00  34.94 0 A 1
ATOM   5230 C CG2 . ILE . . 1072 ? 187.687 193.088 201.071 1.00  34.94 0 A 1
ATOM   5231 C CD1 . ILE . . 1072 ? 185.726 193.780 198.749 1.00  34.94 0 A 1
ATOM   5232 N N   . LEU . . 1073 ? 187.105 196.191 203.307 1.00  36.45 0 A 1
ATOM   5233 C CA  . LEU . . 1073 ? 187.325 196.286 204.745 1.00  36.45 0 A 1
ATOM   5234 C C   . LEU . . 1073 ? 186.014 196.499 205.491 1.00  36.45 0 A 1
ATOM   5235 O O   . LEU . . 1073 ? 185.824 195.968 206.590 1.00  36.45 0 A 1
ATOM   5236 C CB  . LEU . . 1073 ? 188.315 197.408 205.045 1.00  36.45 0 A 1
ATOM   5237 C CG  . LEU . . 1073 ? 189.792 197.074 204.824 1.00  36.45 0 A 1
ATOM   5238 C CD1 . LEU . . 1073 ? 190.669 198.235 205.242 1.00  36.45 0 A 1
ATOM   5239 C CD2 . LEU . . 1073 ? 190.178 195.818 205.576 1.00  36.45 0 A 1
ATOM   5240 N N   . THR . . 1074 ? 185.093 197.270 204.910 1.00  39.31 0 A 1
ATOM   5241 C CA  . THR . . 1074 ? 183.757 197.376 205.481 1.00  39.31 0 A 1
ATOM   5242 C C   . THR . . 1074 ? 183.069 196.019 205.503 1.00  39.31 0 A 1
ATOM   5243 O O   . THR . . 1074 ? 182.446 195.648 206.504 1.00  39.31 0 A 1
ATOM   5244 C CB  . THR . . 1074 ? 182.922 198.385 204.697 1.00  39.31 0 A 1
ATOM   5245 C CG2 . THR . . 1074 ? 181.565 198.560 205.346 1.00  39.31 0 A 1
ATOM   5246 O OG1 . THR . . 1074 ? 183.596 199.649 204.671 1.00  39.31 0 A 1
ATOM   5247 N N   . LEU . . 1075 ? 183.165 195.270 204.402 1.00  35.40 0 A 1
ATOM   5248 C CA  . LEU . . 1075 ? 182.702 193.883 204.409 1.00  35.40 0 A 1
ATOM   5249 C C   . LEU . . 1075 ? 183.293 193.109 205.580 1.00  35.40 0 A 1
ATOM   5250 O O   . LEU . . 1075 ? 182.590 192.356 206.260 1.00  35.40 0 A 1
ATOM   5251 C CB  . LEU . . 1075 ? 183.065 193.193 203.096 1.00  35.40 0 A 1
ATOM   5252 C CG  . LEU . . 1075 ? 181.986 193.062 202.030 1.00  35.40 0 A 1
ATOM   5253 C CD1 . LEU . . 1075 ? 182.500 192.203 200.898 1.00  35.40 0 A 1
ATOM   5254 C CD2 . LEU . . 1075 ? 180.733 192.474 202.631 1.00  35.40 0 A 1
ATOM   5255 N N   . LEU . . 1076 ? 184.592 193.275 205.819 1.00  34.99 0 A 1
ATOM   5256 C CA  . LEU . . 1076 ? 185.253 192.589 206.924 1.00  34.99 0 A 1
ATOM   5257 C C   . LEU . . 1076 ? 184.785 193.084 208.284 1.00  34.99 0 A 1
ATOM   5258 O O   . LEU . . 1076 ? 184.951 192.370 209.277 1.00  34.99 0 A 1
ATOM   5259 C CB  . LEU . . 1076 ? 186.767 192.748 206.815 1.00  34.99 0 A 1
ATOM   5260 C CG  . LEU . . 1076 ? 187.441 191.888 205.748 1.00  34.99 0 A 1
ATOM   5261 C CD1 . LEU . . 1076 ? 188.861 192.356 205.499 1.00  34.99 0 A 1
ATOM   5262 C CD2 . LEU . . 1076 ? 187.416 190.432 206.164 1.00  34.99 0 A 1
ATOM   5263 N N   . SER . . 1077 ? 184.223 194.287 208.356 1.00  40.32 0 A 1
[truncated: 42,861,351 more chars]
